# Supplementary material for: Genome sequencing and resequencing identified three horizontal gene transfers and uncovered the genetic mechanism on the intraspecies adaptive evolution of Gastrodia elata Blume
Source: Front Plant Sci. 2023 Jan 4;13:1035157. doi: 10.3389/fpls.2022.1035157 (PMC9848658; doi:10.3389/fpls.2022.1035157)
Supplement: Supplementary file 1 [file DataSheet_1.xlsx]

## Sheet: Sheet1
	Dataset1: List of RNA genes

## Sheet: miRNA.gff
Superscaffold1	cmsearch	miRNA	66642765	66642868	63	-	.	ID=miRNA_000028;Target=RF00714 1 102;Threshold=56.00;type="Gene; miRNA;";Annotation=microRNA MIR535;
Superscaffold10	cmsearch	miRNA	6722535	6722623	43.5	-	.	ID=miRNA_000002;Target=RF00247 1 90;Threshold=20.00;type="Gene; miRNA;";Annotation=mir-160 microRNA precursor family;
Superscaffold11	cmsearch	miRNA	6289389	6289483	70.6	+	.	ID=miRNA_000008;Target=RF00075 1 118;Threshold=30.00;type="Gene; miRNA;";Annotation=mir-166 microRNA precursor;
Superscaffold11	cmsearch	miRNA	21659189	21659316	46.6	-	.	ID=miRNA_000003;Target=RF00865 1 130;Threshold=24.00;type="Gene; miRNA;";Annotation=microRNA MIR169_5;
Superscaffold11	cmsearch	miRNA	48188933	48189026	71.7	-	.	ID=miRNA_000007;Target=RF00452 1 114;Threshold=30.00;type="Gene; miRNA;";Annotation=mir-172 microRNA precursor family;
Superscaffold13	cmsearch	miRNA	1788974	1789200	64.4	+	.	ID=miRNA_000012;Target=RF00647 1 105;Threshold=28.00;type="Gene; miRNA;";Annotation=microRNA MIR164;
Superscaffold13	cmsearch	miRNA	12967634	12967742	46.1	-	.	ID=miRNA_000011;Target=RF00075 1 118;Threshold=30.00;type="Gene; miRNA;";Annotation=mir-166 microRNA precursor;
Superscaffold14	cmsearch	miRNA	37421418	37421561	63	-	.	ID=miRNA_000014;Target=RF00645 1 119;Threshold=32.00;type="Gene; miRNA;";Annotation=microRNA MIR169_2;
Superscaffold15	cmsearch	miRNA	39763876	39763970	49.6	-	.	ID=miRNA_000017;Target=RF00643 1 101;Threshold=42.00;type="Gene; miRNA;";Annotation=microRNA MIR171_1;
Superscaffold16	cmsearch	miRNA	30406010	30406113	83.6	-	.	ID=miRNA_000018;Target=RF00648 1 118;Threshold=40.00;type="Gene; miRNA;";Annotation=microRNA MIR396;
Superscaffold3	cmsearch	miRNA	29280704	29280804	71	+	.	ID=miRNA_000031;Target=RF00075 1 118;Threshold=30.00;type="Gene; miRNA;";Annotation=mir-166 microRNA precursor;
Superscaffold3	cmsearch	miRNA	30356913	30357045	55.7	+	.	ID=miRNA_000034;Target=RF00640 1 112;Threshold=30.00;type="Gene; miRNA;";Annotation=microRNA MIR167_1;
Superscaffold4	cmsearch	miRNA	740840	740950	54.2	+	.	ID=miRNA_000040;Target=RF00075 1 118;Threshold=30.00;type="Gene; miRNA;";Annotation=mir-166 microRNA precursor;
Superscaffold5	cmsearch	miRNA	56970246	56970329	38.3	-	.	ID=miRNA_000046;Target=RF00073 1 90;Threshold=33.00;type="Gene; miRNA;";Annotation=mir-156 microRNA precursor;
Superscaffold6	cmsearch	miRNA	30060343	30060448	74.5	-	.	ID=miRNA_000047;Target=RF00689 1 121;Threshold=46.00;type="Gene; miRNA;";Annotation=microRNA MIR390;
Superscaffold6	cmsearch	miRNA	49787458	49787547	79	+	.	ID=miRNA_000049;Target=RF00247 1 90;Threshold=20.00;type="Gene; miRNA;";Annotation=mir-160 microRNA precursor family;
Superscaffold6	cmsearch	miRNA	52246999	52247105	78.2	+	.	ID=miRNA_000051;Target=RF00640 1 112;Threshold=30.00;type="Gene; miRNA;";Annotation=microRNA MIR167_1;
Superscaffold7	cmsearch	miRNA	3574902	3574991	82.4	-	.	ID=miRNA_000053;Target=RF00073 1 90;Threshold=33.00;type="Gene; miRNA;";Annotation=mir-156 microRNA precursor;
Superscaffold7	cmsearch	miRNA	7682399	7682504	77.1	+	.	ID=miRNA_000061;Target=RF00648 1 118;Threshold=40.00;type="Gene; miRNA;";Annotation=microRNA MIR396;
Superscaffold7	cmsearch	miRNA	45962808	45962910	71.9	+	.	ID=miRNA_000055;Target=RF00640 1 112;Threshold=30.00;type="Gene; miRNA;";Annotation=microRNA MIR167_1;
Superscaffold7	cmsearch	miRNA	45968963	45969101	46.9	+	.	ID=miRNA_000058;Target=RF00640 1 112;Threshold=30.00;type="Gene; miRNA;";Annotation=microRNA MIR167_1;
Superscaffold8	cmsearch	miRNA	6027352	6027437	32	+	.	ID=miRNA_000066;Target=RF00247 1 90;Threshold=20.00;type="Gene; miRNA;";Annotation=mir-160 microRNA precursor family;
Superscaffold9	cmsearch	miRNA	43087181	43087285	71.7	+	.	ID=miRNA_000067;Target=RF00647 1 105;Threshold=28.00;type="Gene; miRNA;";Annotation=microRNA MIR164;
Superscaffold9	cmsearch	miRNA	44771386	44771595	151.4	-	.	ID=miRNA_000069;Target=RF00638 1 196;Threshold=40.00;type="Gene; miRNA;";Annotation=microRNA MIR159;
Superscaffold9	cmsearch	miRNA	48710620	48710739	51.7	-	.	ID=miRNA_000071;Target=RF00677 1 133;Threshold=19.00;type="Gene; miRNA;";Annotation=microRNA MIR168;

## Sheet: rRNA.gff
##gff-version 3
Superscaffold10	blastn	rRNA	13405089	13405243	1e-41	-	.	ID=rRNA_5.8S_0001;Target=AJ232900 275 429;Annotation="[Arabidopsis thaliana] 5.8S rRNA gene and internal transcribed spacers 1 and 2 (ITS1, ITS2)"
Superscaffold11	blastn	rRNA	48590423	48590538	8e-42	-	.	ID=rRNA_5S_0002;Target=AJ307354 45 159;Annotation="[Arabidopsis thaliana] 5S rRNA gene and NTS, clone 5S-at8"
Superscaffold11	blastn	rRNA	48591281	48591396	8e-42	-	.	ID=rRNA_5S_0003;Target=AJ307354 45 159;Annotation="[Arabidopsis thaliana] 5S rRNA gene and NTS, clone 5S-at8"
Superscaffold11	blastn	rRNA	48592139	48592254	8e-42	-	.	ID=rRNA_5S_0004;Target=AJ307354 45 159;Annotation="[Arabidopsis thaliana] 5S rRNA gene and NTS, clone 5S-at8"
Superscaffold11	blastn	rRNA	48592997	48593112	8e-42	-	.	ID=rRNA_5S_0005;Target=AJ307354 45 159;Annotation="[Arabidopsis thaliana] 5S rRNA gene and NTS, clone 5S-at8"
Superscaffold11	blastn	rRNA	48593855	48593970	8e-42	-	.	ID=rRNA_5S_0006;Target=AJ307354 45 159;Annotation="[Arabidopsis thaliana] 5S rRNA gene and NTS, clone 5S-at8"
Superscaffold11	blastn	rRNA	48594713	48594828	8e-42	-	.	ID=rRNA_5S_0007;Target=AJ307354 45 159;Annotation="[Arabidopsis thaliana] 5S rRNA gene and NTS, clone 5S-at8"
Superscaffold11	blastn	rRNA	48595571	48595686	8e-42	-	.	ID=rRNA_5S_0008;Target=AJ307354 45 159;Annotation="[Arabidopsis thaliana] 5S rRNA gene and NTS, clone 5S-at8"
Superscaffold11	blastn	rRNA	48596429	48596544	8e-42	-	.	ID=rRNA_5S_0009;Target=AJ307354 45 159;Annotation="[Arabidopsis thaliana] 5S rRNA gene and NTS, clone 5S-at8"
Superscaffold11	blastn	rRNA	48597286	48597401	8e-42	-	.	ID=rRNA_5S_0010;Target=AJ307354 45 159;Annotation="[Arabidopsis thaliana] 5S rRNA gene and NTS, clone 5S-at8"
Superscaffold11	blastn	rRNA	48598145	48598260	8e-42	-	.	ID=rRNA_5S_0011;Target=AJ307354 45 159;Annotation="[Arabidopsis thaliana] 5S rRNA gene and NTS, clone 5S-at8"
Superscaffold11	blastn	rRNA	48599004	48599119	8e-42	-	.	ID=rRNA_5S_0012;Target=AJ307354 45 159;Annotation="[Arabidopsis thaliana] 5S rRNA gene and NTS, clone 5S-at8"
Superscaffold11	blastn	rRNA	48599862	48599977	8e-42	-	.	ID=rRNA_5S_0013;Target=AJ307354 45 159;Annotation="[Arabidopsis thaliana] 5S rRNA gene and NTS, clone 5S-at8"
Superscaffold11	blastn	rRNA	48600720	48600835	8e-42	-	.	ID=rRNA_5S_0014;Target=AJ307354 45 159;Annotation="[Arabidopsis thaliana] 5S rRNA gene and NTS, clone 5S-at8"
Superscaffold11	blastn	rRNA	16318588	16318705	2e-28	+	.	ID=rRNA_5S_0015;Target=AJ307354 38 156;Annotation="[Arabidopsis thaliana] 5S rRNA gene and NTS, clone 5S-at8"
Superscaffold11	blastn	rRNA	46532350	46532436	1e-14	-	.	ID=rRNA_5S_0016;Target=AJ307354 32 119;Annotation="[Arabidopsis thaliana] 5S rRNA gene and NTS, clone 5S-at8"
Superscaffold11	blastn	rRNA	14663807	14663964	4e-50	+	.	ID=rRNA_5.8S_0017;Target=AJ232900 272 429;Annotation="[Arabidopsis thaliana] 5.8S rRNA gene and internal transcribed spacers 1 and 2 (ITS1, ITS2)"
Superscaffold11	blastn	rRNA	14670381	14672079	0	+	.	ID=rRNA_18S_0018;Target=X16077 85 1776;Annotation="[Arabidopsis thaliana] 18S rRNA gene"
Superscaffold11	blastn	rRNA	14661971	14663579	0	+	.	ID=rRNA_18S_0019;Target=X16077 294 1894;Annotation="[Arabidopsis thaliana] 18S rRNA gene"
Superscaffold11	blastn	rRNA	14664967	14665164	4e-75	+	.	ID=rRNA_28S_0020;Target=AH001750 5 201;Annotation="[Oryza sativa] 28S ribosomal RNA (28S rRNA), ca. bp 738 to 938 in mature rRNA"
Superscaffold12	blastn	rRNA	39887137	39887924	0	+	.	ID=rRNA_18S_0021;Target=X16077 85 869;Annotation="[Arabidopsis thaliana] 18S rRNA gene"
Superscaffold13	blastn	rRNA	38367461	38367610	5e-44	+	.	ID=rRNA_5.8S_0022;Target=AJ232900 280 429;Annotation="[Arabidopsis thaliana] 5.8S rRNA gene and internal transcribed spacers 1 and 2 (ITS1, ITS2)"
Superscaffold13	blastn	rRNA	38368591	38368761	4e-50	+	.	ID=rRNA_28S_0023;Target=AH001750 5 174;Annotation="[Oryza sativa] 28S ribosomal RNA (28S rRNA), ca. bp 738 to 938 in mature rRNA"
Superscaffold14	blastn	rRNA	8846536	8846698	1e-44	-	.	ID=rRNA_5.8S_0024;Target=AJ232900 267 429;Annotation="[Arabidopsis thaliana] 5.8S rRNA gene and internal transcribed spacers 1 and 2 (ITS1, ITS2)"
Superscaffold14	blastn	rRNA	19819707	19819863	3e-36	+	.	ID=rRNA_5.8S_0025;Target=AJ232900 272 428;Annotation="[Arabidopsis thaliana] 5.8S rRNA gene and internal transcribed spacers 1 and 2 (ITS1, ITS2)"
Superscaffold14	blastn	rRNA	8858176	8858886	0	+	.	ID=rRNA_18S_0026;Target=X16077 1189 1895;Annotation="[Arabidopsis thaliana] 18S rRNA gene"
Superscaffold14	blastn	rRNA	8847022	8847715	0	-	.	ID=rRNA_18S_0027;Target=X16077 1185 1875;Annotation="[Arabidopsis thaliana] 18S rRNA gene"
Superscaffold14	blastn	rRNA	13269118	13270146	0	+	.	ID=rRNA_18S_0028;Target=X16077 161 1193;Annotation="[Arabidopsis thaliana] 18S rRNA gene"
Superscaffold14	blastn	rRNA	13330127	13330828	0	-	.	ID=rRNA_18S_0029;Target=X16077 1196 1893;Annotation="[Arabidopsis thaliana] 18S rRNA gene"
Superscaffold14	blastn	rRNA	13261930	13262626	0	+	.	ID=rRNA_18S_0030;Target=X16077 1199 1892;Annotation="[Arabidopsis thaliana] 18S rRNA gene"
Superscaffold14	blastn	rRNA	13181170	13181867	0	+	.	ID=rRNA_18S_0031;Target=X16077 1202 1895;Annotation="[Arabidopsis thaliana] 18S rRNA gene"
Superscaffold14	blastn	rRNA	13708928	13709624	0	-	.	ID=rRNA_18S_0032;Target=X16077 1202 1895;Annotation="[Arabidopsis thaliana] 18S rRNA gene"
Superscaffold14	blastn	rRNA	13694597	13695293	0	-	.	ID=rRNA_18S_0033;Target=X16077 1203 1895;Annotation="[Arabidopsis thaliana] 18S rRNA gene"
Superscaffold14	blastn	rRNA	13166482	13167179	0	+	.	ID=rRNA_18S_0034;Target=X16077 1202 1895;Annotation="[Arabidopsis thaliana] 18S rRNA gene"
Superscaffold14	blastn	rRNA	13734452	13735143	6e-177	-	.	ID=rRNA_18S_0035;Target=X16077 1202 1895;Annotation="[Arabidopsis thaliana] 18S rRNA gene"
Superscaffold14	blastn	rRNA	13289094	13289677	5e-173	+	.	ID=rRNA_18S_0036;Target=X16077 1195 1773;Annotation="[Arabidopsis thaliana] 18S rRNA gene"
Superscaffold14	blastn	rRNA	19820842	19821027	2e-63	+	.	ID=rRNA_28S_0037;Target=AH001750 16 200;Annotation="[Oryza sativa] 28S ribosomal RNA (28S rRNA), ca. bp 738 to 938 in mature rRNA"
Superscaffold14	blastn	rRNA	8845337	8845534	8e-62	-	.	ID=rRNA_28S_0038;Target=AH001750 5 201;Annotation="[Oryza sativa] 28S ribosomal RNA (28S rRNA), ca. bp 738 to 938 in mature rRNA"
Superscaffold14	blastn	rRNA	1581629	1581829	2e-48	+	.	ID=rRNA_28S_0039;Target=AH001750 201 397;Annotation="[Oryza sativa] 28S ribosomal RNA (28S rRNA), ca. bp 738 to 938 in mature rRNA"
Superscaffold15	blastn	rRNA	32060040	32060177	1e-35	-	.	ID=rRNA_5.8S_0040;Target=AJ232900 292 429;Annotation="[Arabidopsis thaliana] 5.8S rRNA gene and internal transcribed spacers 1 and 2 (ITS1, ITS2)"
Superscaffold15	blastn	rRNA	19673255	19673831	0	-	.	ID=rRNA_18S_0041;Target=X16077 376 951;Annotation="[Arabidopsis thaliana] 18S rRNA gene"
Superscaffold16	blastn	rRNA	27038664	27038822	3e-45	+	.	ID=rRNA_5.8S_0042;Target=AJ232900 272 429;Annotation="[Arabidopsis thaliana] 5.8S rRNA gene and internal transcribed spacers 1 and 2 (ITS1, ITS2)"
Superscaffold16	blastn	rRNA	27021010	27022123	0	+	.	ID=rRNA_18S_0043;Target=X16077 85 1194;Annotation="[Arabidopsis thaliana] 18S rRNA gene"
Superscaffold16	blastn	rRNA	27037767	27038466	0	+	.	ID=rRNA_18S_0044;Target=X16077 1199 1895;Annotation="[Arabidopsis thaliana] 18S rRNA gene"
Superscaffold16	blastn	rRNA	29883616	29884335	0	+	.	ID=rRNA_18S_0045;Target=X16077 1172 1895;Annotation="[Arabidopsis thaliana] 18S rRNA gene"
Superscaffold17	blastn	rRNA	5539321	5541139	0	+	.	ID=rRNA_18S_0046;Target=X16077 85 1895;Annotation="[Arabidopsis thaliana] 18S rRNA gene"
Superscaffold17	blastn	rRNA	13383888	13385001	0	+	.	ID=rRNA_18S_0047;Target=X16077 85 1193;Annotation="[Arabidopsis thaliana] 18S rRNA gene"
Superscaffold17	blastn	rRNA	13361915	13362610	0	+	.	ID=rRNA_18S_0048;Target=X16077 1196 1890;Annotation="[Arabidopsis thaliana] 18S rRNA gene"
Superscaffold17	blastn	rRNA	13402828	13403248	2e-135	-	.	ID=rRNA_18S_0049;Target=X16077 774 1193;Annotation="[Arabidopsis thaliana] 18S rRNA gene"
Superscaffold17	blastn	rRNA	13365999	13366193	1e-48	+	.	ID=rRNA_28S_0050;Target=AH001750 5 198;Annotation="[Oryza sativa] 28S ribosomal RNA (28S rRNA), ca. bp 738 to 938 in mature rRNA"
Superscaffold18	blastn	rRNA	29390333	29390485	2e-52	-	.	ID=rRNA_5.8S_0051;Target=AJ232900 272 424;Annotation="[Arabidopsis thaliana] 5.8S rRNA gene and internal transcribed spacers 1 and 2 (ITS1, ITS2)"
Superscaffold18	blastn	rRNA	29400692	29400844	2e-52	-	.	ID=rRNA_5.8S_0052;Target=AJ232900 272 424;Annotation="[Arabidopsis thaliana] 5.8S rRNA gene and internal transcribed spacers 1 and 2 (ITS1, ITS2)"
Superscaffold18	blastn	rRNA	13866791	13866941	2e-41	+	.	ID=rRNA_5.8S_0053;Target=AJ232900 274 424;Annotation="[Arabidopsis thaliana] 5.8S rRNA gene and internal transcribed spacers 1 and 2 (ITS1, ITS2)"
Superscaffold18	blastn	rRNA	13937579	13937735	2e-36	+	.	ID=rRNA_5.8S_0054;Target=AJ232900 272 429;Annotation="[Arabidopsis thaliana] 5.8S rRNA gene and internal transcribed spacers 1 and 2 (ITS1, ITS2)"
Superscaffold18	blastn	rRNA	14375397	14376506	0	-	.	ID=rRNA_18S_0055;Target=X16077 85 1194;Annotation="[Arabidopsis thaliana] 18S rRNA gene"
Superscaffold18	blastn	rRNA	13759953	13761066	0	+	.	ID=rRNA_18S_0056;Target=X16077 84 1193;Annotation="[Arabidopsis thaliana] 18S rRNA gene"
Superscaffold18	blastn	rRNA	13700452	13701542	0	+	.	ID=rRNA_18S_0057;Target=X16077 85 1192;Annotation="[Arabidopsis thaliana] 18S rRNA gene"
Superscaffold18	blastn	rRNA	13900115	13901225	0	+	.	ID=rRNA_18S_0058;Target=X16077 85 1192;Annotation="[Arabidopsis thaliana] 18S rRNA gene"
Superscaffold18	blastn	rRNA	13810892	13811981	0	+	.	ID=rRNA_18S_0059;Target=X16077 85 1194;Annotation="[Arabidopsis thaliana] 18S rRNA gene"
Superscaffold18	blastn	rRNA	29390695	29391394	0	-	.	ID=rRNA_18S_0060;Target=X16077 1201 1895;Annotation="[Arabidopsis thaliana] 18S rRNA gene"
Superscaffold18	blastn	rRNA	29401054	29401753	0	-	.	ID=rRNA_18S_0061;Target=X16077 1201 1895;Annotation="[Arabidopsis thaliana] 18S rRNA gene"
Superscaffold18	blastn	rRNA	13697457	13698138	0	+	.	ID=rRNA_18S_0062;Target=X16077 1217 1895;Annotation="[Arabidopsis thaliana] 18S rRNA gene"
Superscaffold18	blastn	rRNA	13771799	13772499	0	+	.	ID=rRNA_18S_0063;Target=X16077 1199 1895;Annotation="[Arabidopsis thaliana] 18S rRNA gene"
Superscaffold18	blastn	rRNA	29398419	29399017	0	-	.	ID=rRNA_18S_0064;Target=X16077 85 687;Annotation="[Arabidopsis thaliana] 18S rRNA gene"
Superscaffold18	blastn	rRNA	29408780	29409378	0	-	.	ID=rRNA_18S_0065;Target=X16077 85 687;Annotation="[Arabidopsis thaliana] 18S rRNA gene"
Superscaffold18	blastn	rRNA	29388060	29388658	0	-	.	ID=rRNA_18S_0066;Target=X16077 85 687;Annotation="[Arabidopsis thaliana] 18S rRNA gene"
Superscaffold18	blastn	rRNA	13865902	13866562	0	+	.	ID=rRNA_18S_0067;Target=X16077 1228 1893;Annotation="[Arabidopsis thaliana] 18S rRNA gene"
Superscaffold18	blastn	rRNA	29394567	29395100	2e-176	-	.	ID=rRNA_18S_0068;Target=X16077 680 1211;Annotation="[Arabidopsis thaliana] 18S rRNA gene"
Superscaffold18	blastn	rRNA	29404926	29405459	2e-176	-	.	ID=rRNA_18S_0069;Target=X16077 680 1211;Annotation="[Arabidopsis thaliana] 18S rRNA gene"
Superscaffold18	blastn	rRNA	13676587	13677014	6e-141	+	.	ID=rRNA_18S_0070;Target=X16077 768 1194;Annotation="[Arabidopsis thaliana] 18S rRNA gene"
Superscaffold18	blastn	rRNA	13806670	13806829	3e-25	+	.	ID=rRNA_28S_0071;Target=AH001750 242 397;Annotation="[Oryza sativa] 28S ribosomal RNA (28S rRNA), ca. bp 738 to 938 in mature rRNA"
unanchor266	blastn	rRNA	20839	20954	2e-42	-	.	ID=rRNA_5S_0072;Target=AJ307354 45 159;Annotation="[Arabidopsis thaliana] 5S rRNA gene and NTS, clone 5S-at8"
unanchor266	blastn	rRNA	21697	21812	2e-42	-	.	ID=rRNA_5S_0073;Target=AJ307354 45 159;Annotation="[Arabidopsis thaliana] 5S rRNA gene and NTS, clone 5S-at8"
unanchor266	blastn	rRNA	22555	22670	2e-42	-	.	ID=rRNA_5S_0074;Target=AJ307354 45 159;Annotation="[Arabidopsis thaliana] 5S rRNA gene and NTS, clone 5S-at8"
unanchor266	blastn	rRNA	23413	23528	2e-42	-	.	ID=rRNA_5S_0075;Target=AJ307354 45 159;Annotation="[Arabidopsis thaliana] 5S rRNA gene and NTS, clone 5S-at8"
unanchor266	blastn	rRNA	24271	24386	2e-42	-	.	ID=rRNA_5S_0076;Target=AJ307354 45 159;Annotation="[Arabidopsis thaliana] 5S rRNA gene and NTS, clone 5S-at8"
unanchor266	blastn	rRNA	19124	19239	1e-40	-	.	ID=rRNA_5S_0077;Target=AJ307354 45 159;Annotation="[Arabidopsis thaliana] 5S rRNA gene and NTS, clone 5S-at8"
unanchor266	blastn	rRNA	19981	20096	1e-40	-	.	ID=rRNA_5S_0078;Target=AJ307354 45 159;Annotation="[Arabidopsis thaliana] 5S rRNA gene and NTS, clone 5S-at8"
unanchor266	blastn	rRNA	18268	18383	5e-39	-	.	ID=rRNA_5S_0079;Target=AJ307354 45 159;Annotation="[Arabidopsis thaliana] 5S rRNA gene and NTS, clone 5S-at8"
unanchor266	blastn	rRNA	15832	15947	1e-35	-	.	ID=rRNA_5S_0080;Target=AJ307354 45 159;Annotation="[Arabidopsis thaliana] 5S rRNA gene and NTS, clone 5S-at8"
unanchor454	blastn	rRNA	216273	216395	8e-42	+	.	ID=rRNA_5S_0081;Target=AJ307354 37 159;Annotation="[Arabidopsis thaliana] 5S rRNA gene and NTS, clone 5S-at8"
unanchor454	blastn	rRNA	217962	218084	8e-42	+	.	ID=rRNA_5S_0082;Target=AJ307354 37 159;Annotation="[Arabidopsis thaliana] 5S rRNA gene and NTS, clone 5S-at8"
unanchor454	blastn	rRNA	221340	221462	8e-42	+	.	ID=rRNA_5S_0083;Target=AJ307354 37 159;Annotation="[Arabidopsis thaliana] 5S rRNA gene and NTS, clone 5S-at8"
unanchor454	blastn	rRNA	215436	215551	1e-40	+	.	ID=rRNA_5S_0084;Target=AJ307354 45 159;Annotation="[Arabidopsis thaliana] 5S rRNA gene and NTS, clone 5S-at8"
unanchor454	blastn	rRNA	217125	217240	1e-40	+	.	ID=rRNA_5S_0085;Target=AJ307354 45 159;Annotation="[Arabidopsis thaliana] 5S rRNA gene and NTS, clone 5S-at8"
unanchor454	blastn	rRNA	218814	218929	1e-40	+	.	ID=rRNA_5S_0086;Target=AJ307354 45 159;Annotation="[Arabidopsis thaliana] 5S rRNA gene and NTS, clone 5S-at8"
unanchor454	blastn	rRNA	219659	219774	1e-40	+	.	ID=rRNA_5S_0087;Target=AJ307354 45 159;Annotation="[Arabidopsis thaliana] 5S rRNA gene and NTS, clone 5S-at8"
unanchor454	blastn	rRNA	220503	220618	1e-40	+	.	ID=rRNA_5S_0088;Target=AJ307354 45 159;Annotation="[Arabidopsis thaliana] 5S rRNA gene and NTS, clone 5S-at8"
unanchor454	blastn	rRNA	222184	222306	4e-40	+	.	ID=rRNA_5S_0089;Target=AJ307354 37 159;Annotation="[Arabidopsis thaliana] 5S rRNA gene and NTS, clone 5S-at8"
unanchor454	blastn	rRNA	224725	224847	4e-40	+	.	ID=rRNA_5S_0090;Target=AJ307354 37 159;Annotation="[Arabidopsis thaliana] 5S rRNA gene and NTS, clone 5S-at8"
unanchor454	blastn	rRNA	227266	227388	4e-40	+	.	ID=rRNA_5S_0091;Target=AJ307354 37 159;Annotation="[Arabidopsis thaliana] 5S rRNA gene and NTS, clone 5S-at8"
unanchor454	blastn	rRNA	229807	229929	4e-40	+	.	ID=rRNA_5S_0092;Target=AJ307354 37 159;Annotation="[Arabidopsis thaliana] 5S rRNA gene and NTS, clone 5S-at8"
unanchor454	blastn	rRNA	136188	136306	1e-34	+	.	ID=rRNA_5S_0093;Target=AJ307354 37 156;Annotation="[Arabidopsis thaliana] 5S rRNA gene and NTS, clone 5S-at8"
unanchor311	blastn	rRNA	739	861	8e-42	+	.	ID=rRNA_5S_0094;Target=AJ307354 37 159;Annotation="[Arabidopsis thaliana] 5S rRNA gene and NTS, clone 5S-at8"
unanchor448	blastn	rRNA	91391	91509	1e-34	-	.	ID=rRNA_5S_0095;Target=AJ307354 37 156;Annotation="[Arabidopsis thaliana] 5S rRNA gene and NTS, clone 5S-at8"
unanchor457	blastn	rRNA	572023	573030	0	+	.	ID=rRNA_18S_0096;Target=X16077 161 1194;Annotation="[Arabidopsis thaliana] 18S rRNA gene"
unanchor457	blastn	rRNA	648557	649254	0	+	.	ID=rRNA_18S_0097;Target=X16077 1202 1895;Annotation="[Arabidopsis thaliana] 18S rRNA gene"
unanchor457	blastn	rRNA	634408	634854	6e-133	+	.	ID=rRNA_18S_0098;Target=X16077 1203 1645;Annotation="[Arabidopsis thaliana] 18S rRNA gene"
Superscaffold1	blastn	rRNA	123603772	123604484	2e-176	-	.	ID=rRNA_18S_0099;Target=X16077 1186 1895;Annotation="[Arabidopsis thaliana] 18S rRNA gene"
Superscaffold1	blastn	rRNA	123613750	123614451	3e-100	+	.	ID=rRNA_18S_0100;Target=X16077 1186 1890;Annotation="[Arabidopsis thaliana] 18S rRNA gene"
Superscaffold1	blastn	rRNA	55655384	55655578	1e-29	-	.	ID=rRNA_28S_0101;Target=AH001750 206 397;Annotation="[Oryza sativa] 28S ribosomal RNA (28S rRNA), ca. bp 738 to 938 in mature rRNA"
Superscaffold2	blastn	rRNA	61832661	61832818	2e-51	-	.	ID=rRNA_5.8S_0102;Target=AJ232900 272 429;Annotation="[Arabidopsis thaliana] 5.8S rRNA gene and internal transcribed spacers 1 and 2 (ITS1, ITS2)"
Superscaffold2	blastn	rRNA	78820589	78821702	0	-	.	ID=rRNA_18S_0103;Target=X16077 85 1194;Annotation="[Arabidopsis thaliana] 18S rRNA gene"
Superscaffold2	blastn	rRNA	39139218	39140139	0	-	.	ID=rRNA_18S_0104;Target=X16077 85 1007;Annotation="[Arabidopsis thaliana] 18S rRNA gene"
Superscaffold2	blastn	rRNA	61833043	61833625	0	-	.	ID=rRNA_18S_0105;Target=X16077 1319 1897;Annotation="[Arabidopsis thaliana] 18S rRNA gene"
Superscaffold2	blastn	rRNA	78817836	78818504	0	-	.	ID=rRNA_18S_0106;Target=X16077 1230 1895;Annotation="[Arabidopsis thaliana] 18S rRNA gene"
Superscaffold2	blastn	rRNA	90004549	90005159	0	-	.	ID=rRNA_18S_0107;Target=X16077 588 1194;Annotation="[Arabidopsis thaliana] 18S rRNA gene"
Superscaffold2	blastn	rRNA	90005594	90005993	1e-142	-	.	ID=rRNA_18S_0108;Target=X16077 1499 1895;Annotation="[Arabidopsis thaliana] 18S rRNA gene"
Superscaffold2	blastn	rRNA	30844907	30845340	7e-135	+	.	ID=rRNA_18S_0109;Target=X16077 1466 1895;Annotation="[Arabidopsis thaliana] 18S rRNA gene"
Superscaffold2	blastn	rRNA	61831458	61831655	4e-78	-	.	ID=rRNA_28S_0110;Target=AH001750 5 201;Annotation="[Oryza sativa] 28S ribosomal RNA (28S rRNA), ca. bp 738 to 938 in mature rRNA"
Superscaffold2	blastn	rRNA	68455645	68455842	9e-75	-	.	ID=rRNA_28S_0111;Target=AH001750 5 201;Annotation="[Oryza sativa] 28S ribosomal RNA (28S rRNA), ca. bp 738 to 938 in mature rRNA"
Superscaffold2	blastn	rRNA	38743563	38743760	9e-70	+	.	ID=rRNA_28S_0112;Target=AH001750 5 201;Annotation="[Oryza sativa] 28S ribosomal RNA (28S rRNA), ca. bp 738 to 938 in mature rRNA"
Superscaffold2	blastn	rRNA	61830591	61830791	9e-60	-	.	ID=rRNA_28S_0113;Target=AH001750 201 397;Annotation="[Oryza sativa] 28S ribosomal RNA (28S rRNA), ca. bp 738 to 938 in mature rRNA"
Superscaffold2	blastn	rRNA	68454778	68454978	9e-60	-	.	ID=rRNA_28S_0114;Target=AH001750 201 397;Annotation="[Oryza sativa] 28S ribosomal RNA (28S rRNA), ca. bp 738 to 938 in mature rRNA"
Superscaffold2	blastn	rRNA	89992831	89992988	3e-44	-	.	ID=rRNA_28S_0115;Target=AH001750 5 161;Annotation="[Oryza sativa] 28S ribosomal RNA (28S rRNA), ca. bp 738 to 938 in mature rRNA"
Superscaffold3	blastn	rRNA	10575393	10575535	1e-46	+	.	ID=rRNA_5.8S_0116;Target=AJ232900 272 414;Annotation="[Arabidopsis thaliana] 5.8S rRNA gene and internal transcribed spacers 1 and 2 (ITS1, ITS2)"
Superscaffold3	blastn	rRNA	10561971	10562112	1e-42	-	.	ID=rRNA_5.8S_0117;Target=AJ232900 272 413;Annotation="[Arabidopsis thaliana] 5.8S rRNA gene and internal transcribed spacers 1 and 2 (ITS1, ITS2)"
Superscaffold3	blastn	rRNA	5274898	5275567	0	-	.	ID=rRNA_18S_0118;Target=X16077 939 1607;Annotation="[Arabidopsis thaliana] 18S rRNA gene"
Superscaffold3	blastn	rRNA	10562338	10563031	0	-	.	ID=rRNA_18S_0119;Target=X16077 1206 1895;Annotation="[Arabidopsis thaliana] 18S rRNA gene"
Superscaffold3	blastn	rRNA	3158887	3159553	0	-	.	ID=rRNA_18S_0120;Target=X16077 1233 1895;Annotation="[Arabidopsis thaliana] 18S rRNA gene"
Superscaffold3	blastn	rRNA	10574614	10575226	0	+	.	ID=rRNA_18S_0121;Target=X16077 1210 1818;Annotation="[Arabidopsis thaliana] 18S rRNA gene"
Superscaffold3	blastn	rRNA	10573825	10574379	0	+	.	ID=rRNA_18S_0122;Target=X16077 642 1194;Annotation="[Arabidopsis thaliana] 18S rRNA gene"
Superscaffold3	blastn	rRNA	3162349	3162898	3e-177	-	.	ID=rRNA_18S_0123;Target=X16077 644 1194;Annotation="[Arabidopsis thaliana] 18S rRNA gene"
Superscaffold3	blastn	rRNA	10560739	10560948	2e-69	-	.	ID=rRNA_28S_0124;Target=AH001750 8 214;Annotation="[Oryza sativa] 28S ribosomal RNA (28S rRNA), ca. bp 738 to 938 in mature rRNA"
Superscaffold3	blastn	rRNA	3157315	3157510	1e-62	-	.	ID=rRNA_28S_0125;Target=AH001750 5 201;Annotation="[Oryza sativa] 28S ribosomal RNA (28S rRNA), ca. bp 738 to 938 in mature rRNA"
Superscaffold3	blastn	rRNA	49695933	49696070	5e-36	+	.	ID=rRNA_28S_0126;Target=AH001750 14 148;Annotation="[Oryza sativa] 28S ribosomal RNA (28S rRNA), ca. bp 738 to 938 in mature rRNA"
Superscaffold4	blastn	rRNA	88655	89060	7e-94	-	.	ID=rRNA_18S_0127;Target=X16077 1208 1632;Annotation="[Arabidopsis thaliana] 18S rRNA gene"
Superscaffold4	blastn	rRNA	9543442	9543627	6e-70	+	.	ID=rRNA_28S_0128;Target=AH001750 17 201;Annotation="[Oryza sativa] 28S ribosomal RNA (28S rRNA), ca. bp 738 to 938 in mature rRNA"
Superscaffold4	blastn	rRNA	9531141	9531328	1e-62	+	.	ID=rRNA_28S_0129;Target=AH001750 15 201;Annotation="[Oryza sativa] 28S ribosomal RNA (28S rRNA), ca. bp 738 to 938 in mature rRNA"
Superscaffold5	blastn	rRNA	8229379	8230099	0	-	.	ID=rRNA_18S_0130;Target=X16077 1178 1895;Annotation="[Arabidopsis thaliana] 18S rRNA gene"
Superscaffold5	blastn	rRNA	22994149	22995264	0	+	.	ID=rRNA_18S_0131;Target=X16077 85 1194;Annotation="[Arabidopsis thaliana] 18S rRNA gene"
Superscaffold5	blastn	rRNA	22999835	23000931	0	+	.	ID=rRNA_18S_0132;Target=X16077 85 1194;Annotation="[Arabidopsis thaliana] 18S rRNA gene"
Superscaffold5	blastn	rRNA	39655441	39655637	4e-56	+	.	ID=rRNA_28S_0133;Target=AH001750 5 200;Annotation="[Oryza sativa] 28S ribosomal RNA (28S rRNA), ca. bp 738 to 938 in mature rRNA"
Superscaffold7	blastn	rRNA	47723215	47723372	5e-50	-	.	ID=rRNA_5.8S_0134;Target=AJ232900 272 429;Annotation="[Arabidopsis thaliana] 5.8S rRNA gene and internal transcribed spacers 1 and 2 (ITS1, ITS2)"
Superscaffold7	blastn	rRNA	47723598	47725416	0	-	.	ID=rRNA_18S_0135;Target=X16077 85 1895;Annotation="[Arabidopsis thaliana] 18S rRNA gene"
Superscaffold7	blastn	rRNA	38814513	38815437	0	+	.	ID=rRNA_18S_0136;Target=X16077 85 1007;Annotation="[Arabidopsis thaliana] 18S rRNA gene"
Superscaffold7	blastn	rRNA	47722014	47722211	2e-73	-	.	ID=rRNA_28S_0137;Target=AH001750 5 201;Annotation="[Oryza sativa] 28S ribosomal RNA (28S rRNA), ca. bp 738 to 938 in mature rRNA"
Superscaffold7	blastn	rRNA	47721147	47721347	2e-58	-	.	ID=rRNA_28S_0138;Target=AH001750 201 397;Annotation="[Oryza sativa] 28S ribosomal RNA (28S rRNA), ca. bp 738 to 938 in mature rRNA"
Superscaffold8	blastn	rRNA	4374913	4375758	0	-	.	ID=rRNA_18S_0139;Target=X16077 85 927;Annotation="[Arabidopsis thaliana] 18S rRNA gene"
Superscaffold8	blastn	rRNA	4374175	4374860	0	-	.	ID=rRNA_18S_0140;Target=X16077 1213 1895;Annotation="[Arabidopsis thaliana] 18S rRNA gene"
Superscaffold8	blastn	rRNA	4358503	4358688	4e-65	-	.	ID=rRNA_28S_0141;Target=AH001750 17 201;Annotation="[Oryza sativa] 28S ribosomal RNA (28S rRNA), ca. bp 738 to 938 in mature rRNA"
Superscaffold8	blastn	rRNA	4357637	4357836	2e-49	-	.	ID=rRNA_28S_0142;Target=AH001750 201 397;Annotation="[Oryza sativa] 28S ribosomal RNA (28S rRNA), ca. bp 738 to 938 in mature rRNA"
Superscaffold9	blastn	rRNA	11600478	11600635	2e-53	-	.	ID=rRNA_5.8S_0143;Target=AJ232900 272 429;Annotation="[Arabidopsis thaliana] 5.8S rRNA gene and internal transcribed spacers 1 and 2 (ITS1, ITS2)"
Superscaffold9	blastn	rRNA	11608986	11609143	2e-53	-	.	ID=rRNA_5.8S_0144;Target=AJ232900 272 429;Annotation="[Arabidopsis thaliana] 5.8S rRNA gene and internal transcribed spacers 1 and 2 (ITS1, ITS2)"
Superscaffold9	blastn	rRNA	11624687	11624844	2e-53	-	.	ID=rRNA_5.8S_0145;Target=AJ232900 272 429;Annotation="[Arabidopsis thaliana] 5.8S rRNA gene and internal transcribed spacers 1 and 2 (ITS1, ITS2)"
Superscaffold9	blastn	rRNA	11633282	11633439	2e-53	-	.	ID=rRNA_5.8S_0146;Target=AJ232900 272 429;Annotation="[Arabidopsis thaliana] 5.8S rRNA gene and internal transcribed spacers 1 and 2 (ITS1, ITS2)"
Superscaffold9	blastn	rRNA	11641877	11642034	2e-53	-	.	ID=rRNA_5.8S_0147;Target=AJ232900 272 429;Annotation="[Arabidopsis thaliana] 5.8S rRNA gene and internal transcribed spacers 1 and 2 (ITS1, ITS2)"
Superscaffold9	blastn	rRNA	11650472	11650629	2e-53	-	.	ID=rRNA_5.8S_0148;Target=AJ232900 272 429;Annotation="[Arabidopsis thaliana] 5.8S rRNA gene and internal transcribed spacers 1 and 2 (ITS1, ITS2)"
Superscaffold9	blastn	rRNA	11659067	11659224	2e-53	-	.	ID=rRNA_5.8S_0149;Target=AJ232900 272 429;Annotation="[Arabidopsis thaliana] 5.8S rRNA gene and internal transcribed spacers 1 and 2 (ITS1, ITS2)"
Superscaffold9	blastn	rRNA	11667660	11667817	2e-53	-	.	ID=rRNA_5.8S_0150;Target=AJ232900 272 429;Annotation="[Arabidopsis thaliana] 5.8S rRNA gene and internal transcribed spacers 1 and 2 (ITS1, ITS2)"
Superscaffold9	blastn	rRNA	11676255	11676412	2e-53	-	.	ID=rRNA_5.8S_0151;Target=AJ232900 272 429;Annotation="[Arabidopsis thaliana] 5.8S rRNA gene and internal transcribed spacers 1 and 2 (ITS1, ITS2)"
Superscaffold9	blastn	rRNA	11684848	11685005	2e-53	-	.	ID=rRNA_5.8S_0152;Target=AJ232900 272 429;Annotation="[Arabidopsis thaliana] 5.8S rRNA gene and internal transcribed spacers 1 and 2 (ITS1, ITS2)"
Superscaffold9	blastn	rRNA	13326555	13326721	1e-51	+	.	ID=rRNA_5.8S_0153;Target=AJ232900 263 429;Annotation="[Arabidopsis thaliana] 5.8S rRNA gene and internal transcribed spacers 1 and 2 (ITS1, ITS2)"
Superscaffold9	blastn	rRNA	11743398	11743555	5e-50	+	.	ID=rRNA_5.8S_0154;Target=AJ232900 272 429;Annotation="[Arabidopsis thaliana] 5.8S rRNA gene and internal transcribed spacers 1 and 2 (ITS1, ITS2)"
Superscaffold9	blastn	rRNA	13336320	13336477	2e-48	+	.	ID=rRNA_5.8S_0155;Target=AJ232900 272 429;Annotation="[Arabidopsis thaliana] 5.8S rRNA gene and internal transcribed spacers 1 and 2 (ITS1, ITS2)"
Superscaffold9	blastn	rRNA	11600833	11602651	0	-	.	ID=rRNA_18S_0156;Target=X16077 85 1895;Annotation="[Arabidopsis thaliana] 18S rRNA gene"
Superscaffold9	blastn	rRNA	11625042	11626860	0	-	.	ID=rRNA_18S_0157;Target=X16077 85 1895;Annotation="[Arabidopsis thaliana] 18S rRNA gene"
Superscaffold9	blastn	rRNA	11633637	11635455	0	-	.	ID=rRNA_18S_0158;Target=X16077 85 1895;Annotation="[Arabidopsis thaliana] 18S rRNA gene"
Superscaffold9	blastn	rRNA	11642232	11644050	0	-	.	ID=rRNA_18S_0159;Target=X16077 85 1895;Annotation="[Arabidopsis thaliana] 18S rRNA gene"
Superscaffold9	blastn	rRNA	11650827	11652645	0	-	.	ID=rRNA_18S_0160;Target=X16077 85 1895;Annotation="[Arabidopsis thaliana] 18S rRNA gene"
Superscaffold9	blastn	rRNA	11659422	11661240	0	-	.	ID=rRNA_18S_0161;Target=X16077 85 1895;Annotation="[Arabidopsis thaliana] 18S rRNA gene"
Superscaffold9	blastn	rRNA	11668015	11669833	0	-	.	ID=rRNA_18S_0162;Target=X16077 85 1895;Annotation="[Arabidopsis thaliana] 18S rRNA gene"
Superscaffold9	blastn	rRNA	11676610	11678428	0	-	.	ID=rRNA_18S_0163;Target=X16077 85 1895;Annotation="[Arabidopsis thaliana] 18S rRNA gene"
Superscaffold9	blastn	rRNA	11685203	11687021	0	-	.	ID=rRNA_18S_0164;Target=X16077 85 1895;Annotation="[Arabidopsis thaliana] 18S rRNA gene"
Superscaffold9	blastn	rRNA	11609341	11611036	0	-	.	ID=rRNA_18S_0165;Target=X16077 208 1895;Annotation="[Arabidopsis thaliana] 18S rRNA gene"
Superscaffold9	blastn	rRNA	11721600	11722713	0	+	.	ID=rRNA_18S_0166;Target=X16077 85 1194;Annotation="[Arabidopsis thaliana] 18S rRNA gene"
Superscaffold9	blastn	rRNA	13177784	13178895	0	+	.	ID=rRNA_18S_0167;Target=X16077 85 1194;Annotation="[Arabidopsis thaliana] 18S rRNA gene"
Superscaffold9	blastn	rRNA	11742450	11743171	0	+	.	ID=rRNA_18S_0168;Target=X16077 1178 1895;Annotation="[Arabidopsis thaliana] 18S rRNA gene"
Superscaffold9	blastn	rRNA	13335380	13336093	0	+	.	ID=rRNA_18S_0169;Target=X16077 1186 1895;Annotation="[Arabidopsis thaliana] 18S rRNA gene"
Superscaffold9	blastn	rRNA	27162508	27163618	0	+	.	ID=rRNA_18S_0170;Target=X16077 85 1194;Annotation="[Arabidopsis thaliana] 18S rRNA gene"
Superscaffold9	blastn	rRNA	13325652	13326339	0	+	.	ID=rRNA_18S_0171;Target=X16077 1208 1895;Annotation="[Arabidopsis thaliana] 18S rRNA gene"
Superscaffold9	blastn	rRNA	13337639	13338302	0	+	.	ID=rRNA_18S_0172;Target=X16077 85 746;Annotation="[Arabidopsis thaliana] 18S rRNA gene"
Superscaffold9	blastn	rRNA	37225454	37226153	0	+	.	ID=rRNA_18S_0173;Target=X16077 1196 1895;Annotation="[Arabidopsis thaliana] 18S rRNA gene"
Superscaffold9	blastn	rRNA	11591896	11592534	0	-	.	ID=rRNA_18S_0174;Target=X16077 557 1194;Annotation="[Arabidopsis thaliana] 18S rRNA gene"
Superscaffold9	blastn	rRNA	11616105	11616743	0	-	.	ID=rRNA_18S_0175;Target=X16077 557 1194;Annotation="[Arabidopsis thaliana] 18S rRNA gene"
Superscaffold9	blastn	rRNA	13007378	13007964	0	+	.	ID=rRNA_18S_0176;Target=X16077 1313 1895;Annotation="[Arabidopsis thaliana] 18S rRNA gene"
Superscaffold9	blastn	rRNA	27187211	27187909	0	+	.	ID=rRNA_18S_0177;Target=X16077 1197 1893;Annotation="[Arabidopsis thaliana] 18S rRNA gene"
Superscaffold9	blastn	rRNA	27093656	27094268	3e-150	+	.	ID=rRNA_18S_0178;Target=X16077 584 1194;Annotation="[Arabidopsis thaliana] 18S rRNA gene"
Superscaffold9	blastn	rRNA	37230136	37230609	5e-114	-	.	ID=rRNA_18S_0179;Target=X16077 1199 1693;Annotation="[Arabidopsis thaliana] 18S rRNA gene"
Superscaffold9	blastn	rRNA	11599275	11599472	2e-78	-	.	ID=rRNA_28S_0180;Target=AH001750 5 201;Annotation="[Oryza sativa] 28S ribosomal RNA (28S rRNA), ca. bp 738 to 938 in mature rRNA"
Superscaffold9	blastn	rRNA	11607783	11607980	2e-78	-	.	ID=rRNA_28S_0181;Target=AH001750 5 201;Annotation="[Oryza sativa] 28S ribosomal RNA (28S rRNA), ca. bp 738 to 938 in mature rRNA"
Superscaffold9	blastn	rRNA	11623484	11623681	2e-78	-	.	ID=rRNA_28S_0182;Target=AH001750 5 201;Annotation="[Oryza sativa] 28S ribosomal RNA (28S rRNA), ca. bp 738 to 938 in mature rRNA"
Superscaffold9	blastn	rRNA	11632079	11632276	2e-78	-	.	ID=rRNA_28S_0183;Target=AH001750 5 201;Annotation="[Oryza sativa] 28S ribosomal RNA (28S rRNA), ca. bp 738 to 938 in mature rRNA"
Superscaffold9	blastn	rRNA	11640674	11640871	2e-78	-	.	ID=rRNA_28S_0184;Target=AH001750 5 201;Annotation="[Oryza sativa] 28S ribosomal RNA (28S rRNA), ca. bp 738 to 938 in mature rRNA"
Superscaffold9	blastn	rRNA	11649269	11649466	2e-78	-	.	ID=rRNA_28S_0185;Target=AH001750 5 201;Annotation="[Oryza sativa] 28S ribosomal RNA (28S rRNA), ca. bp 738 to 938 in mature rRNA"
Superscaffold9	blastn	rRNA	11657864	11658061	2e-78	-	.	ID=rRNA_28S_0186;Target=AH001750 5 201;Annotation="[Oryza sativa] 28S ribosomal RNA (28S rRNA), ca. bp 738 to 938 in mature rRNA"
Superscaffold9	blastn	rRNA	11666457	11666654	2e-78	-	.	ID=rRNA_28S_0187;Target=AH001750 5 201;Annotation="[Oryza sativa] 28S ribosomal RNA (28S rRNA), ca. bp 738 to 938 in mature rRNA"
Superscaffold9	blastn	rRNA	11675052	11675249	2e-78	-	.	ID=rRNA_28S_0188;Target=AH001750 5 201;Annotation="[Oryza sativa] 28S ribosomal RNA (28S rRNA), ca. bp 738 to 938 in mature rRNA"
Superscaffold9	blastn	rRNA	11683645	11683842	2e-78	-	.	ID=rRNA_28S_0189;Target=AH001750 5 201;Annotation="[Oryza sativa] 28S ribosomal RNA (28S rRNA), ca. bp 738 to 938 in mature rRNA"
Superscaffold9	blastn	rRNA	11692230	11692427	2e-78	-	.	ID=rRNA_28S_0190;Target=AH001750 5 201;Annotation="[Oryza sativa] 28S ribosomal RNA (28S rRNA), ca. bp 738 to 938 in mature rRNA"
Superscaffold9	blastn	rRNA	21946315	21946507	3e-62	+	.	ID=rRNA_28S_0191;Target=AH001750 5 196;Annotation="[Oryza sativa] 28S ribosomal RNA (28S rRNA), ca. bp 738 to 938 in mature rRNA"
Superscaffold9	blastn	rRNA	11598408	11598608	9e-62	-	.	ID=rRNA_28S_0192;Target=AH001750 201 397;Annotation="[Oryza sativa] 28S ribosomal RNA (28S rRNA), ca. bp 738 to 938 in mature rRNA"
Superscaffold9	blastn	rRNA	11606916	11607116	9e-62	-	.	ID=rRNA_28S_0193;Target=AH001750 201 397;Annotation="[Oryza sativa] 28S ribosomal RNA (28S rRNA), ca. bp 738 to 938 in mature rRNA"
Superscaffold9	blastn	rRNA	11622617	11622817	9e-62	-	.	ID=rRNA_28S_0194;Target=AH001750 201 397;Annotation="[Oryza sativa] 28S ribosomal RNA (28S rRNA), ca. bp 738 to 938 in mature rRNA"
Superscaffold9	blastn	rRNA	11631212	11631412	9e-62	-	.	ID=rRNA_28S_0195;Target=AH001750 201 397;Annotation="[Oryza sativa] 28S ribosomal RNA (28S rRNA), ca. bp 738 to 938 in mature rRNA"
Superscaffold9	blastn	rRNA	11639807	11640007	9e-62	-	.	ID=rRNA_28S_0196;Target=AH001750 201 397;Annotation="[Oryza sativa] 28S ribosomal RNA (28S rRNA), ca. bp 738 to 938 in mature rRNA"
Superscaffold9	blastn	rRNA	11648402	11648602	9e-62	-	.	ID=rRNA_28S_0197;Target=AH001750 201 397;Annotation="[Oryza sativa] 28S ribosomal RNA (28S rRNA), ca. bp 738 to 938 in mature rRNA"
Superscaffold9	blastn	rRNA	11656997	11657197	9e-62	-	.	ID=rRNA_28S_0198;Target=AH001750 201 397;Annotation="[Oryza sativa] 28S ribosomal RNA (28S rRNA), ca. bp 738 to 938 in mature rRNA"
Superscaffold9	blastn	rRNA	11665590	11665790	9e-62	-	.	ID=rRNA_28S_0199;Target=AH001750 201 397;Annotation="[Oryza sativa] 28S ribosomal RNA (28S rRNA), ca. bp 738 to 938 in mature rRNA"
Superscaffold9	blastn	rRNA	11674185	11674385	9e-62	-	.	ID=rRNA_28S_0200;Target=AH001750 201 397;Annotation="[Oryza sativa] 28S ribosomal RNA (28S rRNA), ca. bp 738 to 938 in mature rRNA"
Superscaffold9	blastn	rRNA	11682778	11682978	9e-62	-	.	ID=rRNA_28S_0201;Target=AH001750 201 397;Annotation="[Oryza sativa] 28S ribosomal RNA (28S rRNA), ca. bp 738 to 938 in mature rRNA"
Superscaffold9	blastn	rRNA	11691363	11691563	4e-60	-	.	ID=rRNA_28S_0202;Target=AH001750 201 397;Annotation="[Oryza sativa] 28S ribosomal RNA (28S rRNA), ca. bp 738 to 938 in mature rRNA"
Superscaffold9	blastn	rRNA	13296456	13296656	2e-48	+	.	ID=rRNA_28S_0203;Target=AH001750 201 397;Annotation="[Oryza sativa] 28S ribosomal RNA (28S rRNA), ca. bp 738 to 938 in mature rRNA"
Superscaffold9	blastn	rRNA	13081309	13081443	2e-38	+	.	ID=rRNA_28S_0204;Target=AH001750 5 138;Annotation="[Oryza sativa] 28S ribosomal RNA (28S rRNA), ca. bp 738 to 938 in mature rRNA"

## Sheet: snRNA.gff
Superscaffold1	cmsearch	snRNA	1588813	1588907	55.1	-	.	ID=snRNA_000111;Target=RF00026 1 106;Threshold=38.00;type="Gene; snRNA; splicing;";Annotation=U6 spliceosomal RNA;
Superscaffold1	cmsearch	snRNA	2882087	2882189	84.2	-	.	ID=snRNA_000114;Target=RF00026 1 106;Threshold=38.00;type="Gene; snRNA; splicing;";Annotation=U6 spliceosomal RNA;
Superscaffold1	cmsearch	snRNA	53283215	53283410	161	+	.	ID=snRNA_000115;Target=RF00004 1 192;Threshold=46.00;type="Gene; snRNA; splicing;";Annotation=U2 spliceosomal RNA;
Superscaffold1	cmsearch	snRNA	58021522	58021579	44.3	-	.	ID=snRNA_000117;Target=RF00026 1 106;Threshold=38.00;type="Gene; snRNA; splicing;";Annotation=U6 spliceosomal RNA;
Superscaffold1	cmsearch	snRNA	58034822	58034924	66.6	-	.	ID=snRNA_000118;Target=RF00026 1 106;Threshold=38.00;type="Gene; snRNA; splicing;";Annotation=U6 spliceosomal RNA;
Superscaffold1	cmsearch	snRNA	60545960	60546148	96.7	-	.	ID=snRNA_000119;Target=RF00004 1 192;Threshold=46.00;type="Gene; snRNA; splicing;";Annotation=U2 spliceosomal RNA;
Superscaffold1	cmsearch	snRNA	92994271	92994368	77.7	-	.	ID=snRNA_000120;Target=RF00330 1 100;Threshold=36.00;type="Gene; snRNA; snoRNA; CD-box;";Annotation=Small nucleolar RNA Z43;
Superscaffold1	cmsearch	snRNA	92994923	92995020	88.6	-	.	ID=snRNA_000121;Target=RF00330 1 100;Threshold=36.00;type="Gene; snRNA; snoRNA; CD-box;";Annotation=Small nucleolar RNA Z43;
Superscaffold1	cmsearch	snRNA	92996106	92996203	72	-	.	ID=snRNA_000122;Target=RF00330 1 100;Threshold=36.00;type="Gene; snRNA; snoRNA; CD-box;";Annotation=Small nucleolar RNA Z43;
Superscaffold1	cmsearch	snRNA	92997412	92997509	86.3	-	.	ID=snRNA_000123;Target=RF00330 1 100;Threshold=36.00;type="Gene; snRNA; snoRNA; CD-box;";Annotation=Small nucleolar RNA Z43;
Superscaffold1	cmsearch	snRNA	107767851	107767949	70.2	-	.	ID=snRNA_000104;Target=RF00026 1 106;Threshold=38.00;type="Gene; snRNA; splicing;";Annotation=U6 spliceosomal RNA;
Superscaffold1	cmsearch	snRNA	108630756	108630863	66.9	-	.	ID=snRNA_000105;Target=RF00026 1 106;Threshold=38.00;type="Gene; snRNA; splicing;";Annotation=U6 spliceosomal RNA;
Superscaffold1	cmsearch	snRNA	109130235	109130333	64.7	+	.	ID=snRNA_000107;Target=RF00026 1 106;Threshold=38.00;type="Gene; snRNA; splicing;";Annotation=U6 spliceosomal RNA;
Superscaffold1	cmsearch	snRNA	122936673	122936806	53.8	-	.	ID=snRNA_000108;Target=RF00548 1 134;Threshold=39.00;type="Gene; snRNA; splicing;";Annotation=U11 spliceosomal RNA;
Superscaffold1	cmsearch	snRNA	127832841	127832969	62.9	+	.	ID=snRNA_000110;Target=RF00548 1 134;Threshold=39.00;type="Gene; snRNA; splicing;";Annotation=U11 spliceosomal RNA;
Superscaffold10	cmsearch	snRNA	1382071	1382170	68.3	+	.	ID=snRNA_000002;Target=RF00026 1 106;Threshold=38.00;type="Gene; snRNA; splicing;";Annotation=U6 spliceosomal RNA;
Superscaffold10	cmsearch	snRNA	8619063	8619174	47.4	+	.	ID=snRNA_000012;Target=RF00201 1 115;Threshold=20.00;type="Gene; snRNA; snoRNA; CD-box;";Annotation=Small nucleolar RNA Z278;
Superscaffold10	cmsearch	snRNA	8619378	8619468	50.7	+	.	ID=snRNA_000013;Target=RF00135 1 94;Threshold=28.00;type="Gene; snRNA; snoRNA; CD-box;";Annotation=Small nucleolar RNA Z223;
Superscaffold10	cmsearch	snRNA	8619563	8619675	38.3	+	.	ID=snRNA_000014;Target=RF00201 1 115;Threshold=20.00;type="Gene; snRNA; snoRNA; CD-box;";Annotation=Small nucleolar RNA Z278;
Superscaffold10	cmsearch	snRNA	9991734	9991839	81.6	-	.	ID=snRNA_000015;Target=RF00026 1 106;Threshold=38.00;type="Gene; snRNA; splicing;";Annotation=U6 spliceosomal RNA;
Superscaffold10	cmsearch	snRNA	19168587	19168686	68.1	+	.	ID=snRNA_000003;Target=RF00026 1 106;Threshold=38.00;type="Gene; snRNA; splicing;";Annotation=U6 spliceosomal RNA;
Superscaffold10	cmsearch	snRNA	19172763	19172861	61.4	+	.	ID=snRNA_000004;Target=RF00026 1 106;Threshold=38.00;type="Gene; snRNA; splicing;";Annotation=U6 spliceosomal RNA;
Superscaffold10	cmsearch	snRNA	19513764	19513867	68	-	.	ID=snRNA_000005;Target=RF00026 1 106;Threshold=38.00;type="Gene; snRNA; splicing;";Annotation=U6 spliceosomal RNA;
Superscaffold10	cmsearch	snRNA	25040222	25040306	59.9	-	.	ID=snRNA_000007;Target=RF00026 1 106;Threshold=38.00;type="Gene; snRNA; splicing;";Annotation=U6 spliceosomal RNA;
Superscaffold10	cmsearch	snRNA	35101394	35101496	70.2	-	.	ID=snRNA_000010;Target=RF00026 1 106;Threshold=38.00;type="Gene; snRNA; splicing;";Annotation=U6 spliceosomal RNA;
Superscaffold10	cmsearch	snRNA	40001832	40001937	63.5	-	.	ID=snRNA_000011;Target=RF00026 1 106;Threshold=38.00;type="Gene; snRNA; splicing;";Annotation=U6 spliceosomal RNA;
Superscaffold11	cmsearch	snRNA	443205	443307	68.9	-	.	ID=snRNA_000028;Target=RF00026 1 106;Threshold=38.00;type="Gene; snRNA; splicing;";Annotation=U6 spliceosomal RNA;
Superscaffold11	cmsearch	snRNA	570143	570339	164.2	+	.	ID=snRNA_000032;Target=RF00004 1 192;Threshold=46.00;type="Gene; snRNA; splicing;";Annotation=U2 spliceosomal RNA;
Superscaffold11	cmsearch	snRNA	8548183	8548277	54	-	.	ID=snRNA_000033;Target=RF00332 1 90;Threshold=35.00;type="Gene; snRNA; snoRNA; CD-box;";Annotation=Small nucleolar RNA Z266;
Superscaffold11	cmsearch	snRNA	11251788	11251938	97.9	+	.	ID=snRNA_000016;Target=RF00015 1 138;Threshold=40.00;type="Gene; snRNA; splicing;";Annotation=U4 spliceosomal RNA;
Superscaffold11	cmsearch	snRNA	13341925	13342053	71.7	-	.	ID=snRNA_000017;Target=RF01231 1 134;Threshold=25.00;type="Gene; snRNA; snoRNA; HACA-box;";Annotation=Small nucleolar RNA snoR74;
Superscaffold11	cmsearch	snRNA	13342319	13342447	71.6	-	.	ID=snRNA_000021;Target=RF01231 1 134;Threshold=25.00;type="Gene; snRNA; snoRNA; HACA-box;";Annotation=Small nucleolar RNA snoR74;
Superscaffold11	cmsearch	snRNA	22654401	22654517	90.1	+	.	ID=snRNA_000025;Target=RF00020 1 117;Threshold=39.00;type="Gene; snRNA; splicing;";Annotation=U5 spliceosomal RNA;
Superscaffold11	cmsearch	snRNA	23205097	23205201	60.1	-	.	ID=snRNA_000026;Target=RF00026 1 106;Threshold=38.00;type="Gene; snRNA; splicing;";Annotation=U6 spliceosomal RNA;
Superscaffold11	cmsearch	snRNA	38246420	38246616	111.2	+	.	ID=snRNA_000027;Target=RF00004 1 192;Threshold=46.00;type="Gene; snRNA; splicing;";Annotation=U2 spliceosomal RNA;
Superscaffold11	cmsearch	snRNA	45903470	45903574	56.5	+	.	ID=snRNA_000030;Target=RF00026 1 106;Threshold=38.00;type="Gene; snRNA; splicing;";Annotation=U6 spliceosomal RNA;
Superscaffold11	cmsearch	snRNA	45904342	45904447	56.5	+	.	ID=snRNA_000031;Target=RF00026 1 106;Threshold=38.00;type="Gene; snRNA; splicing;";Annotation=U6 spliceosomal RNA;
Superscaffold12	cmsearch	snRNA	9259718	9259824	89.7	-	.	ID=snRNA_000035;Target=RF00026 1 106;Threshold=38.00;type="Gene; snRNA; splicing;";Annotation=U6 spliceosomal RNA;
Superscaffold12	cmsearch	snRNA	44963197	44963303	60.8	+	.	ID=snRNA_000034;Target=RF00097 1 107;Threshold=25.00;type="Gene; snRNA; snoRNA; CD-box;";Annotation=Plant small nucleolar RNA R71;
Superscaffold13	cmsearch	snRNA	10530328	10530393	37.1	-	.	ID=snRNA_000036;Target=RF00330 28 96;Threshold=36.00;type="Gene; snRNA; snoRNA; CD-box;";Annotation=Small nucleolar RNA Z43;
Superscaffold13	cmsearch	snRNA	10532986	10533083	73.9	-	.	ID=snRNA_000037;Target=RF00330 1 100;Threshold=36.00;type="Gene; snRNA; snoRNA; CD-box;";Annotation=Small nucleolar RNA Z43;
Superscaffold13	cmsearch	snRNA	26483737	26483836	67.4	+	.	ID=snRNA_000038;Target=RF00026 1 106;Threshold=38.00;type="Gene; snRNA; splicing;";Annotation=U6 spliceosomal RNA;
Superscaffold13	cmsearch	snRNA	34933636	34933708	75.9	+	.	ID=snRNA_000039;Target=RF00339 1 72;Threshold=32.00;type="Gene; snRNA; snoRNA; CD-box;";Annotation=Small nucleolar RNA snoR60;
Superscaffold13	cmsearch	snRNA	35293126	35293254	68.3	+	.	ID=snRNA_000040;Target=RF00548 1 134;Threshold=39.00;type="Gene; snRNA; splicing;";Annotation=U11 spliceosomal RNA;
Superscaffold13	cmsearch	snRNA	35759083	35759191	66.5	-	.	ID=snRNA_000041;Target=RF00026 1 106;Threshold=38.00;type="Gene; snRNA; splicing;";Annotation=U6 spliceosomal RNA;
Superscaffold13	cmsearch	snRNA	36811859	36811974	83.2	-	.	ID=snRNA_000042;Target=RF00020 1 117;Threshold=39.00;type="Gene; snRNA; splicing;";Annotation=U5 spliceosomal RNA;
Superscaffold13	cmsearch	snRNA	43218309	43218503	165.7	-	.	ID=snRNA_000056;Target=RF00004 1 192;Threshold=46.00;type="Gene; snRNA; splicing;";Annotation=U2 spliceosomal RNA;
Superscaffold14	cmsearch	snRNA	4484239	4484356	85.2	+	.	ID=snRNA_000059;Target=RF00020 1 117;Threshold=39.00;type="Gene; snRNA; splicing;";Annotation=U5 spliceosomal RNA;
Superscaffold14	cmsearch	snRNA	7836714	7836806	64.5	-	.	ID=snRNA_000060;Target=RF00026 1 106;Threshold=38.00;type="Gene; snRNA; splicing;";Annotation=U6 spliceosomal RNA;
Superscaffold14	cmsearch	snRNA	27346281	27346382	90.2	+	.	ID=snRNA_000057;Target=RF00026 1 106;Threshold=38.00;type="Gene; snRNA; splicing;";Annotation=U6 spliceosomal RNA;
Superscaffold14	cmsearch	snRNA	38473975	38474077	76.6	-	.	ID=snRNA_000058;Target=RF00026 1 106;Threshold=38.00;type="Gene; snRNA; splicing;";Annotation=U6 spliceosomal RNA;
Superscaffold15	cmsearch	snRNA	3321439	3321518	65.6	-	.	ID=snRNA_000063;Target=RF00204 1 83;Threshold=22.00;type="Gene; snRNA; snoRNA; CD-box;";Annotation=Small nucleolar RNA R12;
Superscaffold15	cmsearch	snRNA	3341450	3341550	68.1	-	.	ID=snRNA_000065;Target=RF00026 1 106;Threshold=38.00;type="Gene; snRNA; splicing;";Annotation=U6 spliceosomal RNA;
Superscaffold15	cmsearch	snRNA	14322471	14322574	87.3	+	.	ID=snRNA_000061;Target=RF00026 1 106;Threshold=38.00;type="Gene; snRNA; splicing;";Annotation=U6 spliceosomal RNA;
Superscaffold15	cmsearch	snRNA	21802540	21802637	75.3	-	.	ID=snRNA_000062;Target=RF00330 1 100;Threshold=36.00;type="Gene; snRNA; snoRNA; CD-box;";Annotation=Small nucleolar RNA Z43;
Superscaffold15	cmsearch	snRNA	33289486	33289569	72.4	+	.	ID=snRNA_000064;Target=RF00055 1 85;Threshold=26.00;type="Gene; snRNA; snoRNA; CD-box;";Annotation=Small nucleolar RNA SNORD96 family;
Superscaffold15	cmsearch	snRNA	37185204	37185306	81.7	-	.	ID=snRNA_000066;Target=RF00026 1 106;Threshold=38.00;type="Gene; snRNA; splicing;";Annotation=U6 spliceosomal RNA;
Superscaffold15	cmsearch	snRNA	38398836	38398940	83.2	+	.	ID=snRNA_000067;Target=RF00026 1 106;Threshold=38.00;type="Gene; snRNA; splicing;";Annotation=U6 spliceosomal RNA;
Superscaffold16	cmsearch	snRNA	19142340	19142442	114.6	-	.	ID=snRNA_000068;Target=RF00026 1 106;Threshold=38.00;type="Gene; snRNA; splicing;";Annotation=U6 spliceosomal RNA;
Superscaffold16	cmsearch	snRNA	19143192	19143282	72.1	-	.	ID=snRNA_000069;Target=RF00026 1 106;Threshold=38.00;type="Gene; snRNA; splicing;";Annotation=U6 spliceosomal RNA;
Superscaffold16	cmsearch	snRNA	19231484	19231586	114.6	-	.	ID=snRNA_000070;Target=RF00026 1 106;Threshold=38.00;type="Gene; snRNA; splicing;";Annotation=U6 spliceosomal RNA;
Superscaffold16	cmsearch	snRNA	19244349	19244405	49.6	-	.	ID=snRNA_000071;Target=RF00026 1 61;Threshold=38.00;type="Gene; snRNA; splicing;";Annotation=U6 spliceosomal RNA;
Superscaffold16	cmsearch	snRNA	20622107	20622215	57.6	+	.	ID=snRNA_000074;Target=RF00026 1 106;Threshold=38.00;type="Gene; snRNA; splicing;";Annotation=U6 spliceosomal RNA;
Superscaffold16	cmsearch	snRNA	20671996	20672101	83.4	+	.	ID=snRNA_000075;Target=RF00026 1 106;Threshold=38.00;type="Gene; snRNA; splicing;";Annotation=U6 spliceosomal RNA;
Superscaffold16	cmsearch	snRNA	28542222	28542322	71.7	-	.	ID=snRNA_000076;Target=RF00026 1 106;Threshold=38.00;type="Gene; snRNA; splicing;";Annotation=U6 spliceosomal RNA;
Superscaffold16	cmsearch	snRNA	30398667	30398768	77.4	+	.	ID=snRNA_000079;Target=RF00026 1 106;Threshold=38.00;type="Gene; snRNA; splicing;";Annotation=U6 spliceosomal RNA;
Superscaffold17	cmsearch	snRNA	2061465	2061591	78.7	-	.	ID=snRNA_000080;Target=RF00619 1 126;Threshold=33.00;type="Gene; snRNA; splicing;";Annotation=U6atac minor spliceosomal RNA;
Superscaffold17	cmsearch	snRNA	2596072	2596166	61	-	.	ID=snRNA_000082;Target=RF00332 1 90;Threshold=35.00;type="Gene; snRNA; snoRNA; CD-box;";Annotation=Small nucleolar RNA Z266;
Superscaffold17	cmsearch	snRNA	24213271	24213380	53.5	-	.	ID=snRNA_000081;Target=RF00026 1 106;Threshold=38.00;type="Gene; snRNA; splicing;";Annotation=U6 spliceosomal RNA;
Superscaffold17	cmsearch	snRNA	28965742	28965843	86.4	-	.	ID=snRNA_000083;Target=RF00026 1 106;Threshold=38.00;type="Gene; snRNA; splicing;";Annotation=U6 spliceosomal RNA;
Superscaffold17	cmsearch	snRNA	30898717	30898807	77.6	-	.	ID=snRNA_000084;Target=RF00345 1 93;Threshold=32.00;type="Gene; snRNA; snoRNA; CD-box;";Annotation=Small nucleolar RNA snoR1;
Superscaffold17	cmsearch	snRNA	30922808	30923016	168.9	+	.	ID=snRNA_000085;Target=RF01847 1 221;Threshold=74.00;type="Gene; snRNA; snoRNA; CD-box;";Annotation=Plant small nucleolar RNA U3;
Superscaffold17	cmsearch	snRNA	31669942	31670060	95.7	-	.	ID=snRNA_000086;Target=RF00020 1 117;Threshold=39.00;type="Gene; snRNA; splicing;";Annotation=U5 spliceosomal RNA;
Superscaffold17	cmsearch	snRNA	33757580	33757678	68.7	-	.	ID=snRNA_000090;Target=RF00026 1 106;Threshold=38.00;type="Gene; snRNA; splicing;";Annotation=U6 spliceosomal RNA;
Superscaffold18	cmsearch	snRNA	1085724	1085877	94	-	.	ID=snRNA_000093;Target=RF00007 1 150;Threshold=36.00;type="Gene; snRNA; splicing;";Annotation=U12 minor spliceosomal RNA;
Superscaffold18	cmsearch	snRNA	2221144	2221236	49.2	+	.	ID=snRNA_000096;Target=RF01424 3 91;Threshold=35.00;type="Gene; snRNA; snoRNA; CD-box;";Annotation=small nucleolar RNA snoR118;
Superscaffold18	cmsearch	snRNA	2221551	2221638	48.5	+	.	ID=snRNA_000097;Target=RF01424 3 91;Threshold=35.00;type="Gene; snRNA; snoRNA; CD-box;";Annotation=small nucleolar RNA snoR118;
Superscaffold18	cmsearch	snRNA	10810288	10810383	71.2	-	.	ID=snRNA_000092;Target=RF00026 1 106;Threshold=38.00;type="Gene; snRNA; splicing;";Annotation=U6 spliceosomal RNA;
Superscaffold18	cmsearch	snRNA	15562979	15563082	78.7	-	.	ID=snRNA_000095;Target=RF00026 1 106;Threshold=38.00;type="Gene; snRNA; splicing;";Annotation=U6 spliceosomal RNA;
Superscaffold18	cmsearch	snRNA	25394367	25394467	43.1	+	.	ID=snRNA_000098;Target=RF00026 1 106;Threshold=38.00;type="Gene; snRNA; splicing;";Annotation=U6 spliceosomal RNA;
Superscaffold18	cmsearch	snRNA	27074068	27074174	62.2	-	.	ID=snRNA_000100;Target=RF00026 1 106;Threshold=38.00;type="Gene; snRNA; splicing;";Annotation=U6 spliceosomal RNA;
Superscaffold18	cmsearch	snRNA	28060849	28060952	64.7	+	.	ID=snRNA_000103;Target=RF00020 1 117;Threshold=39.00;type="Gene; snRNA; splicing;";Annotation=U5 spliceosomal RNA;
Superscaffold2	cmsearch	snRNA	405334	405439	84.7	+	.	ID=snRNA_000129;Target=RF00026 1 106;Threshold=38.00;type="Gene; snRNA; splicing;";Annotation=U6 spliceosomal RNA;
Superscaffold2	cmsearch	snRNA	6406872	6406975	71.3	+	.	ID=snRNA_000148;Target=RF00026 1 106;Threshold=38.00;type="Gene; snRNA; splicing;";Annotation=U6 spliceosomal RNA;
Superscaffold2	cmsearch	snRNA	19185672	19185774	67.9	+	.	ID=snRNA_000125;Target=RF00026 1 106;Threshold=38.00;type="Gene; snRNA; splicing;";Annotation=U6 spliceosomal RNA;
Superscaffold2	cmsearch	snRNA	21501749	21501851	87.2	+	.	ID=snRNA_000126;Target=RF00026 1 106;Threshold=38.00;type="Gene; snRNA; splicing;";Annotation=U6 spliceosomal RNA;
Superscaffold2	cmsearch	snRNA	38670460	38670655	162	-	.	ID=snRNA_000127;Target=RF00004 1 192;Threshold=46.00;type="Gene; snRNA; splicing;";Annotation=U2 spliceosomal RNA;
Superscaffold2	cmsearch	snRNA	41833162	41833249	77.8	-	.	ID=snRNA_000130;Target=RF01302 1 90;Threshold=32.00;type="Gene; snRNA; snoRNA; CD-box;";Annotation=SnoRNA U36a;
Superscaffold2	cmsearch	snRNA	41833921	41834008	75	-	.	ID=snRNA_000131;Target=RF01302 1 90;Threshold=32.00;type="Gene; snRNA; snoRNA; CD-box;";Annotation=SnoRNA U36a;
Superscaffold2	cmsearch	snRNA	41838519	41838606	81.6	-	.	ID=snRNA_000132;Target=RF01302 1 90;Threshold=32.00;type="Gene; snRNA; snoRNA; CD-box;";Annotation=SnoRNA U36a;
Superscaffold2	cmsearch	snRNA	41839275	41839362	80.5	-	.	ID=snRNA_000133;Target=RF01302 1 90;Threshold=32.00;type="Gene; snRNA; snoRNA; CD-box;";Annotation=SnoRNA U36a;
Superscaffold2	cmsearch	snRNA	41839964	41840034	41.6	-	.	ID=snRNA_000134;Target=RF01302 1 90;Threshold=32.00;type="Gene; snRNA; snoRNA; CD-box;";Annotation=SnoRNA U36a;
Superscaffold2	cmsearch	snRNA	41840809	41840895	62.8	-	.	ID=snRNA_000135;Target=RF01302 1 90;Threshold=32.00;type="Gene; snRNA; snoRNA; CD-box;";Annotation=SnoRNA U36a;
Superscaffold2	cmsearch	snRNA	41841469	41841553	82.7	-	.	ID=snRNA_000136;Target=RF01302 1 90;Threshold=32.00;type="Gene; snRNA; snoRNA; CD-box;";Annotation=SnoRNA U36a;
Superscaffold2	cmsearch	snRNA	52089279	52089383	73.6	+	.	ID=snRNA_000137;Target=RF00026 1 106;Threshold=38.00;type="Gene; snRNA; splicing;";Annotation=U6 spliceosomal RNA;
Superscaffold2	cmsearch	snRNA	54960593	54960698	83.9	+	.	ID=snRNA_000138;Target=RF00026 1 106;Threshold=38.00;type="Gene; snRNA; splicing;";Annotation=U6 spliceosomal RNA;
Superscaffold2	cmsearch	snRNA	55144622	55144817	164.9	+	.	ID=snRNA_000139;Target=RF00004 1 192;Threshold=46.00;type="Gene; snRNA; splicing;";Annotation=U2 spliceosomal RNA;
Superscaffold2	cmsearch	snRNA	58385546	58385655	71.1	-	.	ID=snRNA_000143;Target=RF00026 1 106;Threshold=38.00;type="Gene; snRNA; splicing;";Annotation=U6 spliceosomal RNA;
Superscaffold2	cmsearch	snRNA	58705629	58705735	64.3	+	.	ID=snRNA_000144;Target=RF00026 1 106;Threshold=38.00;type="Gene; snRNA; splicing;";Annotation=U6 spliceosomal RNA;
Superscaffold2	cmsearch	snRNA	59925025	59925127	73	-	.	ID=snRNA_000145;Target=RF00026 1 106;Threshold=38.00;type="Gene; snRNA; splicing;";Annotation=U6 spliceosomal RNA;
Superscaffold2	cmsearch	snRNA	59995150	59995252	73	-	.	ID=snRNA_000146;Target=RF00026 1 106;Threshold=38.00;type="Gene; snRNA; splicing;";Annotation=U6 spliceosomal RNA;
Superscaffold2	cmsearch	snRNA	62048555	62048663	62.2	+	.	ID=snRNA_000147;Target=RF00026 1 106;Threshold=38.00;type="Gene; snRNA; splicing;";Annotation=U6 spliceosomal RNA;
Superscaffold2	cmsearch	snRNA	70303359	70303552	79.7	+	.	ID=snRNA_000149;Target=RF01847 1 221;Threshold=74.00;type="Gene; snRNA; snoRNA; CD-box;";Annotation=Plant small nucleolar RNA U3;
Superscaffold2	cmsearch	snRNA	78549055	78549155	56.1	-	.	ID=snRNA_000150;Target=RF00026 1 106;Threshold=38.00;type="Gene; snRNA; splicing;";Annotation=U6 spliceosomal RNA;
Superscaffold2	cmsearch	snRNA	79505018	79505230	132.5	+	.	ID=snRNA_000151;Target=RF01847 1 221;Threshold=74.00;type="Gene; snRNA; snoRNA; CD-box;";Annotation=Plant small nucleolar RNA U3;
Superscaffold2	cmsearch	snRNA	82849570	82849676	93.1	-	.	ID=snRNA_000152;Target=RF00026 1 106;Threshold=38.00;type="Gene; snRNA; splicing;";Annotation=U6 spliceosomal RNA;
Superscaffold3	cmsearch	snRNA	1939335	1939430	45	+	.	ID=snRNA_000159;Target=RF00221 1 64;Threshold=20.00;type="Gene; snRNA; snoRNA; CD-box;";Annotation=Small nucleolar RNA SNORD43;
Superscaffold3	cmsearch	snRNA	1944945	1945040	45	+	.	ID=snRNA_000160;Target=RF00221 1 64;Threshold=20.00;type="Gene; snRNA; snoRNA; CD-box;";Annotation=Small nucleolar RNA SNORD43;
Superscaffold3	cmsearch	snRNA	13555555	13555722	55.1	-	.	ID=snRNA_000153;Target=RF01432 1 169;Threshold=50.00;type="Gene; snRNA; snoRNA; HACA-box;";Annotation=small nucleolar RNA snoR143;
Superscaffold3	cmsearch	snRNA	14465478	14465624	66.5	-	.	ID=snRNA_000154;Target=RF00015 1 138;Threshold=40.00;type="Gene; snRNA; splicing;";Annotation=U4 spliceosomal RNA;
Superscaffold3	cmsearch	snRNA	17692035	17692142	99.9	+	.	ID=snRNA_000155;Target=RF00026 1 106;Threshold=38.00;type="Gene; snRNA; splicing;";Annotation=U6 spliceosomal RNA;
Superscaffold3	cmsearch	snRNA	34562192	34562293	52.6	+	.	ID=snRNA_000161;Target=RF00026 1 106;Threshold=38.00;type="Gene; snRNA; splicing;";Annotation=U6 spliceosomal RNA;
Superscaffold3	cmsearch	snRNA	34563114	34563215	52.6	+	.	ID=snRNA_000162;Target=RF00026 1 106;Threshold=38.00;type="Gene; snRNA; splicing;";Annotation=U6 spliceosomal RNA;
Superscaffold3	cmsearch	snRNA	34564036	34564137	52.4	+	.	ID=snRNA_000163;Target=RF00026 1 106;Threshold=38.00;type="Gene; snRNA; splicing;";Annotation=U6 spliceosomal RNA;
Superscaffold3	cmsearch	snRNA	34564959	34565060	52.6	+	.	ID=snRNA_000164;Target=RF00026 1 106;Threshold=38.00;type="Gene; snRNA; splicing;";Annotation=U6 spliceosomal RNA;
Superscaffold3	cmsearch	snRNA	43418957	43419061	79	+	.	ID=snRNA_000166;Target=RF00026 1 106;Threshold=38.00;type="Gene; snRNA; splicing;";Annotation=U6 spliceosomal RNA;
Superscaffold3	cmsearch	snRNA	46615493	46615595	88.2	-	.	ID=snRNA_000167;Target=RF00026 1 106;Threshold=38.00;type="Gene; snRNA; splicing;";Annotation=U6 spliceosomal RNA;
Superscaffold3	cmsearch	snRNA	46639340	46639442	114.6	-	.	ID=snRNA_000168;Target=RF00026 1 106;Threshold=38.00;type="Gene; snRNA; splicing;";Annotation=U6 spliceosomal RNA;
Superscaffold3	cmsearch	snRNA	46641135	46641237	114.6	+	.	ID=snRNA_000169;Target=RF00026 1 106;Threshold=38.00;type="Gene; snRNA; splicing;";Annotation=U6 spliceosomal RNA;
Superscaffold3	cmsearch	snRNA	46649071	46649174	90.1	+	.	ID=snRNA_000170;Target=RF00026 1 106;Threshold=38.00;type="Gene; snRNA; splicing;";Annotation=U6 spliceosomal RNA;
Superscaffold3	cmsearch	snRNA	58313184	58313319	77.4	-	.	ID=snRNA_000171;Target=RF00015 1 138;Threshold=40.00;type="Gene; snRNA; splicing;";Annotation=U4 spliceosomal RNA;
Superscaffold3	cmsearch	snRNA	58744854	58744960	78.8	+	.	ID=snRNA_000172;Target=RF00026 1 106;Threshold=38.00;type="Gene; snRNA; splicing;";Annotation=U6 spliceosomal RNA;
Superscaffold3	cmsearch	snRNA	58745638	58745744	78.8	+	.	ID=snRNA_000173;Target=RF00026 1 106;Threshold=38.00;type="Gene; snRNA; splicing;";Annotation=U6 spliceosomal RNA;
Superscaffold3	cmsearch	snRNA	58746422	58746528	78.8	+	.	ID=snRNA_000174;Target=RF00026 1 106;Threshold=38.00;type="Gene; snRNA; splicing;";Annotation=U6 spliceosomal RNA;
Superscaffold3	cmsearch	snRNA	63980913	63981073	122.2	-	.	ID=snRNA_000175;Target=RF00003 1 165;Threshold=28.00;type="Gene; snRNA; splicing;";Annotation=U1 spliceosomal RNA;
Superscaffold3	cmsearch	snRNA	66130879	66130987	50.1	-	.	ID=snRNA_000176;Target=RF00026 1 106;Threshold=38.00;type="Gene; snRNA; splicing;";Annotation=U6 spliceosomal RNA;
Superscaffold3	cmsearch	snRNA	69466959	69467052	66	-	.	ID=snRNA_000178;Target=RF00026 1 106;Threshold=38.00;type="Gene; snRNA; splicing;";Annotation=U6 spliceosomal RNA;
Superscaffold3	cmsearch	snRNA	69476229	69476331	81.6	-	.	ID=snRNA_000179;Target=RF00026 1 106;Threshold=38.00;type="Gene; snRNA; splicing;";Annotation=U6 spliceosomal RNA;
Superscaffold4	cmsearch	snRNA	21992742	21992846	70	-	.	ID=snRNA_000185;Target=RF00026 1 106;Threshold=38.00;type="Gene; snRNA; splicing;";Annotation=U6 spliceosomal RNA;
Superscaffold4	cmsearch	snRNA	48648010	48648111	77.4	+	.	ID=snRNA_000187;Target=RF00026 1 106;Threshold=38.00;type="Gene; snRNA; splicing;";Annotation=U6 spliceosomal RNA;
Superscaffold4	cmsearch	snRNA	57442894	57442977	61.1	-	.	ID=snRNA_000188;Target=RF00026 1 106;Threshold=38.00;type="Gene; snRNA; splicing;";Annotation=U6 spliceosomal RNA;
Superscaffold4	cmsearch	snRNA	57443036	57443132	59	+	.	ID=snRNA_000189;Target=RF00026 1 106;Threshold=38.00;type="Gene; snRNA; splicing;";Annotation=U6 spliceosomal RNA;
Superscaffold4	cmsearch	snRNA	59615465	59615583	85.5	-	.	ID=snRNA_000191;Target=RF00020 1 117;Threshold=39.00;type="Gene; snRNA; splicing;";Annotation=U5 spliceosomal RNA;
Superscaffold5	cmsearch	snRNA	448445	448551	65.7	+	.	ID=snRNA_000193;Target=RF00026 1 106;Threshold=38.00;type="Gene; snRNA; splicing;";Annotation=U6 spliceosomal RNA;
Superscaffold5	cmsearch	snRNA	7800527	7800618	80.3	-	.	ID=snRNA_000197;Target=RF00026 1 106;Threshold=38.00;type="Gene; snRNA; splicing;";Annotation=U6 spliceosomal RNA;
Superscaffold5	cmsearch	snRNA	7800660	7800767	70.7	+	.	ID=snRNA_000198;Target=RF00026 1 106;Threshold=38.00;type="Gene; snRNA; splicing;";Annotation=U6 spliceosomal RNA;
Superscaffold5	cmsearch	snRNA	22794697	22794795	79	+	.	ID=snRNA_000192;Target=RF00026 1 106;Threshold=38.00;type="Gene; snRNA; splicing;";Annotation=U6 spliceosomal RNA;
Superscaffold5	cmsearch	snRNA	48565095	48565194	65.1	-	.	ID=snRNA_000194;Target=RF00026 1 106;Threshold=38.00;type="Gene; snRNA; splicing;";Annotation=U6 spliceosomal RNA;
Superscaffold5	cmsearch	snRNA	57134913	57135006	63.3	+	.	ID=snRNA_000195;Target=RF00026 1 106;Threshold=38.00;type="Gene; snRNA; splicing;";Annotation=U6 spliceosomal RNA;
Superscaffold5	cmsearch	snRNA	59895295	59895491	162.4	-	.	ID=snRNA_000196;Target=RF00004 1 192;Threshold=46.00;type="Gene; snRNA; splicing;";Annotation=U2 spliceosomal RNA;
Superscaffold6	cmsearch	snRNA	5795872	5795934	43.6	+	.	ID=snRNA_000220;Target=RF00026 1 106;Threshold=38.00;type="Gene; snRNA; splicing;";Annotation=U6 spliceosomal RNA;
Superscaffold6	cmsearch	snRNA	37946588	37946693	84.5	-	.	ID=snRNA_000203;Target=RF00026 1 106;Threshold=38.00;type="Gene; snRNA; splicing;";Annotation=U6 spliceosomal RNA;
Superscaffold6	cmsearch	snRNA	39331654	39331755	72.3	-	.	ID=snRNA_000204;Target=RF00026 1 106;Threshold=38.00;type="Gene; snRNA; splicing;";Annotation=U6 spliceosomal RNA;
Superscaffold6	cmsearch	snRNA	46915153	46915276	89.1	+	.	ID=snRNA_000207;Target=RF00016 1 116;Threshold=23.00;type="Gene; snRNA; snoRNA; CD-box;";Annotation=Small nucleolar RNA SNORD14;
Superscaffold6	cmsearch	snRNA	46915534	46915656	87.5	+	.	ID=snRNA_000208;Target=RF00016 1 116;Threshold=23.00;type="Gene; snRNA; snoRNA; CD-box;";Annotation=Small nucleolar RNA SNORD14;
Superscaffold6	cmsearch	snRNA	46915914	46916036	87.9	+	.	ID=snRNA_000209;Target=RF00016 1 116;Threshold=23.00;type="Gene; snRNA; snoRNA; CD-box;";Annotation=Small nucleolar RNA SNORD14;
Superscaffold6	cmsearch	snRNA	46917247	46917360	48.7	+	.	ID=snRNA_000211;Target=RF00016 9 116;Threshold=23.00;type="Gene; snRNA; snoRNA; CD-box;";Annotation=Small nucleolar RNA SNORD14;
Superscaffold6	cmsearch	snRNA	46917416	46917538	89.9	+	.	ID=snRNA_000210;Target=RF00016 1 116;Threshold=23.00;type="Gene; snRNA; snoRNA; CD-box;";Annotation=Small nucleolar RNA SNORD14;
Superscaffold6	cmsearch	snRNA	46918995	46919109	40.4	+	.	ID=snRNA_000212;Target=RF00016 1 116;Threshold=23.00;type="Gene; snRNA; snoRNA; CD-box;";Annotation=Small nucleolar RNA SNORD14;
Superscaffold6	cmsearch	snRNA	46924884	46925006	87.3	+	.	ID=snRNA_000213;Target=RF00016 1 116;Threshold=23.00;type="Gene; snRNA; snoRNA; CD-box;";Annotation=Small nucleolar RNA SNORD14;
Superscaffold6	cmsearch	snRNA	49432954	49433053	64.6	-	.	ID=snRNA_000214;Target=RF00309 1 98;Threshold=35.00;type="Gene; snRNA; snoRNA; CD-box;";Annotation=Small nucleolar RNA snR60/Z15/Z230/Z193/J17;
Superscaffold6	cmsearch	snRNA	49446087	49446188	63.8	-	.	ID=snRNA_000215;Target=RF00309 1 98;Threshold=35.00;type="Gene; snRNA; snoRNA; CD-box;";Annotation=Small nucleolar RNA snR60/Z15/Z230/Z193/J17;
Superscaffold6	cmsearch	snRNA	49451917	49452016	64.6	-	.	ID=snRNA_000216;Target=RF00309 1 98;Threshold=35.00;type="Gene; snRNA; snoRNA; CD-box;";Annotation=Small nucleolar RNA snR60/Z15/Z230/Z193/J17;
Superscaffold6	cmsearch	snRNA	49469614	49469734	49	+	.	ID=snRNA_000217;Target=RF00016 1 116;Threshold=23.00;type="Gene; snRNA; snoRNA; CD-box;";Annotation=Small nucleolar RNA SNORD14;
Superscaffold6	cmsearch	snRNA	51337027	51337108	62.2	+	.	ID=snRNA_000218;Target=RF00134 1 84;Threshold=20.00;type="Gene; snRNA; snoRNA; CD-box;";Annotation=Small nucleolar RNA Z196/R39/R59 family;
Superscaffold6	cmsearch	snRNA	52671540	52671636	53.6	-	.	ID=snRNA_000219;Target=RF00333 1 100;Threshold=35.00;type="Gene; snRNA; snoRNA; CD-box;";Annotation=Small nucleolar RNA Z157/R69/R10;
Superscaffold7	cmsearch	snRNA	1560052	1560162	44.2	-	.	ID=snRNA_000221;Target=RF00548 1 134;Threshold=39.00;type="Gene; snRNA; splicing;";Annotation=U11 spliceosomal RNA;
Superscaffold7	cmsearch	snRNA	18424451	18424531	76.6	-	.	ID=snRNA_000222;Target=RF00315 1 81;Threshold=20.00;type="Gene; snRNA; snoRNA; CD-box;";Annotation=Small nucleolar RNA J33;
Superscaffold7	cmsearch	snRNA	34338851	34338953	81.6	+	.	ID=snRNA_000223;Target=RF00026 1 106;Threshold=38.00;type="Gene; snRNA; splicing;";Annotation=U6 spliceosomal RNA;
Superscaffold7	cmsearch	snRNA	34339814	34339916	87.1	+	.	ID=snRNA_000224;Target=RF00026 1 106;Threshold=38.00;type="Gene; snRNA; splicing;";Annotation=U6 spliceosomal RNA;
Superscaffold7	cmsearch	snRNA	34340777	34340879	84.8	+	.	ID=snRNA_000225;Target=RF00026 1 106;Threshold=38.00;type="Gene; snRNA; splicing;";Annotation=U6 spliceosomal RNA;
Superscaffold7	cmsearch	snRNA	39571273	39571368	55.7	+	.	ID=snRNA_000226;Target=RF00333 1 100;Threshold=35.00;type="Gene; snRNA; snoRNA; CD-box;";Annotation=Small nucleolar RNA Z157/R69/R10;
Superscaffold7	cmsearch	snRNA	39572820	39572918	54.4	+	.	ID=snRNA_000227;Target=RF00333 1 100;Threshold=35.00;type="Gene; snRNA; snoRNA; CD-box;";Annotation=Small nucleolar RNA Z157/R69/R10;
Superscaffold7	cmsearch	snRNA	39573469	39573565	56.4	+	.	ID=snRNA_000228;Target=RF00333 1 100;Threshold=35.00;type="Gene; snRNA; snoRNA; CD-box;";Annotation=Small nucleolar RNA Z157/R69/R10;
Superscaffold7	cmsearch	snRNA	39574738	39574834	58.8	+	.	ID=snRNA_000229;Target=RF00333 1 100;Threshold=35.00;type="Gene; snRNA; snoRNA; CD-box;";Annotation=Small nucleolar RNA Z157/R69/R10;
Superscaffold7	cmsearch	snRNA	39584354	39584448	61.3	+	.	ID=snRNA_000230;Target=RF00333 1 100;Threshold=35.00;type="Gene; snRNA; snoRNA; CD-box;";Annotation=Small nucleolar RNA Z157/R69/R10;
Superscaffold7	cmsearch	snRNA	39602660	39602754	61.3	-	.	ID=snRNA_000231;Target=RF00333 1 100;Threshold=35.00;type="Gene; snRNA; snoRNA; CD-box;";Annotation=Small nucleolar RNA Z157/R69/R10;
Superscaffold7	cmsearch	snRNA	39604015	39604111	57	-	.	ID=snRNA_000232;Target=RF00333 1 100;Threshold=35.00;type="Gene; snRNA; snoRNA; CD-box;";Annotation=Small nucleolar RNA Z157/R69/R10;
Superscaffold7	cmsearch	snRNA	42487541	42487640	80.9	-	.	ID=snRNA_000233;Target=RF00026 1 106;Threshold=38.00;type="Gene; snRNA; splicing;";Annotation=U6 spliceosomal RNA;
Superscaffold7	cmsearch	snRNA	43065731	43065836	56.8	-	.	ID=snRNA_000234;Target=RF00026 1 106;Threshold=38.00;type="Gene; snRNA; splicing;";Annotation=U6 spliceosomal RNA;
Superscaffold7	cmsearch	snRNA	43068785	43068862	47.9	+	.	ID=snRNA_000235;Target=RF00026 1 79;Threshold=38.00;type="Gene; snRNA; splicing;";Annotation=U6 spliceosomal RNA;
Superscaffold7	cmsearch	snRNA	47269490	47269592	89.5	+	.	ID=snRNA_000238;Target=RF00026 1 106;Threshold=38.00;type="Gene; snRNA; splicing;";Annotation=U6 spliceosomal RNA;
Superscaffold7	cmsearch	snRNA	47269599	47269701	89.8	+	.	ID=snRNA_000237;Target=RF00026 1 106;Threshold=38.00;type="Gene; snRNA; splicing;";Annotation=U6 spliceosomal RNA;
Superscaffold8	cmsearch	snRNA	1172877	1172980	78.1	+	.	ID=snRNA_000243;Target=RF00026 1 106;Threshold=38.00;type="Gene; snRNA; splicing;";Annotation=U6 spliceosomal RNA;
Superscaffold8	cmsearch	snRNA	2507787	2507890	58.7	+	.	ID=snRNA_000252;Target=RF00026 1 106;Threshold=38.00;type="Gene; snRNA; splicing;";Annotation=U6 spliceosomal RNA;
Superscaffold8	cmsearch	snRNA	5481785	5481881	40.3	-	.	ID=snRNA_000257;Target=RF00026 1 106;Threshold=38.00;type="Gene; snRNA; splicing;";Annotation=U6 spliceosomal RNA;
Superscaffold8	cmsearch	snRNA	9834280	9834386	77.1	+	.	ID=snRNA_000258;Target=RF00026 1 106;Threshold=38.00;type="Gene; snRNA; splicing;";Annotation=U6 spliceosomal RNA;
Superscaffold8	cmsearch	snRNA	15056782	15056889	85.8	+	.	ID=snRNA_000247;Target=RF00026 1 106;Threshold=38.00;type="Gene; snRNA; splicing;";Annotation=U6 spliceosomal RNA;
Superscaffold8	cmsearch	snRNA	19633252	19633355	62	-	.	ID=snRNA_000250;Target=RF00026 1 106;Threshold=38.00;type="Gene; snRNA; splicing;";Annotation=U6 spliceosomal RNA;
Superscaffold8	cmsearch	snRNA	20405864	20405968	81.7	+	.	ID=snRNA_000251;Target=RF00026 1 106;Threshold=38.00;type="Gene; snRNA; splicing;";Annotation=U6 spliceosomal RNA;
Superscaffold8	cmsearch	snRNA	25834213	25834278	56	+	.	ID=snRNA_000253;Target=RF00026 1 69;Threshold=38.00;type="Gene; snRNA; splicing;";Annotation=U6 spliceosomal RNA;
Superscaffold8	cmsearch	snRNA	26361308	26361373	51.6	+	.	ID=snRNA_000254;Target=RF00026 1 69;Threshold=38.00;type="Gene; snRNA; splicing;";Annotation=U6 spliceosomal RNA;
Superscaffold8	cmsearch	snRNA	32400136	32400276	95.1	-	.	ID=snRNA_000255;Target=RF00015 1 138;Threshold=40.00;type="Gene; snRNA; splicing;";Annotation=U4 spliceosomal RNA;
Superscaffold8	cmsearch	snRNA	46449166	46449268	79.3	-	.	ID=snRNA_000256;Target=RF00026 1 106;Threshold=38.00;type="Gene; snRNA; splicing;";Annotation=U6 spliceosomal RNA;
Superscaffold9	cmsearch	snRNA	5408614	5408715	83.1	+	.	ID=snRNA_000262;Target=RF00026 1 106;Threshold=38.00;type="Gene; snRNA; splicing;";Annotation=U6 spliceosomal RNA;
Superscaffold9	cmsearch	snRNA	8941788	8941891	84.3	+	.	ID=snRNA_000263;Target=RF00026 1 106;Threshold=38.00;type="Gene; snRNA; splicing;";Annotation=U6 spliceosomal RNA;
Superscaffold9	cmsearch	snRNA	31864723	31864829	88.1	+	.	ID=snRNA_000261;Target=RF00026 1 106;Threshold=38.00;type="Gene; snRNA; splicing;";Annotation=U6 spliceosomal RNA;
unanchor220	cmsearch	snRNA	65936	66001	56	-	.	ID=snRNA_000264;Target=RF00026 1 69;Threshold=38.00;type="Gene; snRNA; splicing;";Annotation=U6 spliceosomal RNA;
unanchor339	cmsearch	snRNA	12595	12660	56	-	.	ID=snRNA_000265;Target=RF00026 1 69;Threshold=38.00;type="Gene; snRNA; splicing;";Annotation=U6 spliceosomal RNA;

## Sheet: tRNA
##gff-version 3
Superscaffold1	tRNAscan-SE	tRNA	1807390	1807467	20.9	+	.	ID=tRNA_0001;Type=Thr;Anti-codon=TGT;structure=">>>.......>>>..>.>>.........<<.<..>>>.......<<<.......>>>>.......<<<<.<<<.<<<.";
Superscaffold1	tRNAscan-SE	tRNA	32838905	32838977	39.8	+	.	ID=tRNA_0002;Type=Thr;Anti-codon=GGT;structure=".>>>>>>..>>>>........<<<<.>>>>>.......<<<<<.....>>>>>.......<<<<<<<<<<<..";
Superscaffold1	tRNAscan-SE	tRNA	33384544	33384614	39.6	+	.	ID=tRNA_0003;Type=Cys;Anti-codon=GCA;structure=">>>>>>>..>>>.........<<<.>>>>>.......<<<<<....>>>>>.......<<<<<<<<<<<<.";
Superscaffold1	tRNAscan-SE	tRNA	33433265	33433337	46	+	.	ID=tRNA_0004;Type=Thr;Anti-codon=GGT;structure=".>>>>>>..>>>>........<<<<.>>>>>.......<<<<<.....>>>>>.......<<<<<<<<<<<..";
Superscaffold1	tRNAscan-SE	tRNA	37951653	37951726	26.5	+	.	ID=tRNA_0005;Type=Undet;Anti-codon=NNN;structure=".>>>..>>>..>>>>.......<.<<<......................>>>>>.......<<<<<<<<<<<..";
Superscaffold1	tRNAscan-SE	tRNA	49336131	49336203	41.9	+	.	ID=tRNA_0006;Type=Ile;Anti-codon=GAT;structure=".>>>>>>..>>>>........<<<<.>>.>>.......<<.<<.....>>>>>.......<<<<<<<<<<<..";
Superscaffold1	tRNAscan-SE	tRNA	59730970	59731058	37.6	+	.	ID=tRNA_0007;Type=Leu;Anti-codon=CAA;structure=">>>...........>>>...........<<<.>>>>>.......<<<<<..>>>.><.<<<...>>>.>.......<.<<<....<<<.";
Superscaffold1	tRNAscan-SE	tRNA	59731352	59731440	41	+	.	ID=tRNA_0008;Type=Leu;Anti-codon=CAA;structure=">>>...........>>>...........<<<.>>>>>.......<<<<<..>>>.><.<<<...>>>.>.......<.<<<....<<<.";
Superscaffold1	tRNAscan-SE	tRNA	63799907	63799979	25.9	+	.	ID=tRNA_0009;Type=Asn;Anti-codon=ATT;structure=">>>>>>>..>>>>.......<<.<<....>>.........<<......>>>>.......<<<<.<<<<.<<<.";
Superscaffold1	tRNAscan-SE	tRNA	65917522	65917594	40.6	+	.	ID=tRNA_0010;Type=Ala;Anti-codon=AGC;structure=">>>>>>>..>>>>........<<<<.>>>>.........<<<<.....>>>>>.......<<<<<<<<<<<<.";
Superscaffold1	tRNAscan-SE	tRNA	68255276	68255348	22.5	+	.	ID=tRNA_0011;Type=Ile;Anti-codon=TAT;structure=".>>.>>>..>>>>.......<.<<<...>>>.......<<<......>>>>>.......<<<<<<<<..<<..";
Superscaffold1	tRNAscan-SE	tRNA	3823785	3823858	31.5	+	.	ID=tRNA_0012;Type=Thr;Anti-codon=GGT;structure=">>>>>>>..>>>>........<<<<.>>>.>.......<.<<<.....>>>>>.......<<<<<<<<<<.<<.";
Superscaffold1	tRNAscan-SE	tRNA	69200258	69200330	30.8	+	.	ID=tRNA_0013;Type=Asn;Anti-codon=GTT;structure=">>>>>>>..>>.>........<.<<.>>>>>.......<<<<<.....>.>>>.......<<<.<<<<<<<<.";
Superscaffold1	tRNAscan-SE	tRNA	78395370	78395441	63	+	.	ID=tRNA_0014;Type=His;Anti-codon=GTG;structure=">>>>>>>..>>>>........<<<<.>>>>>.......<<<<<....>>>>>.......<<<<<<<<<<<<.";
Superscaffold1	tRNAscan-SE	tRNA	109919773	109919844	75.5	+	.	ID=tRNA_0015;Type=Gln;Anti-codon=TTG;structure=">>>>>>>..>>>>........<<<<.>>>>>.......<<<<<....>>>>>.......<<<<<<<<<<<<.";
Superscaffold1	tRNAscan-SE	tRNA	110910905	110910975	40.8	+	.	ID=tRNA_0016;Type=Ile;Anti-codon=TAT;structure=">>......>>>>........<<<<.>>>>>.......<<<<<.....>>>>.......<<<<......<<.";
Superscaffold1	tRNAscan-SE	tRNA	112043445	112043516	36.4	+	.	ID=tRNA_0017;Type=Pro;Anti-codon=AGG;structure=">.>.>>>..>>>.........<<<.>>>>.........<<<<.....>>>>>.......<<<<<<<<.<.<.";
Superscaffold1	tRNAscan-SE	tRNA	114231648	114231720	35.9	+	.	ID=tRNA_0018;Type=Thr;Anti-codon=TGT;structure=".>>>>>>..>>>>........<<<<.>>>.>.......<.<<<.....>.>>>.......<<<.<<<<<<<..";
Superscaffold1	tRNAscan-SE	tRNA	116315931	116316004	44.5	+	.	ID=tRNA_0019;Type=Met;Anti-codon=CAT;structure=">>..>>>...>>>.........<<<..>>>>>.......<<<<<.....>>.>>.......<<.<<<<<..<<.";
Superscaffold1	tRNAscan-SE	tRNA	121892874	121892946	26.5	+	.	ID=tRNA_0020;Type=Thr;Anti-codon=TGT;structure=">>>>>>>...>>>.......<<<......>>.......<<........>>>>.......<<<<.<<<<.<<<.";
Superscaffold1	tRNAscan-SE	tRNA	124412364	124412435	75.8	+	.	ID=tRNA_0021;Type=Trp;Anti-codon=CCA;structure=">>>>>>>..>>>>.......<<<<.>>>>>.......<<<<<.....>>>>>.......<<<<<<<<<<<<.";
Superscaffold1	tRNAscan-SE	tRNA	125264400	125264473	29.7	+	.	ID=tRNA_0022;Type=Thr;Anti-codon=TGT;structure=">>>..>>>>..>>>>........<<<<..>>.>.......<.<<......>.>>.......<<.<.<<<<<<<.";
Superscaffold1	tRNAscan-SE	tRNA	7512986	7513063	23.7	+	.	ID=tRNA_0023;Type=Thr;Anti-codon=TGT;structure=">>>.......>>>..>>>>........<<<<..>>>>.......<<<<......>>>>.......<<<<.<<<.<<<.";
Superscaffold1	tRNAscan-SE	tRNA	127426541	127426613	45.5	+	.	ID=tRNA_0024;Type=Thr;Anti-codon=GGT;structure=".>>>>>>..>>>>........<<<<.>>>>>.......<<<<<.....>>>>>.......<<<<<<<<<<<..";
Superscaffold1	tRNAscan-SE	tRNA	128076642	128076718	27.2	+	.	ID=tRNA_0025;Type=Ile;Anti-codon=TAT;structure=">>>>......>>>..>>>>........<<<<.>.>>.......<<..<....>>>>>.......<<<<<<<<<<<<.";
Superscaffold1	tRNAscan-SE	tRNA	129287623	129287694	28.3	+	.	ID=tRNA_0026;Type=Thr;Anti-codon=TGT;structure=">.>>>>>..>>>>.......<.<<<..>>...........<<......>>>>.......<<<<.<<<<<.<.";
Superscaffold1	tRNAscan-SE	tRNA	128810208	128810279	74.3	-	.	ID=tRNA_0027;Type=Gln;Anti-codon=CTG;structure=">>>>>>>..>>>>........<<<<.>>>>>.......<<<<<....>>>>>.......<<<<<<<<<<<<.";
Superscaffold1	tRNAscan-SE	tRNA	128304166	128304236	27.5	-	.	ID=tRNA_0028;Type=Ile;Anti-codon=TAT;structure=">>>>.>..>>>>.......<<.<<.>>.>>.......<<.<<....>>>>>.......<<<<<<..<<<<.";
Superscaffold1	tRNAscan-SE	tRNA	128220325	128220395	21.4	-	.	ID=tRNA_0029;Type=Thr;Anti-codon=TGT;structure=">>>.....>>>>.......<<<.<.>.>>>.......<<<.<....>>>>>.......<<<<<....<<<.";
Superscaffold1	tRNAscan-SE	tRNA	125636793	125636865	87.7	-	.	ID=tRNA_0030;Type=Lys;Anti-codon=CTT;structure=">>>>>>>..>>>>........<<<<.>>>>>.......<<<<<.....>>>>>.......<<<<<<<<<<<<.";
Superscaffold1	tRNAscan-SE	tRNA	116339178	116339250	26	-	.	ID=tRNA_0031;Type=Ile;Anti-codon=TAT;structure=">>>.>>>..>>>>........<<<<.>>>>>.......<<<<<....>>>>>.......<<<<<<<<..<<<.";
Superscaffold1	tRNAscan-SE	tRNA	116315389	116315461	28.1	-	.	ID=tRNA_0032;Type=Glu;Anti-codon=TTC;structure=">>>>>>>..>>>>.........<<<<..>>>>.......<<<<.....>>>>>.......<<<<<<<<<<<<.";
Superscaffold1	tRNAscan-SE	tRNA	116314907	116314978	37.3	-	.	ID=tRNA_0033;Type=Cys;Anti-codon=GCA;structure=">>>>>>>..>>>.........<<<.>>>>>.......<<<<<.....>>>>>.......<<<<<<<<<<<<.";
Superscaffold1	tRNAscan-SE	tRNA	8431894	8431966	63.4	+	.	ID=tRNA_0034;Type=Ala;Anti-codon=AGC;structure=">>>>>>>..>>>>........<<<<.>>>>>.......<<<<<.....>>>>>.......<<<<<<<<<<<<.";
Superscaffold1	tRNAscan-SE	tRNA	116313868	116313939	26.2	-	.	ID=tRNA_0035;Type=Gln;Anti-codon=TTG;structure=">>>>>.>..>>>.........<<<.>>>>.........<<<<.....>>>>>.......<<<<<<.<<<<<.";
Superscaffold1	tRNAscan-SE	tRNA	115692772	115692854	76.1	-	.	ID=tRNA_0036;Type=Leu;Anti-codon=TAA;structure=">>>>>>>..>>>..........<<<.>>>>>.......<<<<<.>>>>....<<<<..>>>>>.......<<<<<<<<<<<<.";
Superscaffold1	tRNAscan-SE	tRNA	112991585	112991658	49.4	-	.	ID=tRNA_0037;Type=Met;Anti-codon=CAT;structure=">>>.>>>..>>>>.........<<<<.>>>>>.......<<<<<.....>>>.>.......<.<<<<<<.<<<.";
Superscaffold1	tRNAscan-SE	tRNA	110906646	110906718	31.2	-	.	ID=tRNA_0038;Type=Thr;Anti-codon=GGT;structure=".>>>>>>..>>>>........<<<<.>>>>>.......<<<<<.....>>>>>.......<<<<<<<<<<<..";
Superscaffold1	tRNAscan-SE	tRNA	99971404	99971476	60	-	.	ID=tRNA_0039;Type=Arg;Anti-codon=TCT;structure=">>>>>.>..>>>>........<<<<.>>>>>.......<<<<<.....>>>>>.......<<<<<<.<<<<<.";
Superscaffold1	tRNAscan-SE	tRNA	94662106	94662179	25.3	-	.	ID=tRNA_0040;Type=Ile;Anti-codon=TAT;structure=".>>>..>>>..>>>>.......<.<<<...>>>.......<<<.......>>>>.......<<<<.<<<<<<..";
Superscaffold1	tRNAscan-SE	tRNA	91770140	91770212	36.4	-	.	ID=tRNA_0041;Type=Thr;Anti-codon=GGT;structure=">.>>>>>..>>>>........<<<<.>>>>>.......<<<<<.....>>>>>.......<<<<<<<<<<.<.";
Superscaffold1	tRNAscan-SE	tRNA	91733639	91733711	51.6	-	.	ID=tRNA_0042;Type=Thr;Anti-codon=GGT;structure=">>>>>>>..>>>>........<<<<.>>.>>.......<<.<<.....>>>>>.......<<<<<<<<<<<<.";
Superscaffold1	tRNAscan-SE	tRNA	87868210	87868284	24.2	-	.	ID=tRNA_0043;Type=Thr;Anti-codon=TGT;structure=">>>.>>>..>>>>.........<<.<<.>>>.......<<<......>>>>>.......<<<<<<<<....<<<.";
Superscaffold1	tRNAscan-SE	tRNA	86292424	86292496	38.1	-	.	ID=tRNA_0044;Type=Ala;Anti-codon=TGC;structure=">.>>>.>..>>>>........<<<<.>>>>.........<<<<.....>>>>.........<<<<<.<<<.<.";
Superscaffold1	tRNAscan-SE	tRNA	10368210	10368280	66.5	+	.	ID=tRNA_0045;Type=Gly;Anti-codon=GCC;structure=">>>>>>>..>>.>.......<.<<.>>>>>.......<<<<<....>>>>>.......<<<<<<<<<<<<.";
Superscaffold1	tRNAscan-SE	tRNA	86110274	86110351	27.6	-	.	ID=tRNA_0046;Type=Thr;Anti-codon=TGT;structure=">>>.......>>>..>>>>.......<.<<<...>>>.......<<<.......>>>>.......<<<<.<<<.<<<.";
Superscaffold1	tRNAscan-SE	tRNA	82290399	82290471	45.8	-	.	ID=tRNA_0047;Type=Lys;Anti-codon=CTT;structure=">>>>>>>..>>>>........<<<<.>>>>>.......<<<<<.....>.>>>.......<<<.<<<<<<<<.";
Superscaffold1	tRNAscan-SE	tRNA	81806489	81806561	41.5	-	.	ID=tRNA_0048;Type=Thr;Anti-codon=TGT;structure=">>>.>>>..>.>>........<<.<.>>.>>.......<<.<<....>>>>>.......<<<<<<<<..<<<.";
Superscaffold1	tRNAscan-SE	tRNA	78196566	78196636	37.6	-	.	ID=tRNA_0049;Type=Leu;Anti-codon=TAG;structure=">>.....>>>>........<<<<..>>>>.......<<<<......>>>>>.......<<<<<.....<<.";
Superscaffold1	tRNAscan-SE	tRNA	76792274	76792344	46	-	.	ID=tRNA_0050;Type=Ile;Anti-codon=TAT;structure=">>>>>>..>>>>........<<<<.>>>>.........<<<<.....>>>>.......<<<<.<<<<.<<.";
Superscaffold1	tRNAscan-SE	tRNA	76271080	76271153	44.9	-	.	ID=tRNA_0051;Type=Ala;Anti-codon=TGC;structure=">>>>..>>>..>>>>.......<.<<<..>>>>.......<<<<.....>>>>>.......<<<<<<<<<<<<.";
Superscaffold1	tRNAscan-SE	tRNA	74850677	74850746	23.6	-	.	ID=tRNA_0052;Type=Thr;Anti-codon=TGT;structure=">>>...>>>>.......<<.<<..>>>>.......<<<<.....>>>>>.......<<<<<.....<<<.";
Superscaffold1	tRNAscan-SE	tRNA	69196418	69196490	34.4	-	.	ID=tRNA_0053;Type=Asn;Anti-codon=GTT;structure=">>>>>>>..>>>..........<<<.>>>.>.......<.<<<.....>.>>>.......<<<.<<<<<<<<.";
Superscaffold1	tRNAscan-SE	tRNA	68675495	68675567	45.4	-	.	ID=tRNA_0054;Type=Ala;Anti-codon=TGC;structure=">.>>>>>..>>>>........<<<<.>>>>>.......<<<<<.....>>>>>.......<<<<<<<<<<.<.";
Superscaffold1	tRNAscan-SE	tRNA	50165389	50165466	25.7	-	.	ID=tRNA_0055;Type=Ile;Anti-codon=TAT;structure=">>>.......>>>..>>>>........<<<<...>>>.......<<<.......>>>>.......<<<<.<<<.<<<.";
Superscaffold1	tRNAscan-SE	tRNA	15839902	15839975	27.3	+	.	ID=tRNA_0056;Type=Thr;Anti-codon=TGT;structure=">>>>..>>>..>>>>.......<.<<<..>>>>.......<<<<......>>>>.......<<<<.<<<<<<<.";
Superscaffold1	tRNAscan-SE	tRNA	45787393	45787463	43.5	-	.	ID=tRNA_0057;Type=Thr;Anti-codon=TGT;structure=">>>>>>..>.>>........<<.<.>>>>>.......<<<<<....>>>>>.......<<<<<<<<<.<<.";
Superscaffold1	tRNAscan-SE	tRNA	41578247	41578318	57.3	-	.	ID=tRNA_0058;Type=His;Anti-codon=GTG;structure=">>>>>>>..>>>>........<<<<.>>>>>.......<<<<<....>>>>>.......<<<<<<<<<<<<.";
Superscaffold1	tRNAscan-SE	tRNA	37793387	37793464	32.3	-	.	ID=tRNA_0059;Type=Thr;Anti-codon=TGT;structure=">>>.......>>>..>>>>.......<.<<<..>>>>.......<<<<......>>>>.......<<<<.<<<.<<<.";
Superscaffold1	tRNAscan-SE	tRNA	33452561	33452633	43.3	-	.	ID=tRNA_0060;Type=Thr;Anti-codon=GGT;structure=".>>>>>>..>>>..........<<<.>>>>>.......<<<<<.....>>>>>.......<<<<<<<<<<<..";
Superscaffold1	tRNAscan-SE	tRNA	33383170	33383243	42.6	-	.	ID=tRNA_0061;Type=Met;Anti-codon=CAT;structure=">>>.>>>..>>>>.........<<<<.>>>>>.......<<<<<......>>>.........<<<.<<<.<<<.";
Superscaffold1	tRNAscan-SE	tRNA	33196277	33196354	28	-	.	ID=tRNA_0062;Type=Thr;Anti-codon=TGT;structure=">>>>>>>........>>>>.......<.<<<...>>>.......<<<.......>>>>.......<<<<.<<<<<<<.";
Superscaffold1	tRNAscan-SE	tRNA	32840294	32840367	25.8	-	.	ID=tRNA_0063;Type=Thr;Anti-codon=GGT;structure=">>>>>>>..>>>>........<<<<.>>>>>.......<<<<<.....>>>>>.......<<<<<<<<<<.<<.";
Superscaffold1	tRNAscan-SE	tRNA	30421836	30421916	20.9	-	.	ID=tRNA_0064;Type=Thr;Anti-codon=TGT;structure=">>>>.........>>>...>>>.......<<.<....>>>.......<<<.......>>>>.......<<<<.<<<<<<<.";
Superscaffold1	tRNAscan-SE	tRNA	27192339	27192410	57.2	-	.	ID=tRNA_0065;Type=Gly;Anti-codon=TCC;structure=">>.>>>>..>.>>........<<.<.>>>>>.......<<<<<....>>>>>.......<<<<<<<<<.<<.";
Superscaffold1	tRNAscan-SE	tRNA	25604204	25604276	38.5	-	.	ID=tRNA_0066;Type=Ala;Anti-codon=TGC;structure=">>>>>.>..>>>>........<<<<.>>.>>.......<<.<<.....>>>>>.......<<<<<<.<<<<<.";
Superscaffold1	tRNAscan-SE	tRNA	18081669	18081742	22.4	+	.	ID=tRNA_0067;Type=Leu;Anti-codon=TAA;structure=">>>>..>..>>>..........<<<....>>>.......<<<.........>.>>>.......<<<.<<<<<<.";
Superscaffold1	tRNAscan-SE	tRNA	20661017	20661089	34.9	-	.	ID=tRNA_0068;Type=Thr;Anti-codon=TGT;structure=">>>.>>>..>>>>.......<<.<<...>>>.......<<<......>>>>>.......<<<<<<<<..<<<.";
Superscaffold1	tRNAscan-SE	tRNA	19241942	19242021	20.9	-	.	ID=tRNA_0069;Type=Asp;Anti-codon=GTC;structure=">.>>....>>>>..............<<<<.>>>>>.......<<<<<....>.>>>.......<<<.<......<<.<.";
Superscaffold1	tRNAscan-SE	tRNA	18076247	18076320	21.1	-	.	ID=tRNA_0070;Type=Thr;Anti-codon=TGT;structure=">>>>..>>>..>>>>.......<.<<<..>>>>.......<<<<......>>>>.......<<<<.<<<<<<<.";
Superscaffold1	tRNAscan-SE	tRNA	17796557	17796628	41.2	-	.	ID=tRNA_0071;Type=Gln;Anti-codon=TTG;structure=">>>>.>>..>>>>........<<<<.>>>>>.......<<<<<....>>>...........<<<<<.<<<<.";
Superscaffold1	tRNAscan-SE	tRNA	17791158	17791238	69.5	-	.	ID=tRNA_0072;Type=Leu;Anti-codon=CAG;structure=">>>>>>>..>>>............<<<.>>>>>.......<<<<<...........>>>>>.......<<<<<<<<<<<<.";
Superscaffold1	tRNAscan-SE	tRNA	16058327	16058400	26.1	-	.	ID=tRNA_0073;Type=Met;Anti-codon=CAT;structure=">>>>>>...>>>>.........<<<<..>>>>.......<<<<......>>>>>.......<<<<<.<<<<<<.";
Superscaffold1	tRNAscan-SE	tRNA	8397051	8397124	62.2	-	.	ID=tRNA_0074;Type=Glu;Anti-codon=TTC;structure=">>>>>>>..>>>>..........<<<<.>>>>>.......<<<<<....>>>>>.......<<<<<<<<<<<<.";
Superscaffold1	tRNAscan-SE	tRNA	8126501	8126570	44.6	-	.	ID=tRNA_0075;Type=Ile;Anti-codon=TAT;structure=">..>..>>>>........<<<<.>>>>>.......<<<<<.....>>>>>.......<<<<<<.....<.";
Superscaffold1	tRNAscan-SE	tRNA	7836725	7836796	69.8	-	.	ID=tRNA_0076;Type=Asp;Anti-codon=GTC;structure=">>>>>>>..>>>>........<<<<.>>>>>.......<<<<<....>>>>>.......<<<<<<<<<<<<.";
Superscaffold1	tRNAscan-SE	tRNA	3824261	3824333	50.3	-	.	ID=tRNA_0077;Type=Thr;Anti-codon=GGT;structure=".>>>>>>..>>>>........<<<<.>>>>>.......<<<<<.....>>>>>.......<<<<<<<<<<<..";
Superscaffold1	tRNAscan-SE	tRNA	24471181	24471248	26	+	.	ID=tRNA_0078;Type=Ile;Anti-codon=TAT;structure=">.>..>>>>.......<.<<<..>>>>.......<<<<......>>>>.......<<<<.<.....<.";
Superscaffold1	tRNAscan-SE	tRNA	25731776	25731859	78.6	+	.	ID=tRNA_0079;Type=Leu;Anti-codon=CAA;structure=">>>>>>>..>>>...........<<<.>>>>>.......<<<<<.>>>>....<<<<..>>>>>.......<<<<<<<<<<<<.";
Superscaffold10	tRNAscan-SE	tRNA	3838421	3838493	43.8	+	.	ID=tRNA_0080;Type=Ile;Anti-codon=GAT;structure=".>>>>>>..>>>>........<<<<.>>>>>.......<<<<<.....>>>>>.......<<<<<<<<<<<..";
Superscaffold10	tRNAscan-SE	tRNA	11312781	11312854	42.2	+	.	ID=tRNA_0081;Type=Thr;Anti-codon=GGT;structure=">>>>>>>..>>>>........<<<<.>>>>>.......<<<<<.....>>>>>.......<<<<<<<<<<<.<.";
Superscaffold10	tRNAscan-SE	tRNA	11706151	11706223	54.8	+	.	ID=tRNA_0082;Type=Ala;Anti-codon=TGC;structure=">>>>>.>..>>>>........<<<<.>>>>>.......<<<<<.....>>>>>.......<<<<<<.<<<<<.";
Superscaffold10	tRNAscan-SE	tRNA	25800229	25800302	27.1	+	.	ID=tRNA_0083;Type=Ile;Anti-codon=TAT;structure=".>>>..>>>..>>>>.......<<.<<...>>>.......<<<.......>>>>.......<<<<.<<<<<<..";
Superscaffold10	tRNAscan-SE	tRNA	27968820	27968893	28.6	+	.	ID=tRNA_0084;Type=Thr;Anti-codon=TGT;structure=".>>>..>>>..>>>>........<<<<..>>>>.......<<<<......>>>>.......<<<<.<<<<<<..";
Superscaffold10	tRNAscan-SE	tRNA	30292183	30292267	63.8	+	.	ID=tRNA_0085;Type=Met;Anti-codon=CAT;structure=">>>>>>>..>>>>.........<<<<.>>>>....................<<<<.....>>>>>.......<<<<<<<<<<<<.";
Superscaffold10	tRNAscan-SE	tRNA	33667607	33667679	27.4	+	.	ID=tRNA_0086;Type=Thr;Anti-codon=GGT;structure=".>>>>>>..>>>>........<<<<.>.>>>.......<<<.<.....>>>>>.......<<<<<<<<<<<..";
Superscaffold10	tRNAscan-SE	tRNA	37009108	37009180	42.2	+	.	ID=tRNA_0087;Type=Lys;Anti-codon=CTT;structure=">>>>>>>...>>>........<<<..>>>>>.......<<<<<.....>.>>>.......<<<.<<<<<<<<.";
Superscaffold10	tRNAscan-SE	tRNA	39765896	39765964	41.5	+	.	ID=tRNA_0088;Type=Thr;Anti-codon=TGT;structure=">..>..>>>>.......<.<<<..>>>>.......<<<<......>>>>.......<<<<.<.....<.";
Superscaffold10	tRNAscan-SE	tRNA	40790280	40790352	24.3	+	.	ID=tRNA_0089;Type=Thr;Anti-codon=TGT;structure=".>>>>>...>>>>........<<<<..>.>>.......<<.<.....>>>>>.......<<<<.<.<<<<<..";
Superscaffold10	tRNAscan-SE	tRNA	42061534	42061607	22.5	+	.	ID=tRNA_0090;Type=Thr;Anti-codon=TGT;structure=".>>>..>>>..>>>>........<<<<..>>>>.......<<<<......>>>>.......<<<<.<<<<<<..";
Superscaffold10	tRNAscan-SE	tRNA	4172678	4172751	84.5	+	.	ID=tRNA_0091;Type=Asn;Anti-codon=GTT;structure=">>>>>>>..>>>>.........<<<<.>>>>>.......<<<<<.....>>>>>.......<<<<<<<<<<<<.";
Superscaffold10	tRNAscan-SE	tRNA	44715248	44715316	23	+	.	ID=tRNA_0092;Type=Thr;Anti-codon=TGT;structure=">..>..>>>..........<<<...>>>.......<<<.......>>.>.......<.<<.<.....<.";
Superscaffold10	tRNAscan-SE	tRNA	46203213	46203286	49.9	+	.	ID=tRNA_0093;Type=Ile;Anti-codon=AAT;structure=">>>>>>>..>>>>........<<<<.>>>>>.......<<<<<.....>>>>>.......<<<<<<<<<<<.<.";
Superscaffold10	tRNAscan-SE	tRNA	46210344	46210416	50.3	+	.	ID=tRNA_0094;Type=Thr;Anti-codon=GGT;structure=".>>>>>>..>>>>........<<<<.>>>>>.......<<<<<.....>>>>>.......<<<<<<<<<<<..";
Superscaffold10	tRNAscan-SE	tRNA	49290861	49290931	48.4	+	.	ID=tRNA_0095;Type=Thr;Anti-codon=TGT;structure=">>>>>>..>>>>........<<<<.>>.>>.......<<.<<....>>>>>.......<<<<<<<<<.<<.";
Superscaffold10	tRNAscan-SE	tRNA	49586356	49586428	28.8	+	.	ID=tRNA_0096;Type=Thr;Anti-codon=GGT;structure=".>>>>>>..>>>>........<<<<.>>>>>.......<<<<<.....>>>>>.......<<<<<<<<<<<..";
Superscaffold10	tRNAscan-SE	tRNA	49675484	49675556	38.9	+	.	ID=tRNA_0097;Type=Thr;Anti-codon=GGT;structure=".>>>>>>...>>>........<<<..>>>>>.......<<<<<.....>>>>>.......<<<<<<<<<<<..";
Superscaffold10	tRNAscan-SE	tRNA	50107098	50107170	72	+	.	ID=tRNA_0098;Type=Arg;Anti-codon=CCT;structure=">>>>>.>..>>>>........<<<<.>>>>>.......<<<<<.....>>>>>.......<<<<<<.<<<<<.";
Superscaffold10	tRNAscan-SE	tRNA	49675921	49675993	44.7	-	.	ID=tRNA_0099;Type=Thr;Anti-codon=GGT;structure=".>>>>>>..>>>>........<<<<.>>>>>.......<<<<<.....>>>>>.......<<<<<<<<<<<..";
Superscaffold10	tRNAscan-SE	tRNA	49606679	49606751	51.3	-	.	ID=tRNA_0100;Type=Thr;Anti-codon=GGT;structure=".>>>>>>..>>>>........<<<<.>>>>>.......<<<<<.....>>>>>.......<<<<<<<<<<<..";
Superscaffold10	tRNAscan-SE	tRNA	47827091	47827163	89.7	-	.	ID=tRNA_0101;Type=Lys;Anti-codon=TTT;structure=">>>>>>>..>>>>........<<<<.>>>>>.......<<<<<.....>>>>>.......<<<<<<<<<<<<.";
Superscaffold10	tRNAscan-SE	tRNA	5102510	5102582	90.5	+	.	ID=tRNA_0102;Type=Lys;Anti-codon=TTT;structure=">>>>>>>..>>>>........<<<<.>>>>>.......<<<<<.....>>>>>.......<<<<<<<<<<<<.";
Superscaffold10	tRNAscan-SE	tRNA	46553790	46553863	81.3	-	.	ID=tRNA_0103;Type=Val;Anti-codon=CAC;structure=">>>>>>>..>>>...........<<<.>>>>>.......<<<<<.....>>>>>.......<<<<<<<<<<<<.";
Superscaffold10	tRNAscan-SE	tRNA	46301277	46301347	24.6	-	.	ID=tRNA_0104;Type=Thr;Anti-codon=TGT;structure=">.......>>>>.......<<.<<...>>>.......<<<.......>>>>.......<<<<.......<.";
Superscaffold10	tRNAscan-SE	tRNA	45194273	45194345	89.7	-	.	ID=tRNA_0105;Type=Lys;Anti-codon=TTT;structure=">>>>>>>..>>>>........<<<<.>>>>>.......<<<<<.....>>>>>.......<<<<<<<<<<<<.";
Superscaffold10	tRNAscan-SE	tRNA	44208016	44208089	26.4	-	.	ID=tRNA_0106;Type=Ile;Anti-codon=TAT;structure=".>>>..>>>..>>>>........<<<<...>.>.......<.<.......>>>>.......<<<<.<<<<<<..";
Superscaffold10	tRNAscan-SE	tRNA	43529437	43529513	30.2	-	.	ID=tRNA_0107;Type=Thr;Anti-codon=TGT;structure=">>>.......>>>..>>>>.......<<<<.>>>>>.......<<<<<.....>.>>.......<<.<.<<<.<<<.";
Superscaffold10	tRNAscan-SE	tRNA	39929801	39929873	36.2	-	.	ID=tRNA_0108;Type=Thr;Anti-codon=GGT;structure=".>>>>>>..>>>>........<<<<.>>>>>.......<<<<<......>>.>.......<.<<.<<<<<<..";
Superscaffold10	tRNAscan-SE	tRNA	35553126	35553203	21.7	-	.	ID=tRNA_0109;Type=Ile;Anti-codon=TAT;structure=">>>.......>>>..>>>>.......<.<<<...>.>.......<.<.......>>>>.......<<<<.<<<.<<<.";
Superscaffold10	tRNAscan-SE	tRNA	35321376	35321449	60.7	-	.	ID=tRNA_0110;Type=Met;Anti-codon=CAT;structure=".>>.>>>..>>>>.........<<<<.>>>>>.......<<<<<.....>>>>>.......<<<<<<<<.<<..";
Superscaffold10	tRNAscan-SE	tRNA	29246913	29246991	23.6	-	.	ID=tRNA_0111;Type=Ile;Anti-codon=TAT;structure=">>>>>.>..>>>>.......<.<<<...>>>.......<<<.......>>>>.........<<<<.<.<<<.....<<.";
Superscaffold10	tRNAscan-SE	tRNA	26717583	26717662	25	-	.	ID=tRNA_0112;Type=Gln;Anti-codon=TTG;structure=">........>>>.........<<<.>>>>>.......<<<<<.....>>>>>.......<<<<<..............<.";
Superscaffold10	tRNAscan-SE	tRNA	5475205	5475282	28.4	+	.	ID=tRNA_0113;Type=Thr;Anti-codon=TGT;structure=">>>.......>>>..>>>>.......<.<<<...>>>.......<<<.......>>>>.......<<<<.<<<.<<<.";
Superscaffold10	tRNAscan-SE	tRNA	25139981	25140054	21.6	-	.	ID=tRNA_0114;Type=Thr;Anti-codon=TGT;structure=".>>>..>>>..>>>>.......<.<<<..>.>>.......<<.<......>>>>.......<<<<.<<<<<<..";
Superscaffold10	tRNAscan-SE	tRNA	23355536	23355620	64.3	-	.	ID=tRNA_0115;Type=Met;Anti-codon=CAT;structure=">>>>>>>..>>>>.........<<<<.>>>>....................<<<<.....>>>>>.......<<<<<<<<<<<<.";
Superscaffold10	tRNAscan-SE	tRNA	19051431	19051503	62.7	-	.	ID=tRNA_0116;Type=Ala;Anti-codon=TGC;structure=">>>>>>>..>>>>........<<<<.>>>>>.......<<<<<.....>>>>>.......<<<<<<<<<<<<.";
Superscaffold10	tRNAscan-SE	tRNA	11638230	11638300	37.9	-	.	ID=tRNA_0117;Type=Lys;Anti-codon=TTT;structure=">>>>>>..>.>>........<<.<.>>>>>.......<<<<<....>>>>.........<<<<<<<<.<<.";
Superscaffold10	tRNAscan-SE	tRNA	8668932	8669004	20.6	-	.	ID=tRNA_0118;Type=Lys;Anti-codon=CTT;structure=">>.>>>>..>>>>........<<<<..>>>>.......<<<<.......>>>........<<<..<<<<.<<.";
Superscaffold10	tRNAscan-SE	tRNA	7063288	7063359	67.4	-	.	ID=tRNA_0119;Type=Pro;Anti-codon=AGG;structure=">>>>>>>..>>>.........<<<.>>>>>.......<<<<<.....>>>>>.......<<<<<<<<<<<<.";
Superscaffold10	tRNAscan-SE	tRNA	3027202	3027273	81.7	-	.	ID=tRNA_0120;Type=Cys;Anti-codon=GCA;structure=">>>>>>>..>>>>.......<<<<.>>>>>.......<<<<<.....>>>>>.......<<<<<<<<<<<<.";
Superscaffold10	tRNAscan-SE	tRNA	3002448	3002521	71.9	-	.	ID=tRNA_0121;Type=Val;Anti-codon=AAC;structure=">>>>>>>..>>>...........<<<.>>>>>.......<<<<<.....>>>>>.......<<<<<<<<<<<<.";
Superscaffold10	tRNAscan-SE	tRNA	2936462	2936535	71.9	-	.	ID=tRNA_0122;Type=Val;Anti-codon=AAC;structure=">>>>>>>..>>>...........<<<.>>>>>.......<<<<<.....>>>>>.......<<<<<<<<<<<<.";
Superscaffold10	tRNAscan-SE	tRNA	2734766	2734835	21.6	-	.	ID=tRNA_0123;Type=Val;Anti-codon=TAC;structure=">..>..>>>>........<<<<.>>>>>.......<<<<<.......>>>.......<<<..<.....<.";
Superscaffold10	tRNAscan-SE	tRNA	6837744	6837815	74.5	+	.	ID=tRNA_0124;Type=Cys;Anti-codon=GCA;structure=">>>>>>>..>>>>.......<<<<.>>>>>.......<<<<<.....>>>>>.......<<<<<<<<<<<<.";
Superscaffold10	tRNAscan-SE	tRNA	2733757	2733828	29.7	-	.	ID=tRNA_0125;Type=Thr;Anti-codon=GGT;structure=">.>>>>..>>>>........<<<<.>>>>>.......<<<<<.....>>.>>.......<<.<<<<<<..<.";
Superscaffold10	tRNAscan-SE	tRNA	2733523	2733595	25	-	.	ID=tRNA_0126;Type=Val;Anti-codon=TAC;structure=">>>>>.>...>>>........<<<..>.>>>.......<<<.<.....>>.>>.......<<.<<<.<<<<<.";
Superscaffold10	tRNAscan-SE	tRNA	2196265	2196338	22.1	-	.	ID=tRNA_0127;Type=Undet;Anti-codon=NNN;structure=".>>>>>...>>>>........<<<<.>>>>>........<<<<<.....>>.>>.......<<.<<.<<<<<..";
Superscaffold10	tRNAscan-SE	tRNA	2067939	2068019	69.5	-	.	ID=tRNA_0128;Type=Leu;Anti-codon=CAG;structure=">>>>>>>..>>>............<<<.>>>>>.......<<<<<...........>>>>>.......<<<<<<<<<<<<.";
Superscaffold10	tRNAscan-SE	tRNA	1312256	1312328	35.8	-	.	ID=tRNA_0129;Type=Thr;Anti-codon=GGT;structure=".>>>>>>..>>>>........<<<<.>>>>>.......<<<<<.....>>>>>.......<<<<<<<<<<<..";
Superscaffold10	tRNAscan-SE	tRNA	6849149	6849221	68.4	+	.	ID=tRNA_0130;Type=Arg;Anti-codon=CCT;structure=">>>>>.>..>>>>........<<<<.>>>>>.......<<<<<.....>>>>>.......<<<<<<.<<<<<.";
Superscaffold10	tRNAscan-SE	tRNA	7953987	7954059	29.7	+	.	ID=tRNA_0131;Type=Ile;Anti-codon=GAT;structure=".>>>>>>..>>>>........<<<<.>>>.>.......<.<<<.....>>>>>.......<<<<<<<<<<<..";
Superscaffold10	tRNAscan-SE	tRNA	8207511	8207583	41.7	+	.	ID=tRNA_0132;Type=Thr;Anti-codon=GGT;structure=".>>>>>>..>>>>........<<<<.>>>>>.......<<<<<.....>>>.>.......<.<<<<<<<<<..";
Superscaffold10	tRNAscan-SE	tRNA	8230900	8230973	75.3	+	.	ID=tRNA_0133;Type=Thr;Anti-codon=AGT;structure=">>>>>>>..>>>>.........<<<<.>>>>>.......<<<<<.....>>>>>.......<<<<<<<<<<<<.";
Superscaffold11	tRNAscan-SE	tRNA	3202703	3202778	33.5	+	.	ID=tRNA_0134;Type=Thr;Anti-codon=TGT;structure=">>>>>>>..>>>>.......<.<<<..>>>>.......<<<<......>>>>.......<<<<.....<<<<<<<.";
Superscaffold11	tRNAscan-SE	tRNA	31121060	31121129	37.5	+	.	ID=tRNA_0135;Type=Ile;Anti-codon=GAT;structure=">.....>>>>........<<<<.>>>>>.......<<<<<.....>>>>>.......<<<<<......<.";
Superscaffold11	tRNAscan-SE	tRNA	31854347	31854420	53	+	.	ID=tRNA_0136;Type=Met;Anti-codon=CAT;structure=">>>.>.>..>>>>.........<<<<.>>>>>.......<<<<<.....>>>>>.......<<<<<<.<.<<<.";
Superscaffold11	tRNAscan-SE	tRNA	45409972	45410035	28.7	+	.	ID=tRNA_0137;Type=Undet;Anti-codon=NNN;structure=">>>>>>>..>>>..........<<<..............>>>>>.......<<<<<<<<<<<<.";
Superscaffold11	tRNAscan-SE	tRNA	45877484	45877554	66.5	+	.	ID=tRNA_0138;Type=Gly;Anti-codon=GCC;structure=">>>>>>>..>>.>.......<.<<.>>>>>.......<<<<<....>>>>>.......<<<<<<<<<<<<.";
Superscaffold11	tRNAscan-SE	tRNA	46252636	46252708	36.5	+	.	ID=tRNA_0139;Type=Thr;Anti-codon=GGT;structure=".>>>>>>..>>>>........<<<<.>>>>>.......<<<<<.....>>>>>.......<<<<<<<<<<<..";
Superscaffold11	tRNAscan-SE	tRNA	48525309	48525380	69.8	+	.	ID=tRNA_0140;Type=Asp;Anti-codon=GTC;structure=">>>>>>>..>>>>........<<<<.>>>>>.......<<<<<....>>>>>.......<<<<<<<<<<<<.";
Superscaffold11	tRNAscan-SE	tRNA	46790687	46790773	64.2	-	.	ID=tRNA_0141;Type=Met;Anti-codon=CAT;structure=">>>>>>>..>>>>.........<<<<.>>>>......................<<<<.....>>>>>.......<<<<<<<<<<<<.";
Superscaffold11	tRNAscan-SE	tRNA	46253072	46253144	37.1	-	.	ID=tRNA_0142;Type=Thr;Anti-codon=GGT;structure=".>>>>>>..>>>>........<<<<.>>>>>.......<<<<<.....>>>>>.......<<<<<<<<<<<..";
Superscaffold11	tRNAscan-SE	tRNA	44444800	44444872	50.1	-	.	ID=tRNA_0143;Type=Ala;Anti-codon=TGC;structure=".>>>>.>..>>>>........<<<<.>>>>>.......<<<<<.....>>>>>.......<<<<<<.<<<<..";
Superscaffold11	tRNAscan-SE	tRNA	43757353	43757437	74.5	-	.	ID=tRNA_0144;Type=Tyr;Anti-codon=GTA;structure=">>>>>>>..>>>>........<<<<.>>>>>...................<<<<<.....>>>>>.......<<<<<<<<<<<<.";
Superscaffold11	tRNAscan-SE	tRNA	6294421	6294502	21.7	+	.	ID=tRNA_0145;Type=Sup;Anti-codon=TTA;structure=">>>.......>>>..>.>>.........<<.<.>>.>>.......<<.<<....>>...>.>.......<.<<<<<<.<<<.";
Superscaffold11	tRNAscan-SE	tRNA	43753631	43753715	74.5	-	.	ID=tRNA_0146;Type=Tyr;Anti-codon=GTA;structure=">>>>>>>..>>>>........<<<<.>>>>>...................<<<<<.....>>>>>.......<<<<<<<<<<<<.";
Superscaffold11	tRNAscan-SE	tRNA	42831335	42831405	38.9	-	.	ID=tRNA_0147;Type=Thr;Anti-codon=TGT;structure=">>>>.>..>>>..........<<<.>>>>>.......<<<<<....>>>>>.......<<<<<<..<<<<.";
Superscaffold11	tRNAscan-SE	tRNA	41795409	41795481	78.3	-	.	ID=tRNA_0148;Type=Phe;Anti-codon=GAA;structure=">>>>.>>..>>>>........<<<<.>>>>>.......<<<<<.....>>>>>.......<<<<<<<.<<<<.";
Superscaffold11	tRNAscan-SE	tRNA	39828390	39828467	32.6	-	.	ID=tRNA_0149;Type=Thr;Anti-codon=TGT;structure=">>>.......>>>..>>>>.......<.<<<.>.>>>.......<<<.<.....>>>>.......<<<<.<<<.<<<.";
Superscaffold11	tRNAscan-SE	tRNA	39564209	39564286	39.7	-	.	ID=tRNA_0150;Type=Thr;Anti-codon=TGT;structure=">>>>......>>>..>>>..........<<<...>>>.......<<<.......>>>>.......<<<<.<<<<<<<.";
Superscaffold11	tRNAscan-SE	tRNA	36460206	36460278	20.5	-	.	ID=tRNA_0151;Type=Undet;Anti-codon=NNN;structure=".>>>..>>>..>>>>.......<.<<<..>>>>......<<<<.....>>>>>.......<<<<<<<<<<<..";
Superscaffold11	tRNAscan-SE	tRNA	35449904	35449975	22.8	-	.	ID=tRNA_0152;Type=Ile;Anti-codon=TAT;structure=">..>>>...>>.>........<.<<..>>>>.......<<<<......>>>>.......<<<<..<<<..<.";
Superscaffold11	tRNAscan-SE	tRNA	31853290	31853361	41.5	-	.	ID=tRNA_0153;Type=Cys;Anti-codon=GCA;structure=".>>>>>>..>>>.........<<<.>>>.>.......<.<<<.....>>>>>.......<<<<<<<<<<<..";
Superscaffold11	tRNAscan-SE	tRNA	30167377	30167454	21.2	-	.	ID=tRNA_0154;Type=Thr;Anti-codon=TGT;structure=">>>.......>>>..>>>>.......<.<<<...>>>.......<<<.......>>>>.......<<<<.<<<.<<<.";
Superscaffold11	tRNAscan-SE	tRNA	25836253	25836323	27.6	-	.	ID=tRNA_0155;Type=Asp;Anti-codon=GTC;structure=">>>.>>>..>>>........<<<..>>>>>.......<<<<<....>>>>>.......<<<<<<<<.<<<.";
Superscaffold11	tRNAscan-SE	tRNA	8699323	8699394	69.8	+	.	ID=tRNA_0156;Type=Asp;Anti-codon=GTC;structure=">>>>>>>..>>>>........<<<<.>>>>>.......<<<<<....>>>>>.......<<<<<<<<<<<<.";
Superscaffold11	tRNAscan-SE	tRNA	25773441	25773511	55.4	-	.	ID=tRNA_0157;Type=Thr;Anti-codon=TGT;structure=">>>>>>..>>>>........<<<<.>>>>>.......<<<<<....>>>>>.......<<<<<<<<<.<<.";
Superscaffold11	tRNAscan-SE	tRNA	23631554	23631626	36	-	.	ID=tRNA_0158;Type=Ala;Anti-codon=TGC;structure=">>>>>.>...>>>........<<<...>>>>.......<<<<.......>>>>.......<<<<.<.<<<<<.";
Superscaffold11	tRNAscan-SE	tRNA	11960254	11960331	27.9	-	.	ID=tRNA_0159;Type=Thr;Anti-codon=TGT;structure=">>>.......>>>..>>>>........<<<<...>>>.......<<<.......>>>>.......<<<<.<<<.<<<.";
Superscaffold11	tRNAscan-SE	tRNA	11140960	11141034	24.1	-	.	ID=tRNA_0160;Type=Thr;Anti-codon=TGT;structure=".>>>..>>>..>>>>.......<.<<<..>>>>.......<<<<.....>>>>>.......<.<<<<<<<<<<..";
Superscaffold11	tRNAscan-SE	tRNA	8894417	8894490	30.8	-	.	ID=tRNA_0161;Type=Thr;Anti-codon=GGT;structure=">>>>>>>...>>>........<<<..>>>>>.......<<<<<.....>>.>>.......<<.<<<<<<<<.<.";
Superscaffold11	tRNAscan-SE	tRNA	3727253	3727325	30.2	-	.	ID=tRNA_0162;Type=Undet;Anti-codon=NNN;structure=">.>>>>>...>>>........<<<..>>..........<<........>>>>>.......<<<<<<<<<<.<.";
Superscaffold11	tRNAscan-SE	tRNA	11610222	11610299	23	+	.	ID=tRNA_0163;Type=Thr;Anti-codon=TGT;structure=">>>.......>>>..>>>>.......<.<<<...>>>.......<<<.......>>>>.......<<<<.<<<.<<<.";
Superscaffold11	tRNAscan-SE	tRNA	12506969	12507043	27.5	+	.	ID=tRNA_0164;Type=Thr;Anti-codon=TGT;structure=">>>.........>>>>........<<<<.>.>>>.......<<<.<.....>>>>.......<<<<.....<<<.";
Superscaffold11	tRNAscan-SE	tRNA	15086733	15086805	34.5	+	.	ID=tRNA_0165;Type=Ala;Anti-codon=TGC;structure=".>>>>.>..>>>>........<<<<.>>>>>.......<<<<<......>>>.........<<<.<.<<<<..";
Superscaffold11	tRNAscan-SE	tRNA	25061013	25061086	32.1	+	.	ID=tRNA_0166;Type=Thr;Anti-codon=TGT;structure=".>>>..>>>..>>>>........<<<<.>>>>>.......<<<<<.....>>>>.......<<<<.<<<<<<..";
Superscaffold11	tRNAscan-SE	tRNA	30041905	30041977	45.7	+	.	ID=tRNA_0167;Type=Thr;Anti-codon=GGT;structure=".>>>>>>..>>>>........<<<<.>>>>>.......<<<<<.....>>>>>.......<<<<<<<<<<<..";
Superscaffold11	tRNAscan-SE	tRNA	30386933	30387004	49.9	+	.	ID=tRNA_0168;Type=Thr;Anti-codon=GGT;structure=">.>>>>..>>>>........<<<<.>>>>>.......<<<<<.....>>>>>.......<<<<<<<<<..<.";
Superscaffold12	tRNAscan-SE	tRNA	612302	612374	63.2	+	.	ID=tRNA_0169;Type=Ala;Anti-codon=TGC;structure=">>>>>.>..>>>>........<<<<.>>>>>.......<<<<<.....>>>>>.......<<<<<<.<<<<<.";
Superscaffold12	tRNAscan-SE	tRNA	28135217	28135287	34.9	+	.	ID=tRNA_0170;Type=Lys;Anti-codon=TTT;structure=">.>>>>..>>>>........<<<<.>>>>>.......<<<<<.....>>>>.......<<<<.<<<<..<.";
Superscaffold12	tRNAscan-SE	tRNA	29621702	29621774	33.8	+	.	ID=tRNA_0171;Type=Glu;Anti-codon=TTC;structure=">>>>>>>..>>>>.........<<<<.>>>>>.......<<<<<....>>>>>.......<<<<<<<<<<<<.";
Superscaffold12	tRNAscan-SE	tRNA	29622188	29622259	61.2	+	.	ID=tRNA_0172;Type=Cys;Anti-codon=GCA;structure=">>>>>>>..>>>.........<<<.>>>>>.......<<<<<.....>>>>>.......<<<<<<<<<<<<.";
Superscaffold12	tRNAscan-SE	tRNA	29623405	29623476	44.2	+	.	ID=tRNA_0173;Type=Gln;Anti-codon=TTG;structure=">>>>>>>..>>>.........<<<.>>>>.........<<<<.....>>>>>.......<<<<<<<<<<<<.";
Superscaffold12	tRNAscan-SE	tRNA	29848024	29848096	41.8	+	.	ID=tRNA_0174;Type=Thr;Anti-codon=GGT;structure=".>>>>>>..>>>>........<<<<.>>>>>.......<<<<<.....>>>>>.......<<<<<<<<<<<..";
Superscaffold12	tRNAscan-SE	tRNA	34796212	34796284	22.2	+	.	ID=tRNA_0175;Type=Val;Anti-codon=CAC;structure=".>>.>.>..>>>>........<<<<..>>>>.......<<<<......>>>>>.......<<<<<<.<.<<..";
Superscaffold12	tRNAscan-SE	tRNA	37290226	37290297	41.6	+	.	ID=tRNA_0176;Type=Thr;Anti-codon=TGT;structure=".>>>>>>..>>>>.......<<<<.>>>>>.......<<<<<.....>.>>>.......<<<.<<<<<<<..";
Superscaffold12	tRNAscan-SE	tRNA	37293651	37293725	28.8	+	.	ID=tRNA_0177;Type=Thr;Anti-codon=TGT;structure=".>>>>>>..>>>>........<<<<.>>>>>.......<<<<<.......>.>>.........<<.<<<<<<<..";
Superscaffold12	tRNAscan-SE	tRNA	37822663	37822735	23.9	+	.	ID=tRNA_0178;Type=Thr;Anti-codon=TGT;structure=".>>>>>>..>>>>........<<<<.>>>>>.......<<<<<.....>.>>>.......<<<.<<<<<<<..";
Superscaffold12	tRNAscan-SE	tRNA	39989502	39989579	22.2	+	.	ID=tRNA_0179;Type=Thr;Anti-codon=TGT;structure=">>>.......>>>..>>>>.......<<.<<...>.>.......<.<.......>>>>.......<<<<.<<<.<<<.";
Superscaffold12	tRNAscan-SE	tRNA	2526679	2526751	40.9	+	.	ID=tRNA_0180;Type=Ile;Anti-codon=GAT;structure=".>>>>>>..>>>>........<<<<.>>>>>.......<<<<<.....>>>>>.......<<<<<<<<<<<..";
Superscaffold12	tRNAscan-SE	tRNA	40395052	40395122	20.1	+	.	ID=tRNA_0181;Type=Thr;Anti-codon=TGT;structure=">>>>>>..>.>>.........<<.<..>>>.......<<<.......>>>>.......<<<<.<<<.<<<.";
Superscaffold12	tRNAscan-SE	tRNA	42664354	42664425	46.7	+	.	ID=tRNA_0182;Type=Thr;Anti-codon=GGT;structure=">.>>>>..>>>>........<<<<.>>>>>.......<<<<<.....>>>>>.......<<<<<<<<<..<.";
Superscaffold12	tRNAscan-SE	tRNA	43141780	43141853	23.6	+	.	ID=tRNA_0183;Type=Undet;Anti-codon=NNN;structure=">>>>>>>..>>>>........<<<<.>>>>..........<<<<....>>.>>>.......<<<<<<<<<<<<.";
Superscaffold12	tRNAscan-SE	tRNA	43194970	43195039	41.9	+	.	ID=tRNA_0184;Type=Thr;Anti-codon=TGT;structure=">..>..>>>>........<<<<.>>>>>.......<<<<<.....>>>>>.......<<<<<<.....<.";
Superscaffold12	tRNAscan-SE	tRNA	44442301	44442373	48.8	+	.	ID=tRNA_0185;Type=Thr;Anti-codon=GGT;structure=".>>>>>>..>>>>........<<<<.>>>>>.......<<<<<.....>>>>>.......<<<<<<<<<<<..";
Superscaffold12	tRNAscan-SE	tRNA	44509980	44510052	45.9	+	.	ID=tRNA_0186;Type=Thr;Anti-codon=AGT;structure=".>>>>>>..>>>>........<<<<.>>>>>.......<<<<<.....>>>>>.......<<<<<<<<<<<..";
Superscaffold12	tRNAscan-SE	tRNA	44506452	44506522	46.3	-	.	ID=tRNA_0187;Type=Thr;Anti-codon=TGT;structure=">>>>>>..>>>>........<<<<.>>>>>.......<<<<<....>>>>.........<<<<<<<<.<<.";
Superscaffold12	tRNAscan-SE	tRNA	44455700	44455772	48.8	-	.	ID=tRNA_0188;Type=Thr;Anti-codon=GGT;structure=".>>>>>>..>>>>........<<<<.>>>>>.......<<<<<.....>>>>>.......<<<<<<<<<<<..";
Superscaffold12	tRNAscan-SE	tRNA	42702873	42702945	27.9	-	.	ID=tRNA_0189;Type=Thr;Anti-codon=AGT;structure=".>>>>>>..>>>>........<<<<.>>>>>.......<<<<<.....>>>.>.......<.<<<<<<<<<..";
Superscaffold12	tRNAscan-SE	tRNA	42694501	42694573	41.8	-	.	ID=tRNA_0190;Type=Ser;Anti-codon=GGA;structure=".>>>>>>..>>>>........<<<<.>>>>>.......<<<<<.....>>>>>.......<<<<<<<<<<<..";
Superscaffold12	tRNAscan-SE	tRNA	4739286	4739356	21.3	+	.	ID=tRNA_0191;Type=Thr;Anti-codon=TGT;structure=">>>.....>>>>.......<.<<<...>.>.......<.<.......>>>>.......<<<<.....<<<.";
Superscaffold12	tRNAscan-SE	tRNA	42641955	42642028	20	-	.	ID=tRNA_0192;Type=Ile;Anti-codon=TAT;structure=".>>>..>>>..>>>>.......<.<<<...>.>.......<.<.......>>>>.......<<<<.<<<<<<..";
Superscaffold12	tRNAscan-SE	tRNA	41183834	41183907	22.4	-	.	ID=tRNA_0193;Type=Undet;Anti-codon=NNN;structure=".>>>>>>..>>>>........<<<<.>>>>..........<<<<.....>>.>>.......<<.<<<<<<<<..";
Superscaffold12	tRNAscan-SE	tRNA	41173429	41173501	47.5	-	.	ID=tRNA_0194;Type=Thr;Anti-codon=GGT;structure=".>>>>>>..>>>>........<<<<.>>>>>.......<<<<<.....>>>>>.......<<<<<<<<<<<..";
Superscaffold12	tRNAscan-SE	tRNA	39989889	39989959	35.4	-	.	ID=tRNA_0195;Type=Ile;Anti-codon=TAT;structure=">>>.....>>>>.......<<.<<..>>>>.......<<<<......>>>>.......<<<<.....<<<.";
Superscaffold12	tRNAscan-SE	tRNA	34462552	34462623	22.5	-	.	ID=tRNA_0196;Type=Thr;Anti-codon=TGT;structure=".>>>.>>..>>>>.......<.<<<...>>>.......<<<......>>>>>.......<<<<<<<.<<<..";
Superscaffold12	tRNAscan-SE	tRNA	31527321	31527398	29.6	-	.	ID=tRNA_0197;Type=Thr;Anti-codon=TGT;structure=">>>.......>>>..>>>>.......<.<<<...>>>.......<<<......>>>>>.......<<<<<<<<.<<<.";
Superscaffold12	tRNAscan-SE	tRNA	31201525	31201594	29.9	-	.	ID=tRNA_0198;Type=Thr;Anti-codon=TGT;structure=">..>..>.>>........<<.<.>>>>>.......<<<<<.....>.>>>.......<<<.<<.....<.";
Superscaffold12	tRNAscan-SE	tRNA	29621167	29621240	60.7	-	.	ID=tRNA_0199;Type=Met;Anti-codon=CAT;structure=".>>.>>>..>>>>.........<<<<.>>>>>.......<<<<<.....>>>>>.......<<<<<<<<.<<..";
Superscaffold12	tRNAscan-SE	tRNA	25850767	25850840	64.5	-	.	ID=tRNA_0200;Type=Trp;Anti-codon=CCA;structure=">>>>>>>..>>>>.........<<<<.>>>>>.......<<<<<......>>>>.......<<<<.<<<<<<<.";
Superscaffold12	tRNAscan-SE	tRNA	25687857	25687929	44.5	-	.	ID=tRNA_0201;Type=Thr;Anti-codon=GGT;structure=".>>>>>>..>>>>........<<<<.>>>.>.......<.<<<.....>>>>>.......<<<<<<<<<<<..";
Superscaffold12	tRNAscan-SE	tRNA	7137425	7137497	40.8	+	.	ID=tRNA_0202;Type=Thr;Anti-codon=TGT;structure=".>>>>>>..>>>>........<<<<.>>>>>.......<<<<<.....>.>>>.......<<<.<<<<<<<..";
Superscaffold12	tRNAscan-SE	tRNA	24931507	24931579	40.3	-	.	ID=tRNA_0203;Type=Ala;Anti-codon=TGC;structure=".>>>>.>..>>>>........<<<<..>.>>.......<<.<......>>>>>.......<<<<<<.<<<<..";
Superscaffold12	tRNAscan-SE	tRNA	21689642	21689709	31	-	.	ID=tRNA_0204;Type=Ala;Anti-codon=TGC;structure=">>.>>>>........<<<<.>>>>>.......<<<<<......>>>>>.......<<<<<.....<<.";
Superscaffold12	tRNAscan-SE	tRNA	20382707	20382779	80	-	.	ID=tRNA_0205;Type=Glu;Anti-codon=CTC;structure=">>>>>>>..>>>>.........<<<<.>>>>>.......<<<<<....>>>>>.......<<<<<<<<<<<<.";
Superscaffold12	tRNAscan-SE	tRNA	20373425	20373501	20.5	-	.	ID=tRNA_0206;Type=Thr;Anti-codon=TGT;structure=">..>..>>>>.......<.<<<..>>>>.......<<<<.....>>.>>.......<<.<<........<.....<.";
Superscaffold12	tRNAscan-SE	tRNA	3834369	3834441	33.9	-	.	ID=tRNA_0207;Type=Thr;Anti-codon=GGT;structure=">>>>>>>..>>>>........<<<<.>>.>>.......<<.<<.....>>>>>.......<<<<<<<<<<<<.";
Superscaffold12	tRNAscan-SE	tRNA	2490321	2490392	20.9	-	.	ID=tRNA_0208;Type=Ile;Anti-codon=TAT;structure=">>>>>>...>>>........<<<..>>.>>.......<<.<<.....>>>>>.......<<<<<<<<<.<<.";
Superscaffold12	tRNAscan-SE	tRNA	2324962	2325034	21.2	-	.	ID=tRNA_0209;Type=Tyr;Anti-codon=ATA;structure=">>>>>>..>>>>........<<<<.>>>>>........<<<<<.....>>..>.......<..<<<<<<.<<.";
Superscaffold12	tRNAscan-SE	tRNA	2037522	2037594	32.2	-	.	ID=tRNA_0210;Type=Thr;Anti-codon=GGT;structure=">>>>>>>..>>>..........<<<.>>>>>.......<<<<<.....>>>.>.......<.<<<<<<<<<<.";
Superscaffold12	tRNAscan-SE	tRNA	624981	625054	39.1	-	.	ID=tRNA_0211;Type=Undet;Anti-codon=NNN;structure=">>>>>>>..>>>>........<<<<.>>>>..........<<<<.....>>>>>.......<<<<<<<<<<<<.";
Superscaffold12	tRNAscan-SE	tRNA	124336	124417	78.4	-	.	ID=tRNA_0212;Type=Ser;Anti-codon=AGA;structure=">>>>>>>..>>>>........<<<<.>>>>>.......<<<<<.>>>>...<<<<..>>>>>.......<<<<<<<<<<<<.";
Superscaffold12	tRNAscan-SE	tRNA	7911317	7911390	30.3	+	.	ID=tRNA_0213;Type=Thr;Anti-codon=TGT;structure=".>>..>>>>..>>>>.......<<.<<...>>>.......<<<.......>>>>.......<<<<.<<<<<<..";
Superscaffold12	tRNAscan-SE	tRNA	10540227	10540299	47.6	+	.	ID=tRNA_0214;Type=Thr;Anti-codon=GGT;structure=".>>>>>>..>>>>........<<<<.>>>>>.......<<<<<.....>>>>>.......<<<<<<<<<<<..";
Superscaffold12	tRNAscan-SE	tRNA	11387675	11387747	78.1	+	.	ID=tRNA_0215;Type=Glu;Anti-codon=CTC;structure=">>>>>>>..>>>>.........<<<<.>>>>>.......<<<<<....>>>>>.......<<<<<<<<<<<<.";
Superscaffold12	tRNAscan-SE	tRNA	12387242	12387319	30.6	+	.	ID=tRNA_0216;Type=Ile;Anti-codon=TAT;structure=">>>...>>>>.....>>>>.......<.<<<...>>>.......<<<......>>>>>.......<<<<<<<<<<<<.";
Superscaffold12	tRNAscan-SE	tRNA	14316786	14316858	38.2	+	.	ID=tRNA_0217;Type=Thr;Anti-codon=TGT;structure=".>>>>>>..>>>>........<<<<.>.>>>.......<<<.<.....>.>>>.......<<<.<<<<<<<..";
Superscaffold13	tRNAscan-SE	tRNA	251139	251217	23.6	+	.	ID=tRNA_0218;Type=Asn;Anti-codon=GTT;structure=">>>>.>>..>>>>........<<<<.......>>>>>.......<<<<<.....>.>>.........<<.<<<.<<<<.";
Superscaffold13	tRNAscan-SE	tRNA	19690434	19690506	63.4	+	.	ID=tRNA_0219;Type=Ala;Anti-codon=AGC;structure=">>>>>>>..>>>>........<<<<.>>>>>.......<<<<<.....>>>>>.......<<<<<<<<<<<<.";
Superscaffold13	tRNAscan-SE	tRNA	19705804	19705876	45.4	+	.	ID=tRNA_0220;Type=Lys;Anti-codon=CTT;structure=">>>>>>>..>>>>........<<<<.>>>.>.......<.<<<.....>.>>>.......<<<.<<<<<<<<.";
Superscaffold13	tRNAscan-SE	tRNA	23897536	23897616	78	+	.	ID=tRNA_0221;Type=Ser;Anti-codon=CGA;structure=">>>>>>>..>>>..........<<<.>>>>>.......<<<<<.>>>>..<<<<..>>>>>.......<<<<<<<<<<<<.";
Superscaffold13	tRNAscan-SE	tRNA	27063254	27063331	24.9	+	.	ID=tRNA_0222;Type=Thr;Anti-codon=TGT;structure=">>>.......>>>..>>>>.......<.<<<...>>>.......<<<......>>>.>.......<.<<<<<<.<<<.";
Superscaffold13	tRNAscan-SE	tRNA	32254453	32254526	25.6	+	.	ID=tRNA_0223;Type=Ile;Anti-codon=TAT;structure=">>>.>>>..>>>>........<<<<.>>>>>.......<<<<<.....>>>>.........<<<<<<<..<<<.";
Superscaffold13	tRNAscan-SE	tRNA	33015780	33015852	41.6	+	.	ID=tRNA_0224;Type=Thr;Anti-codon=TGT;structure=".>>>>>>..>>>>........<<<<.>>>>>.......<<<<<.....>.>>>.......<<<.<<<<<<<..";
Superscaffold13	tRNAscan-SE	tRNA	39477441	39477514	27.4	+	.	ID=tRNA_0225;Type=Thr;Anti-codon=TGT;structure=".>>>..>>>...>>>.......<<<..>.>>.>.......<<<.<....>>>>>.......<<<<<<<<<<<..";
Superscaffold13	tRNAscan-SE	tRNA	40082040	40082113	24.7	+	.	ID=tRNA_0226;Type=Thr;Anti-codon=TGT;structure=">>>..>>>>..>>>>.......<<.<<..>.>>.......<<.<......>>>>.......<<<<.<<<<<<<.";
Superscaffold13	tRNAscan-SE	tRNA	42865784	42865857	88.1	+	.	ID=tRNA_0227;Type=Ile;Anti-codon=TAT;structure=">>>>>>>..>>>>.........<<<<.>>>>>.......<<<<<.....>>>>>.......<<<<<<<<<<<<.";
Superscaffold13	tRNAscan-SE	tRNA	43172439	43172516	21.4	+	.	ID=tRNA_0228;Type=Thr;Anti-codon=TGT;structure=">>>.......>>>..>>>..........<<<...>>>.......<<<.......>>>.........<<<.<<<.<<<.";
Superscaffold13	tRNAscan-SE	tRNA	2200590	2200663	27	+	.	ID=tRNA_0229;Type=Ile;Anti-codon=TAT;structure=".>>>..>>>..>>.>........<.<<.>..>>.......<<..<....>>>>>.......<<<<<<<<<<<..";
Superscaffold13	tRNAscan-SE	tRNA	43388365	43388435	28.6	-	.	ID=tRNA_0230;Type=Ile;Anti-codon=TAT;structure=">>>.....>>>>.......<.<<<...>>>.......<<<.......>>>>.......<<<<.....<<<.";
Superscaffold13	tRNAscan-SE	tRNA	42554351	42554425	25.2	-	.	ID=tRNA_0231;Type=Thr;Anti-codon=TGT;structure=".>>>>>>....>>>>........<<<<.>>>>>.......<<<<<.....>>>.>.......<.<<<<<<<<<..";
Superscaffold13	tRNAscan-SE	tRNA	37740070	37740143	20.8	-	.	ID=tRNA_0232;Type=Undet;Anti-codon=NNN;structure=".>>>..>>>..>>>>........<<<<....>...........<......>>>>.......<<<<.<<<<<<..";
Superscaffold13	tRNAscan-SE	tRNA	36727170	36727242	48.8	-	.	ID=tRNA_0233;Type=Ala;Anti-codon=TGC;structure=">>>>>.>...>>>........<<<..>>>>>.......<<<<<.....>>>>>.......<<<<<<.<<<<<.";
Superscaffold13	tRNAscan-SE	tRNA	36549535	36549604	32.7	-	.	ID=tRNA_0234;Type=Thr;Anti-codon=TGT;structure=">>>>.....>>>>........<<<<.>.>>>.......<<<.<.....>>>>.......<<<<..<<<<.";
Superscaffold13	tRNAscan-SE	tRNA	35723774	35723846	40.4	-	.	ID=tRNA_0235;Type=Thr;Anti-codon=GGT;structure=".>>>>>>..>>>>........<<<<.>>>>>.......<<<<<.....>>>>>.......<<<<<<<<<<<..";
Superscaffold13	tRNAscan-SE	tRNA	34832584	34832661	24.6	-	.	ID=tRNA_0236;Type=Ile;Anti-codon=TAT;structure=">>>>......>>>..>>>>.......<.<<<...>>>.......<<<.......>>>>.......<<<<.<<<<<<<.";
Superscaffold13	tRNAscan-SE	tRNA	29517258	29517329	33.1	-	.	ID=tRNA_0237;Type=Asp;Anti-codon=ATC;structure=">>>.>>...>>>>........<<<<.>>>>>.......<<<<<....>>.>>.......<<.<<.<<.<<<.";
Superscaffold13	tRNAscan-SE	tRNA	25754026	25754098	36.7	-	.	ID=tRNA_0238;Type=Val;Anti-codon=TAC;structure=">>>>>.>..>>>>........<<<<.>>>>>.......<<<<<.....>>.>.........<.<<<.<<<<<.";
Superscaffold13	tRNAscan-SE	tRNA	21261493	21261565	45.9	-	.	ID=tRNA_0239;Type=Thr;Anti-codon=GGT;structure=".>>>>>>..>>>>........<<<<.>>>>>.......<<<<<.....>>>>>.......<<<<<<<<<<<..";
Superscaffold13	tRNAscan-SE	tRNA	9486791	9486864	26.3	+	.	ID=tRNA_0240;Type=Undet;Anti-codon=NNN;structure=">>>>>>>..>>.>........<.<<.>>>>>........<<<<<......>>>.........<<<.<<<<<<<.";
Superscaffold13	tRNAscan-SE	tRNA	16239576	16239647	24.1	-	.	ID=tRNA_0241;Type=Lys;Anti-codon=CTT;structure=">>>>>>>..>>>>........<<<<.>>>>>.......<<<<<...>..>>.......<<..<<<<<.<<<.";
Superscaffold13	tRNAscan-SE	tRNA	15950458	15950529	28.4	-	.	ID=tRNA_0242;Type=Asn;Anti-codon=GTT;structure=">..>>>>..>>>>.......<.<<<...>>...........<<.....>>>>.......<<<<.<<<<..<.";
Superscaffold13	tRNAscan-SE	tRNA	15781293	15781364	50.5	-	.	ID=tRNA_0243;Type=Gln;Anti-codon=TTG;structure=">>>>>>>..>>>.........<<<.>>>>>.......<<<<<.....>>>>>.......<<<<<<<<<<<<.";
Superscaffold13	tRNAscan-SE	tRNA	13196811	13196888	27.3	-	.	ID=tRNA_0244;Type=Thr;Anti-codon=TGT;structure=">>>.......>>>..>>>>.......<<.<<...>>>.......<<<.......>>>>.......<<<<.<<<.<<<.";
Superscaffold13	tRNAscan-SE	tRNA	12571155	12571232	29.6	-	.	ID=tRNA_0245;Type=Thr;Anti-codon=TGT;structure=">>>>......>>>..>>>..........<<<...>>>.......<<<......>>>>>.......<<<<<<<<<<<<.";
Superscaffold13	tRNAscan-SE	tRNA	9670189	9670261	43.5	-	.	ID=tRNA_0246;Type=Ala;Anti-codon=TGC;structure=">>>>>.>..>>>>........<<<<.>>>>>.......<<<<<.....>>>>>.......<<<<<<.<<<<<.";
Superscaffold13	tRNAscan-SE	tRNA	9483896	9483968	55.9	-	.	ID=tRNA_0247;Type=Ala;Anti-codon=TGC;structure=">>>>>.>..>>>>........<<<<.>>>>>.......<<<<<.....>>.>>.......<<.<<<.<<<<<.";
Superscaffold13	tRNAscan-SE	tRNA	6596320	6596393	22.6	-	.	ID=tRNA_0248;Type=Thr;Anti-codon=TGT;structure=".>>>..>>>..>>>>.......<.<<<...>>>.......<<<.......>>>>.......<<<<.<<<<<<..";
Superscaffold13	tRNAscan-SE	tRNA	4657660	4657737	32.7	-	.	ID=tRNA_0249;Type=Thr;Anti-codon=TGT;structure=">>>>......>>>..>>>>.......<.<<<...>>>.......<<<.......>>>>.......<<<<.<<<<<<<.";
Superscaffold13	tRNAscan-SE	tRNA	3619965	3620035	54.4	-	.	ID=tRNA_0250;Type=Thr;Anti-codon=TGT;structure=">>>>>>..>>>>........<<<<.>>>>>.......<<<<<....>>>>>.......<<<<<<<<<.<<.";
Superscaffold13	tRNAscan-SE	tRNA	12543647	12543720	22.2	+	.	ID=tRNA_0251;Type=Thr;Anti-codon=TGT;structure=".>>>..>>>..>>>>.......<<.<<.>>>>>.......<<<<<.....>>>>.......<<<<.<<<<<<..";
Superscaffold13	tRNAscan-SE	tRNA	14130996	14131073	28.8	+	.	ID=tRNA_0252;Type=Ile;Anti-codon=TAT;structure=">>>>......>>>..>>>>........<<<<...>>>.......<<<.......>>>>.......<<<<.<<<<<<<.";
Superscaffold13	tRNAscan-SE	tRNA	14977407	14977479	26	+	.	ID=tRNA_0253;Type=Ile;Anti-codon=TAT;structure=".>>>>>>..>>>>........<<<<..>>>>.......<<<<......>>>>.......<<<<.<<.<<<<..";
Superscaffold13	tRNAscan-SE	tRNA	15803818	15803891	55.5	+	.	ID=tRNA_0254;Type=Met;Anti-codon=CAT;structure=">>>>>>>..>>>...........<<<.>>>>>.......<<<<<.....>>>>>.......<<<<<<<<<<<<.";
Superscaffold13	tRNAscan-SE	tRNA	16240477	16240549	42.9	+	.	ID=tRNA_0255;Type=Undet;Anti-codon=NNN;structure=">>>>>.>..>>>>........<<<<.>>>>.........<<<<.....>>>>>.......<<<<<<.<<<<<.";
Superscaffold13	tRNAscan-SE	tRNA	17633283	17633360	25.8	+	.	ID=tRNA_0256;Type=Thr;Anti-codon=TGT;structure=">>>.......>>>..>>>>.......<.<<<..>>>>.......<<<<.....>>>>.........<<<<<<<.<<<.";
Superscaffold14	tRNAscan-SE	tRNA	1109307	1109384	28.6	+	.	ID=tRNA_0257;Type=Thr;Anti-codon=TGT;structure=">>>.......>>>..>>>>.......<.<<<...>>>.......<<<.......>>>>.......<<<<.<<<.<<<.";
Superscaffold14	tRNAscan-SE	tRNA	9680707	9680780	21.3	+	.	ID=tRNA_0258;Type=Thr;Anti-codon=TGT;structure=".>>>..>>>..>>>..........<<<..>>>>.......<<<<......>.>>.......<<.<.<<<<<<..";
Superscaffold14	tRNAscan-SE	tRNA	29213556	29213627	50.5	+	.	ID=tRNA_0259;Type=Gln;Anti-codon=TTG;structure=">>>>>>>..>>>.........<<<.>>>>>.......<<<<<.....>>>>>.......<<<<<<<<<<<<.";
Superscaffold14	tRNAscan-SE	tRNA	38128080	38128153	61.7	+	.	ID=tRNA_0260;Type=Trp;Anti-codon=CCA;structure=">>>>>>>..>>>>.........<<<<.>>>>>.......<<<<<.....>>>>>.......<<<<<<<<<<<<.";
Superscaffold14	tRNAscan-SE	tRNA	39297758	39297830	68.3	+	.	ID=tRNA_0261;Type=Ala;Anti-codon=CGC;structure=">>>>>>>..>>>>........<<<<.>>>>>.......<<<<<.....>>>>>.......<<<<<<<<<<<<.";
Superscaffold14	tRNAscan-SE	tRNA	41380461	41380537	23	+	.	ID=tRNA_0262;Type=Ser;Anti-codon=TGA;structure=">>>>>.>..>>>>............<<<<.>>.>>.......<<.<<......>.>.........<.<.<.<<<<<.";
Superscaffold14	tRNAscan-SE	tRNA	41469014	41469082	24.5	+	.	ID=tRNA_0263;Type=Thr;Anti-codon=TGT;structure=">..>..>>>>.......<.<<<...>>>.......<<<.......>>>>.......<<<<.<.....<.";
Superscaffold14	tRNAscan-SE	tRNA	41800756	41800829	34.8	+	.	ID=tRNA_0264;Type=Undet;Anti-codon=NNN;structure=".>>>>>>..>>>>........<<<<.>>>>>........<<<<<.....>>>>>.......<<<<<<<<<<<..";
Superscaffold14	tRNAscan-SE	tRNA	42806902	42806973	69.8	-	.	ID=tRNA_0265;Type=Asp;Anti-codon=GTC;structure=">>>>>>>..>>>>........<<<<.>>>>>.......<<<<<....>>>>>.......<<<<<<<<<<<<.";
Superscaffold14	tRNAscan-SE	tRNA	41928907	41928980	81.8	-	.	ID=tRNA_0266;Type=Val;Anti-codon=CAC;structure=">>>>>>>..>>>...........<<<.>>>>>.......<<<<<.....>>>>>.......<<<<<<<<<<<<.";
Superscaffold14	tRNAscan-SE	tRNA	41381337	41381411	46.1	-	.	ID=tRNA_0267;Type=Thr;Anti-codon=TGT;structure=">>>>>.>..>>>..........<<<.>>>>>.........<<<<<.....>>>>>.......<<<<<<.<<<<<.";
Superscaffold14	tRNAscan-SE	tRNA	1531465	1531536	63	+	.	ID=tRNA_0268;Type=His;Anti-codon=GTG;structure=">>>>>>>..>>>>........<<<<.>>>>>.......<<<<<....>>>>>.......<<<<<<<<<<<<.";
Superscaffold14	tRNAscan-SE	tRNA	36296048	36296117	37.2	-	.	ID=tRNA_0269;Type=Thr;Anti-codon=GGT;structure=">..>..>>>>........<<<<.>>.>>.......<<.<<.....>>>>>.......<<<<<<.....<.";
Superscaffold14	tRNAscan-SE	tRNA	35546626	35546702	21.5	-	.	ID=tRNA_0270;Type=Leu;Anti-codon=TAA;structure=">>>>...........>>>..>>>.........<<<................>>>>>.......<<<<<.<<<<<<<.";
Superscaffold14	tRNAscan-SE	tRNA	32243089	32243157	23.1	-	.	ID=tRNA_0271;Type=Thr;Anti-codon=TGT;structure=">...>>>..........<<<...>>>.......<<<......>>>.>.......<.<<.<.......<.";
Superscaffold14	tRNAscan-SE	tRNA	20444476	20444548	35.6	-	.	ID=tRNA_0272;Type=Ile;Anti-codon=TAT;structure=">>>>>>>..>>>>.......<.<<<..>>>>.......<<<<......>>>>.......<<<<.<<<<.<<<.";
Superscaffold14	tRNAscan-SE	tRNA	17800183	17800259	35.7	-	.	ID=tRNA_0273;Type=Ser;Anti-codon=GCT;structure=">>>>>>>..>>>...........<<<...>>>.......<<<..........>>.>>.......<<.<<<<<<<<<.";
Superscaffold14	tRNAscan-SE	tRNA	15166394	15166466	51.3	-	.	ID=tRNA_0274;Type=Thr;Anti-codon=GGT;structure=".>>>>>>..>>>>........<<<<.>>>>>.......<<<<<.....>>>>>.......<<<<<<<<<<<..";
Superscaffold14	tRNAscan-SE	tRNA	11030887	11030959	25.6	-	.	ID=tRNA_0275;Type=Thr;Anti-codon=TGT;structure=".>>>>>>..>>>>........<<<<.>>>>>.......<<<<<........>>.......<<...<<<<<<..";
Superscaffold14	tRNAscan-SE	tRNA	5210392	5210464	39.4	-	.	ID=tRNA_0276;Type=Val;Anti-codon=TAC;structure=".>>>>.>..>.>>........<<.<.>>>.>.......<.<<<.....>>>.>.......<.<<<<.<<<<..";
Superscaffold14	tRNAscan-SE	tRNA	4778218	4778290	34.1	-	.	ID=tRNA_0277;Type=Thr;Anti-codon=GGT;structure=".>>>>>>..>>.>........<.<<.>>>>>.......<<<<<.....>>>>>.......<<<<<<<<<<<..";
Superscaffold14	tRNAscan-SE	tRNA	2637526	2637596	21.4	-	.	ID=tRNA_0278;Type=Undet;Anti-codon=NNN;structure=">.>>>>..>>>>.......<.<<<.....>.........<.......>>>>.......<<<<.<<<<..<.";
Superscaffold14	tRNAscan-SE	tRNA	1638651	1638723	28.5	+	.	ID=tRNA_0279;Type=Thr;Anti-codon=TGT;structure=".>>>>>>..>.>>........<<.<.>>>>>.......<<<<<.....>.>.>.......<.<.<<<<<<<..";
Superscaffold14	tRNAscan-SE	tRNA	126072	126144	62.2	-	.	ID=tRNA_0280;Type=Thr;Anti-codon=GGT;structure=".>>>>>>..>>>>........<<<<.>>>>>.......<<<<<.....>>>>>.......<<<<<<<<<<<..";
Superscaffold14	tRNAscan-SE	tRNA	109707	109778	27.3	-	.	ID=tRNA_0281;Type=Thr;Anti-codon=TGT;structure=">>>>>>..>>>>........<<<<.>>>.>.......<.<<<.....>..>>.......<<..<<<<<.<<.";
Superscaffold14	tRNAscan-SE	tRNA	86174	86243	34.9	-	.	ID=tRNA_0282;Type=Lys;Anti-codon=TTT;structure=">..>..>>>>........<<<<.>>>>>.......<<<<<.......>>>.......<<<..<.....<.";
Superscaffold14	tRNAscan-SE	tRNA	3259041	3259113	22.4	+	.	ID=tRNA_0283;Type=Thr;Anti-codon=TGT;structure=">>>>.>>..>>>>.......<.<<<.>.>>>.......<<<.<....>>>>.......<<<<.<<..<<<.<.";
Superscaffold14	tRNAscan-SE	tRNA	6174471	6174546	20.4	+	.	ID=tRNA_0284;Type=Undet;Anti-codon=NNN;structure=">>>>>>>..>>>>........<<<<.>>>>>........<<<<<.....>>.>>.......<<.<..<<<<<<<<.";
Superscaffold14	tRNAscan-SE	tRNA	7668205	7668278	23.8	+	.	ID=tRNA_0285;Type=Thr;Anti-codon=TGT;structure=">>>>..>>>..>>>>.......<.<<<...>>>.......<<<......>>>>>.......<<<<<<<<<<<<.";
Superscaffold14	tRNAscan-SE	tRNA	8063787	8063864	20.6	+	.	ID=tRNA_0286;Type=Thr;Anti-codon=TGT;structure=">>>.......>>>..>>>>.......<<<.<...>>>.......<<<.......>>>>.......<<<<.<<<.<<<.";
Superscaffold14	tRNAscan-SE	tRNA	9329316	9329387	40.1	+	.	ID=tRNA_0287;Type=Cys;Anti-codon=GCA;structure=">>>>>>>..>>>.........<<<.>>>>>.......<<<<<......>>>.........<<<.<<<<<<<.";
Superscaffold14	tRNAscan-SE	tRNA	9330499	9330570	41.7	+	.	ID=tRNA_0288;Type=Lys;Anti-codon=TTT;structure=">>>>>>>..>>>.........<<<.>>>>.........<<<<.....>>>>>.......<<<<<<<<<<<<.";
Superscaffold15	tRNAscan-SE	tRNA	1036125	1036207	74.4	+	.	ID=tRNA_0289;Type=Leu;Anti-codon=TAA;structure=">>>>>>>..>>>..........<<<.>>>>>.......<<<<<.>>>>....<<<<..>>>>>.......<<<<<<<<<<<<.";
Superscaffold15	tRNAscan-SE	tRNA	15691548	15691618	22.8	+	.	ID=tRNA_0290;Type=Thr;Anti-codon=TGT;structure=">>>.....>>>>.......<.<<<.>..>>.......<<..<.....>.>>.......<<.<.....<<<.";
Superscaffold15	tRNAscan-SE	tRNA	17986349	17986421	36.4	+	.	ID=tRNA_0291;Type=Undet;Anti-codon=NNN;structure=">>>>>>..>>>>........<<<<.>>>>>........<<<<<.....>>>>>.......<<<<<<<<<.<<.";
Superscaffold15	tRNAscan-SE	tRNA	21325906	21325978	33.8	+	.	ID=tRNA_0292;Type=Glu;Anti-codon=TTC;structure=">>>>>>>..>>>>.........<<<<.>>>>>.......<<<<<....>>>>>.......<<<<<<<<<<<<.";
Superscaffold15	tRNAscan-SE	tRNA	21326397	21326468	61.2	+	.	ID=tRNA_0293;Type=Cys;Anti-codon=GCA;structure=">>>>>>>..>>>.........<<<.>>>>>.......<<<<<.....>>>>>.......<<<<<<<<<<<<.";
Superscaffold15	tRNAscan-SE	tRNA	21327607	21327678	29.7	+	.	ID=tRNA_0294;Type=Gln;Anti-codon=TTG;structure=">>>>>>>..>>>.........<<<.>>>...........<<<.....>>>.>.......<.<<<<<<<<<<.";
Superscaffold15	tRNAscan-SE	tRNA	24156720	24156792	87.7	+	.	ID=tRNA_0295;Type=Lys;Anti-codon=CTT;structure=">>>>>>>..>>>>........<<<<.>>>>>.......<<<<<.....>>>>>.......<<<<<<<<<<<<.";
Superscaffold15	tRNAscan-SE	tRNA	24158037	24158109	82.2	+	.	ID=tRNA_0296;Type=Lys;Anti-codon=CTT;structure=">>>>>>>..>>>>........<<<<.>>>>>.......<<<<<.....>>>>>.......<<<<<<<<<<<<.";
Superscaffold15	tRNAscan-SE	tRNA	25737128	25737201	25.6	+	.	ID=tRNA_0297;Type=Thr;Anti-codon=TGT;structure=".>>>..>>>..>.>>.........<<.<..>>>.......<<<.......>>>>.......<<<<.<<<<<<..";
Superscaffold15	tRNAscan-SE	tRNA	33267314	33267385	31.1	+	.	ID=tRNA_0298;Type=Thr;Anti-codon=TGT;structure=">>.>>>>..>>>>.......<.<<<.>.>>>.......<<<.<.....>>>>.......<<<<.<<<<.<<.";
Superscaffold15	tRNAscan-SE	tRNA	34809265	34809338	23	+	.	ID=tRNA_0299;Type=Undet;Anti-codon=NNN;structure=">.>.>>>..>>>>........<<<<.....>.........<.......>>>>.......<<<<.<<<..<..<.";
Superscaffold15	tRNAscan-SE	tRNA	2986915	2986983	24.6	+	.	ID=tRNA_0300;Type=Ile;Anti-codon=TAT;structure=">..>..>>>>.......<<.<<..>>>>.......<<<<.......>>>.......<<<..<.....<.";
Superscaffold15	tRNAscan-SE	tRNA	37810812	37810884	46.9	+	.	ID=tRNA_0301;Type=Ile;Anti-codon=GAT;structure=".>>>>>>..>>>>........<<<<.>>>>>.......<<<<<......>>>>.......<<<<.<<<<<<..";
Superscaffold15	tRNAscan-SE	tRNA	38230064	38230137	34.1	+	.	ID=tRNA_0302;Type=Thr;Anti-codon=TGT;structure=".>>>..>>>..>>>>.......<.<<<...>>>.......<<<......>>>>>.......<<<<<<<<<<<..";
Superscaffold15	tRNAscan-SE	tRNA	38571051	38571122	80.5	+	.	ID=tRNA_0303;Type=Thr;Anti-codon=CGT;structure=">>>>>>>..>>>>.......<<<<.>>>>>.......<<<<<.....>>>>>.......<<<<<<<<<<<<.";
Superscaffold15	tRNAscan-SE	tRNA	39797571	39797644	20	+	.	ID=tRNA_0304;Type=Undet;Anti-codon=NNN;structure=".>>>>>>..>>>>........<<<<.>>>>>........<<<<<.....>.>>.........<<.<<<<<<<..";
Superscaffold15	tRNAscan-SE	tRNA	39586253	39586325	63.4	-	.	ID=tRNA_0305;Type=Ala;Anti-codon=AGC;structure=">>>>>>>..>>>>........<<<<.>>>>>.......<<<<<.....>>>>>.......<<<<<<<<<<<<.";
Superscaffold15	tRNAscan-SE	tRNA	39583787	39583859	60.3	-	.	ID=tRNA_0306;Type=Ala;Anti-codon=AGC;structure=">>>>>>>..>>>>........<<<<.>>>>>.......<<<<<.....>>>>>.......<<<<<<<<<<<<.";
Superscaffold15	tRNAscan-SE	tRNA	39269488	39269554	22.6	-	.	ID=tRNA_0307;Type=Ser;Anti-codon=TGA;structure=">>>>..>>>>........<<<<...>>>.......<<<.......>>>>.......<<<<.<<<.<.";
Superscaffold15	tRNAscan-SE	tRNA	39032762	39032842	74	-	.	ID=tRNA_0308;Type=Leu;Anti-codon=AAG;structure=">>>>>>>..>>>............<<<.>>>>>.......<<<<<...........>>>>>.......<<<<<<<<<<<<.";
Superscaffold15	tRNAscan-SE	tRNA	38705018	38705091	41.5	-	.	ID=tRNA_0309;Type=Met;Anti-codon=CAT;structure=".>>.>>>..>>.>.........<.<<.>>>>>.......<<<<<.....>>>>>.......<<<<<<<<.<<..";
Superscaffold15	tRNAscan-SE	tRNA	38564735	38564805	45.9	-	.	ID=tRNA_0310;Type=Thr;Anti-codon=TGT;structure=">>>>>>..>>>>........<<<<.>>>>>.......<<<<<....>>>>>.......<<<<<<<<<.<<.";
Superscaffold15	tRNAscan-SE	tRNA	3594688	3594760	56.5	+	.	ID=tRNA_0311;Type=Thr;Anti-codon=GGT;structure=".>>>>>>..>>>>........<<<<.>>>>>.......<<<<<.....>>>>>.......<<<<<<<<<<<..";
Superscaffold15	tRNAscan-SE	tRNA	38561481	38561552	80.5	-	.	ID=tRNA_0312;Type=Thr;Anti-codon=CGT;structure=">>>>>>>..>>>>.......<<<<.>>>>>.......<<<<<.....>>>>>.......<<<<<<<<<<<<.";
Superscaffold15	tRNAscan-SE	tRNA	37494479	37494550	66.6	-	.	ID=tRNA_0313;Type=Pro;Anti-codon=TGG;structure=">>>>>>>..>>>.........<<<.>>>>>.......<<<<<.....>>>>>.......<<<<<<<<<<<<.";
Superscaffold15	tRNAscan-SE	tRNA	36810080	36810151	67.4	-	.	ID=tRNA_0314;Type=Pro;Anti-codon=AGG;structure=">>>>>>>..>>>.........<<<.>>>>>.......<<<<<.....>>>>>.......<<<<<<<<<<<<.";
Superscaffold15	tRNAscan-SE	tRNA	36320456	36320528	48.9	-	.	ID=tRNA_0315;Type=Ala;Anti-codon=TGC;structure=">>>>>.>..>>>>........<<<<.>.>>>.......<<<.<.....>>>>>.......<<<<<<.<<<<<.";
Superscaffold15	tRNAscan-SE	tRNA	34985073	34985146	31.2	-	.	ID=tRNA_0316;Type=Ile;Anti-codon=TAT;structure=".>>>..>>>..>>>>.......<.<<<...>>>.......<<<.......>>>>.......<<<<.<<<<<<..";
Superscaffold15	tRNAscan-SE	tRNA	33471370	33471443	41.2	-	.	ID=tRNA_0317;Type=Thr;Anti-codon=TGT;structure=">>>>..>>>..>>>..........<<<..>>>>.......<<<<.....>>>>>.......<<<<<<<<<<<<.";
Superscaffold15	tRNAscan-SE	tRNA	21325362	21325435	55.8	-	.	ID=tRNA_0318;Type=Met;Anti-codon=CAT;structure=".>>>>>>..>>>>.........<<<<.>>>>>.......<<<<<.....>>>.>.......<.<<<<<<<<<..";
Superscaffold15	tRNAscan-SE	tRNA	15767303	15767372	41.1	-	.	ID=tRNA_0319;Type=Thr;Anti-codon=GGT;structure=">..>..>>>>........<<<<.>>>>>.......<<<<<.....>>>>>.......<<<<<<.....<.";
Superscaffold15	tRNAscan-SE	tRNA	15596770	15596843	45.6	-	.	ID=tRNA_0320;Type=Undet;Anti-codon=NNN;structure=">>>>>>>..>>>>........<<<<.>>>>>........<<<<<.....>>>>>.......<<<<<<<<<<<<.";
Superscaffold15	tRNAscan-SE	tRNA	14715583	14715656	21.8	-	.	ID=tRNA_0321;Type=Thr;Anti-codon=TGT;structure=".>>>..>>>..>>>>.......<.<<<...>>>.......<<<.......>.>>.......<<.<.<<<<<<..";
Superscaffold15	tRNAscan-SE	tRNA	4169110	4169182	50	+	.	ID=tRNA_0322;Type=Ala;Anti-codon=TGC;structure=">>>>>.>..>>>>........<<<<..>>>>.......<<<<......>>>>>.......<<<<<<.<<<<<.";
Superscaffold15	tRNAscan-SE	tRNA	9586779	9586849	32.5	-	.	ID=tRNA_0323;Type=Thr;Anti-codon=TGT;structure=">>>.....>>>>........<<<<..>>>>.......<<<<......>>>>.......<<<<.....<<<.";
Superscaffold15	tRNAscan-SE	tRNA	9223249	9223321	43.1	-	.	ID=tRNA_0324;Type=Ala;Anti-codon=TGC;structure=">>.>>.>..>>>>........<<<<.>.>.>.......<.<.<.....>>>>>.......<<<<<<.<<.<<.";
Superscaffold15	tRNAscan-SE	tRNA	8382094	8382165	72.9	-	.	ID=tRNA_0325;Type=Trp;Anti-codon=CCA;structure=">>>>>>>..>>>>.......<<<<.>>>>>.......<<<<<.....>>>>>.......<<<<<<<<<<<<.";
Superscaffold15	tRNAscan-SE	tRNA	8378213	8378284	75.8	-	.	ID=tRNA_0326;Type=Trp;Anti-codon=CCA;structure=">>>>>>>..>>>>.......<<<<.>>>>>.......<<<<<.....>>>>>.......<<<<<<<<<<<<.";
Superscaffold15	tRNAscan-SE	tRNA	1366936	1367008	33.2	-	.	ID=tRNA_0327;Type=Thr;Anti-codon=GGT;structure=".>>>>>>..>>>>........<<<<.>>>.>.......<.<<<.....>>>>>.......<<<<<<<<<<<..";
Superscaffold15	tRNAscan-SE	tRNA	483262	483334	23	-	.	ID=tRNA_0328;Type=Thr;Anti-codon=GGT;structure=".>>>>>>..>>>>........<<<<..>>.>.......<.<<......>>>>>.......<<<<<<<<<<<..";
Superscaffold15	tRNAscan-SE	tRNA	4584756	4584829	41.2	+	.	ID=tRNA_0329;Type=Undet;Anti-codon=NNN;structure=">>>>>>>..>>>>........<<<<.>>>>>........<<<<<.....>>>>>.......<<<<<<<<<<<<.";
Superscaffold15	tRNAscan-SE	tRNA	4842674	4842746	50	+	.	ID=tRNA_0330;Type=Thr;Anti-codon=GGT;structure=".>>>>>>..>>>>........<<<<.>>>>>.......<<<<<.....>>>>>.......<<<<<<<<<<<..";
Superscaffold15	tRNAscan-SE	tRNA	5734127	5734201	24.2	+	.	ID=tRNA_0331;Type=Thr;Anti-codon=TGT;structure=">>>>>.>..>>>>.......<.<<<.>>>>>.......<<<<<.....>>>>.......<<<<....<.<<<<<.";
Superscaffold15	tRNAscan-SE	tRNA	6462182	6462254	51.3	+	.	ID=tRNA_0332;Type=Thr;Anti-codon=GGT;structure=".>>>>>>..>>>>........<<<<.>>>>>.......<<<<<.....>>>>>.......<<<<<<<<<<<..";
Superscaffold15	tRNAscan-SE	tRNA	14057131	14057204	24.8	+	.	ID=tRNA_0333;Type=Lys;Anti-codon=CTT;structure=">>>>>>>..>>>>........<<<.<.>>>.>.......<.<<<.......>>>.......<<<..<<<<<<<.";
Superscaffold16	tRNAscan-SE	tRNA	1168920	1168993	65.8	+	.	ID=tRNA_0334;Type=Leu;Anti-codon=TAA;structure=">>>>>>>..>>>>........<<<<.>>>>>........<<<<<.....>>>>>.......<<<<<<<<<<<<.";
Superscaffold16	tRNAscan-SE	tRNA	5725671	5725742	44.2	+	.	ID=tRNA_0335;Type=Gln;Anti-codon=TTG;structure=">>>>>>>..>>>.........<<<.>>>>.........<<<<.....>>>>>.......<<<<<<<<<<<<.";
Superscaffold16	tRNAscan-SE	tRNA	7747673	7747743	32.6	+	.	ID=tRNA_0336;Type=Thr;Anti-codon=TGT;structure=">>>>.>..>>>>.......<.<<<...>>>.......<<<.......>>>>.......<<<<.<..<<<<.";
Superscaffold16	tRNAscan-SE	tRNA	12600349	12600420	61.2	+	.	ID=tRNA_0337;Type=Cys;Anti-codon=GCA;structure=">>>>>>>..>>>.........<<<.>>>>>.......<<<<<.....>>>>>.......<<<<<<<<<<<<.";
Superscaffold16	tRNAscan-SE	tRNA	12601530	12601601	44.2	+	.	ID=tRNA_0338;Type=Gln;Anti-codon=TTG;structure=">>>>>>>..>>>.........<<<.>>>>.........<<<<.....>>>>>.......<<<<<<<<<<<<.";
Superscaffold16	tRNAscan-SE	tRNA	15717673	15717745	31.5	+	.	ID=tRNA_0339;Type=Thr;Anti-codon=GGT;structure=".>>>>>>..>>>>........<<<<.>>>>>.......<<<<<.....>>>>>.......<<<<<<<<<<<..";
Superscaffold16	tRNAscan-SE	tRNA	18003319	18003387	31	+	.	ID=tRNA_0340;Type=Ile;Anti-codon=TAT;structure=">..>..>>>..........<<<..>.>>.......<<.<.....>>>>>.......<<<<<<.....<.";
Superscaffold16	tRNAscan-SE	tRNA	19316210	19316285	20.9	+	.	ID=tRNA_0341;Type=Met;Anti-codon=CAT;structure=">>..>>>..>............<.>>>>>.......<<<<<.....>>>>>.......<<<<....<<<<...<<.";
Superscaffold16	tRNAscan-SE	tRNA	20831418	20831488	49.8	+	.	ID=tRNA_0342;Type=Thr;Anti-codon=TGT;structure=">>>>>>..>>>>........<<<<.>>>>>.......<<<<<....>>>>>.......<<<<<<<<<.<<.";
Superscaffold16	tRNAscan-SE	tRNA	23501106	23501177	55	+	.	ID=tRNA_0343;Type=Cys;Anti-codon=GCA;structure=">>>>>>>..>>>.........<<<.>>>>>.......<<<<<.....>>.>>.......<<.<<<<<<<<<.";
Superscaffold16	tRNAscan-SE	tRNA	23502312	23502384	29.4	+	.	ID=tRNA_0344;Type=Gln;Anti-codon=TTG;structure=">>>>>>>..>>>.........<<<.>>>...........<<<.....>>>.>>.......<<<<<<<<<<<<.";
Superscaffold16	tRNAscan-SE	tRNA	3283964	3284036	30.3	+	.	ID=tRNA_0345;Type=Thr;Anti-codon=TGT;structure=".>>>>>>..>>>..........<<<.>>>>>.......<<<<<.....>.>>.........<<.<<<<<<<..";
Superscaffold16	tRNAscan-SE	tRNA	26812040	26812112	25.1	+	.	ID=tRNA_0346;Type=Lys;Anti-codon=CTT;structure=">>>>>>>...>>>........<<<..>>>>>.......<<<<<.....>.>>>.......<<<.<<<<<<<<.";
Superscaffold16	tRNAscan-SE	tRNA	30926210	30926282	33.7	+	.	ID=tRNA_0347;Type=Ala;Anti-codon=TGC;structure=">>>>>.>..>>>>........<<<<..>>>>.......<<<<......>>.>.........<.<<<.<<<<<.";
Superscaffold16	tRNAscan-SE	tRNA	34986206	34986277	67.4	+	.	ID=tRNA_0348;Type=Pro;Anti-codon=AGG;structure=">>>>>>>..>>>.........<<<.>>>>>.......<<<<<.....>>>>>.......<<<<<<<<<<<<.";
Superscaffold16	tRNAscan-SE	tRNA	36027172	36027244	20.1	-	.	ID=tRNA_0349;Type=Ile;Anti-codon=TAT;structure=">>>>>>>..>>.>.......<.<.<...>>>.......<<<.......>>>>.......<<<<.<<.<<<<<.";
Superscaffold16	tRNAscan-SE	tRNA	35803174	35803244	41.4	-	.	ID=tRNA_0350;Type=Thr;Anti-codon=TGT;structure=">>>>>>..>>>>........<<<<.>>>>>.......<<<<<....>>>>>.......<<<<<<<<<.<<.";
Superscaffold16	tRNAscan-SE	tRNA	28618031	28618099	21.8	-	.	ID=tRNA_0351;Type=Ile;Anti-codon=TAT;structure=">..>..>>>>.......<.<<<.>.>>>.......<<<.<.....>>.>.......<.<<.<.....<.";
Superscaffold16	tRNAscan-SE	tRNA	27311244	27311317	39.6	-	.	ID=tRNA_0352;Type=Thr;Anti-codon=GGT;structure=">>>>>>>..>>>>........<<<<.>>>>>.......<<<<<.....>>>>>.......<<<<<<<<<<.<<.";
Superscaffold16	tRNAscan-SE	tRNA	26824589	26824661	26.1	-	.	ID=tRNA_0353;Type=Lys;Anti-codon=CTT;structure=">>>>>>>..>>>>........<<<<.>>>.>.......<.<<<.....>.>...........<.<<<<<<<<.";
Superscaffold16	tRNAscan-SE	tRNA	24510429	24510501	45.1	-	.	ID=tRNA_0354;Type=Ala;Anti-codon=TGC;structure=">>>>>>>..>>>>........<<<<.>>>>>.......<<<<<.....>>>>.........<<<<<<<<<<<.";
Superscaffold16	tRNAscan-SE	tRNA	23500048	23500121	40.8	-	.	ID=tRNA_0355;Type=Met;Anti-codon=CAT;structure=">>>.>>>..>>>>.........<<<<..>>>>.......<<<<......>>>>>.......<<<<<<<<.<<<.";
Superscaffold16	tRNAscan-SE	tRNA	3577732	3577804	25.2	+	.	ID=tRNA_0356;Type=Thr;Anti-codon=GGT;structure=".>>>>>>..>>>>........<<<<.>>>>>.......<<<<<.....>.>>>.......<<<.<<<<<<<..";
Superscaffold16	tRNAscan-SE	tRNA	19341696	19341773	33.7	-	.	ID=tRNA_0357;Type=Thr;Anti-codon=TGT;structure=">>>.......>>>..>>>>.......<.<<<.>>>>>.......<<<<<.....>.>>.......<<.<.<<<.<<<.";
Superscaffold16	tRNAscan-SE	tRNA	16470588	16470658	33.5	-	.	ID=tRNA_0358;Type=Undet;Anti-codon=NNN;structure=">..>..>>>>........<<<<.>>>>>........<<<<<.....>>>>>.......<<<<<<.....<.";
Superscaffold16	tRNAscan-SE	tRNA	15712203	15712275	28.9	-	.	ID=tRNA_0359;Type=Asp;Anti-codon=ATC;structure=">>>>>>>....>>........<<...>>>>>.......<<<<<.....>>.>.........<.<<<<<<<<<.";
Superscaffold16	tRNAscan-SE	tRNA	12599314	12599387	44	-	.	ID=tRNA_0360;Type=Met;Anti-codon=CAT;structure=".>>.>>>..>>>>.........<<<<.>>>>>.......<<<<<.....>.>.>.......<.<.<<<<.<<..";
Superscaffold16	tRNAscan-SE	tRNA	10999056	10999129	25.1	-	.	ID=tRNA_0361;Type=Met;Anti-codon=CAT;structure=">>>.>>>...>>>.........<<<..>>>>>.......<<<<<.....>.>.>.......<.<.<<<<.<<<.";
Superscaffold16	tRNAscan-SE	tRNA	5723496	5723569	60.7	-	.	ID=tRNA_0362;Type=Met;Anti-codon=CAT;structure=".>>.>>>..>>>>.........<<<<.>>>>>.......<<<<<.....>>>>>.......<<<<<<<<.<<..";
Superscaffold16	tRNAscan-SE	tRNA	5688414	5688487	60.7	-	.	ID=tRNA_0363;Type=Met;Anti-codon=CAT;structure=".>>.>>>..>>>>.........<<<<.>>>>>.......<<<<<.....>>>>>.......<<<<<<<<.<<..";
Superscaffold16	tRNAscan-SE	tRNA	5631833	5631902	22.1	-	.	ID=tRNA_0364;Type=Thr;Anti-codon=GGT;structure=">..>..>>>>........<<<<.>>>>>.......<<<<<.....>>.>>.......<<.<<<.....<.";
Superscaffold16	tRNAscan-SE	tRNA	4351699	4351769	37.7	-	.	ID=tRNA_0365;Type=Thr;Anti-codon=TGT;structure=">>>>>>..>>>>........<<<<.>>>>>.......<<<<<....>>>>>.......<<<<<<<<<.<<.";
Superscaffold16	tRNAscan-SE	tRNA	3465570	3465642	78.1	-	.	ID=tRNA_0366;Type=Phe;Anti-codon=GAA;structure=">>>>.>>..>>>>........<<<<.>>>>>.......<<<<<.....>>>>>.......<<<<<<<.<<<<.";
Superscaffold16	tRNAscan-SE	tRNA	5550184	5550253	22.1	+	.	ID=tRNA_0367;Type=Thr;Anti-codon=GGT;structure=">..>..>>>>........<<<<.>>>>>.......<<<<<.....>>.>>.......<<.<<<.....<.";
Superscaffold16	tRNAscan-SE	tRNA	3131493	3131564	25.4	-	.	ID=tRNA_0368;Type=Thr;Anti-codon=TGT;structure=">...>>...>>>>........<<<<.>..>>.......<<..<.....>>>>.......<<<<..<<...<.";
Superscaffold16	tRNAscan-SE	tRNA	1722520	1722599	69.5	-	.	ID=tRNA_0369;Type=Leu;Anti-codon=TAG;structure=">>>>>>>..>>>...........<<<.>>>>>.......<<<<<...........>>>>>.......<<<<<<<<<<<<.";
Superscaffold16	tRNAscan-SE	tRNA	1640840	1640912	42.8	-	.	ID=tRNA_0370;Type=Thr;Anti-codon=AGT;structure=".>>>>>>..>>>>........<<<<.>>>>>.......<<<<<.....>>>>>.......<<<<<<<<<<<..";
Superscaffold16	tRNAscan-SE	tRNA	515872	515944	68.5	-	.	ID=tRNA_0371;Type=Arg;Anti-codon=TCT;structure=">>>>>>>..>>>>........<<<<.>>>>>.......<<<<<.....>>>>>.......<<<<<<<<<<<<.";
Superscaffold16	tRNAscan-SE	tRNA	5688956	5689028	33.8	+	.	ID=tRNA_0372;Type=Glu;Anti-codon=TTC;structure=">>>>>>>..>>>>.........<<<<.>>>>>.......<<<<<....>>>>>.......<<<<<<<<<<<<.";
Superscaffold16	tRNAscan-SE	tRNA	5689403	5689474	61.2	+	.	ID=tRNA_0373;Type=Cys;Anti-codon=GCA;structure=">>>>>>>..>>>.........<<<.>>>>>.......<<<<<.....>>>>>.......<<<<<<<<<<<<.";
Superscaffold16	tRNAscan-SE	tRNA	5690590	5690661	44.2	+	.	ID=tRNA_0374;Type=Gln;Anti-codon=TTG;structure=">>>>>>>..>>>.........<<<.>>>>.........<<<<.....>>>>>.......<<<<<<<<<<<<.";
Superscaffold16	tRNAscan-SE	tRNA	5724037	5724109	33.8	+	.	ID=tRNA_0375;Type=Glu;Anti-codon=TTC;structure=">>>>>>>..>>>>.........<<<<.>>>>>.......<<<<<....>>>>>.......<<<<<<<<<<<<.";
Superscaffold16	tRNAscan-SE	tRNA	5724484	5724555	61.2	+	.	ID=tRNA_0376;Type=Cys;Anti-codon=GCA;structure=">>>>>>>..>>>.........<<<.>>>>>.......<<<<<.....>>>>>.......<<<<<<<<<<<<.";
Superscaffold17	tRNAscan-SE	tRNA	1407538	1407609	23.4	+	.	ID=tRNA_0377;Type=Thr;Anti-codon=TGT;structure=".>>>.>>..>>>>........<<<<...>>>.......<<<.......>>>>.......<<<<.<<.<<<..";
Superscaffold17	tRNAscan-SE	tRNA	33840638	33840710	51.3	+	.	ID=tRNA_0378;Type=Thr;Anti-codon=GGT;structure=".>>>>>>..>>>>........<<<<.>>>>>.......<<<<<.....>>>>>.......<<<<<<<<<<<..";
Superscaffold17	tRNAscan-SE	tRNA	34169522	34169599	21.4	+	.	ID=tRNA_0379;Type=Ala;Anti-codon=TGC;structure=">>>>......>>>..>>>..........<<<..>>>>.......<<<<.....>>>>>.......<<<<<<<<<<<<.";
Superscaffold17	tRNAscan-SE	tRNA	33794675	33794748	30.3	-	.	ID=tRNA_0380;Type=Lys;Anti-codon=CTT;structure=">>>>>>>..>>>>........<<<.<.>>>.>.......<.<<<.......>>>.......<<<..<<<<<<<.";
Superscaffold17	tRNAscan-SE	tRNA	33498325	33498397	29.9	-	.	ID=tRNA_0381;Type=Thr;Anti-codon=GGT;structure=".>>>>>>..>>>>........<<<<..>.>>.......<<.<......>>>>>.......<<<<<<<<<<<..";
Superscaffold17	tRNAscan-SE	tRNA	32538850	32538921	23.4	-	.	ID=tRNA_0382;Type=Thr;Anti-codon=TGT;structure=">>.>>>>..>>>>........<<<<..>>>>.......<<<<......>>>>.......<<<<.<<<<.<<.";
Superscaffold17	tRNAscan-SE	tRNA	32462713	32462783	22	-	.	ID=tRNA_0383;Type=Ile;Anti-codon=TAT;structure=">.>>>>..>>>>.......<.<<<....>>.......<<........>>>>.......<<<<.<<<<..<.";
Superscaffold17	tRNAscan-SE	tRNA	32165010	32165083	38.8	-	.	ID=tRNA_0384;Type=Met;Anti-codon=CAT;structure=">>>>>>>..>>>...........<<<.>>>>.........<<<<.....>.>>>.......<<<.<<<<<<<<.";
Superscaffold17	tRNAscan-SE	tRNA	29488985	29489050	21.3	-	.	ID=tRNA_0385;Type=Thr;Anti-codon=TGT;structure=">.>>>>>........<<<<.>.>>>.......<<<.<....>.>>>.......<<<.<....<.<.";
Superscaffold17	tRNAscan-SE	tRNA	28311060	28311132	78.2	-	.	ID=tRNA_0386;Type=Val;Anti-codon=TAC;structure=">>>>>>>..>>>..........<<<.>>>>>.......<<<<<.....>>>>>.......<<<<<<<<<<<<.";
Superscaffold17	tRNAscan-SE	tRNA	27750369	27750450	73.4	-	.	ID=tRNA_0387;Type=Ser;Anti-codon=AGA;structure=">>>>>>>..>>>>........<<<<.>>>>>.......<<<<<..>>......<<..>>>>>.......<<<<<<<<<<<<.";
Superscaffold17	tRNAscan-SE	tRNA	2021100	2021172	76.8	+	.	ID=tRNA_0388;Type=Phe;Anti-codon=GAA;structure=">>>>.>>..>>>>........<<<<.>>>>>.......<<<<<.....>>>>>.......<<<<<<<.<<<<.";
Superscaffold17	tRNAscan-SE	tRNA	26252183	26252256	84.5	-	.	ID=tRNA_0389;Type=Asn;Anti-codon=GTT;structure=">>>>>>>..>>>>.........<<<<.>>>>>.......<<<<<.....>>>>>.......<<<<<<<<<<<<.";
Superscaffold17	tRNAscan-SE	tRNA	20500974	20501047	21.9	-	.	ID=tRNA_0390;Type=Thr;Anti-codon=TGT;structure=".>>>..>>>..>>>>.......<.<<<.>>>>>.......<<..<<<...>>>>.......<<<<.<<<<<<..";
Superscaffold17	tRNAscan-SE	tRNA	15060896	15060969	34.4	-	.	ID=tRNA_0391;Type=Thr;Anti-codon=TGT;structure=".>>>>..>>..>.>>........<<.<.>.>>>.......<<<.<.....>>>>.......<<<<.<<<<<<..";
Superscaffold17	tRNAscan-SE	tRNA	14176987	14177059	47.2	-	.	ID=tRNA_0392;Type=Thr;Anti-codon=GGT;structure=".>>>>>>..>>>>........<<<<.>>>>>.......<<<<<.....>>>>>.......<<<<<<<<<<<..";
Superscaffold17	tRNAscan-SE	tRNA	14094040	14094113	49.9	-	.	ID=tRNA_0393;Type=Met;Anti-codon=CAT;structure=">>>>>>>..>>>..........<<<..>>>>.......<<<<.......>>>>>.......<<<<<<<<<<<<.";
Superscaffold17	tRNAscan-SE	tRNA	14046091	14046164	47.6	-	.	ID=tRNA_0394;Type=Met;Anti-codon=CAT;structure=">>>>>>>..>>>..........<<<..>>>>.......<<<<.......>>>>>.......<<<<<<<<<<<<.";
Superscaffold17	tRNAscan-SE	tRNA	13410989	13411066	21.8	-	.	ID=tRNA_0395;Type=Ile;Anti-codon=TAT;structure=">>>>>>>........>>>>........<<<<..>..>.......<..<.....>>>>>.......<<<<<<<<<<<<.";
Superscaffold17	tRNAscan-SE	tRNA	11377738	11377809	29.5	-	.	ID=tRNA_0396;Type=Thr;Anti-codon=TGT;structure=">>>>>>>..>>>>.......<.<<<.>.>>>.......<<<.<.....>>>>.......<<<<.<<<<<<<.";
Superscaffold17	tRNAscan-SE	tRNA	10528126	10528198	40.8	-	.	ID=tRNA_0397;Type=Thr;Anti-codon=GGT;structure=".>>>>>>..>>>>........<<<<.>>>>>.......<<<<<.....>>.>>.......<<.<<<<<<<<..";
Superscaffold17	tRNAscan-SE	tRNA	5922452	5922525	33.9	-	.	ID=tRNA_0398;Type=Ile;Anti-codon=TAT;structure=".>>>>..>>..>>>>.......<.<<<..>>>>.......<<<<......>>>>.......<<<<.<<<<<<..";
Superscaffold17	tRNAscan-SE	tRNA	5310494	5310565	22.5	+	.	ID=tRNA_0399;Type=Ile;Anti-codon=TAT;structure=">..>>>>..>>>>.......<.<<<....>>.......<<........>>>>.......<<<<.<<<<..<.";
Superscaffold17	tRNAscan-SE	tRNA	2481251	2481328	23.3	-	.	ID=tRNA_0400;Type=Thr;Anti-codon=TGT;structure=">>>.......>>>..>>>>.......<.<<<...>>>.......<<<.......>>>>.......<<<<.<<<.<<<.";
Superscaffold17	tRNAscan-SE	tRNA	2236957	2237029	43.5	-	.	ID=tRNA_0401;Type=Thr;Anti-codon=TGT;structure=".>>>>>>..>>>>........<<<<.>>>>>.......<<<<<.....>.>>>.......<<<.<<<<<<<..";
Superscaffold17	tRNAscan-SE	tRNA	184188	184260	40.5	-	.	ID=tRNA_0402;Type=Thr;Anti-codon=TGT;structure=".>>>>>>..>>>>........<<<<.>>>>>.......<<<<<.....>.>>>.......<<<.<<<<<<<..";
Superscaffold17	tRNAscan-SE	tRNA	10360179	10360247	24.8	+	.	ID=tRNA_0403;Type=Thr;Anti-codon=TGT;structure=">..>..>>>>.......<.<<<...>>>.......<<<.......>>>>.......<<<<.<.....<.";
Superscaffold17	tRNAscan-SE	tRNA	10527649	10527722	43.2	+	.	ID=tRNA_0404;Type=Thr;Anti-codon=GGT;structure=">>>>>>>..>>>>........<<<<.>>>>>.......<<<<<.....>>>>>.......<<<<<<<<<<.<<.";
Superscaffold17	tRNAscan-SE	tRNA	26031144	26031216	89.7	+	.	ID=tRNA_0405;Type=Lys;Anti-codon=TTT;structure=">>>>>>>..>>>>........<<<<.>>>>>.......<<<<<.....>>>>>.......<<<<<<<<<<<<.";
Superscaffold17	tRNAscan-SE	tRNA	26248456	26248528	78.9	+	.	ID=tRNA_0406;Type=Glu;Anti-codon=CTC;structure=">>>>>>>..>>>>.........<<<<.>>>>>.......<<<<<....>>>>>.......<<<<<<<<<<<<.";
Superscaffold17	tRNAscan-SE	tRNA	30918523	30918596	37.4	+	.	ID=tRNA_0407;Type=Undet;Anti-codon=NNN;structure=".>>>>>>..>>>>........<<<<.>>>>>........<<<<<.....>>>>>.......<<<<<<<<<<<..";
Superscaffold17	tRNAscan-SE	tRNA	33284639	33284712	60.6	+	.	ID=tRNA_0408;Type=Glu;Anti-codon=TTC;structure=">>>>>>>..>>>>..........<<<<.>>>>>.......<<<<<....>>>>>.......<<<<<<<<<<<<.";
Superscaffold18	tRNAscan-SE	tRNA	568854	568926	79.2	+	.	ID=tRNA_0409;Type=Lys;Anti-codon=CTT;structure=">>>>>>>..>>>>........<<<<.>>>>>.......<<<<<.....>>>>>.......<<<<<<<<<<<<.";
Superscaffold18	tRNAscan-SE	tRNA	13388552	13388623	44.2	+	.	ID=tRNA_0410;Type=Gln;Anti-codon=TTG;structure=">>>>>>>..>>>.........<<<.>>>>.........<<<<.....>>>>>.......<<<<<<<<<<<<.";
Superscaffold18	tRNAscan-SE	tRNA	13403338	13403410	41	+	.	ID=tRNA_0411;Type=Met;Anti-codon=CAT;structure=">>..>>>..>>>>.........<<<<.>>>>>.......<<<<<.....>>>>........<<<<<<<..<<.";
Superscaffold18	tRNAscan-SE	tRNA	14137792	14137865	28	+	.	ID=tRNA_0412;Type=Asn;Anti-codon=GTT;structure=".>>>..>>>..>>>..........<<<...>>.>.......<.<<.....>>>>.......<<<<.<<<<<<..";
Superscaffold18	tRNAscan-SE	tRNA	21156163	21156236	45.6	+	.	ID=tRNA_0413;Type=Met;Anti-codon=CAT;structure=".>..>>>..>>>>.........<<<<.>>>>>.......<<<<<.....>>>>>.......<<<<<<<<..<..";
Superscaffold18	tRNAscan-SE	tRNA	22712667	22712744	26.1	+	.	ID=tRNA_0414;Type=Thr;Anti-codon=TGT;structure=">>>.......>>>..>>>>.......<.<<<...>>>.......<<<......>>>>>.......<<<<<<<<.<<<.";
Superscaffold18	tRNAscan-SE	tRNA	25827990	25828063	29.8	+	.	ID=tRNA_0415;Type=Ile;Anti-codon=TAT;structure=".>>>>>>..>>>>.........<<<<..>>>>.......<<<<......>.>>>.......<<<.<<<<<<<..";
Superscaffold18	tRNAscan-SE	tRNA	27546407	27546477	55.4	+	.	ID=tRNA_0416;Type=Thr;Anti-codon=TGT;structure=">>>>>>..>>>>........<<<<.>>>>>.......<<<<<....>>>>>.......<<<<<<<<<.<<.";
Superscaffold18	tRNAscan-SE	tRNA	31736555	31736628	62.2	+	.	ID=tRNA_0417;Type=Glu;Anti-codon=TTC;structure=">>>>>>>..>>>>..........<<<<.>>>>>.......<<<<<....>>>>>.......<<<<<<<<<<<<.";
Superscaffold18	tRNAscan-SE	tRNA	31655978	31656047	30.4	-	.	ID=tRNA_0418;Type=Thr;Anti-codon=TGT;structure=">>.>..>>>>........<<<<.>>>>>.......<<<<<.....>.>>>.......<<<.<<....<<.";
Superscaffold18	tRNAscan-SE	tRNA	30538800	30538871	54.2	-	.	ID=tRNA_0419;Type=iMet;Anti-codon=CAT;structure=">>>>>>>..>>>>.......<<<<.>>>>>.......<<<<<.....>>>>>.......<<<<<<<<<<<<.";
Superscaffold18	tRNAscan-SE	tRNA	770258	770329	24.5	+	.	ID=tRNA_0420;Type=Thr;Anti-codon=TGT;structure=">>>>>>..>>>>........<<<<..>>>>.......<<<<......>>.>>.......<<.<<<<<<.<<.";
Superscaffold18	tRNAscan-SE	tRNA	29953353	29953423	49.3	-	.	ID=tRNA_0421;Type=Thr;Anti-codon=TGT;structure=">>>>>>..>>>>........<<<<.>>>>>.......<<<<<....>>>>.........<<<<<<<<.<<.";
Superscaffold18	tRNAscan-SE	tRNA	29715008	29715081	46.2	-	.	ID=tRNA_0422;Type=Leu;Anti-codon=CAA;structure=">>>>>>>..>>>>........<<<<.>>>>>........<<<<<.....>>>>>.......<<<<<<<<<<<<.";
Superscaffold18	tRNAscan-SE	tRNA	29341871	29341944	31.1	-	.	ID=tRNA_0423;Type=Undet;Anti-codon=NNN;structure=">>>>>>>..>>>>........<<<<.>>>>>........<<<<<.....>>.>>.......<<.<<<<<<<<<.";
Superscaffold18	tRNAscan-SE	tRNA	28761083	28761155	61	-	.	ID=tRNA_0424;Type=Ala;Anti-codon=AGC;structure=">>>>>.>..>>>>........<<<<.>>>>>.......<<<<<.....>>>>>.......<<<<<<.<<<<<.";
Superscaffold18	tRNAscan-SE	tRNA	28759846	28759918	61	-	.	ID=tRNA_0425;Type=Ala;Anti-codon=AGC;structure=">>>>>.>..>>>>........<<<<.>>>>>.......<<<<<.....>>>>>.......<<<<<<.<<<<<.";
Superscaffold18	tRNAscan-SE	tRNA	28193738	28193810	34.9	-	.	ID=tRNA_0426;Type=Undet;Anti-codon=NNN;structure=">.>>>>..>>>>........<<<<.>>>>>........<<<<<.....>>>>>.......<<<<<<<<<..<.";
Superscaffold18	tRNAscan-SE	tRNA	27547846	27547917	22.1	-	.	ID=tRNA_0427;Type=Thr;Anti-codon=TGT;structure=">>>>>>>..>.>>........<<.<.>>>.>.......<.<<<....>>>>>......<<<<<<<<<.<<<.";
Superscaffold18	tRNAscan-SE	tRNA	25826310	25826381	49.2	-	.	ID=tRNA_0428;Type=Cys;Anti-codon=GCA;structure=">>>>>>>..>>>.........<<<.>>>>>.......<<<<<.....>>>>>.......<<<<<<<<<<<<.";
Superscaffold18	tRNAscan-SE	tRNA	25825075	25825146	24	-	.	ID=tRNA_0429;Type=Gln;Anti-codon=TTG;structure=">>>>>.>..>>>.........<<<.>>>>>.......<<<<<.....>>>>>.......<<<<<<.<<<<<.";
Superscaffold18	tRNAscan-SE	tRNA	23953997	23954069	26.4	-	.	ID=tRNA_0430;Type=Thr;Anti-codon=TGT;structure=">>>>>>>..>>.>........<.<<..>>>>.......<<<<.....>>>>>.......<<<<<<<<<<.<<.";
Superscaffold18	tRNAscan-SE	tRNA	974162	974234	34.6	+	.	ID=tRNA_0431;Type=Thr;Anti-codon=GGT;structure=".>>>>>>..>>>>........<<<<.>>>>>.......<<<<<.....>>>>>.......<<<<<<<<<<<..";
Superscaffold18	tRNAscan-SE	tRNA	21154633	21154704	46.7	-	.	ID=tRNA_0432;Type=Cys;Anti-codon=GCA;structure=">>.>>>>..>>>.........<<<.>>>>>.......<<<<<.....>>>>>.......<<<<<<<<<.<<.";
Superscaffold18	tRNAscan-SE	tRNA	21153417	21153488	27.7	-	.	ID=tRNA_0433;Type=Lys;Anti-codon=TTT;structure=">>>>>>>..>>>.........<<<.>.>...........<.<.....>>>.>.......<.<<<<<<<<<<.";
Superscaffold18	tRNAscan-SE	tRNA	20777624	20777696	51.3	-	.	ID=tRNA_0434;Type=Ala;Anti-codon=TGC;structure=">>>>>.>..>>>..........<<<.>>>>>.......<<<<<.....>>>>>.......<<<<<<.<<<<<.";
Superscaffold18	tRNAscan-SE	tRNA	15028231	15028299	21.6	-	.	ID=tRNA_0435;Type=Thr;Anti-codon=TGT;structure=">>...>..>>>>........<<<<.>>>>>.......<<<<<....>>>>.........<<<<<..<<.";
Superscaffold18	tRNAscan-SE	tRNA	13853694	13853766	48.8	-	.	ID=tRNA_0436;Type=Thr;Anti-codon=GGT;structure=".>>>>>>..>>>>........<<<<.>>>>>.......<<<<<.....>>>>>.......<<<<<<<<<<<..";
Superscaffold18	tRNAscan-SE	tRNA	13402796	13402869	26.5	-	.	ID=tRNA_0437;Type=Glu;Anti-codon=TTC;structure=">>>.>>>>..>>>>.........<<<<.>>>>>.......<<<<<....>>>>>.......<<<<<<<<<<<<.";
Superscaffold18	tRNAscan-SE	tRNA	13402305	13402377	56	-	.	ID=tRNA_0438;Type=Cys;Anti-codon=GCA;structure=">>>.>>>..>>>.........<<<.>>>>>.......<<<<<......>>>>>.......<<<<<<<<.<<<.";
Superscaffold18	tRNAscan-SE	tRNA	13401139	13401210	39	-	.	ID=tRNA_0439;Type=Gln;Anti-codon=TTG;structure=">>>>>>>..>>>.........<<<.>>>...........<<<.....>>>>>.......<<<<<<<<<<<<.";
Superscaffold18	tRNAscan-SE	tRNA	13386315	13386388	51.4	-	.	ID=tRNA_0440;Type=Met;Anti-codon=CAT;structure=".>>.>>>..>>>>.........<<<<.>>>>>.......<<<<<.....>>>>>.......<<<<<<<<.<<..";
Superscaffold18	tRNAscan-SE	tRNA	7366586	7366658	25.3	-	.	ID=tRNA_0441;Type=Undet;Anti-codon=NNN;structure=">>>>>....>>>>.......<<<<.>.>>>........<<<.<.....>>>>>.......<<<<<..<<<<<.";
Superscaffold18	tRNAscan-SE	tRNA	2214964	2215035	69.6	+	.	ID=tRNA_0442;Type=Pro;Anti-codon=TGG;structure=">>>>>>>..>>>.........<<<.>>>>>.......<<<<<.....>>>>>.......<<<<<<<<<<<<.";
Superscaffold18	tRNAscan-SE	tRNA	5209648	5209719	38.2	-	.	ID=tRNA_0443;Type=Lys;Anti-codon=TTT;structure=">>>>>>..>>>>........<<<<.>>>>>.......<<<<<.....>>.>>.......<<.<<<<<<.<<.";
Superscaffold18	tRNAscan-SE	tRNA	4041650	4041723	23.7	-	.	ID=tRNA_0444;Type=Thr;Anti-codon=TGT;structure=">>>>>.>....>>>>.......<<.<<..>.>>.......<<.<......>>>>.......<<<<.<.<<<<<.";
Superscaffold18	tRNAscan-SE	tRNA	3008574	3008650	22.2	-	.	ID=tRNA_0445;Type=Thr;Anti-codon=TGT;structure=">>>.......>>>..>>>>.......<.<<<.>.>>.........<<.<....>>>>.......<<<<.<<<.<<<.";
Superscaffold18	tRNAscan-SE	tRNA	1357239	1357312	62.2	-	.	ID=tRNA_0446;Type=Glu;Anti-codon=TTC;structure=">>>>>>>..>>>>..........<<<<.>>>>>.......<<<<<....>>>>>.......<<<<<<<<<<<<.";
Superscaffold18	tRNAscan-SE	tRNA	1258096	1258168	68.3	-	.	ID=tRNA_0447;Type=Ala;Anti-codon=CGC;structure=">>>>>>>..>>>>........<<<<.>>>>>.......<<<<<.....>>>>>.......<<<<<<<<<<<<.";
Superscaffold18	tRNAscan-SE	tRNA	2718430	2718501	73.9	+	.	ID=tRNA_0448;Type=Gly;Anti-codon=TCC;structure=">>>>>>>..>>>>........<<<<.>>>>>.......<<<<<....>>>>>.......<<<<<<<<<<<<.";
Superscaffold18	tRNAscan-SE	tRNA	5208310	5208380	47	+	.	ID=tRNA_0449;Type=Thr;Anti-codon=TGT;structure=">>>>>>..>>>>........<<<<.>>>>>.......<<<<<....>>.>>.......<<.<<<<<<.<<.";
Superscaffold18	tRNAscan-SE	tRNA	7494455	7494531	21.2	+	.	ID=tRNA_0450;Type=Thr;Anti-codon=TGT;structure=">>>.....>>>>..>>>..........<<<...>.>.......<.<.......>>>>.......<<<<.<<<<<<<.";
Superscaffold18	tRNAscan-SE	tRNA	8477262	8477334	37.8	+	.	ID=tRNA_0451;Type=Val;Anti-codon=CAC;structure=".>>>>.>..>>>>........<<<<.>>>>>.......<<<<<.....>>>>.........<<<<<.<<<<..";
Superscaffold18	tRNAscan-SE	tRNA	13387346	13387417	61.2	+	.	ID=tRNA_0452;Type=Cys;Anti-codon=GCA;structure=">>>>>>>..>>>.........<<<.>>>>>.......<<<<<.....>>>>>.......<<<<<<<<<<<<.";
Superscaffold2	tRNAscan-SE	tRNA	1286928	1287004	34.4	+	.	ID=tRNA_0453;Type=Ala;Anti-codon=TGC;structure=">>>>>.>..>>>>........<<<<.>>>>>..........<<<<<.....>>>.>........<.<<<<.<<<<<.";
Superscaffold2	tRNAscan-SE	tRNA	21324677	21324749	39.5	+	.	ID=tRNA_0454;Type=Thr;Anti-codon=TGT;structure=".>>>>>>..>>>>........<<<<.>>>>>.......<<<<<.....>>>>>.......<<<<<<<<<<<..";
Superscaffold2	tRNAscan-SE	tRNA	22165496	22165566	39.1	+	.	ID=tRNA_0455;Type=Thr;Anti-codon=TGT;structure=">.>>>...>>>>........<<<<.>>>>>.......<<<<<....>>>>.........<<<<.<<<..<.";
Superscaffold2	tRNAscan-SE	tRNA	29403757	29403828	76.5	+	.	ID=tRNA_0456;Type=Gln;Anti-codon=TTG;structure=">>>>>>>..>>>>........<<<<.>>>>>.......<<<<<....>>>>>.......<<<<<<<<<<<<.";
Superscaffold2	tRNAscan-SE	tRNA	29845822	29845899	30.6	+	.	ID=tRNA_0457;Type=Thr;Anti-codon=TGT;structure=">>>>......>>>..>>>>.......<.<<<...>>>.......<<<.......>>>>.......<<<<.<<<<<<<.";
Superscaffold2	tRNAscan-SE	tRNA	30790554	30790627	30.2	+	.	ID=tRNA_0458;Type=Thr;Anti-codon=TGT;structure=".>>>..>>>..>>>>........<<<<..>.>>.......<<.<.....>>>>>.......<<<<<<<<<<<..";
Superscaffold2	tRNAscan-SE	tRNA	33525129	33525207	22.7	+	.	ID=tRNA_0459;Type=Thr;Anti-codon=TGT;structure=">>>>......>>>..>.>>>.......<<.<<..>>>>.......<<<<......>>.>.......<.<<.<<<<<<<.";
Superscaffold2	tRNAscan-SE	tRNA	33863431	33863504	36.2	+	.	ID=tRNA_0460;Type=Thr;Anti-codon=TGT;structure=".>>>..>>...>>>..........<<<.>.>>>.......<<<.<....>>>>>.......<<<<<.<<<<<..";
Superscaffold2	tRNAscan-SE	tRNA	37610140	37610211	26.5	+	.	ID=tRNA_0461;Type=Thr;Anti-codon=GGT;structure=">>>>>>..>>>..........<<<.>>>>.........<<<<.....>>.>>.......<<.<<<<<<.<<.";
Superscaffold2	tRNAscan-SE	tRNA	37610379	37610451	30.5	+	.	ID=tRNA_0462;Type=Ala;Anti-codon=TGC;structure=">>>>>....>>>>........<<<<.>>>>.........<<<<......>>>>.......<<<<...<<<<<.";
Superscaffold2	tRNAscan-SE	tRNA	41534031	41534102	32.1	+	.	ID=tRNA_0463;Type=Arg;Anti-codon=TCT;structure=">>>>.>..>>>..........<<<.>>>>>.......<<<<<.....>>>>>.......<<<<<<.<<.<<.";
Superscaffold2	tRNAscan-SE	tRNA	5615757	5615837	82.2	+	.	ID=tRNA_0464;Type=Ser;Anti-codon=TGA;structure=">>>>>>>..>>>..........<<<.>>>>>.......<<<<<.>>>>..<<<<..>>>>>.......<<<<<<<<<<<<.";
Superscaffold2	tRNAscan-SE	tRNA	41800831	41800903	37.3	+	.	ID=tRNA_0465;Type=Thr;Anti-codon=TGT;structure=".>>>>>>..>>>>........<<<<.>>>>>.......<<<<<.....>.>>>.......<<<.<<<<<<<..";
Superscaffold2	tRNAscan-SE	tRNA	42802136	42802208	29.7	+	.	ID=tRNA_0466;Type=Thr;Anti-codon=TGT;structure=".>>>>.>..>>>>........<<<<.>>..>.......<..<<.....>.>>>.......<<<.<<.<<<<..";
Superscaffold2	tRNAscan-SE	tRNA	43099607	43099680	23.9	+	.	ID=tRNA_0467;Type=Ile;Anti-codon=TAT;structure=".>>>..>>>..>>>>.......<<.<<...>>>.......<<<.......>>>>.......<<<<.<<<<<<..";
Superscaffold2	tRNAscan-SE	tRNA	43175076	43175146	32.5	+	.	ID=tRNA_0468;Type=Thr;Anti-codon=TGT;structure=">>>>.>..>>>..........<<<..>>.>.......<.<<......>>>>.......<<<<.<..<<<<.";
Superscaffold2	tRNAscan-SE	tRNA	46918149	46918221	44.4	+	.	ID=tRNA_0469;Type=Thr;Anti-codon=GGT;structure=".>>>>>>..>>>>........<<<<.>>..>.......<..<<.....>>>>>.......<<<<<<<<<<<..";
Superscaffold2	tRNAscan-SE	tRNA	55889275	55889348	47.2	+	.	ID=tRNA_0470;Type=Met;Anti-codon=CAT;structure=">>>.>>>..>>>...........<<<.>>>>>.......<<<<<.....>>>>>.......<<<<<<<<.<<<.";
Superscaffold2	tRNAscan-SE	tRNA	66941080	66941153	22.6	+	.	ID=tRNA_0471;Type=Ile;Anti-codon=TAT;structure=".>>>>>>..>>>>.......<.<<<.>>>>>.......<<<.<<..>>>>>.......<<<<<...<<<<<<..";
Superscaffold2	tRNAscan-SE	tRNA	73043798	73043868	21.6	+	.	ID=tRNA_0472;Type=Thr;Anti-codon=TGT;structure=">..>.>..>>>>.......<.<<<..>>>>.......<<<<......>>>>.......<<<<.<.<...<.";
Superscaffold2	tRNAscan-SE	tRNA	76338800	76338873	55.9	+	.	ID=tRNA_0473;Type=Met;Anti-codon=CAT;structure=">>>>>>>..>>>..........<<<..>>>>.......<<<<.......>>>>>.......<<<<<<<<<<<<.";
Superscaffold2	tRNAscan-SE	tRNA	81616561	81616633	34.3	+	.	ID=tRNA_0474;Type=Thr;Anti-codon=GGT;structure=".>>>>>...>>>>........<<<<.>>>>>.......<<<<<.....>>>>>.......<<<<<.<<<<<..";
Superscaffold2	tRNAscan-SE	tRNA	6176919	6176996	20.4	+	.	ID=tRNA_0475;Type=Thr;Anti-codon=TGT;structure=">>>>......>>>..>>>>.......<.<<<..>>.>.......<<<.......>>>>.......<<<<.<<<<<<<.";
Superscaffold2	tRNAscan-SE	tRNA	81650267	81650336	28.6	+	.	ID=tRNA_0476;Type=Thr;Anti-codon=TGT;structure=">>>>>>..>>>>........<<<<.>>.>>.......<<.<<....>>>>.......<<<.<<<<<.<<.";
Superscaffold2	tRNAscan-SE	tRNA	89650794	89650867	81.9	+	.	ID=tRNA_0477;Type=Arg;Anti-codon=TCG;structure=">>>>>>>..>>>>.........<<<<.>>>>>.......<<<<<.....>>>>>.......<<<<<<<<<<<<.";
Superscaffold2	tRNAscan-SE	tRNA	90261516	90261592	36.2	+	.	ID=tRNA_0478;Type=Cys;Anti-codon=GCA;structure=">>>>>>>..>>.>..........<.<<.>>>>>.......<<<<<.....>>>>>.......<<<<<<<<<<<..<.";
Superscaffold2	tRNAscan-SE	tRNA	90262744	90262815	36.4	+	.	ID=tRNA_0479;Type=Gln;Anti-codon=TTG;structure=">>>>>>>..>>>.........<<<.>>>>.........<<<<.....>>>.>.......<.<<<<<<<<<<.";
Superscaffold2	tRNAscan-SE	tRNA	92364586	92364658	51.3	+	.	ID=tRNA_0480;Type=Thr;Anti-codon=GGT;structure=".>>>>>>..>>>>........<<<<.>>>>>.......<<<<<.....>>>>>.......<<<<<<<<<<<..";
Superscaffold2	tRNAscan-SE	tRNA	97939808	97939885	21.4	+	.	ID=tRNA_0481;Type=Thr;Anti-codon=TGT;structure=">>>.......>>>..>>>>.......<.<<<...>>>.......<<<.......>>>>.......<<<<.<<<.<<<.";
Superscaffold2	tRNAscan-SE	tRNA	99169230	99169302	23.2	+	.	ID=tRNA_0482;Type=Ile;Anti-codon=GAT;structure=".>>>>>>..>>>..........<<<.>>>>>.......<<<<<.....>>..>.......<..<<<<<<<<..";
Superscaffold2	tRNAscan-SE	tRNA	100186810	100186890	73.5	+	.	ID=tRNA_0483;Type=Leu;Anti-codon=AAG;structure=">>>>>>>..>>>............<<<.>>>>>.......<<<<<...........>>>>>.......<<<<<<<<<<<<.";
Superscaffold2	tRNAscan-SE	tRNA	100229917	100229997	73.5	+	.	ID=tRNA_0484;Type=Leu;Anti-codon=AAG;structure=">>>>>>>..>>>............<<<.>>>>>.......<<<<<...........>>>>>.......<<<<<<<<<<<<.";
Superscaffold2	tRNAscan-SE	tRNA	100657657	100657729	38.3	+	.	ID=tRNA_0485;Type=Ile;Anti-codon=TAT;structure=">>>.>>>..>>>>........<<<<.>>>>>.......<<<<<....>>>>>.......<<<<<<<<..<<<.";
Superscaffold2	tRNAscan-SE	tRNA	6279493	6279565	49.3	+	.	ID=tRNA_0486;Type=Ile;Anti-codon=GAT;structure=".>>>>>>..>>>>........<<<<.>>>>>.......<<<<<.....>>>>>.......<<<<<<<<<<<..";
Superscaffold2	tRNAscan-SE	tRNA	104482160	104482245	43.9	+	.	ID=tRNA_0487;Type=Ser;Anti-codon=AGA;structure=".>>.>>>>.....>>>>........<<<<.>>>>>.......<<<<<.>>>>...<<<<..>>.>>.......<<.<<<<<<<<..";
Superscaffold2	tRNAscan-SE	tRNA	105375722	105375794	40.3	+	.	ID=tRNA_0488;Type=Ala;Anti-codon=TGC;structure=">>>>>.....>>>........<<<..>>>>>.......<<<<<.....>>>>>.......<<<<<..<<<<<.";
Superscaffold2	tRNAscan-SE	tRNA	104955514	104955586	40.1	-	.	ID=tRNA_0489;Type=Thr;Anti-codon=GGT;structure=".>>>>>>..>>>>........<<<<.>>.>>.......<<.<<.....>>.>>.......<<.<<<<<<<<..";
Superscaffold2	tRNAscan-SE	tRNA	104691837	104691910	24.6	-	.	ID=tRNA_0490;Type=Thr;Anti-codon=TGT;structure=".>>>..>>>..>>>>.......<<.<<.>.>>>.......<<<.<.....>.>>.......<<.<.<<<<<<..";
Superscaffold2	tRNAscan-SE	tRNA	103149984	103150056	22	-	.	ID=tRNA_0491;Type=Thr;Anti-codon=GGT;structure=".>>>>>>..>>>>........<<<<.>>.>>.......<<.<<......>.>>.......<<.<.<<<<<<..";
Superscaffold2	tRNAscan-SE	tRNA	102424138	102424211	71.9	-	.	ID=tRNA_0492;Type=Val;Anti-codon=AAC;structure=">>>>>>>..>>>...........<<<.>>>>>.......<<<<<.....>>>>>.......<<<<<<<<<<<<.";
Superscaffold2	tRNAscan-SE	tRNA	100508118	100508189	53.3	-	.	ID=tRNA_0493;Type=Cys;Anti-codon=GCA;structure=">>>>>>>..>>>.........<<<.>>>.>.......<.<<<.....>>>>>.......<<<<<<<<<<<<.";
Superscaffold2	tRNAscan-SE	tRNA	99967994	99968067	22.9	-	.	ID=tRNA_0494;Type=Thr;Anti-codon=TGT;structure=".>>>..>>>..>>>>.......<.<<<...>>>.......<<<......>>>>>.......<<<<<<<<<<<..";
Superscaffold2	tRNAscan-SE	tRNA	99403434	99403505	69.6	-	.	ID=tRNA_0495;Type=Pro;Anti-codon=TGG;structure=">>>>>>>..>>>.........<<<.>>>>>.......<<<<<.....>>>>>.......<<<<<<<<<<<<.";
Superscaffold2	tRNAscan-SE	tRNA	99351246	99351319	36.3	-	.	ID=tRNA_0496;Type=Undet;Anti-codon=NNN;structure=">>>>>>>..>>>>........<<<<.>>>>>........<<<<<.....>>.>.........<.<<<<<<<<<.";
Superscaffold2	tRNAscan-SE	tRNA	10020524	10020596	57	+	.	ID=tRNA_0497;Type=Lys;Anti-codon=CTT;structure=">>>>>>>..>>>>........<<<<.>>>>>.......<<<<<.....>.>>>.......<<<.<<<<<<<<.";
Superscaffold2	tRNAscan-SE	tRNA	95542306	95542386	74	-	.	ID=tRNA_0498;Type=Leu;Anti-codon=AAG;structure=">>>>>>>..>>>............<<<.>>>>>.......<<<<<...........>>>>>.......<<<<<<<<<<<<.";
Superscaffold2	tRNAscan-SE	tRNA	93968399	93968470	23.3	-	.	ID=tRNA_0499;Type=Thr;Anti-codon=TGT;structure=".>>>>>>..>>>>........<<<<.>>>>>.......<<<<<.....>>>>........<<<<<<<<<<..";
Superscaffold2	tRNAscan-SE	tRNA	92015310	92015390	72.1	-	.	ID=tRNA_0500;Type=Leu;Anti-codon=AAG;structure=">>>>>>>..>>>............<<<.>>>>>.......<<<<<...........>>>>>.......<<<<<<<<<<<<.";
Superscaffold2	tRNAscan-SE	tRNA	90260275	90260348	37.9	-	.	ID=tRNA_0501;Type=Met;Anti-codon=CAT;structure=">>>..>>..>>>>.........<<<<.>>>.>.......<.<<<.....>>>.>.......<.<<<<<..<<<.";
Superscaffold2	tRNAscan-SE	tRNA	88420187	88420257	28.3	-	.	ID=tRNA_0502;Type=Thr;Anti-codon=TGT;structure=">.>>>>...>>>........<<<..>>>>>.......<<<<<....>>.>>.......<<.<<<<<<..<.";
Superscaffold2	tRNAscan-SE	tRNA	84002401	84002471	38.9	-	.	ID=tRNA_0503;Type=Thr;Anti-codon=TGT;structure=">>>.....>>>..........<<<..>>>>.......<<<<.....>>>>>.......<<<<<....<<<.";
Superscaffold2	tRNAscan-SE	tRNA	81648853	81648925	36	-	.	ID=tRNA_0504;Type=Thr;Anti-codon=TGT;structure=".>>>>>>..>>>>........<<<<..>>>>.......<<<<......>>>>>.......<<<<<<<<<<<..";
Superscaffold2	tRNAscan-SE	tRNA	81629730	81629801	34.3	-	.	ID=tRNA_0505;Type=Thr;Anti-codon=GGT;structure=".>>>>>>..>>>>........<<<<.>>>>>.......<<<<<.....>>>>>......<<<<<<<<<<<..";
Superscaffold2	tRNAscan-SE	tRNA	78807464	78807534	28.9	-	.	ID=tRNA_0506;Type=Gln;Anti-codon=TTG;structure=">>>>>>>..>>>.........<<<.>..>.........<..<....>>>>>.......<<<<<<<<<<<<.";
Superscaffold2	tRNAscan-SE	tRNA	77741596	77741668	32.1	-	.	ID=tRNA_0507;Type=Thr;Anti-codon=GGT;structure=".>>>>>>..>>>>........<<<<.>>>.>.......<.<<<.....>>>>>.......<<<<<<<<<<<..";
Superscaffold2	tRNAscan-SE	tRNA	10653198	10653269	20.8	+	.	ID=tRNA_0508;Type=Ser;Anti-codon=TGA;structure=">..>..>>>>.......<<<<....>>>.......<<<.........>.>>>.......<<<.<<.....<.";
Superscaffold2	tRNAscan-SE	tRNA	72472221	72472293	50.4	-	.	ID=tRNA_0509;Type=Glu;Anti-codon=TTC;structure=".>>>>.>..>>>>........<<<<.>>>.>.......<.<<<.....>>>>>.......<<<<<<.<<<<..";
Superscaffold2	tRNAscan-SE	tRNA	70759339	70759410	58.2	-	.	ID=tRNA_0510;Type=Asp;Anti-codon=GTC;structure=">>..>>>..>>>>........<<<<.>>>>>.......<<<<<....>>>>>.......<<<<<<<<..<<.";
Superscaffold2	tRNAscan-SE	tRNA	70301106	70301179	74.7	-	.	ID=tRNA_0511;Type=Thr;Anti-codon=AGT;structure=">>>>>>>..>>>>.........<<<<.>>>>>.......<<<<<.....>>>>>.......<<<<<<<<<<<<.";
Superscaffold2	tRNAscan-SE	tRNA	60110320	60110388	20.2	-	.	ID=tRNA_0512;Type=Ile;Anti-codon=TAT;structure=">..>..>>>>.......<<.<<...>>>.......<<<.......>>>>.......<<<<.<.....<.";
Superscaffold2	tRNAscan-SE	tRNA	55888241	55888312	49.4	-	.	ID=tRNA_0513;Type=Cys;Anti-codon=GCA;structure=">>>>>>>..>>>.........<<<.>>>.>.......<.<<<.....>>>>>.......<<<<<<<<<<<<.";
Superscaffold2	tRNAscan-SE	tRNA	55887043	55887114	31.9	-	.	ID=tRNA_0514;Type=Gln;Anti-codon=TTG;structure=">>>>>>>..>>>.........<<<.>>>...........<<<.....>>>>>.......<<<<<<<<<<<<.";
Superscaffold2	tRNAscan-SE	tRNA	54581061	54581133	36.4	-	.	ID=tRNA_0515;Type=Thr;Anti-codon=TGT;structure=".>>>>>>..>>>>........<<<<.>>>>>.......<<<<<.....>.>>>.......<<<.<<<<<<<..";
Superscaffold2	tRNAscan-SE	tRNA	53348751	53348831	69.5	-	.	ID=tRNA_0516;Type=Leu;Anti-codon=CAG;structure=">>>>>>>..>>>............<<<.>>>>>.......<<<<<...........>>>>>.......<<<<<<<<<<<<.";
Superscaffold2	tRNAscan-SE	tRNA	51411602	51411675	25.8	-	.	ID=tRNA_0517;Type=Ile;Anti-codon=TAT;structure=".>>>..>>>..>>.>.......<.<.<..>>>>.......<<<<......>>>>.......<<<<.<<<<<<..";
Superscaffold2	tRNAscan-SE	tRNA	49520812	49520889	25.7	-	.	ID=tRNA_0518;Type=Thr;Anti-codon=TGT;structure=">>>.......>>>..>>>>.......<.<<<.>>>>>.......<<<<<.....>>>>.......<<<<.<<<.<<<.";
Superscaffold2	tRNAscan-SE	tRNA	12815134	12815206	51.3	+	.	ID=tRNA_0519;Type=Thr;Anti-codon=GGT;structure=".>>>>>>..>>>>........<<<<.>>>>>.......<<<<<.....>>>>>.......<<<<<<<<<<<..";
Superscaffold2	tRNAscan-SE	tRNA	43066143	43066217	25.2	-	.	ID=tRNA_0520;Type=Thr;Anti-codon=TGT;structure=".>>>..>>>..>>>>.......<.<<<.>.>>>.......<<<.<......>>>>.......<<<<.<<<<<<..";
Superscaffold2	tRNAscan-SE	tRNA	42964899	42964971	42.6	-	.	ID=tRNA_0521;Type=Thr;Anti-codon=GGT;structure=".>>>>>>..>.>>........<<.<.>>>>>.......<<<<<.....>>>>>.......<<<<<<<<<<<..";
Superscaffold2	tRNAscan-SE	tRNA	40122746	40122819	81.8	-	.	ID=tRNA_0522;Type=Ile;Anti-codon=AAT;structure=">>>>>>>..>>>>.........<<<<.>>>>>.......<<<<<.....>>>>>.......<<<<<<<<<<<<.";
Superscaffold2	tRNAscan-SE	tRNA	39481299	39481371	44.5	-	.	ID=tRNA_0523;Type=Thr;Anti-codon=GGT;structure=".>>>>>>..>>>>........<<<<.>>>.>.......<.<<<.....>>>>>.......<<<<<<<<<<<..";
Superscaffold2	tRNAscan-SE	tRNA	37258644	37258717	27.2	-	.	ID=tRNA_0524;Type=Thr;Anti-codon=TGT;structure=".>>>..>>>..>>>>.......<.<<<.>.>.>.......<.<.<.....>>>>.......<<<<.<<<<<<..";
Superscaffold2	tRNAscan-SE	tRNA	30871352	30871424	39.2	-	.	ID=tRNA_0525;Type=Thr;Anti-codon=GGT;structure=".>>>>>>..>>>>........<<<<.>>.>>.......<<.<<.....>>>>>.......<<<<<<<<<<<..";
Superscaffold2	tRNAscan-SE	tRNA	26782998	26783070	72.9	-	.	ID=tRNA_0526;Type=Arg;Anti-codon=ACG;structure=">>>>>>>..>>>..........<<<.>>>>>.......<<<<<.....>>>>>.......<<<<<<<<<<<<.";
Superscaffold2	tRNAscan-SE	tRNA	18889982	18890054	30.9	-	.	ID=tRNA_0527;Type=Undet;Anti-codon=NNN;structure=">.>>>>..>>>>........<<<<.>>>>>........<<<<<.....>>>>>.......<<<<<<<<<..<.";
Superscaffold2	tRNAscan-SE	tRNA	14389125	14389198	20	-	.	ID=tRNA_0528;Type=Thr;Anti-codon=TGT;structure=".>>>..>>>..>>>>.......<.<<<..>>>>.......<<<<......>>>.........<<<.<<<<<<..";
Superscaffold2	tRNAscan-SE	tRNA	9435241	9435312	45.4	-	.	ID=tRNA_0529;Type=Thr;Anti-codon=GGT;structure=">..>>>..>>>>........<<<<.>>>>>.......<<<<<......>>>>.......<<<<.<<<...<.";
Superscaffold2	tRNAscan-SE	tRNA	14177410	14177482	68.3	+	.	ID=tRNA_0530;Type=Ala;Anti-codon=CGC;structure=">>>>>>>..>>>>........<<<<.>>>>>.......<<<<<.....>>>>>.......<<<<<<<<<<<<.";
Superscaffold2	tRNAscan-SE	tRNA	8093162	8093239	26.5	-	.	ID=tRNA_0531;Type=Ala;Anti-codon=TGC;structure=">>>.......>>>..>>>..........<<<...>>>.......<<<........>>>.......<<<..<<<.<<<.";
Superscaffold2	tRNAscan-SE	tRNA	7992462	7992532	66.5	-	.	ID=tRNA_0532;Type=Gly;Anti-codon=GCC;structure=">>>>>>>..>>.>.......<.<<.>>>>>.......<<<<<....>>>>>.......<<<<<<<<<<<<.";
Superscaffold2	tRNAscan-SE	tRNA	3157023	3157093	40.9	-	.	ID=tRNA_0533;Type=Thr;Anti-codon=TGT;structure=">>.>>>..>>>>........<<<<.>>>>>.......<<<<<....>>>>.........<<<<<<<..<<.";
Superscaffold2	tRNAscan-SE	tRNA	1439061	1439132	69.6	-	.	ID=tRNA_0534;Type=Pro;Anti-codon=CGG;structure=">>>>>>>..>>>.........<<<.>>>>>.......<<<<<.....>>>>>.......<<<<<<<<<<<<.";
Superscaffold2	tRNAscan-SE	tRNA	743465	743537	30.8	-	.	ID=tRNA_0535;Type=Thr;Anti-codon=GGT;structure=".>>>>>>..>>>>........<<<<.>>.>>.......<<.<<.....>>>.>.......<.<<<<<<<<<..";
Superscaffold2	tRNAscan-SE	tRNA	196060	196131	30.8	-	.	ID=tRNA_0536;Type=Gln;Anti-codon=TTG;structure=">>>>>>>..>>>.........<<<.>>>>.........<<<<.....>>>.>.......<.<<<<<<<<<<.";
Superscaffold2	tRNAscan-SE	tRNA	17697211	17697281	38.2	+	.	ID=tRNA_0537;Type=Thr;Anti-codon=TGT;structure=">>>>>>...>>>........<<<..>>>>>.......<<<<<....>>>>>.......<<<<<<<<<.<<.";
Superscaffold3	tRNAscan-SE	tRNA	2396057	2396139	24.6	+	.	ID=tRNA_0538;Type=Ile;Anti-codon=TAT;structure=">>>>......>>>..>>>>.......<<.<<...>>>.......<<<............>>>>.......<<<<.<<<<<<<.";
Superscaffold3	tRNAscan-SE	tRNA	21826724	21826796	54.3	+	.	ID=tRNA_0539;Type=Lys;Anti-codon=CTT;structure=">>>>>>>..>>>>........<<<<.>>>>>.......<<<<<....>>.>>>.......<<<<<<<<<<<<.";
Superscaffold3	tRNAscan-SE	tRNA	25689627	25689700	20.5	+	.	ID=tRNA_0540;Type=Thr;Anti-codon=TGT;structure=".>>>..>>>..>>>..........<<<...>.>.......<.<.......>>>>.......<<<<.<<<<<<..";
Superscaffold3	tRNAscan-SE	tRNA	37898564	37898638	21	+	.	ID=tRNA_0541;Type=Met;Anti-codon=CAT;structure=">>>>>>>.........>>>.....<<<.>>.>>.......<<.<<.....>>>>>.......<<<<<<<<<<<<.";
Superscaffold3	tRNAscan-SE	tRNA	42842041	42842113	47.7	+	.	ID=tRNA_0542;Type=Ile;Anti-codon=TAT;structure=">>>.>>>..>>>>........<<<<.>>>>>.......<<<<<....>>>>>.......<<<<<<<<..<<<.";
Superscaffold3	tRNAscan-SE	tRNA	42898421	42898487	30	+	.	ID=tRNA_0543;Type=Thr;Anti-codon=GGT;structure=">..>>>>........<<<<.>.>>>.......<<<.<.....>>>>>.......<<<<<......<.";
Superscaffold3	tRNAscan-SE	tRNA	46148985	46149057	26.7	+	.	ID=tRNA_0544;Type=Ile;Anti-codon=TAT;structure=">>>>>>>..>>>>........<<<<..>>>>.......<<<<.....>>>>>.......<<<<<<<<<.<<<.";
Superscaffold3	tRNAscan-SE	tRNA	47744095	47744166	75.8	+	.	ID=tRNA_0545;Type=Trp;Anti-codon=CCA;structure=">>>>>>>..>>>>.......<<<<.>>>>>.......<<<<<.....>>>>>.......<<<<<<<<<<<<.";
Superscaffold3	tRNAscan-SE	tRNA	53016241	53016312	31.5	+	.	ID=tRNA_0546;Type=Ile;Anti-codon=TAT;structure=">>>>>>..>>>>........<<<<....>>.......<<........>>>>>.......<<<<<<<<<.<<.";
Superscaffold3	tRNAscan-SE	tRNA	55532478	55532548	47.4	+	.	ID=tRNA_0547;Type=Thr;Anti-codon=TGT;structure=">>>>>>..>>>>........<<<<.>>>>>.......<<<<<....>>>>>.......<<<<<<<<<.<<.";
Superscaffold3	tRNAscan-SE	tRNA	58193807	58193877	20.4	+	.	ID=tRNA_0548;Type=Thr;Anti-codon=TGT;structure=">>>.....>>>>.......<.<<<...>>>.......<<<.......>>.>.......<.<<.....<<<.";
Superscaffold3	tRNAscan-SE	tRNA	3955974	3956044	66.5	+	.	ID=tRNA_0549;Type=Gly;Anti-codon=GCC;structure=">>>>>>>..>>.>.......<.<<.>>>>>.......<<<<<....>>>>>.......<<<<<<<<<<<<.";
Superscaffold3	tRNAscan-SE	tRNA	58268702	58268774	61.2	+	.	ID=tRNA_0550;Type=Ala;Anti-codon=TGC;structure=".>>>>.>..>>>>........<<<<.>>>>>.......<<<<<.....>>>>>.......<<<<<<.<<<<..";
Superscaffold3	tRNAscan-SE	tRNA	60373195	60373268	35.3	+	.	ID=tRNA_0551;Type=Thr;Anti-codon=TGT;structure=".>>>..>>>..>>>>.......<.<<<.>.>>>.......<<<.<.....>>>>.......<<<<.<<<<<<..";
Superscaffold3	tRNAscan-SE	tRNA	62645407	62645479	28.6	+	.	ID=tRNA_0552;Type=Thr;Anti-codon=GGT;structure=".>>>>>>...>>>........<<<..>>>>>.......<<<<<.....>>>.>.......<.<<<<<<<<<..";
Superscaffold3	tRNAscan-SE	tRNA	63674912	63674982	32.4	+	.	ID=tRNA_0553;Type=Ile;Anti-codon=TAT;structure=">>>>>>..>.>>........<<.<.>>>>>.......<<<<<....>>>>.........<<<<<<<<.<<.";
Superscaffold3	tRNAscan-SE	tRNA	65433296	65433367	72.9	+	.	ID=tRNA_0554;Type=Trp;Anti-codon=CCA;structure=">>>>>>>..>>>>.......<<<<.>>>>>.......<<<<<.....>>>>>.......<<<<<<<<<<<<.";
Superscaffold3	tRNAscan-SE	tRNA	67637155	67637223	23.6	+	.	ID=tRNA_0555;Type=Thr;Anti-codon=TGT;structure=">..>..>>>>........<<<<....>>.......<<........>>>>.......<<<<.<.....<.";
Superscaffold3	tRNAscan-SE	tRNA	70248268	70248341	22.4	+	.	ID=tRNA_0556;Type=Ser;Anti-codon=TGA;structure=".>>>..>>>..>>>>.......<.<<<...>>>.......<<<.......>>>>.......<<<<.<<<<<<..";
Superscaffold3	tRNAscan-SE	tRNA	70541785	70541858	20.6	+	.	ID=tRNA_0557;Type=Thr;Anti-codon=TGT;structure=".>>>..>>>..>>>>.......<.<<<..>.>>.......<<.<.....>>>.>.......<.<<<<<<<<<..";
Superscaffold3	tRNAscan-SE	tRNA	72810362	72810435	29.7	-	.	ID=tRNA_0558;Type=Thr;Anti-codon=TGT;structure=".>>..>>>>..>>>..........<<<...>>>.......<<<.......>>>>.......<<<<.<<<<<<..";
Superscaffold3	tRNAscan-SE	tRNA	72473863	72473934	69.8	-	.	ID=tRNA_0559;Type=Asp;Anti-codon=GTC;structure=">>>>>>>..>>>>........<<<<.>>>>>.......<<<<<....>>>>>.......<<<<<<<<<<<<.";
Superscaffold3	tRNAscan-SE	tRNA	7234845	7234916	24	+	.	ID=tRNA_0560;Type=Thr;Anti-codon=TGT;structure=">>.>>>>..>>>>.......<.<<<...>.>.......<.<.......>>>>.......<<<<.<<<<.<<.";
Superscaffold3	tRNAscan-SE	tRNA	72159000	72159069	27.7	-	.	ID=tRNA_0561;Type=Thr;Anti-codon=GGT;structure=">..>...>>>........<<<..>>>>>.......<<<<<.....>>>.>.......<.<<<<.....<.";
Superscaffold3	tRNAscan-SE	tRNA	68330665	68330742	26.5	-	.	ID=tRNA_0562;Type=Thr;Anti-codon=TGT;structure=">>>.......>>>..>>>>.......<<.<<...>>>.......<<<.......>>>>.......<<<<.<<<.<<<.";
Superscaffold3	tRNAscan-SE	tRNA	67104709	67104781	30.8	-	.	ID=tRNA_0563;Type=Ile;Anti-codon=GAT;structure=".>>>>>>..>.>>........<<.<.>>>>>.......<<<<<......>>>>.......<<<<.<<<<<<..";
Superscaffold3	tRNAscan-SE	tRNA	65261314	65261386	21.6	-	.	ID=tRNA_0564;Type=Thr;Anti-codon=TGT;structure=">>>>>>>..>>>>.......<.<<<...>>>.......<<<......>>>.>.......<.<<<<<<<.<<<.";
Superscaffold3	tRNAscan-SE	tRNA	65025875	65025946	54.2	-	.	ID=tRNA_0565;Type=iMet;Anti-codon=CAT;structure=">>>>>>>..>>>>.......<<<<.>>>>>.......<<<<<.....>>>>>.......<<<<<<<<<<<<.";
Superscaffold3	tRNAscan-SE	tRNA	62647252	62647324	40.5	-	.	ID=tRNA_0566;Type=Thr;Anti-codon=GGT;structure=".>>>>>>..>>>>........<<<<.>>>>>.......<<<<<.....>>>>>.......<<<<<<<<<<<..";
Superscaffold3	tRNAscan-SE	tRNA	62638634	62638703	36.6	-	.	ID=tRNA_0567;Type=Thr;Anti-codon=GGT;structure=">..>..>>>>........<<<<.>>>>>.......<<<<<.....>>>>>.......<<<<<<.....<.";
Superscaffold3	tRNAscan-SE	tRNA	60556096	60556168	24.9	-	.	ID=tRNA_0568;Type=Thr;Anti-codon=GGT;structure=".>>>>>>..>>>>........<<<<.>>>>>.......<<<<<.....>>>>.........<<<<<<<<<<..";
Superscaffold3	tRNAscan-SE	tRNA	57437970	57438041	39.4	-	.	ID=tRNA_0569;Type=Glu;Anti-codon=TTC;structure=">>>>>>..>>>>........<<<<.>>>>>.......<<<<<.....>>.>>.......<<.<<<<<<.<<.";
Superscaffold3	tRNAscan-SE	tRNA	56635272	56635345	22.5	-	.	ID=tRNA_0570;Type=Thr;Anti-codon=TGT;structure=".>>>..>>>..>>>>.......<.<<<...>>>.......<<<.......>.>>.......<<.<.<<<<<<..";
Superscaffold3	tRNAscan-SE	tRNA	10333056	10333133	29.3	+	.	ID=tRNA_0571;Type=Thr;Anti-codon=TGT;structure=">>>.......>>>..>>>>........<<<<...>>>.......<<<.......>>>>.......<<<<.<<<.<<<.";
Superscaffold3	tRNAscan-SE	tRNA	52456928	52457001	27.4	-	.	ID=tRNA_0572;Type=His;Anti-codon=GTG;structure=">>>>>>>..>>>>........<<<<.>>.>>.........<<.<<....>>.>>.......<<.<<<<<<<<<.";
Superscaffold3	tRNAscan-SE	tRNA	43569282	43569352	36.5	-	.	ID=tRNA_0573;Type=Ile;Anti-codon=TAT;structure=">>>>>>..>>>>........<<<<.>>>>>.......<<<<<....>>>>>.......<<<<<<<<<.<<.";
Superscaffold3	tRNAscan-SE	tRNA	42930524	42930599	24.4	-	.	ID=tRNA_0574;Type=Ile;Anti-codon=TAT;structure=".>>.>>>>..>>>>.......<.<<<.>>>>>.......<<<<<.....>>>>..........<<<<.<<<<<<..";
Superscaffold3	tRNAscan-SE	tRNA	36996451	36996524	27.5	-	.	ID=tRNA_0575;Type=Ile;Anti-codon=TAT;structure=".>>>..>>>..>>>>.......<.<<<.>.>>>.......<<<.<.....>>>>.......<<<<.<<<<<<..";
Superscaffold3	tRNAscan-SE	tRNA	36973692	36973764	46.8	-	.	ID=tRNA_0576;Type=Thr;Anti-codon=GGT;structure=".>>>>>>..>>>>........<<<<.>>>>>.......<<<<<.....>>>>>.......<<<<<<<<<<<..";
Superscaffold3	tRNAscan-SE	tRNA	36972763	36972834	36.8	-	.	ID=tRNA_0577;Type=Thr;Anti-codon=GGT;structure=".>>>>>>..>>>>........<<<<.>>>>>.......<<<<<.....>>>>>......<<<<<<<<<<<..";
Superscaffold3	tRNAscan-SE	tRNA	34208159	34208238	30.5	-	.	ID=tRNA_0578;Type=Thr;Anti-codon=TGT;structure=">>>.>>>..>>>>.......<.<<<..>>>>.......<<<<......>>>>.......<<<<.<<<.........<<<.";
Superscaffold3	tRNAscan-SE	tRNA	33786888	33786965	25.8	-	.	ID=tRNA_0579;Type=Thr;Anti-codon=TGT;structure=">>>.......>>>..>>>>.......<<.<<...>>>.......<<<.......>>.>.......<.<<.<<<.<<<.";
Superscaffold3	tRNAscan-SE	tRNA	30359717	30359787	34.8	-	.	ID=tRNA_0580;Type=Ile;Anti-codon=TAT;structure=">>>>>>..>>>>.......<.<<<..>>>>.......<<<<......>>>>.......<<<<.<<<.<<<.";
Superscaffold3	tRNAscan-SE	tRNA	29592036	29592108	24.6	-	.	ID=tRNA_0581;Type=Lys;Anti-codon=CTT;structure=">>>>>>>..>.>>........<<.<.>>>.>.......<.<<<.....>..>>.......<<..<<<<<<<<.";
Superscaffold3	tRNAscan-SE	tRNA	12980909	12980981	22.1	+	.	ID=tRNA_0582;Type=Ala;Anti-codon=GGC;structure=".>>>>>>..>>>>........<<<<.>>..>.......<..<<.....>>.>>.......<<.<<<<<<<<..";
Superscaffold3	tRNAscan-SE	tRNA	29487344	29487419	34.1	-	.	ID=tRNA_0583;Type=Lys;Anti-codon=CTT;structure=">>>>>>>...>>>...........<<<..>>>.>.......<.<<<.....>.>>>.......<<<.<<<<<<<<.";
Superscaffold3	tRNAscan-SE	tRNA	26354517	26354594	21.4	-	.	ID=tRNA_0584;Type=Thr;Anti-codon=TGT;structure=">>>.......>>>..>>>>.......<.<<<...>>>.......<<<.......>>>>.......<<<<.<<<.<<<.";
Superscaffold3	tRNAscan-SE	tRNA	23661636	23661713	21.3	-	.	ID=tRNA_0585;Type=Thr;Anti-codon=TGT;structure=">>>.......>>>..>>>>........<<<<.>.>>>.......<<<.<.....>>>>.......<<<<.<<<.<<<.";
Superscaffold3	tRNAscan-SE	tRNA	21854570	21854642	50.5	-	.	ID=tRNA_0586;Type=Lys;Anti-codon=CTT;structure=">>>>>>>..>>>>........<<<<.>>>>>.......<<<<<.....>.>>>.......<<<.<<<<<<<<.";
Superscaffold3	tRNAscan-SE	tRNA	20196754	20196827	21.6	-	.	ID=tRNA_0587;Type=Thr;Anti-codon=TGT;structure=">>>>..>>>..>>>>.......<.<<<..>>>>.......<<<<......>>>>.......<<<<.<<<<<<<.";
Superscaffold3	tRNAscan-SE	tRNA	18471562	18471631	35	-	.	ID=tRNA_0588;Type=Thr;Anti-codon=TGT;structure=">>>>>>..>>>>........<<<<.>>>>>.......<<<<<....>>>>>......<<<<<<<<<.<<.";
Superscaffold3	tRNAscan-SE	tRNA	14532706	14532779	81.8	-	.	ID=tRNA_0589;Type=Ile;Anti-codon=AAT;structure=">>>>>>>..>>>>.........<<<<.>>>>>.......<<<<<.....>>>>>.......<<<<<<<<<<<<.";
Superscaffold3	tRNAscan-SE	tRNA	13555410	13555518	22.9	-	.	ID=tRNA_0590;Type=Glu;Anti-codon=TTC;structure=">>>>>>>...>>>>...........<<<<.>>>>>.......................................<<<<<.....>>>>>.......<<<<<<<<<<<<.";
Superscaffold3	tRNAscan-SE	tRNA	10796677	10796748	73.9	-	.	ID=tRNA_0591;Type=Gly;Anti-codon=TCC;structure=">>>>>>>..>>>>........<<<<.>>>>>.......<<<<<....>>>>>.......<<<<<<<<<<<<.";
Superscaffold3	tRNAscan-SE	tRNA	10371832	10371904	40.6	-	.	ID=tRNA_0592;Type=Ala;Anti-codon=TGC;structure=">>>>>.>..>.>..........<.<.>>.>>.......<<.<<.....>>>.>.......<.<<<<.<<<<<.";
Superscaffold3	tRNAscan-SE	tRNA	14557003	14557076	81.8	+	.	ID=tRNA_0593;Type=Ile;Anti-codon=AAT;structure=">>>>>>>..>>>>.........<<<<.>>>>>.......<<<<<.....>>>>>.......<<<<<<<<<<<<.";
Superscaffold3	tRNAscan-SE	tRNA	9146240	9146314	38.3	-	.	ID=tRNA_0594;Type=Undet;Anti-codon=NNN;structure=">>>>>>>..>>>>........<<<<.>>>>>........<<<<<.....>>>>>.......<<<<<<<<<.<<<.";
Superscaffold3	tRNAscan-SE	tRNA	5662081	5662153	32.5	-	.	ID=tRNA_0595;Type=Tyr;Anti-codon=ATA;structure=">.>>>>..>>>>........<<<<.>>>>>........<<<<<.....>>>>>.......<<<<<<<<<..<.";
Superscaffold3	tRNAscan-SE	tRNA	5646449	5646521	32.2	-	.	ID=tRNA_0596;Type=Ile;Anti-codon=TAT;structure=".>>>>>>..>>>>........<<<<.>>.>>.......<<.<<.......>>>.......<<<..<<<<<<..";
Superscaffold3	tRNAscan-SE	tRNA	1879991	1880068	32.6	-	.	ID=tRNA_0597;Type=Thr;Anti-codon=TGT;structure=">>>.......>>>..>>>>.......<.<<<...>>>.......<<<......>>>>>.......<<<<<<<<.<<<.";
Superscaffold3	tRNAscan-SE	tRNA	1752921	1752998	24.2	-	.	ID=tRNA_0598;Type=Ile;Anti-codon=TAT;structure=">>>>......>>>..>>>>........<<<<.>.>>>.......<<<.<....>>>>>.......<<<<<<<<<<<<.";
Superscaffold3	tRNAscan-SE	tRNA	18146862	18146937	28.7	+	.	ID=tRNA_0599;Type=Undet;Anti-codon=NNN;structure=">>>>>>>..>>>>........<<<<.>>>>>........<<<<<.....>>>>.........<<<<<<<<<..<<.";
Superscaffold3	tRNAscan-SE	tRNA	19814696	19814773	40.5	+	.	ID=tRNA_0600;Type=Thr;Anti-codon=TGT;structure=">>>>......>>>..>>.>.......<.<.<.>>>>>.......<<<<<....>>>>>.......<<<<<<<<<<<<.";
Superscaffold3	tRNAscan-SE	tRNA	21816055	21816129	34.8	+	.	ID=tRNA_0601;Type=Thr;Anti-codon=GGT;structure=">.>>>>>..>>>>........<<<<.>>>>>.......<<<<<.....>>>>.........<<<<<<<<<...<.";
Superscaffold4	tRNAscan-SE	tRNA	706258	706335	24.3	+	.	ID=tRNA_0602;Type=Thr;Anti-codon=TGT;structure=">>>.......>>>..>>>>.......<<.<<.>>>>>.......<<<<<.....>>>>.......<<<<.<<<.<<<.";
Superscaffold4	tRNAscan-SE	tRNA	13639463	13639534	79.3	+	.	ID=tRNA_0603;Type=Thr;Anti-codon=TGT;structure=">>>>>>>..>>>>.......<<<<.>>>>>.......<<<<<.....>>>>>.......<<<<<<<<<<<<.";
Superscaffold4	tRNAscan-SE	tRNA	14973995	14974065	55.4	+	.	ID=tRNA_0604;Type=Thr;Anti-codon=TGT;structure=">>>>>>..>>>>........<<<<.>>>>>.......<<<<<....>>>>>.......<<<<<<<<<.<<.";
Superscaffold4	tRNAscan-SE	tRNA	15031939	15032010	25.8	+	.	ID=tRNA_0605;Type=Thr;Anti-codon=TGT;structure=">>>>>>..>>>>........<<<<.>>>>>.......<<<<<.....>.>>>.......<<<.<<<<<.<<.";
Superscaffold4	tRNAscan-SE	tRNA	17123015	17123087	37.3	+	.	ID=tRNA_0606;Type=Thr;Anti-codon=GGT;structure=".>>>>>>...>>>........<<<..>>>>>.......<<<<<.....>>>>>.......<<<<<<<<<<<..";
Superscaffold4	tRNAscan-SE	tRNA	17219613	17219694	77.6	+	.	ID=tRNA_0607;Type=Ser;Anti-codon=TGA;structure=">>>>>>>..>>>..........<<<.>>>>>.......<<<<<..>>......<<..>>>>>.......<<<<<<<<<<<<.";
Superscaffold4	tRNAscan-SE	tRNA	23843658	23843730	29.4	+	.	ID=tRNA_0608;Type=Thr;Anti-codon=GGT;structure=".>>>>>>..>>>>........<<<<.>>>>>.......<<<<<.....>>>>>.......<<<<<<<<<<<..";
Superscaffold4	tRNAscan-SE	tRNA	24209147	24209218	44.1	+	.	ID=tRNA_0609;Type=Ile;Anti-codon=TAT;structure=">>>>>>..>>>>........<<<<..>>>>.......<<<<......>>>>>.......<<<<<<<<<.<<.";
Superscaffold4	tRNAscan-SE	tRNA	24211018	24211090	24.7	+	.	ID=tRNA_0610;Type=Thr;Anti-codon=TGT;structure=">.>>..>..>>>>........<<<<.>>>.>.......<.<<<.....>>>>>.......<<<<<<..<<.<.";
Superscaffold4	tRNAscan-SE	tRNA	28859847	28859924	32.9	+	.	ID=tRNA_0611;Type=Thr;Anti-codon=TGT;structure=">>>.......>>>..>>>..........<<<...>>>.......<<<.......>>>>.......<<<<.<<<.<<<.";
Superscaffold4	tRNAscan-SE	tRNA	29232650	29232720	23.5	+	.	ID=tRNA_0612;Type=Thr;Anti-codon=TGT;structure=">>>>>>..>>>>........<<<<.>.>.>.......<.<.<.....>>>>.......<<<<.<<<.<<<.";
Superscaffold4	tRNAscan-SE	tRNA	2027012	2027084	33.8	+	.	ID=tRNA_0613;Type=Thr;Anti-codon=GGT;structure=">>>>>>>..>>>>........<<<<.>>>>>.......<<<<<.....>>>>>.......<<<<<<<<<<<<.";
Superscaffold4	tRNAscan-SE	tRNA	29334689	29334768	21.3	+	.	ID=tRNA_0614;Type=Thr;Anti-codon=TGT;structure=">>>>........>>>..>>>..........<<<.>>.>>.......<<.<<.....>>>>.......<<<<.<<<<<<<.";
Superscaffold4	tRNAscan-SE	tRNA	35159528	35159601	26	+	.	ID=tRNA_0615;Type=Ile;Anti-codon=TAT;structure=".>>>..>>>..>>>>.......<<.<<..>>>>.......<<<<.....>>>>.........<<<<<<<<<<..";
Superscaffold4	tRNAscan-SE	tRNA	35298051	35298123	20.8	+	.	ID=tRNA_0616;Type=Thr;Anti-codon=GGT;structure=".>>>>>>...>>>........<<<..>>>.>.......<.<<<......>>.>.......<.<<.<<<<<<..";
Superscaffold4	tRNAscan-SE	tRNA	42265717	42265790	24	+	.	ID=tRNA_0617;Type=Thr;Anti-codon=TGT;structure=".>>>..>>>..>>>>.......<.<<<...>.>.......<.<.......>>>>.......<<<<.<<<<<<..";
Superscaffold4	tRNAscan-SE	tRNA	43388664	43388737	26.2	+	.	ID=tRNA_0618;Type=Undet;Anti-codon=NNN;structure=">>>>>>>..>>>>........<<<<..>.>>........<<.<......>>>>>.......<<<<<<<<<<<<.";
Superscaffold4	tRNAscan-SE	tRNA	51024497	51024569	35.9	+	.	ID=tRNA_0619;Type=Ala;Anti-codon=TGC;structure=">>>>>....>>>>........<<<<.>>>.>.......<.<<<.....>>>.>.......<.<<<..<<<<<.";
Superscaffold4	tRNAscan-SE	tRNA	57647570	57647642	45.5	+	.	ID=tRNA_0620;Type=Ile;Anti-codon=GAT;structure=".>>>>>>..>>>>........<<<<.>>>>>.......<<<<<.....>>>>>.......<<<<<<<<<<<..";
Superscaffold4	tRNAscan-SE	tRNA	59672636	59672709	25.2	+	.	ID=tRNA_0621;Type=Thr;Anti-codon=TGT;structure=".>>>..>>>..>>>>.......<.<<<....>>.......<<.......>>>>>.......<<<<<<<<<<<..";
Superscaffold4	tRNAscan-SE	tRNA	60958772	60958844	41.4	+	.	ID=tRNA_0622;Type=Ala;Anti-codon=TGC;structure=".>>>>.>..>>>>........<<<<.>>>.>.......<.<<<.....>>>.>.......<.<<<<.<<<<..";
Superscaffold4	tRNAscan-SE	tRNA	62115156	62115228	69.7	+	.	ID=tRNA_0623;Type=Arg;Anti-codon=CCG;structure=">>>>>>>..>>>>........<<<<.>>>>>.......<<<<<.....>>>>>.......<<<<<<<<<<<<.";
Superscaffold4	tRNAscan-SE	tRNA	2579786	2579860	29.3	+	.	ID=tRNA_0624;Type=Thr;Anti-codon=GGT;structure=">>>>>>>..>>>>........<<<<.>>>>>.......<<<<<.....>>>>>.......<<<<<<<<<<..<<.";
Superscaffold4	tRNAscan-SE	tRNA	63961116	63961193	21.4	+	.	ID=tRNA_0625;Type=Thr;Anti-codon=TGT;structure=">>>.......>>>..>>>>.......<.<<<...>>>.......<<<.......>>>>.......<<<<.<<<.<<<.";
Superscaffold4	tRNAscan-SE	tRNA	66469318	66469390	38.4	+	.	ID=tRNA_0626;Type=Thr;Anti-codon=TGT;structure=".>>>>>>..>>>>........<<<<.>>>>>.......<<<<<.....>.>>>.......<<<.<<<<<<<..";
Superscaffold4	tRNAscan-SE	tRNA	66900778	66900855	30.8	+	.	ID=tRNA_0627;Type=Thr;Anti-codon=TGT;structure=">>>.......>>>..>>>>.......<.<<<..>>>>.......<<<<.....>>>>>.......<<<<<<<<.<<<.";
Superscaffold4	tRNAscan-SE	tRNA	68413748	68413818	66.3	+	.	ID=tRNA_0628;Type=Gly;Anti-codon=CCC;structure=">>>>>>>..>>>.........<<<.>>>>>.......<<<<<....>>>>>.......<<<<<<<<<<<<.";
Superscaffold4	tRNAscan-SE	tRNA	68431230	68431313	81.2	+	.	ID=tRNA_0629;Type=Leu;Anti-codon=CAA;structure=">>>>>>>..>>>...........<<<.>>>>>.......<<<<<..>>>.><.<<<...>>>>>.......<<<<<<<<<<<<.";
Superscaffold4	tRNAscan-SE	tRNA	69206140	69206212	35.3	+	.	ID=tRNA_0630;Type=Ile;Anti-codon=GAT;structure=".>>>>>>..>>>>........<<<<.>>>.>.......<.<<<.....>>>>.........<<<<<<<<<<..";
Superscaffold4	tRNAscan-SE	tRNA	67257972	67258044	33.2	-	.	ID=tRNA_0631;Type=Ala;Anti-codon=GGC;structure=".>>>>>>..>>>>........<<<<.>>>.>.......<.<<<.....>>>>>.......<<<<<<<<<<<..";
Superscaffold4	tRNAscan-SE	tRNA	66090764	66090836	71.7	-	.	ID=tRNA_0632;Type=Arg;Anti-codon=ACG;structure=">>>>>>>..>>>..........<<<.>>>>>.......<<<<<.....>>>>>.......<<<<<<<<<<<<.";
Superscaffold4	tRNAscan-SE	tRNA	64953173	64953245	37.6	-	.	ID=tRNA_0633;Type=Thr;Anti-codon=TGT;structure=".>>>>>>..>>>>........<<<<.>>>.>.......<.<<<.....>>>>>.......<<<<<<<<<<<..";
Superscaffold4	tRNAscan-SE	tRNA	62115322	62115394	65.6	-	.	ID=tRNA_0634;Type=Arg;Anti-codon=CCG;structure=">>>>>>>..>>>>........<<<<.>>>>>.......<<<<<.....>>>>>.......<<<<<<<<<<<<.";
Superscaffold4	tRNAscan-SE	tRNA	4224747	4224819	53.3	+	.	ID=tRNA_0635;Type=Thr;Anti-codon=GGT;structure=".>>>>>>..>>>>........<<<<.>>>>>.......<<<<<.....>>>>>.......<<<<<<<<<<<..";
Superscaffold4	tRNAscan-SE	tRNA	61390569	61390642	22.5	-	.	ID=tRNA_0636;Type=Thr;Anti-codon=TGT;structure=".>>>..>>>..>>>>.......<.<<<..>>.>.......<<<......>>>>>.......<<<<<<<<<<<..";
Superscaffold4	tRNAscan-SE	tRNA	56673172	56673244	38.3	-	.	ID=tRNA_0637;Type=Lys;Anti-codon=CTT;structure=">>>>>>>..>>>>........<<<<.>>>.>.......<.<<<....>>>.>>.......<<<<<<<<<<<<.";
Superscaffold4	tRNAscan-SE	tRNA	51684338	51684410	50.8	-	.	ID=tRNA_0638;Type=Thr;Anti-codon=GGT;structure=".>>>>>>..>>>>........<<<<.>>>>>.......<<<<<.....>>>>>.......<<<<<<<<<<<..";
Superscaffold4	tRNAscan-SE	tRNA	49505969	49506039	29.3	-	.	ID=tRNA_0639;Type=Thr;Anti-codon=TGT;structure=">>>.....>>>>........<<<<.>..>>.......<<..<.....>>>>.......<<<<.....<<<.";
Superscaffold4	tRNAscan-SE	tRNA	48746996	48747068	32.2	-	.	ID=tRNA_0640;Type=Ala;Anti-codon=TGC;structure=">>>>>.>..>>>>........<<<<..>>>>.......<<<<......>>>>>.......<<<<<<.<<<<<.";
Superscaffold4	tRNAscan-SE	tRNA	47380614	47380686	32.2	-	.	ID=tRNA_0641;Type=Ile;Anti-codon=TAT;structure=">>>.>>>..>>>..........<<<..>>>>.......<<<<......>>>>.......<<<<.<<<..<<<.";
Superscaffold4	tRNAscan-SE	tRNA	43183636	43183707	28.9	-	.	ID=tRNA_0642;Type=Undet;Anti-codon=NNN;structure=">>>>.>>..>>.>........<.<<.>>>>........<<<<.....>>>>>.......<<<<<<<.<<<<.";
Superscaffold4	tRNAscan-SE	tRNA	39578952	39579025	41.7	-	.	ID=tRNA_0643;Type=Met;Anti-codon=CAT;structure=">>>.>>>..>>>...........<<<.>>>>>.......<<<<<.....>.>>>.......<<<.<<<<.<<<.";
Superscaffold4	tRNAscan-SE	tRNA	33571983	33572056	29.8	-	.	ID=tRNA_0644;Type=Undet;Anti-codon=NNN;structure=">>>>>>>..>>>..........<<<.>>>>>........<<<<<.....>>>>>.......<<<<<<<<<<<<.";
Superscaffold4	tRNAscan-SE	tRNA	27671617	27671690	20.1	-	.	ID=tRNA_0645;Type=Ala;Anti-codon=TGC;structure=">>>.>>.>..>>>>........<<<<.>>>.>.......<.<<<......>>>>.......<<<<.<.<<<<<.";
Superscaffold4	tRNAscan-SE	tRNA	4356024	4356101	25.9	+	.	ID=tRNA_0646;Type=Thr;Anti-codon=TGT;structure=">>>.......>>>..>>>>.......<<.<<...>>>.......<<<......>>>>>.......<<<<<<<<.<<<.";
Superscaffold4	tRNAscan-SE	tRNA	23812604	23812676	36.9	-	.	ID=tRNA_0647;Type=Thr;Anti-codon=GGT;structure=".>>>>>>..>>>>........<<<<.>>>>>.......<<<<<.....>>>>>.......<<<<<<<<<<<..";
Superscaffold4	tRNAscan-SE	tRNA	23352070	23352156	64.2	-	.	ID=tRNA_0648;Type=Met;Anti-codon=CAT;structure=">>>>>>>..>>>>.........<<<<.>>>>......................<<<<.....>>>>>.......<<<<<<<<<<<<.";
Superscaffold4	tRNAscan-SE	tRNA	22103994	22104064	39.3	-	.	ID=tRNA_0649;Type=Thr;Anti-codon=TGT;structure=">>>>>>..>>>>........<<<<.>>>>>.......<<<<<.....>>>>.......<<<<.<<<<.<<.";
Superscaffold4	tRNAscan-SE	tRNA	17123453	17123525	41.9	-	.	ID=tRNA_0650;Type=Thr;Anti-codon=GGT;structure=".>>>>>>..>>>>........<<<<.>>>>>.......<<<<<.....>>>>>.......<<<<<<<<<<<..";
Superscaffold4	tRNAscan-SE	tRNA	16818636	16818708	26.7	-	.	ID=tRNA_0651;Type=Thr;Anti-codon=TGT;structure=">>>>>>>..>>>..........<<<.>>>.>.......<.<<<.....>>>>.......<<<<.<<<<.<<<.";
Superscaffold4	tRNAscan-SE	tRNA	15983071	15983144	79.3	-	.	ID=tRNA_0652;Type=Ile;Anti-codon=AAT;structure=">>>>>>>..>>>>.........<<<<.>>>>>.......<<<<<.....>>>>>.......<<<<<<<<<<<<.";
Superscaffold4	tRNAscan-SE	tRNA	14456207	14456276	38.6	-	.	ID=tRNA_0653;Type=Thr;Anti-codon=GGT;structure=">..>..>>>>........<<<<.>>>>>.......<<<<<.....>>>>>.......<<<<<<.....<.";
Superscaffold4	tRNAscan-SE	tRNA	14397782	14397853	20.4	-	.	ID=tRNA_0654;Type=Ile;Anti-codon=TAT;structure=">>.>>>>..>>>..........<<<..>.>>.......<<.<......>>>.........<<<.<<<<.<<.";
Superscaffold4	tRNAscan-SE	tRNA	13985070	13985142	33	-	.	ID=tRNA_0655;Type=Ala;Anti-codon=TGC;structure=">>>>>.>..>>>>........<<<<.>>>.>.......<.<<<.....>>.>>.......<<.<<<.<<<<<.";
Superscaffold4	tRNAscan-SE	tRNA	13857767	13857837	32.2	-	.	ID=tRNA_0656;Type=Ile;Anti-codon=TAT;structure=">>>.....>>>..........<<<..>>>>.......<<<<.....>>>>>.......<<<<<....<<<.";
Superscaffold4	tRNAscan-SE	tRNA	6936828	6936901	24.8	+	.	ID=tRNA_0657;Type=Thr;Anti-codon=TGT;structure=">>>>..>.>..>>>>.......<.<<<..>>>>.......<<<<......>>>>.......<<<<.<.<<<<<.";
Superscaffold4	tRNAscan-SE	tRNA	4723672	4723742	27.9	-	.	ID=tRNA_0658;Type=Thr;Anti-codon=TGT;structure=">>>>>>..>.>>........<<.<.>>>>>.......<<<<<....>>>>>.......<<<<<<<<<.<<.";
Superscaffold4	tRNAscan-SE	tRNA	2613134	2613206	34.8	-	.	ID=tRNA_0659;Type=Thr;Anti-codon=GGT;structure=">.>.>>>..>>>>........<<<<.>>>>>.......<<<<<.....>>>>>.......<<<<<<<<.<.<.";
Superscaffold4	tRNAscan-SE	tRNA	8145914	8145987	82.4	+	.	ID=tRNA_0660;Type=Ile;Anti-codon=AAT;structure=">>>>>>>..>>>>.........<<<<.>>>>>.......<<<<<.....>>>>>.......<<<<<<<<<<<<.";
Superscaffold4	tRNAscan-SE	tRNA	10489235	10489307	26	+	.	ID=tRNA_0661;Type=Thr;Anti-codon=TGT;structure=">>>.>>>..>>>>.......<.<<<...>>>.......<<<.......>>.>.......<.<<.<<<..<<<.";
Superscaffold4	tRNAscan-SE	tRNA	13599103	13599175	37.9	+	.	ID=tRNA_0662;Type=Thr;Anti-codon=GGT;structure=".>>.>>>..>>>>........<<<<.>>>>>.......<<<<<.....>>>>>.......<<<<<<<<.<<..";
Superscaffold5	tRNAscan-SE	tRNA	14479	14556	24.7	+	.	ID=tRNA_0663;Type=Ser;Anti-codon=TGA;structure=">>>>......>>>..>>>>........<<<<..>>>>.......<<<<......>>>>.......<<<<.<<<<<<<.";
Superscaffold5	tRNAscan-SE	tRNA	15822007	15822078	21	+	.	ID=tRNA_0664;Type=Ile;Anti-codon=TAT;structure=">>.>>>>..>>>>.......<<.<<...>>>.......<<<......>>>>>.......<<<<<<<<<.<<.";
Superscaffold5	tRNAscan-SE	tRNA	16007888	16007956	33.4	+	.	ID=tRNA_0665;Type=Ile;Anti-codon=TAT;structure=">.....>>>>.......<.<<<...>>>.......<<<......>>>>>.......<<<<<......<.";
Superscaffold5	tRNAscan-SE	tRNA	17016701	17016774	30	+	.	ID=tRNA_0666;Type=Thr;Anti-codon=TGT;structure=".>>>..>>>..>>>>.......<.<<<..>>>>.......<<<<......>>>>.......<<<<.<<<<<<..";
Superscaffold5	tRNAscan-SE	tRNA	19604618	19604699	80.5	+	.	ID=tRNA_0667;Type=Ser;Anti-codon=GCT;structure=">>>>>>>..>>>..........<<<.>>>>>.......<<<<<.>>>>...<<<<..>>>>>.......<<<<<<<<<<<<.";
Superscaffold5	tRNAscan-SE	tRNA	22549158	22549230	44	+	.	ID=tRNA_0668;Type=Thr;Anti-codon=GGT;structure=".>>>>>>..>>>>........<<<<.>>>>>.......<<<<<......>>>>.......<<<<.<<<<<<..";
Superscaffold5	tRNAscan-SE	tRNA	25951622	25951693	37.4	+	.	ID=tRNA_0669;Type=Undet;Anti-codon=NNN;structure=">>>>>>>..>>>.........<<<.>.................<...>>>>>.......<<<<<<<<<<<<.";
Superscaffold5	tRNAscan-SE	tRNA	29901541	29901612	34.8	+	.	ID=tRNA_0670;Type=Gln;Anti-codon=TTG;structure=">>>>>>>..>>>.........<<<.>>.>>.......<<.<<.....>>>>>.......<<<<<<<<<<<<.";
Superscaffold5	tRNAscan-SE	tRNA	30439420	30439492	44.1	+	.	ID=tRNA_0671;Type=Thr;Anti-codon=GGT;structure=".>>>>>>..>>>>........<<<<.>>>>>.......<<<<<.....>>>>>.......<<<<<<<<<<<..";
Superscaffold5	tRNAscan-SE	tRNA	34826582	34826655	23.7	+	.	ID=tRNA_0672;Type=Thr;Anti-codon=TGT;structure=".>>>..>>>..>>>>.......<.<<<...>>>.......<<<.......>>.>.......<.<<.<<<<<<..";
Superscaffold5	tRNAscan-SE	tRNA	43985338	43985408	47.5	+	.	ID=tRNA_0673;Type=Thr;Anti-codon=TGT;structure=">>>>>>..>>>>........<<<<.>>>>>.......<<<<<....>>>>>.......<<<<<<<<<.<<.";
Superscaffold5	tRNAscan-SE	tRNA	3405950	3406020	27.4	+	.	ID=tRNA_0674;Type=Thr;Anti-codon=GGT;structure=">..>>>..>>>>........<<<<.>>>>>.......<<<<<.....>>>>>......<<<<<<<<...<.";
Superscaffold5	tRNAscan-SE	tRNA	45840151	45840224	24.1	+	.	ID=tRNA_0675;Type=Thr;Anti-codon=TGT;structure=">>>>..>>>..>>>>........<<<<...>>>.......<<<.......>>>>.......<<<<.<<<<<<<.";
Superscaffold5	tRNAscan-SE	tRNA	47042442	47042519	21	+	.	ID=tRNA_0676;Type=Thr;Anti-codon=TGT;structure=">>>.......>>>..>>.>........<.<<...>>>.......<<<.......>>>>.......<<<<.<<<.<<<.";
Superscaffold5	tRNAscan-SE	tRNA	54347885	54347957	68.5	+	.	ID=tRNA_0677;Type=Arg;Anti-codon=TCT;structure=">>>>>>>..>>>>........<<<<.>>>>>.......<<<<<.....>>>>>.......<<<<<<<<<<<<.";
Superscaffold5	tRNAscan-SE	tRNA	54679497	54679569	78.9	+	.	ID=tRNA_0678;Type=Glu;Anti-codon=CTC;structure=">>>>>>>..>>>>.........<<<<.>>>>>.......<<<<<....>>>>>.......<<<<<<<<<<<<.";
Superscaffold5	tRNAscan-SE	tRNA	56108109	56108180	70	+	.	ID=tRNA_0679;Type=Asp;Anti-codon=GTC;structure=">>>>>>>..>>>>........<<<<.>>>>>.......<<<<<....>>>>>.......<<<<<<<<<<<<.";
Superscaffold5	tRNAscan-SE	tRNA	61061898	61061972	35.5	+	.	ID=tRNA_0680;Type=Undet;Anti-codon=NNN;structure=">>>>>>>..>.>>........<<.<.>>>>>........<<<<<.....>>>>>.......<<<<<<<<<<<.<.";
Superscaffold5	tRNAscan-SE	tRNA	61947522	61947593	83	+	.	ID=tRNA_0681;Type=Thr;Anti-codon=TGT;structure=">>>>>>>..>>>>.......<<<<.>>>>>.......<<<<<.....>>>>>.......<<<<<<<<<<<<.";
Superscaffold5	tRNAscan-SE	tRNA	62489475	62489546	40.9	+	.	ID=tRNA_0682;Type=Thr;Anti-codon=TGT;structure=">>>>>>..>>>>........<<<<.>>>>>.......<<<<<.....>.>>>.......<<<.<<<<<.<<.";
Superscaffold5	tRNAscan-SE	tRNA	62331147	62331219	82.4	-	.	ID=tRNA_0683;Type=Lys;Anti-codon=CTT;structure=">>>>>>>..>>>>........<<<<.>>>>>.......<<<<<.....>>>>>.......<<<<<<<<<<<<.";
Superscaffold5	tRNAscan-SE	tRNA	62014867	62014938	73.8	-	.	ID=tRNA_0684;Type=Thr;Anti-codon=TGT;structure=">>>>>>>..>.>>.......<<.<.>>>>>.......<<<<<.....>>>>>.......<<<<<<<<<<<<.";
Superscaffold5	tRNAscan-SE	tRNA	4910279	4910351	21.5	+	.	ID=tRNA_0685;Type=Undet;Anti-codon=NNN;structure=">>>>>>..>>>>........<<<<.>>>>>........<<<<<.....>>.>>.......<<.<<<<<<.<<.";
Superscaffold5	tRNAscan-SE	tRNA	58830173	58830241	22.5	-	.	ID=tRNA_0686;Type=Ile;Anti-codon=TAT;structure=">..>..>>>..........<<<...>>>.......<<<.......>>.>.......<.<<.<.....<.";
Superscaffold5	tRNAscan-SE	tRNA	57762204	57762281	35.4	-	.	ID=tRNA_0687;Type=Ala;Anti-codon=TGC;structure=">>>>......>>>..>>>>........<<<<..>>>>.......<<<<......>>>>.......<<<<.<<<<<<<.";
Superscaffold5	tRNAscan-SE	tRNA	57050318	57050388	45.7	-	.	ID=tRNA_0688;Type=Thr;Anti-codon=TGT;structure=">>>>>>..>>>>........<<<<.>>>>>.......<<<<<....>>>>.........<<<<<<<<.<<.";
Superscaffold5	tRNAscan-SE	tRNA	53950776	53950853	48.5	-	.	ID=tRNA_0689;Type=Thr;Anti-codon=CGT;structure=">>>>......>>>..>>>>.......<.<<<.>>>>>.......<<<<<....>>>>>.......<<<<<<<<<<<<.";
Superscaffold5	tRNAscan-SE	tRNA	52176413	52176490	27.4	-	.	ID=tRNA_0690;Type=Thr;Anti-codon=TGT;structure=">>>>......>>>..>>>>.......<.<<<...>>>.......<<<.......>>>>.......<<<<.<<<<<<<.";
Superscaffold5	tRNAscan-SE	tRNA	50967387	50967459	44.1	-	.	ID=tRNA_0691;Type=Thr;Anti-codon=TGT;structure=".>>>>>>..>>>>........<<<<.>>>>>.......<<<<<.....>>>>>.......<<<<<<<<<<<..";
Superscaffold5	tRNAscan-SE	tRNA	47924711	47924783	27.2	-	.	ID=tRNA_0692;Type=Lys;Anti-codon=CTT;structure=">>>>>>>..>>>>........<<<<.>>>>>.......<<<<<.....>.>>.........<<.<<<<<<<<.";
Superscaffold5	tRNAscan-SE	tRNA	46533649	46533725	25.4	-	.	ID=tRNA_0693;Type=Ile;Anti-codon=TAT;structure=">>>>......>>>..>>>>.......<<<.<.>>>>>.......<<<<<....>>>>........<<<<<<<<<<<.";
Superscaffold5	tRNAscan-SE	tRNA	44068029	44068102	24.3	-	.	ID=tRNA_0694;Type=Thr;Anti-codon=TGT;structure=">>>..>>>>..>>>>.......<.<<<.>>>>>.......<<<.<<....>>>>.......<<<<.<<<<<<<.";
Superscaffold5	tRNAscan-SE	tRNA	43148108	43148180	41.2	-	.	ID=tRNA_0695;Type=Thr;Anti-codon=GGT;structure=".>>>>>>..>>>>........<<<<.>>>>>.......<<<<<......>>>>.......<<<<.<<<<<<..";
Superscaffold5	tRNAscan-SE	tRNA	5654421	5654493	40.7	+	.	ID=tRNA_0696;Type=Thr;Anti-codon=GGT;structure=".>>>>>>..>>>..........<<<.>>.>>.......<<.<<.....>>>>>.......<<<<<<<<<<<..";
Superscaffold5	tRNAscan-SE	tRNA	43136988	43137060	32.5	-	.	ID=tRNA_0697;Type=Thr;Anti-codon=GGT;structure=".>>>>>...>>>>........<<<<..>>>>.......<<<<......>>>>>.......<<<<<.<<<<<..";
Superscaffold5	tRNAscan-SE	tRNA	41621459	41621528	23.7	-	.	ID=tRNA_0698;Type=Undet;Anti-codon=NNN;structure=">.>..>>>>........<<<<.>>>>>........<<<<<.....>>>>>.......<<<<<<.....<.";
Superscaffold5	tRNAscan-SE	tRNA	39150378	39150451	32.4	-	.	ID=tRNA_0699;Type=Thr;Anti-codon=TGT;structure=".>>>..>>>..>>>>........<<<<...>>>.......<<<.......>>>>.......<<<<.<<<<<<..";
Superscaffold5	tRNAscan-SE	tRNA	33374982	33375052	51	-	.	ID=tRNA_0700;Type=Thr;Anti-codon=TGT;structure=">>>>>>..>>>>........<<<<.>>>>>.......<<<<<....>>>>>.......<<<<<<<<<.<<.";
Superscaffold5	tRNAscan-SE	tRNA	30885391	30885463	20.4	-	.	ID=tRNA_0701;Type=Thr;Anti-codon=TGT;structure=">.>>>....>>>>.......<.<<<...>>>.......<<<.......>>>>.......<<<<...<<<..<.";
Superscaffold5	tRNAscan-SE	tRNA	27946087	27946164	28.7	-	.	ID=tRNA_0702;Type=Thr;Anti-codon=TGT;structure=">>>.......>>>..>>>>.......<.<<<..>>>>.......<<<<.....>>>>>.......<<<<<<<<.<<<.";
Superscaffold5	tRNAscan-SE	tRNA	24602262	24602343	79.4	-	.	ID=tRNA_0703;Type=Ser;Anti-codon=AGA;structure=">>>>>>>..>>>>........<<<<.>>>>>.......<<<<<.>>>>...<<<<..>>>>>.......<<<<<<<<<<<<.";
Superscaffold5	tRNAscan-SE	tRNA	19676215	19676300	23.8	-	.	ID=tRNA_0704;Type=Ile;Anti-codon=TAT;structure=">>>>>>>............>>>>.......<.<<<.>>>>>.......<<<<<.....>>>>.......<<<<.....<<<<<<<.";
Superscaffold5	tRNAscan-SE	tRNA	16602833	16602905	56.2	-	.	ID=tRNA_0705;Type=Thr;Anti-codon=GGT;structure=">>>>>>>..>>>>........<<<<.>>>>>.......<<<<<.....>>>>>.......<<<<<<<<<<<<.";
Superscaffold5	tRNAscan-SE	tRNA	15818118	15818191	24.1	-	.	ID=tRNA_0706;Type=Thr;Anti-codon=TGT;structure=">>>.>.>..>>>>........<<<<..>.>>.......<<.<......>>.>.......<.<<...<.<.<<<.";
Superscaffold5	tRNAscan-SE	tRNA	6776993	6777066	24.3	+	.	ID=tRNA_0707;Type=Thr;Anti-codon=TGT;structure=".>>>..>>>..>>>..........<<<...>>>.......<<<.......>>>>.......<<<<.<<<<<<..";
Superscaffold5	tRNAscan-SE	tRNA	12354235	12354307	59.4	-	.	ID=tRNA_0708;Type=Ala;Anti-codon=TGC;structure=">>>>>.>..>>>>........<<<<.>>>>>.......<<<<<.....>>>>>.......<<<<<<.<<<<<.";
Superscaffold5	tRNAscan-SE	tRNA	11801468	11801545	22.8	-	.	ID=tRNA_0709;Type=Ile;Anti-codon=TAT;structure=">>>.......>>>..>>.>.......<..<<...>>>.......<<<.......>>>>.......<<<<.<<<.<<<.";
Superscaffold5	tRNAscan-SE	tRNA	11366054	11366126	38.5	-	.	ID=tRNA_0710;Type=Thr;Anti-codon=TGT;structure=".>>>>>>..>>>>........<<<<.>>>>>.......<<<<<......>>>>.......<<<<.<<<<<<..";
Superscaffold5	tRNAscan-SE	tRNA	10385027	10385103	26.3	-	.	ID=tRNA_0711;Type=Ile;Anti-codon=TAT;structure=">>>>>>>..>>>>........<<<<...>>>.......<<<......>>>>>.......<<<<<....<<<<<<.<.";
Superscaffold5	tRNAscan-SE	tRNA	10304435	10304511	26.3	-	.	ID=tRNA_0712;Type=Ile;Anti-codon=TAT;structure=">>>...........>>>>.......<<.<<...>>>.......<<<.......>>>>.......<<<<.....<<<.";
Superscaffold5	tRNAscan-SE	tRNA	5678955	5679026	68.5	-	.	ID=tRNA_0713;Type=Pro;Anti-codon=CGG;structure=">>>>>>>..>>>.........<<<.>>>>>.......<<<<<.....>>>>>.......<<<<<<<<<<<<.";
Superscaffold5	tRNAscan-SE	tRNA	3684354	3684425	21.7	-	.	ID=tRNA_0714;Type=Ile;Anti-codon=TAT;structure=">>>>>>..>>>>........<<<<..>>>>.......<<<<......>.>.>.......<.<.<<<<<.<<.";
Superscaffold5	tRNAscan-SE	tRNA	1809888	1809965	23.3	-	.	ID=tRNA_0715;Type=Ile;Anti-codon=TAT;structure=">>>>......>>...>>>>.......<<<.<.>.>>>.......<<<.<....>>>>>.......<<<<<.<<<<<<.";
Superscaffold5	tRNAscan-SE	tRNA	7256362	7256435	22.1	+	.	ID=tRNA_0716;Type=Ile;Anti-codon=TAT;structure=".>>>..>>>..>>>..........<<<.>>>.>.......<.<<<.....>>.>.......<.<<.<<<<<<..";
Superscaffold5	tRNAscan-SE	tRNA	7842758	7842830	36.6	+	.	ID=tRNA_0717;Type=Thr;Anti-codon=TGT;structure=".>>>>>>..>>>>........<<<<.>>>>>.......<<<<<.....>.>>>.......<<<.<<<<<<<..";
Superscaffold5	tRNAscan-SE	tRNA	11779052	11779122	28.2	+	.	ID=tRNA_0718;Type=Thr;Anti-codon=TGT;structure=">>>.....>>>>........<<<<...>>>.......<<<.......>>>>.......<<<<.....<<<.";
Superscaffold5	tRNAscan-SE	tRNA	15749975	15750068	32.8	+	.	ID=tRNA_0719;Type=Thr;Anti-codon=GGT;structure=".>>>>>>..>>>>........<<<<.>>>>................................<<<<...>>>>>.......<<<<<<<<<<<..";
Superscaffold6	tRNAscan-SE	tRNA	7343145	7343215	21.4	+	.	ID=tRNA_0720;Type=Thr;Anti-codon=TGT;structure=">>>.....>>>>........<<<<...>>>.......<<<.......>>.>.......<.<<.....<<<.";
Superscaffold6	tRNAscan-SE	tRNA	18781263	18781339	47.2	+	.	ID=tRNA_0721;Type=Asp;Anti-codon=GTC;structure=">>>>.....>>>..>>>>........<<<<.>>>>>.......<<<<<.....>>>>.......<<<<.<<<<<<<.";
Superscaffold6	tRNAscan-SE	tRNA	31092784	31092857	25.7	+	.	ID=tRNA_0722;Type=Thr;Anti-codon=TGT;structure=".>>>..>>>..>>>>.......<.<<<.>.>>>.......<<<.<.....>>>>.......<<<<.<<<<<<..";
Superscaffold6	tRNAscan-SE	tRNA	32370535	32370607	35.1	+	.	ID=tRNA_0723;Type=Ala;Anti-codon=TGC;structure=">>>>>.>..>>>>........<<<<.>>>>>.......<<<<<.....>>.>.........<.<<<.<<<<<.";
Superscaffold6	tRNAscan-SE	tRNA	37539400	37539470	38.1	+	.	ID=tRNA_0724;Type=Cys;Anti-codon=GCA;structure=">>>>>>>..>>>.........<<<.>>>.>.......<.<<<.....>>.>>.......<<<<<<<<<<<.";
Superscaffold6	tRNAscan-SE	tRNA	37540580	37540651	44.2	+	.	ID=tRNA_0725;Type=Gln;Anti-codon=TTG;structure=">>>>>>>..>>>.........<<<.>>>>.........<<<<.....>>>>>.......<<<<<<<<<<<<.";
Superscaffold6	tRNAscan-SE	tRNA	43732190	43732262	33.8	+	.	ID=tRNA_0726;Type=Glu;Anti-codon=TTC;structure=">>>>>>>..>>>>.........<<<<.>>>>>.......<<<<<....>>>>>.......<<<<<<<<<<<<.";
Superscaffold6	tRNAscan-SE	tRNA	43732676	43732747	61.2	+	.	ID=tRNA_0727;Type=Cys;Anti-codon=GCA;structure=">>>>>>>..>>>.........<<<.>>>>>.......<<<<<.....>>>>>.......<<<<<<<<<<<<.";
Superscaffold6	tRNAscan-SE	tRNA	43733879	43733950	44.2	+	.	ID=tRNA_0728;Type=Leu;Anti-codon=TAG;structure=">>>>>>>..>>>.........<<<.>>>>.........<<<<.....>>>>>.......<<<<<<<<<<<<.";
Superscaffold6	tRNAscan-SE	tRNA	44711883	44711968	73.7	+	.	ID=tRNA_0729;Type=Tyr;Anti-codon=GTA;structure=">>>>>>>..>>>>........<<<<.>>>>>....................<<<<<.....>>>>>.......<<<<<<<<<<<<.";
Superscaffold6	tRNAscan-SE	tRNA	48567620	48567692	69.1	+	.	ID=tRNA_0730;Type=Arg;Anti-codon=CCT;structure=">>>>>.>..>>>>........<<<<.>>>>>.......<<<<<.....>>>>>.......<<<<<<.<<<<<.";
Superscaffold6	tRNAscan-SE	tRNA	7381267	7381339	34.4	+	.	ID=tRNA_0731;Type=Thr;Anti-codon=GGT;structure=".>>>>>>..>>>>........<<<<.>>>.>.......<.<<<.....>>>>>.......<<<<<<<<<<<..";
Superscaffold6	tRNAscan-SE	tRNA	48851805	48851879	22.3	+	.	ID=tRNA_0732;Type=Leu;Anti-codon=TAA;structure=">>>....>..>>>>........<<<<..>>.>>.......<<..<<......>.>>>.......<<<.<<.<<<.";
Superscaffold6	tRNAscan-SE	tRNA	50158704	50158781	24.9	+	.	ID=tRNA_0733;Type=Undet;Anti-codon=NNN;structure=">>>.......>>>..>>>>.......<.<<<.>>>>>........<<<<<...>>>>>.......<<<<<<<<.<<<.";
Superscaffold6	tRNAscan-SE	tRNA	50426531	50426608	29.8	+	.	ID=tRNA_0734;Type=Thr;Anti-codon=TGT;structure=">>>.......>>>..>>>>.......<.<<<...>>>.......<<<.......>>>>.......<<<<.<<<.<<<.";
Superscaffold6	tRNAscan-SE	tRNA	50796302	50796373	79.5	+	.	ID=tRNA_0735;Type=Cys;Anti-codon=GCA;structure=">>>>>>>..>>>>.......<<<<.>>>>>.......<<<<<.....>>>>>.......<<<<<<<<<<<<.";
Superscaffold6	tRNAscan-SE	tRNA	52183357	52183428	42.7	+	.	ID=tRNA_0736;Type=Ile;Anti-codon=TAT;structure=">>>>>>..>>>>........<<<<.>>>>>.......<<<<<.....>.>>>.......<<<.<<<<<.<<.";
Superscaffold6	tRNAscan-SE	tRNA	51941499	51941571	32.8	-	.	ID=tRNA_0737;Type=Val;Anti-codon=TAC;structure=">>>>>.>..>>>>........<<<<.>>>>>.......<<<<<.....>>..>.......<..<<<.<<<<<.";
Superscaffold6	tRNAscan-SE	tRNA	51304746	51304831	74.5	-	.	ID=tRNA_0738;Type=Tyr;Anti-codon=GTA;structure=">>>>>>>..>>>>........<<<<.>>>>>....................<<<<<.....>>>>>.......<<<<<<<<<<<<.";
Superscaffold6	tRNAscan-SE	tRNA	49233756	49233826	46.2	-	.	ID=tRNA_0739;Type=Ala;Anti-codon=TGC;structure=">.>>>>..>>>>........<<<<.>>>>>.......<<<<<....>>.>>.......<<.<<<<<<..<.";
Superscaffold6	tRNAscan-SE	tRNA	48944536	48944609	60.5	-	.	ID=tRNA_0740;Type=Glu;Anti-codon=TTC;structure=">>>>>>>..>>>>..........<<<<.>>>>>.......<<<<<....>>>>>.......<<<<<<<<<<<<.";
Superscaffold6	tRNAscan-SE	tRNA	48470441	48470512	74.3	-	.	ID=tRNA_0741;Type=Gln;Anti-codon=CTG;structure=">>>>>>>..>>>>........<<<<.>>>>>.......<<<<<....>>>>>.......<<<<<<<<<<<<.";
Superscaffold6	tRNAscan-SE	tRNA	7890744	7890817	23.4	+	.	ID=tRNA_0742;Type=Thr;Anti-codon=TGT;structure=".>>>..>>>..>>>>.......<.<<<..>.>>.......<<.<......>>>>.......<<<<.<<<<<<..";
Superscaffold6	tRNAscan-SE	tRNA	45088674	45088751	21.4	-	.	ID=tRNA_0743;Type=Thr;Anti-codon=TGT;structure=">>>.......>>>..>>>>.......<.<<<...>>>.......<<<.......>>>>.......<<<<.<<<.<<<.";
Superscaffold6	tRNAscan-SE	tRNA	44436750	44436823	22.3	-	.	ID=tRNA_0744;Type=Ile;Anti-codon=TAT;structure=".>>>..>>>..>>>>.......<<.<<.>..>>.......<<..<....>>.>>.......<<.<<<<<<<<..";
Superscaffold6	tRNAscan-SE	tRNA	43731655	43731728	60.7	-	.	ID=tRNA_0745;Type=Met;Anti-codon=CAT;structure=".>>.>>>..>>>>.........<<<<.>>>>>.......<<<<<.....>>>>>.......<<<<<<<<.<<..";
Superscaffold6	tRNAscan-SE	tRNA	43331918	43331995	27.2	-	.	ID=tRNA_0746;Type=Thr;Anti-codon=TGT;structure=">>>.......>>>..>>>>.......<.<<<.>>>>>.......<<<.<<....>>>>.......<<<<.<<<.<<<.";
Superscaffold6	tRNAscan-SE	tRNA	43038668	43038742	43.1	-	.	ID=tRNA_0747;Type=Ile;Anti-codon=TAT;structure=">>>>..>>>..>>>>........<<<<..>>>>.......<<<<......>>>>>.......<<<<<<<<<<<<.";
Superscaffold6	tRNAscan-SE	tRNA	37538368	37538441	51.9	-	.	ID=tRNA_0748;Type=Met;Anti-codon=CAT;structure=".>>.>>>..>>>>.........<<<<.>>>>>.......<<<<<.....>>>.>.......<.<<<<<<.<<..";
Superscaffold6	tRNAscan-SE	tRNA	30432967	30433037	38.5	-	.	ID=tRNA_0749;Type=Thr;Anti-codon=TGT;structure=">>>>>>..>>>>........<<<<.>>>>>.......<<<<<.....>.>>.......<<.<.<<<<.<<.";
Superscaffold6	tRNAscan-SE	tRNA	26944385	26944458	32.7	-	.	ID=tRNA_0750;Type=Met;Anti-codon=CAT;structure=">>.>>>>..>>>...........<<<.>>>>>.......<<<<<.....>>>.>.......<.<<<<<<<.<<.";
Superscaffold6	tRNAscan-SE	tRNA	17745198	17745270	33.8	-	.	ID=tRNA_0751;Type=Glu;Anti-codon=TTC;structure=">>>>>>>..>>>>.........<<<<.>>>>>.......<<<<<....>>>>>.......<<<<<<<<<<<<.";
Superscaffold6	tRNAscan-SE	tRNA	17744703	17744774	61.2	-	.	ID=tRNA_0752;Type=Cys;Anti-codon=GCA;structure=">>>>>>>..>>>.........<<<.>>>>>.......<<<<<.....>>>>>.......<<<<<<<<<<<<.";
Superscaffold6	tRNAscan-SE	tRNA	9710215	9710288	20.8	+	.	ID=tRNA_0753;Type=Thr;Anti-codon=TGT;structure=".>>>..>>>..>>>.........<.<<.>>.>>.......<<.<<.....>>>>.......<<<<.<<<<<<..";
Superscaffold6	tRNAscan-SE	tRNA	17743508	17743579	44.2	-	.	ID=tRNA_0754;Type=Gln;Anti-codon=TTG;structure=">>>>>>>..>>>.........<<<.>>>>.........<<<<.....>>>>>.......<<<<<<<<<<<<.";
Superscaffold6	tRNAscan-SE	tRNA	16107277	16107350	71.6	-	.	ID=tRNA_0755;Type=Val;Anti-codon=AAC;structure=">>>>>>>..>>>...........<<<.>>>>>.......<<<<<.....>>>>>.......<<<<<<<<<<<<.";
Superscaffold6	tRNAscan-SE	tRNA	16073653	16073725	33.8	-	.	ID=tRNA_0756;Type=Thr;Anti-codon=TGT;structure=".>>>>>>..>.>>........<<.<.>>>>>.......<<<<<.....>.>>>.......<<<.<<<<<<<..";
Superscaffold6	tRNAscan-SE	tRNA	15110998	15111070	80	-	.	ID=tRNA_0757;Type=Glu;Anti-codon=CTC;structure=">>>>>>>..>>>>.........<<<<.>>>>>.......<<<<<....>>>>>.......<<<<<<<<<<<<.";
Superscaffold6	tRNAscan-SE	tRNA	14890402	14890472	22.6	-	.	ID=tRNA_0758;Type=Thr;Anti-codon=TGT;structure=">>>.....>>>>.......<<.<<...>>>.......<<<.......>>>>.......<<<<.....<<<.";
Superscaffold6	tRNAscan-SE	tRNA	11630689	11630761	47.6	-	.	ID=tRNA_0759;Type=Thr;Anti-codon=GGT;structure=".>>>>>>..>>>>........<<<<.>>>>>.......<<<<<.....>>>>>.......<<<<<<<<<<<..";
Superscaffold6	tRNAscan-SE	tRNA	10798060	10798132	31.3	-	.	ID=tRNA_0760;Type=Thr;Anti-codon=TGT;structure=".>>>>>>..>>>>........<<<<.>..>>.......<<..<.....>.>>>.......<<<.<<<<<<<..";
Superscaffold6	tRNAscan-SE	tRNA	6570782	6570855	26.2	-	.	ID=tRNA_0761;Type=Undet;Anti-codon=NNN;structure=".>>>>>>..>>>>........<<<<.>>.>>........<<.<<.....>>>>>.......<<<<<<<<<<<..";
Superscaffold6	tRNAscan-SE	tRNA	5923173	5923243	55.8	-	.	ID=tRNA_0762;Type=Thr;Anti-codon=TGT;structure=">>>>>>..>>>>........<<<<.>>>>>.......<<<<<....>>>>>.......<<<<<<<<<.<<.";
Superscaffold6	tRNAscan-SE	tRNA	3143037	3143106	29.1	-	.	ID=tRNA_0763;Type=Thr;Anti-codon=TGT;structure=">>..>..>>>>.......<<.<<.>.>>>.......<<<.<.....>>>>.......<<<<.<....<<.";
Superscaffold6	tRNAscan-SE	tRNA	12874029	12874101	31.7	+	.	ID=tRNA_0764;Type=Ile;Anti-codon=TAT;structure=">>>>>>..>>>>........<<<<..>.>>.......<<..<......>>.>>.......<<.<<<<<<.<<.";
Superscaffold6	tRNAscan-SE	tRNA	13413854	13413926	35.3	+	.	ID=tRNA_0765;Type=Thr;Anti-codon=TGT;structure=".>>>>>>..>>>>........<<<<.>>>>>.......<<<<<.....>.>>>.......<<<.<<<<<<<..";
Superscaffold6	tRNAscan-SE	tRNA	14105966	14106035	25.2	+	.	ID=tRNA_0766;Type=Thr;Anti-codon=TGT;structure=">>>.....>>>>.......<<<<....>>.......<<.......>>>>>.......<<<<<....<<<.";
Superscaffold6	tRNAscan-SE	tRNA	15110858	15110931	81.9	+	.	ID=tRNA_0767;Type=Arg;Anti-codon=TCG;structure=">>>>>>>..>>>>.........<<<<.>>>>>.......<<<<<.....>>>>>.......<<<<<<<<<<<<.";
Superscaffold6	tRNAscan-SE	tRNA	17745738	17745811	59.7	+	.	ID=tRNA_0768;Type=Met;Anti-codon=CAT;structure=".>>.>>>..>>>>.........<<<<.>>>>>.......<<<<<.....>>>>>.......<<<<<<<<.<<..";
Superscaffold7	tRNAscan-SE	tRNA	274378	274445	28	+	.	ID=tRNA_0769;Type=Thr;Anti-codon=GGT;structure=">..>..>>>>........<<<<.>>>>>.......<<<<<....>>>>.......<<<<.<.....<.";
Superscaffold7	tRNAscan-SE	tRNA	32816136	32816211	57.6	+	.	ID=tRNA_0770;Type=Met;Anti-codon=CAT;structure=">>>.>>>..>>>>.........<<<<.>>>>>.......<<<<<.....>>>>>.......<<<<<<<<...<<<.";
Superscaffold7	tRNAscan-SE	tRNA	36182316	36182388	32.3	+	.	ID=tRNA_0771;Type=Thr;Anti-codon=AGT;structure=".>>>>>>..>>>>........<<<<.>>>>>.......<<<<<.....>>>>>.......<<<<<<<<<<<..";
Superscaffold7	tRNAscan-SE	tRNA	44519779	44519860	80.5	+	.	ID=tRNA_0772;Type=Ser;Anti-codon=GCT;structure=">>>>>>>..>>>..........<<<.>>>>>.......<<<<<.>>>>...<<<<..>>>>>.......<<<<<<<<<<<<.";
Superscaffold7	tRNAscan-SE	tRNA	47305269	47305340	73.9	+	.	ID=tRNA_0773;Type=Gly;Anti-codon=TCC;structure=">>>>>>>..>>>>........<<<<.>>>>>.......<<<<<....>>>>>.......<<<<<<<<<<<<.";
Superscaffold7	tRNAscan-SE	tRNA	47991853	47991923	36.9	+	.	ID=tRNA_0774;Type=Thr;Anti-codon=TGT;structure=">>>>>>..>>>>........<<<<.>>>.>.......<.<<<....>>>>.........<<<<<<<<.<<.";
Superscaffold7	tRNAscan-SE	tRNA	49673064	49673134	42.8	+	.	ID=tRNA_0775;Type=Thr;Anti-codon=TGT;structure=">>>>>>..>>>>........<<<<.>>.>>.......<<.<<....>>>>>.......<<<<<<<<<.<<.";
Superscaffold7	tRNAscan-SE	tRNA	50920298	50920370	42.8	+	.	ID=tRNA_0776;Type=Thr;Anti-codon=TGT;structure=".>>>>>>..>>>>........<<<<.>>>>>.......<<<<<.....>.>>>.......<<<.<<<<<<<..";
Superscaffold7	tRNAscan-SE	tRNA	50894412	50894485	21.7	-	.	ID=tRNA_0777;Type=Thr;Anti-codon=TGT;structure=".>>>..>>>..>>>>.......<<.<<..>>>>.......<<<<.....>>.>>.......<<.<<<<<<<<..";
Superscaffold7	tRNAscan-SE	tRNA	45824817	45824890	20.6	-	.	ID=tRNA_0778;Type=Ile;Anti-codon=TAT;structure=">>>>>>>..>>>>........<<<<.>..>>.......<<..<....>>>>>.......<<<<<<.<<<<<.<.";
Superscaffold7	tRNAscan-SE	tRNA	37460404	37460476	22.1	-	.	ID=tRNA_0779;Type=Thr;Anti-codon=TGT;structure=">>>>.>>>..>>.>.......<..<<..>.>>.......<<.<......>>>>.......<<<<.<<<<<<<.";
Superscaffold7	tRNAscan-SE	tRNA	1920558	1920631	31.9	+	.	ID=tRNA_0780;Type=Ile;Anti-codon=TAT;structure=">..>>>>..>>>>.......<<.<<..>>>>.......<<<<......>>>>.......<<<<.<<<<....<.";
Superscaffold7	tRNAscan-SE	tRNA	35098215	35098288	29.8	-	.	ID=tRNA_0781;Type=Undet;Anti-codon=NNN;structure=".>>>>>>..>>.>........<.<<.>>>>>........<<<<<.....>>>>>.......<<<<<<<<<<<..";
Superscaffold7	tRNAscan-SE	tRNA	32823845	32823920	56	-	.	ID=tRNA_0782;Type=Met;Anti-codon=CAT;structure=">>>.>>>..>>>>.........<<<<.>>>>>.......<<<<<.....>>>>>.......<<<<<<<<...<<<.";
Superscaffold7	tRNAscan-SE	tRNA	32815602	32815674	31.7	-	.	ID=tRNA_0783;Type=Glu;Anti-codon=TTC;structure=">>>>>>>..>>>>.........<<<<.>>>>>.......<<<<<....>>>>>.......<<<<<<<<<<<<.";
Superscaffold7	tRNAscan-SE	tRNA	32815112	32815183	61.2	-	.	ID=tRNA_0784;Type=Cys;Anti-codon=GCA;structure=">>>>>>>..>>>.........<<<.>>>>>.......<<<<<.....>>>>>.......<<<<<<<<<<<<.";
Superscaffold7	tRNAscan-SE	tRNA	32813935	32814006	42.6	-	.	ID=tRNA_0785;Type=Gln;Anti-codon=TTG;structure=">>>>>>>..>>>.........<<<.>>>>.........<<<<.....>.>>>.......<<<.<<<<<<<<.";
Superscaffold7	tRNAscan-SE	tRNA	32801242	32801317	52.1	-	.	ID=tRNA_0786;Type=Met;Anti-codon=CAT;structure=">>>.>>>..>>>>.........<<<<.>>>>>.......<<<<<.....>>.>>.......<<.<<<<<...<<<.";
Superscaffold7	tRNAscan-SE	tRNA	30594064	30594137	64.8	-	.	ID=tRNA_0787;Type=Trp;Anti-codon=CCA;structure=">>>>>>>..>>>>.........<<<<.>>>>>.......<<<<<.....>>>>>.......<<<<<<<<<<<<.";
Superscaffold7	tRNAscan-SE	tRNA	30418763	30418835	51.3	-	.	ID=tRNA_0788;Type=Thr;Anti-codon=GGT;structure=".>>>>>>..>>>>........<<<<.>>>>>.......<<<<<.....>>>>>.......<<<<<<<<<<<..";
Superscaffold7	tRNAscan-SE	tRNA	27256212	27256285	27.5	-	.	ID=tRNA_0789;Type=Thr;Anti-codon=TGT;structure=".>>>..>>>..>>.>........<.<<...>>>.......<<<......>>>>>.......<<<<<<<<<<<..";
Superscaffold7	tRNAscan-SE	tRNA	26710686	26710758	44.8	-	.	ID=tRNA_0790;Type=Thr;Anti-codon=GGT;structure=".>>>>>>..>>>>........<<<<.>>>>>.......<<<<<.....>>>.>.......<.<<<<<<<<<..";
Superscaffold7	tRNAscan-SE	tRNA	4069374	4069450	22.2	+	.	ID=tRNA_0791;Type=Thr;Anti-codon=TGT;structure=">>>>>>>..>>>>.......<.<<<..>>>>.......<<<<.....>>>>>.......<<<<....<<<.<<<<<.";
Superscaffold7	tRNAscan-SE	tRNA	24771160	24771237	21.2	-	.	ID=tRNA_0792;Type=Thr;Anti-codon=TGT;structure=">>>.......>>>..>>>>.......<.<<<...>>>.......<<<.......>.>>.......<<.<.<<<.<<<.";
Superscaffold7	tRNAscan-SE	tRNA	22668586	22668663	24	-	.	ID=tRNA_0793;Type=Thr;Anti-codon=TGT;structure=">>>.......>>>..>>>>........<<<<....>>.......<<.......>>>>>.......<<<<<<<<.<<<.";
Superscaffold7	tRNAscan-SE	tRNA	17381516	17381589	24.7	-	.	ID=tRNA_0794;Type=Undet;Anti-codon=NNN;structure=">>>>>.>..>>>..........<<<.>>>>>........<<<<<.....>>>>>.......<<<<<<.<<<<<.";
Superscaffold7	tRNAscan-SE	tRNA	17371729	17371800	63	-	.	ID=tRNA_0795;Type=His;Anti-codon=GTG;structure=">>>>>>>..>>>>........<<<<.>>>>>.......<<<<<....>>>>>.......<<<<<<<<<<<<.";
Superscaffold7	tRNAscan-SE	tRNA	13941297	13941367	44.3	-	.	ID=tRNA_0796;Type=Thr;Anti-codon=TGT;structure=">>>>>>..>.>>........<<.<.>>>>>.......<<<<<....>>>>>.......<<<<<<<<<.<<.";
Superscaffold7	tRNAscan-SE	tRNA	11994040	11994111	32	-	.	ID=tRNA_0797;Type=Thr;Anti-codon=TGT;structure=">>.>>>>..>>............<<.>.>>>.......<<<.<.....>>>>.......<<<<.<<<<.<<.";
Superscaffold7	tRNAscan-SE	tRNA	7234412	7234485	59.7	-	.	ID=tRNA_0798;Type=Met;Anti-codon=CAT;structure=".>>.>>>..>>>>.........<<<<.>>>>>.......<<<<<.....>>>>>.......<<<<<<<<.<<..";
Superscaffold7	tRNAscan-SE	tRNA	6588398	6588470	39.3	-	.	ID=tRNA_0799;Type=Ile;Anti-codon=GAT;structure=".>>>>>>..>>>>........<<<<.>>>>>.......<<<<<.....>>>.>.......<.<<<<<<<<<..";
Superscaffold7	tRNAscan-SE	tRNA	5312485	5312557	78.3	-	.	ID=tRNA_0800;Type=Phe;Anti-codon=GAA;structure=">>>>.>>..>>>>........<<<<.>>>>>.......<<<<<.....>>>>>.......<<<<<<<.<<<<.";
Superscaffold7	tRNAscan-SE	tRNA	5295906	5295978	78.3	-	.	ID=tRNA_0801;Type=Phe;Anti-codon=GAA;structure=">>>>.>>..>>>>........<<<<.>>>>>.......<<<<<.....>>>>>.......<<<<<<<.<<<<.";
Superscaffold7	tRNAscan-SE	tRNA	7234947	7235019	33.8	+	.	ID=tRNA_0802;Type=Glu;Anti-codon=TTC;structure=">>>>>>>..>>>>.........<<<<.>>>>>.......<<<<<....>>>>>.......<<<<<<<<<<<<.";
Superscaffold7	tRNAscan-SE	tRNA	3546331	3546403	34.8	-	.	ID=tRNA_0803;Type=Ile;Anti-codon=GAT;structure=".>>>>>>..>>>>........<<<<.>>>>>.......<<<<<.....>>>...........<<<<<<<<<..";
Superscaffold7	tRNAscan-SE	tRNA	1435675	1435746	74.3	-	.	ID=tRNA_0804;Type=Gln;Anti-codon=CTG;structure=">>>>>>>..>>>>........<<<<.>>>>>.......<<<<<....>>>>>.......<<<<<<<<<<<<.";
Superscaffold7	tRNAscan-SE	tRNA	7235433	7235504	61.2	+	.	ID=tRNA_0805;Type=Cys;Anti-codon=GCA;structure=">>>>>>>..>>>.........<<<.>>>>>.......<<<<<.....>>>>>.......<<<<<<<<<<<<.";
Superscaffold7	tRNAscan-SE	tRNA	7236620	7236691	44.2	+	.	ID=tRNA_0806;Type=Gln;Anti-codon=TTG;structure=">>>>>>>..>>>.........<<<.>>>>.........<<<<.....>>>>>.......<<<<<<<<<<<<.";
Superscaffold7	tRNAscan-SE	tRNA	9764840	9764912	37.1	+	.	ID=tRNA_0807;Type=Thr;Anti-codon=TGT;structure=".>>>>>>..>>>>........<<<<.>>>>>.......<<<<<.....>>.>>.......<<.<<<<<<<<..";
Superscaffold7	tRNAscan-SE	tRNA	13752397	13752470	25.1	+	.	ID=tRNA_0808;Type=Thr;Anti-codon=TGT;structure=".>>>..>>>..>>>>.......<.<<<...>>>.......<<<......>>>>>.......<<<<<<<<<<<..";
Superscaffold7	tRNAscan-SE	tRNA	31216459	31216538	24.4	+	.	ID=tRNA_0809;Type=Ile;Anti-codon=TAT;structure=".>>>>>>..>>>>........<<<<.>>>>>.......<<<<<.....>>>>................<<<<<<<<<<..";
Superscaffold8	tRNAscan-SE	tRNA	157058	157139	80.2	+	.	ID=tRNA_0810;Type=Ser;Anti-codon=AGA;structure=">>>>>>>..>>>>........<<<<.>>>>>.......<<<<<.>>>>...<<<<..>>>>>.......<<<<<<<<<<<<.";
Superscaffold8	tRNAscan-SE	tRNA	14789984	14790056	42.2	+	.	ID=tRNA_0811;Type=Thr;Anti-codon=GGT;structure=".>>>>>>..>>>>........<<<<.>>>>>.......<<<<<.....>>>>.........<<<<<<<<<<..";
Superscaffold8	tRNAscan-SE	tRNA	18586589	18586663	39.1	+	.	ID=tRNA_0812;Type=Undet;Anti-codon=NNN;structure=">>>>>>>..>>>>........<<<<..>>>>........<<<<......>>>>>.......<<<<<<<<<<<.<.";
Superscaffold8	tRNAscan-SE	tRNA	21133009	21133082	22	+	.	ID=tRNA_0813;Type=Thr;Anti-codon=TGT;structure=".>>>..>>>..>>>>.......<.<<<..>>>>.......<<<<......>>>>.......<<<<.<<<<<<..";
Superscaffold8	tRNAscan-SE	tRNA	21133210	21133287	21.9	+	.	ID=tRNA_0814;Type=Thr;Anti-codon=TGT;structure=">>>.......>>>..>>>>.......<.<<<..>>>>.......<<<<......>>>>.......<<<<.<<<.<<<.";
Superscaffold8	tRNAscan-SE	tRNA	24218258	24218330	42.4	+	.	ID=tRNA_0815;Type=Thr;Anti-codon=GGT;structure=".>>>>>>..>>>>........<<<<.>>.>>.......<<.<<.....>>>>>.......<<<<<<<<<<<..";
Superscaffold8	tRNAscan-SE	tRNA	24707814	24707883	44.3	+	.	ID=tRNA_0816;Type=Thr;Anti-codon=GGT;structure=">..>..>>>>........<<<<.>>>>>.......<<<<<.....>>>>>.......<<<<<<.....<.";
Superscaffold8	tRNAscan-SE	tRNA	25328172	25328240	24.6	+	.	ID=tRNA_0817;Type=Thr;Anti-codon=TGT;structure=">..>..>>>>........<<<<....>>.......<<........>>>>.......<<<<.<.....<.";
Superscaffold8	tRNAscan-SE	tRNA	28681706	28681778	41.4	+	.	ID=tRNA_0818;Type=Lys;Anti-codon=CTT;structure=">>>>>>>..>>>>........<<<<.>>>>>.......<<<<<.....>..>>.......<<..<<<<<<<<.";
Superscaffold8	tRNAscan-SE	tRNA	30660417	30660488	33.2	+	.	ID=tRNA_0819;Type=Asp;Anti-codon=GTC;structure=">>>>>>...>>>..........<<<.>>>>>.......<<<<<......>.>.......<.<...<<<<<<.";
Superscaffold8	tRNAscan-SE	tRNA	33365638	33365711	47.6	+	.	ID=tRNA_0820;Type=Thr;Anti-codon=GGT;structure=">>>>>>>..>>>>........<<<<.>>>>>.......<<<<<.....>>>>>.......<<<<<<<<<<<.<.";
Superscaffold8	tRNAscan-SE	tRNA	2572994	2573064	47.9	+	.	ID=tRNA_0821;Type=Thr;Anti-codon=TGT;structure=">>>>>>..>>>>........<<<<.>>>>>.......<<<<<....>>>>>.......<<<<<<<<<.<<.";
Superscaffold8	tRNAscan-SE	tRNA	37472864	37472937	58.4	+	.	ID=tRNA_0822;Type=Trp;Anti-codon=CCA;structure=">>>>>>>..>>>>.........<<<<.>>.>>.......<<.<<.....>>>>>.......<<<<<<<<<<<<.";
Superscaffold8	tRNAscan-SE	tRNA	39720597	39720670	26.4	+	.	ID=tRNA_0823;Type=Thr;Anti-codon=TGT;structure=".>>>..>>>..>>>>.......<.<<<.>>>>>.......<<<<<.....>>>>.......<<<<.<<<<<<..";
Superscaffold8	tRNAscan-SE	tRNA	44957156	44957227	31.4	+	.	ID=tRNA_0824;Type=Cys;Anti-codon=GCA;structure=">>>>>>>...>>.........<<..>>.>>.......<<.<<.....>>>>>.......<<<<<<<<<<<<.";
Superscaffold8	tRNAscan-SE	tRNA	44958352	44958423	22.7	+	.	ID=tRNA_0825;Type=Gln;Anti-codon=TTG;structure=">>>>>>>..>>...........<<.>>>...........<<<.....>>>>>.......<<<<<<<<<<<<.";
Superscaffold8	tRNAscan-SE	tRNA	49870473	49870554	80.5	-	.	ID=tRNA_0826;Type=Ser;Anti-codon=GCT;structure=">>>>>>>..>>>..........<<<.>>>>>.......<<<<<.>>>>...<<<<..>>>>>.......<<<<<<<<<<<<.";
Superscaffold8	tRNAscan-SE	tRNA	49773673	49773745	22.7	-	.	ID=tRNA_0827;Type=Thr;Anti-codon=AGT;structure=".>>>>>>..>>>>........<<<<.>>>>>.......<<<<<.....>>.>>.......<<.<<<<<<<<..";
Superscaffold8	tRNAscan-SE	tRNA	48816082	48816153	56.1	-	.	ID=tRNA_0828;Type=iMet;Anti-codon=CAT;structure=">>>>>>>..>>>>.......<<<<.>>>>>.......<<<<<.....>>>>>.......<<<<<<<<<<<<.";
Superscaffold8	tRNAscan-SE	tRNA	47421839	47421908	36.2	-	.	ID=tRNA_0829;Type=Ala;Anti-codon=TGC;structure=">..>..>>>>........<<<<.>>>>>.......<<<<<.....>>>>>.......<<<<<<.....<.";
Superscaffold8	tRNAscan-SE	tRNA	44897346	44897418	20.6	-	.	ID=tRNA_0830;Type=Undet;Anti-codon=NNN;structure=">>>>>>..>>>>........<<<<.>>>>>........<<<<<.....>>>>>.......<<<<<<<<<.<<.";
Superscaffold8	tRNAscan-SE	tRNA	44740489	44740550	24	-	.	ID=tRNA_0831;Type=Undet;Anti-codon=NNN;structure=".>>>>>>..>>>>........<<<<............>>>>>.......<<<<<<<<<<<..";
Superscaffold8	tRNAscan-SE	tRNA	3122439	3122510	23.9	+	.	ID=tRNA_0832;Type=Thr;Anti-codon=TGT;structure=".>>>.>>..>>>>........<<<<.>.>.>.......<.<.<.....>>.>.......<.<<.<<.<<<..";
Superscaffold8	tRNAscan-SE	tRNA	42920905	42920978	50.5	-	.	ID=tRNA_0833;Type=Met;Anti-codon=CAT;structure=">>>.>>>..>>>>.........<<<<.>>>>.........<<<<.....>>>>>.......<<<<<<<<.<<<.";
Superscaffold8	tRNAscan-SE	tRNA	37456761	37456832	30.9	-	.	ID=tRNA_0834;Type=Glu;Anti-codon=TTC;structure=">>>>>.>..>>>>........<<<<.>>>.>.......<.<<<....>>.>>.......<<.<<<.<<<<<.";
Superscaffold8	tRNAscan-SE	tRNA	29296204	29296281	22.4	-	.	ID=tRNA_0835;Type=Thr;Anti-codon=TGT;structure=">>>.......>>>..>>>>.......<.<<<...>.>.......<.<.......>>>>.......<<<<.<<<.<<<.";
Superscaffold8	tRNAscan-SE	tRNA	21217786	21217863	22.4	-	.	ID=tRNA_0836;Type=Thr;Anti-codon=TGT;structure=">>>>......>>>..>>>>........<<<<.>..>>.......<<..<.....>>>>.......<<<<.<<<<<<<.";
Superscaffold8	tRNAscan-SE	tRNA	14024849	14024921	49.2	-	.	ID=tRNA_0837;Type=Ala;Anti-codon=TGC;structure=">>>>>.>..>>>>........<<<<.>>>>>.......<<<<<.....>>.>>.......<<.<<<.<<<<<.";
Superscaffold8	tRNAscan-SE	tRNA	13459647	13459717	21.8	-	.	ID=tRNA_0838;Type=Thr;Anti-codon=TGT;structure=">.....>>>>.......<.<<<...>>>.......<<<.......>>>>.......<<<<.........<.";
Superscaffold8	tRNAscan-SE	tRNA	12178014	12178087	39.2	-	.	ID=tRNA_0839;Type=Undet;Anti-codon=NNN;structure=">>>.>>>..>>>>........<<<<.>>>>>........<<<<<.....>>>>>.......<<<<<<<<.<<<.";
Superscaffold8	tRNAscan-SE	tRNA	11197630	11197699	24.5	-	.	ID=tRNA_0840;Type=Thr;Anti-codon=TGT;structure=">>>>>>..>>>>........<<<<.>>>>>.......<<<<<...>>>>.........<<<<<<<<.<<.";
Superscaffold8	tRNAscan-SE	tRNA	7849611	7849683	78.2	-	.	ID=tRNA_0841;Type=Val;Anti-codon=TAC;structure=">>>>>>>..>>>..........<<<.>>>>>.......<<<<<.....>>>>>.......<<<<<<<<<<<<.";
Superscaffold8	tRNAscan-SE	tRNA	6626442	6626515	43.2	-	.	ID=tRNA_0842;Type=Val;Anti-codon=TAC;structure=">>>.>>.>..>>>>........<<<<.>>>>>.......<<<<<.....>>.>>.......<<.<<<.<<<<<.";
Superscaffold8	tRNAscan-SE	tRNA	4094246	4094319	84.5	+	.	ID=tRNA_0843;Type=Asn;Anti-codon=GTT;structure=">>>>>>>..>>>>.........<<<<.>>>>>.......<<<<<.....>>>>>.......<<<<<<<<<<<<.";
Superscaffold8	tRNAscan-SE	tRNA	6588960	6589037	27.9	-	.	ID=tRNA_0844;Type=Thr;Anti-codon=TGT;structure=">>>.......>>>..>>>>........<<<<...>>>.......<<<.......>>>>.......<<<<.<<<.<<<.";
Superscaffold8	tRNAscan-SE	tRNA	6541500	6541570	66.3	-	.	ID=tRNA_0845;Type=Gly;Anti-codon=CCC;structure=">>>>>>>..>>>.........<<<.>>>>>.......<<<<<....>>>>>.......<<<<<<<<<<<<.";
Superscaffold8	tRNAscan-SE	tRNA	4891028	4891100	65.5	-	.	ID=tRNA_0846;Type=Ala;Anti-codon=TGC;structure=">>>>>>>..>>>>........<<<<.>>>>>.......<<<<<.....>>>>>.......<<<<<<<<<<<<.";
Superscaffold8	tRNAscan-SE	tRNA	4404412	4404493	80.5	-	.	ID=tRNA_0847;Type=Ser;Anti-codon=GCT;structure=">>>>>>>..>>>..........<<<.>>>>>.......<<<<<.>>>>...<<<<..>>>>>.......<<<<<<<<<<<<.";
Superscaffold8	tRNAscan-SE	tRNA	3859690	3859763	76	-	.	ID=tRNA_0848;Type=Thr;Anti-codon=AGT;structure=">>>>>>>..>>>>.........<<<<.>>>>>.......<<<<<.....>>>>>.......<<<<<<<<<<<<.";
Superscaffold8	tRNAscan-SE	tRNA	3181021	3181104	81	-	.	ID=tRNA_0849;Type=Leu;Anti-codon=CAA;structure=">>>>>>>..>>>...........<<<.>>>>>.......<<<<<..>>>.><.<<<...>>>>>.......<<<<<<<<<<<<.";
Superscaffold8	tRNAscan-SE	tRNA	1076619	1076692	84.3	-	.	ID=tRNA_0850;Type=Asn;Anti-codon=GTT;structure=">>>>>>>..>>>>.........<<<<.>>>>>.......<<<<<.....>>>>>.......<<<<<<<<<<<<.";
Superscaffold8	tRNAscan-SE	tRNA	743169	743257	74.3	-	.	ID=tRNA_0851;Type=Tyr;Anti-codon=GTA;structure=">>>>>>>..>>>>........<<<<.>>>>>.......................<<<<<.....>>>>>.......<<<<<<<<<<<<.";
Superscaffold8	tRNAscan-SE	tRNA	5863183	5863265	55.4	+	.	ID=tRNA_0852;Type=Tyr;Anti-codon=GTA;structure=">>>>>>>..>>.............<<.>>>>>.......<<<<<..>.>....<.<...>>>>.......<<<<.<<<<<<<.";
Superscaffold8	tRNAscan-SE	tRNA	11196231	11196301	45.4	+	.	ID=tRNA_0853;Type=Thr;Anti-codon=TGT;structure=">>>>>>..>>>>........<<<<.>>>>>.......<<<<<....>>>>>.......<<<<<<<<<.<<.";
Superscaffold8	tRNAscan-SE	tRNA	12290512	12290591	28.6	+	.	ID=tRNA_0854;Type=Thr;Anti-codon=TGT;structure=">>>.......>>>..>>>>.......<.<<<...>>>.......<<<........>>>>>.......<<<<<<<<.<<<.";
Superscaffold8	tRNAscan-SE	tRNA	14153900	14153973	22.3	+	.	ID=tRNA_0855;Type=Thr;Anti-codon=TGT;structure=".>>>..>>>..>>>>.......<.<<<...>>>.......<<<.......>>>>.......<<<<.<<<<<<..";
Superscaffold8	tRNAscan-SE	tRNA	14766999	14767076	22.8	+	.	ID=tRNA_0856;Type=Ile;Anti-codon=TAT;structure=">>>.......>>>..>>>..........<<<.>.>.>.......<.<.<.....>>>>.......<<<<.<<<.<<<.";
Superscaffold9	tRNAscan-SE	tRNA	7073640	7073712	48.5	+	.	ID=tRNA_0857;Type=Thr;Anti-codon=TGT;structure=".>>>>>>..>>>>........<<<<.>>>>>.......<<<<<.....>>>>>.......<<<<<<<<<<<..";
Superscaffold9	tRNAscan-SE	tRNA	39144258	39144334	31.8	+	.	ID=tRNA_0858;Type=Thr;Anti-codon=TGT;structure=">>>>>>>..>>>..........<<<...>>>.......<<<......>>>>>.......<<<<<....<<.<<<<<.";
Superscaffold9	tRNAscan-SE	tRNA	40495176	40495247	24.8	+	.	ID=tRNA_0859;Type=Thr;Anti-codon=GGT;structure=">.......>>>>........<<<<.>>>>>.......<<<<<.....>>>>.........<<<<......<.";
Superscaffold9	tRNAscan-SE	tRNA	42458006	42458078	72	+	.	ID=tRNA_0860;Type=Arg;Anti-codon=ACG;structure=">>>>>>>..>>>..........<<<.>>>>>.......<<<<<.....>>>>>.......<<<<<<<<<<<<.";
Superscaffold9	tRNAscan-SE	tRNA	43525911	43525984	82.4	+	.	ID=tRNA_0861;Type=Val;Anti-codon=CAC;structure=">>>>>>>..>>>...........<<<.>>>>>.......<<<<<.....>>>>>.......<<<<<<<<<<<<.";
Superscaffold9	tRNAscan-SE	tRNA	44572262	44572333	69.8	+	.	ID=tRNA_0862;Type=Asp;Anti-codon=GTC;structure=">>>>>>>..>>>>........<<<<.>>>>>.......<<<<<....>>>>>.......<<<<<<<<<<<<.";
Superscaffold9	tRNAscan-SE	tRNA	45566536	45566607	38.3	+	.	ID=tRNA_0863;Type=Thr;Anti-codon=TGT;structure=">>.>>>>..>>>>.......<.<<<..>>>>.......<<<<......>>>>.......<<<<.<<<<.<<.";
Superscaffold9	tRNAscan-SE	tRNA	48405979	48406053	21.6	+	.	ID=tRNA_0864;Type=Ile;Anti-codon=TAT;structure=".>>.>>>..>>>..........<<<..>>>>.......<<<<.....>>>.>.......<.<<<<<<....<<..";
Superscaffold9	tRNAscan-SE	tRNA	48833279	48833349	66.5	+	.	ID=tRNA_0865;Type=Gly;Anti-codon=GCC;structure=">>>>>>>..>>.>.......<.<<.>>>>>.......<<<<<....>>>>>.......<<<<<<<<<<<<.";
Superscaffold9	tRNAscan-SE	tRNA	49236996	49237067	68.5	+	.	ID=tRNA_0866;Type=Pro;Anti-codon=CGG;structure=">>>>>>>..>>>.........<<<.>>>>>.......<<<<<.....>>>>>.......<<<<<<<<<<<<.";
Superscaffold9	tRNAscan-SE	tRNA	49260934	49261013	69.5	+	.	ID=tRNA_0867;Type=Leu;Anti-codon=TAG;structure=">>>>>>>..>>>...........<<<.>>>>>.......<<<<<...........>>>>>.......<<<<<<<<<<<<.";
Superscaffold9	tRNAscan-SE	tRNA	9829682	9829752	54.4	+	.	ID=tRNA_0868;Type=Cys;Anti-codon=GCA;structure=">>>>>>>..>>>.........<<<.>>>>>.......<<<<<....>>.>>.......<<.<<<<<<<<<.";
Superscaffold9	tRNAscan-SE	tRNA	48879616	48879688	45.5	-	.	ID=tRNA_0869;Type=Thr;Anti-codon=TGT;structure=".>>>>>>..>>>>........<<<<.>>>>>.......<<<<<.....>.>>>.......<<<.<<<<<<<..";
Superscaffold9	tRNAscan-SE	tRNA	48843465	48843535	66.5	-	.	ID=tRNA_0870;Type=Gly;Anti-codon=GCC;structure=">>>>>>>..>>.>.......<.<<.>>>>>.......<<<<<....>>>>>.......<<<<<<<<<<<<.";
Superscaffold9	tRNAscan-SE	tRNA	48704049	48704121	70	-	.	ID=tRNA_0871;Type=Ala;Anti-codon=TGC;structure=">>>>>>>..>>>>........<<<<.>>>>>.......<<<<<.....>>>>>.......<<<<<<<<<<<<.";
Superscaffold9	tRNAscan-SE	tRNA	45450847	45450920	71.7	-	.	ID=tRNA_0872;Type=Ile;Anti-codon=TAT;structure=">>.>>>>..>>>>.........<<<<.>>>>>.......<<<<<.....>>>>>.......<<<<<<<<<.<<.";
Superscaffold9	tRNAscan-SE	tRNA	45439356	45439429	78.6	-	.	ID=tRNA_0873;Type=Asn;Anti-codon=GTT;structure=">>>>>>>..>>>>.........<<<<.>>>>>.......<<<<<.....>>>>>.......<<<<<<<<<<<<.";
Superscaffold9	tRNAscan-SE	tRNA	45158062	45158134	28.6	-	.	ID=tRNA_0874;Type=Thr;Anti-codon=GGT;structure=".>>>>>>...>>>........<<<..>>>>>.......<<<<<.....>>.>>.......<<.<<<<<<<<..";
Superscaffold9	tRNAscan-SE	tRNA	44817366	44817437	23.6	-	.	ID=tRNA_0875;Type=Thr;Anti-codon=GGT;structure=">.>>>>..>>>>........<<<<.>>>>>.......<<<<<......>>>.........<<<.<<<<..<.";
Superscaffold9	tRNAscan-SE	tRNA	43375768	43375839	75.3	-	.	ID=tRNA_0876;Type=Gln;Anti-codon=CTG;structure=">>>>>>>..>>>>........<<<<.>>>>>.......<<<<<....>>>>>.......<<<<<<<<<<<<.";
Superscaffold9	tRNAscan-SE	tRNA	43058564	43058637	35.6	-	.	ID=tRNA_0877;Type=Thr;Anti-codon=TGT;structure=".>>>..>>>..>>>>........<<<<...>>>.......<<<.......>>>>.......<<<<.<<<<<<..";
Superscaffold9	tRNAscan-SE	tRNA	43010882	43010959	30.9	-	.	ID=tRNA_0878;Type=Ile;Anti-codon=TAT;structure=">>>.......>>>..>>>>.......<<.<<...>>>.......<<<.......>>>>.......<<<<.<<<.<<<.";
Superscaffold9	tRNAscan-SE	tRNA	10800129	10800206	28.6	+	.	ID=tRNA_0879;Type=Thr;Anti-codon=TGT;structure=">>>.......>>>..>>>>.......<.<<<...>>>.......<<<.......>>>>.......<<<<.<<<.<<<.";
Superscaffold9	tRNAscan-SE	tRNA	40973242	40973314	42.2	-	.	ID=tRNA_0880;Type=Thr;Anti-codon=GGT;structure=".>>>>>>..>>>>........<<<<.>>>>>.......<<<<<.....>>>>.........<<<<<<<<<<..";
Superscaffold9	tRNAscan-SE	tRNA	38656368	38656441	26.2	-	.	ID=tRNA_0881;Type=Undet;Anti-codon=NNN;structure=".>>>>>>..>>>>........<<<<.>>..>........<..<<.....>>>>>.......<<<<<<<<<<<..";
Superscaffold9	tRNAscan-SE	tRNA	37446986	37447063	20.7	-	.	ID=tRNA_0882;Type=Thr;Anti-codon=TGT;structure=">>>.......>>>..>>>>.......<<.<<...>>>.......<<<.......>.>>.......<<.<.<<<.<<<.";
Superscaffold9	tRNAscan-SE	tRNA	34569680	34569753	46	-	.	ID=tRNA_0883;Type=Ala;Anti-codon=TGC;structure=">>>>>>>..>>>>.........<<<<.>>>>>.......<<<<<.....>>>>>.......<<<<<<<<<<<<.";
Superscaffold9	tRNAscan-SE	tRNA	31233493	31233565	36.7	-	.	ID=tRNA_0884;Type=Thr;Anti-codon=GGT;structure=".>>>>>>..>>>>........<<<<.>>..>.......<..<<.....>>>>>.......<<<<<<<<<<<..";
Superscaffold9	tRNAscan-SE	tRNA	22165992	22166063	40.6	-	.	ID=tRNA_0885;Type=Thr;Anti-codon=TGT;structure=">.>>>>>..>>>>.......<.<<<.>.>>>.......<<<.<.....>>>>.......<<<<.<<<<<.<.";
Superscaffold9	tRNAscan-SE	tRNA	20710003	20710071	28.5	-	.	ID=tRNA_0886;Type=Thr;Anti-codon=TGT;structure=">.....>>>>.......<.<<<...>>>.......<<<.......>>>>.......<<<<.......<.";
Superscaffold9	tRNAscan-SE	tRNA	15859233	15859303	28	-	.	ID=tRNA_0887;Type=Ile;Anti-codon=TAT;structure=">.>>>>..>>>>.......<.<<<..>>>>.......<<<<......>>>>.......<<<<.<<<<..<.";
Superscaffold9	tRNAscan-SE	tRNA	15859083	15859153	23.6	-	.	ID=tRNA_0888;Type=Ile;Anti-codon=TAT;structure=">.>>>>..>>>>.......<.<<<.>>.>>.......<<.<<.....>>>>.......<<<<.<<<<..<.";
Superscaffold9	tRNAscan-SE	tRNA	1740628	1740713	24.6	-	.	ID=tRNA_0889;Type=His;Anti-codon=GTG;structure=">>>.>>>.........>>>>.......<<<<...>>>>.......<<<<.......>>>>>.......<<<<<...<<<...<<<.";
Superscaffold9	tRNAscan-SE	tRNA	16190835	16190908	31.5	+	.	ID=tRNA_0890;Type=Ile;Anti-codon=TAT;structure=".>>>..>>>..>>>>.......<.<<<.>.>>>.......<<<.<.....>>>>.......<<<<.<<<<<<..";
Superscaffold9	tRNAscan-SE	tRNA	873052	873133	78.9	-	.	ID=tRNA_0891;Type=Ser;Anti-codon=CGA;structure=">>>>>>>..>>>..........<<<.>>>>>.......<<<<<.>>>>...<<<<..>>>>>.......<<<<<<<<<<<<.";
Superscaffold9	tRNAscan-SE	tRNA	18378828	18378900	29.8	+	.	ID=tRNA_0892;Type=Ala;Anti-codon=TGC;structure=">>>>>.>..>.>>........<<.<..>.>>.......<<.<......>>>>>.......<<<<<<.<<<<<.";
Superscaffold9	tRNAscan-SE	tRNA	21811303	21811371	28.3	+	.	ID=tRNA_0893;Type=Thr;Anti-codon=TGT;structure=">..>..>>>>.......<.<<<..>>>>.......<<<<.....>>>>>.......<<<<<<.....<.";
Superscaffold9	tRNAscan-SE	tRNA	22658053	22658121	25.3	+	.	ID=tRNA_0894;Type=Thr;Anti-codon=TGT;structure=">..>..>>>>.......<.<<<...>>>.......<<<.......>>>>.......<<<<.<.....<.";
Superscaffold9	tRNAscan-SE	tRNA	26910370	26910452	50.7	+	.	ID=tRNA_0895;Type=Tyr;Anti-codon=GTA;structure=">>>>>>>..>>.............<<.>>>>>.......<<<<<..>.>....<.<..>>>>>.......<<<<<<<<<<<<.";
Superscaffold9	tRNAscan-SE	tRNA	33082806	33082875	28.2	+	.	ID=tRNA_0896;Type=Thr;Anti-codon=TGT;structure=">..>..>>>>........<<<<.>>>>>.......<<<<<.......>>>.......<<<..<.....<.";
unanchor10	tRNAscan-SE	tRNA	19418	19490	33.8	+	.	ID=tRNA_0897;Type=Glu;Anti-codon=TTC;structure=">>>>>>>..>>>>.........<<<<.>>>>>.......<<<<<....>>>>>.......<<<<<<<<<<<<.";
unanchor10	tRNAscan-SE	tRNA	19908	19979	61.2	+	.	ID=tRNA_0898;Type=Cys;Anti-codon=GCA;structure=">>>>>>>..>>>.........<<<.>>>>>.......<<<<<.....>>>>>.......<<<<<<<<<<<<.";
unanchor10	tRNAscan-SE	tRNA	21093	21164	44.2	+	.	ID=tRNA_0899;Type=Gln;Anti-codon=TTG;structure=">>>>>>>..>>>.........<<<.>>>>.........<<<<.....>>>>>.......<<<<<<<<<<<<.";
unanchor10	tRNAscan-SE	tRNA	18883	18956	60.7	-	.	ID=tRNA_0900;Type=Met;Anti-codon=CAT;structure=".>>.>>>..>>>>.........<<<<.>>>>>.......<<<<<.....>>>>>.......<<<<<<<<.<<..";
unanchor100	tRNAscan-SE	tRNA	27783	27854	61.2	+	.	ID=tRNA_0901;Type=Cys;Anti-codon=GCA;structure=">>>>>>>..>>>.........<<<.>>>>>.......<<<<<.....>>>>>.......<<<<<<<<<<<<.";
unanchor100	tRNAscan-SE	tRNA	28957	29026	20.6	+	.	ID=tRNA_0902;Type=Gln;Anti-codon=TTG;structure=">>>>>>>..>>..........<<.>>>>.........<<<<.....>>>>.......<<<<.<<<<<<<.";
unanchor100	tRNAscan-SE	tRNA	26767	26841	53.8	-	.	ID=tRNA_0903;Type=Met;Anti-codon=CAT;structure=".>>.>>>..>>>>.........<<<<.>>>>>........<<<<<.....>>>>>.......<<<<<<<<.<<..";
unanchor11	tRNAscan-SE	tRNA	37263	37335	40.5	-	.	ID=tRNA_0904;Type=Thr;Anti-codon=GGT;structure=".>>>>>>..>>>>........<<<<.>>>>>.......<<<<<.....>>>>>.......<<<<<<<<<<<..";
unanchor11	tRNAscan-SE	tRNA	16590	16662	40.5	-	.	ID=tRNA_0905;Type=Thr;Anti-codon=GGT;structure=".>>>>>>..>>>>........<<<<.>>>>>.......<<<<<.....>>>>>.......<<<<<<<<<<<..";
unanchor111	tRNAscan-SE	tRNA	1809	1882	60.7	+	.	ID=tRNA_0906;Type=Met;Anti-codon=CAT;structure=".>>.>>>..>>>>.........<<<<.>>>>>.......<<<<<.....>>>>>.......<<<<<<<<.<<..";
unanchor111	tRNAscan-SE	tRNA	1281	1353	33.8	-	.	ID=tRNA_0907;Type=Glu;Anti-codon=TTC;structure=">>>>>>>..>>>>.........<<<<.>>>>>.......<<<<<....>>>>>.......<<<<<<<<<<<<.";
unanchor111	tRNAscan-SE	tRNA	796	867	61.2	-	.	ID=tRNA_0908;Type=Cys;Anti-codon=GCA;structure=">>>>>>>..>>>.........<<<.>>>>>.......<<<<<.....>>>>>.......<<<<<<<<<<<<.";
unanchor112	tRNAscan-SE	tRNA	9366	9439	54.2	-	.	ID=tRNA_0909;Type=Met;Anti-codon=CAT;structure=".>>>>>>..>>>...........<<<.>>>>>.......<<<<<.....>>>>>.......<<<<<<<<<<<..";
unanchor113	tRNAscan-SE	tRNA	16265	16336	50.5	-	.	ID=tRNA_0910;Type=Gln;Anti-codon=TTG;structure=">>>>>>>..>>>.........<<<.>>>>>.......<<<<<.....>>>>>.......<<<<<<<<<<<<.";
unanchor116	tRNAscan-SE	tRNA	19495	19568	60.7	+	.	ID=tRNA_0911;Type=Met;Anti-codon=CAT;structure=".>>.>>>..>>>>.........<<<<.>>>>>.......<<<<<.....>>>>>.......<<<<<<<<.<<..";
unanchor116	tRNAscan-SE	tRNA	18963	19035	33.8	-	.	ID=tRNA_0912;Type=Glu;Anti-codon=TTC;structure=">>>>>>>..>>>>.........<<<<.>>>>>.......<<<<<....>>>>>.......<<<<<<<<<<<<.";
unanchor116	tRNAscan-SE	tRNA	18479	18550	61.2	-	.	ID=tRNA_0913;Type=Cys;Anti-codon=GCA;structure=">>>>>>>..>>>.........<<<.>>>>>.......<<<<<.....>>>>>.......<<<<<<<<<<<<.";
unanchor116	tRNAscan-SE	tRNA	17297	17368	44.2	-	.	ID=tRNA_0914;Type=Gln;Anti-codon=TTG;structure=">>>>>>>..>>>.........<<<.>>>>.........<<<<.....>>>>>.......<<<<<<<<<<<<.";
unanchor121	tRNAscan-SE	tRNA	1937	2007	65.2	+	.	ID=tRNA_0915;Type=Cys;Anti-codon=GCA;structure=">>>>>>>..>>>.........<<<.>>>>>.......<<<<<....>>>>>.......<<<<<<<<<<<<.";
unanchor123	tRNAscan-SE	tRNA	3546	3617	51.8	+	.	ID=tRNA_0916;Type=Cys;Anti-codon=GCA;structure=">>>>>>>..>>>.........<<<.>>>>>........<<<<<....>>>>>.......<<<<<<<<<<<<.";
unanchor123	tRNAscan-SE	tRNA	4715	4784	27.9	+	.	ID=tRNA_0917;Type=Gln;Anti-codon=TTG;structure=">>>>>>>..>>>.........<<<.>>>>.......<<.<<.....>.>>>.......<<<<<<<<<<<.";
unanchor123	tRNAscan-SE	tRNA	2531	2604	60.7	-	.	ID=tRNA_0918;Type=Met;Anti-codon=CAT;structure=".>>.>>>..>>>>.........<<<<.>>>>>.......<<<<<.....>>>>>.......<<<<<<<<.<<..";
unanchor124	tRNAscan-SE	tRNA	2928	3001	55.9	-	.	ID=tRNA_0919;Type=Met;Anti-codon=CAT;structure=">>>>>>>..>>>..........<<<..>>>>.......<<<<.......>>>>>.......<<<<<<<<<<<<.";
unanchor128	tRNAscan-SE	tRNA	14497	14567	43.3	+	.	ID=tRNA_0920;Type=Cys;Anti-codon=GCA;structure=">>>>>>>..>>>........<<<.>>>>>.......<<<<<.....>>>>>.......<<<<<<<<<<<<.";
unanchor128	tRNAscan-SE	tRNA	15671	15742	33	+	.	ID=tRNA_0921;Type=Lys;Anti-codon=TTT;structure=">>>>>>>..>>>.........<<<.>>>>..........<<<<.....>>>>.......<<<<.<<<<<<<.";
unanchor128	tRNAscan-SE	tRNA	13480	13553	51.6	-	.	ID=tRNA_0922;Type=Met;Anti-codon=CAT;structure=".>>.>>>..>>>>.........<<<<.>>>>>.......<<<<<.....>>>>.........<<<<<<<.<<..";
unanchor130	tRNAscan-SE	tRNA	1271	1353	38.8	+	.	ID=tRNA_0923;Type=Ser;Anti-codon=GCT;structure=">>>>>>>..>>>...........<<<..>>>................<<<........>>>>>.......<<<<<<<<<<<<.";
unanchor130	tRNAscan-SE	tRNA	14949	15031	38.8	+	.	ID=tRNA_0924;Type=Ser;Anti-codon=GCT;structure=">>>>>>>..>>>...........<<<..>>>................<<<........>>>>>.......<<<<<<<<<<<<.";
unanchor140	tRNAscan-SE	tRNA	11470	11542	33.8	+	.	ID=tRNA_0925;Type=Glu;Anti-codon=TTC;structure=">>>>>>>..>>>>.........<<<<.>>>>>.......<<<<<....>>>>>.......<<<<<<<<<<<<.";
unanchor140	tRNAscan-SE	tRNA	11960	12031	61.2	+	.	ID=tRNA_0926;Type=Cys;Anti-codon=GCA;structure=">>>>>>>..>>>.........<<<.>>>>>.......<<<<<.....>>>>>.......<<<<<<<<<<<<.";
unanchor140	tRNAscan-SE	tRNA	13145	13216	44.2	+	.	ID=tRNA_0927;Type=Gln;Anti-codon=TTG;structure=">>>>>>>..>>>.........<<<.>>>>.........<<<<.....>>>>>.......<<<<<<<<<<<<.";
unanchor140	tRNAscan-SE	tRNA	10935	11008	60.7	-	.	ID=tRNA_0928;Type=Met;Anti-codon=CAT;structure=".>>.>>>..>>>>.........<<<<.>>>>>.......<<<<<.....>>>>>.......<<<<<<<<.<<..";
unanchor17	tRNAscan-SE	tRNA	16008	16078	43.5	+	.	ID=tRNA_0929;Type=Glu;Anti-codon=TTC;structure=">>>>>>>..>>>........<.<<.>>>.>.......<.<<<....>>>>>.......<<<<<<<<<<<<.";
unanchor17	tRNAscan-SE	tRNA	135171	135244	72	-	.	ID=tRNA_0930;Type=Trp;Anti-codon=CCA;structure=">>>>>>>..>>>>.........<<<<.>>>>>.......<<<<<.....>>>>>.......<<<<<<<<<<<<.";
unanchor17	tRNAscan-SE	tRNA	38865	38938	72	-	.	ID=tRNA_0931;Type=Trp;Anti-codon=CCA;structure=">>>>>>>..>>>>.........<<<<.>>>>>.......<<<<<.....>>>>>.......<<<<<<<<<<<<.";
unanchor17	tRNAscan-SE	tRNA	6036	6109	72	-	.	ID=tRNA_0932;Type=Trp;Anti-codon=CCA;structure=">>>>>>>..>>>>.........<<<<.>>>>>.......<<<<<.....>>>>>.......<<<<<<<<<<<<.";
unanchor17	tRNAscan-SE	tRNA	48848	48919	60.2	+	.	ID=tRNA_0933;Type=Glu;Anti-codon=TTC;structure=">>>>>>>..>>>>........<<<<.>>>.>.......<.<<<....>>>>>.......<<<<<<<<<<<<.";
unanchor17	tRNAscan-SE	tRNA	64705	64776	60.2	+	.	ID=tRNA_0934;Type=Glu;Anti-codon=TTC;structure=">>>>>>>..>>>>........<<<<.>>>.>.......<.<<<....>>>>>.......<<<<<<<<<<<<.";
unanchor17	tRNAscan-SE	tRNA	80562	80633	60.2	+	.	ID=tRNA_0935;Type=Glu;Anti-codon=TTC;structure=">>>>>>>..>>>>........<<<<.>>>.>.......<.<<<....>>>>>.......<<<<<<<<<<<<.";
unanchor17	tRNAscan-SE	tRNA	96419	96490	60.2	+	.	ID=tRNA_0936;Type=Glu;Anti-codon=TTC;structure=">>>>>>>..>>>>........<<<<.>>>.>.......<.<<<....>>>>>.......<<<<<<<<<<<<.";
unanchor17	tRNAscan-SE	tRNA	112276	112347	60.2	+	.	ID=tRNA_0937;Type=Glu;Anti-codon=TTC;structure=">>>>>>>..>>>>........<<<<.>>>.>.......<.<<<....>>>>>.......<<<<<<<<<<<<.";
unanchor17	tRNAscan-SE	tRNA	145154	145225	60.2	+	.	ID=tRNA_0938;Type=Glu;Anti-codon=TTC;structure=">>>>>>>..>>>>........<<<<.>>>.>.......<.<<<....>>>>>.......<<<<<<<<<<<<.";
unanchor17	tRNAscan-SE	tRNA	178032	178103	60.2	+	.	ID=tRNA_0939;Type=Glu;Anti-codon=TTC;structure=">>>>>>>..>>>>........<<<<.>>>.>.......<.<<<....>>>>>.......<<<<<<<<<<<<.";
unanchor17	tRNAscan-SE	tRNA	168049	168122	72	-	.	ID=tRNA_0940;Type=Trp;Anti-codon=CCA;structure=">>>>>>>..>>>>.........<<<<.>>>>>.......<<<<<.....>>>>>.......<<<<<<<<<<<<.";
unanchor172	tRNAscan-SE	tRNA	4282	4355	60.7	+	.	ID=tRNA_0941;Type=Met;Anti-codon=CAT;structure=".>>.>>>..>>>>.........<<<<.>>>>>.......<<<<<.....>>>>>.......<<<<<<<<.<<..";
unanchor172	tRNAscan-SE	tRNA	3748	3820	33.8	-	.	ID=tRNA_0942;Type=Glu;Anti-codon=TTC;structure=">>>>>>>..>>>>.........<<<<.>>>>>.......<<<<<....>>>>>.......<<<<<<<<<<<<.";
unanchor172	tRNAscan-SE	tRNA	3263	3334	61.2	-	.	ID=tRNA_0943;Type=Cys;Anti-codon=GCA;structure=">>>>>>>..>>>.........<<<.>>>>>.......<<<<<.....>>>>>.......<<<<<<<<<<<<.";
unanchor172	tRNAscan-SE	tRNA	2086	2157	44.2	-	.	ID=tRNA_0944;Type=Gln;Anti-codon=TTG;structure=">>>>>>>..>>>.........<<<.>>>>.........<<<<.....>>>>>.......<<<<<<<<<<<<.";
unanchor19	tRNAscan-SE	tRNA	21472	21545	60.7	+	.	ID=tRNA_0945;Type=Met;Anti-codon=CAT;structure=".>>.>>>..>>>>.........<<<<.>>>>>.......<<<<<.....>>>>>.......<<<<<<<<.<<..";
unanchor19	tRNAscan-SE	tRNA	39427	39499	33.8	+	.	ID=tRNA_0946;Type=Glu;Anti-codon=TTC;structure=">>>>>>>..>>>>.........<<<<.>>>>>.......<<<<<....>>>>>.......<<<<<<<<<<<<.";
unanchor19	tRNAscan-SE	tRNA	39917	39988	61.2	+	.	ID=tRNA_0947;Type=Cys;Anti-codon=GCA;structure=">>>>>>>..>>>.........<<<.>>>>>.......<<<<<.....>>>>>.......<<<<<<<<<<<<.";
unanchor19	tRNAscan-SE	tRNA	41102	41173	44.2	+	.	ID=tRNA_0948;Type=Gln;Anti-codon=TTG;structure=">>>>>>>..>>>.........<<<.>>>>.........<<<<.....>>>>>.......<<<<<<<<<<<<.";
unanchor19	tRNAscan-SE	tRNA	38892	38965	60.7	-	.	ID=tRNA_0949;Type=Met;Anti-codon=CAT;structure=".>>.>>>..>>>>.........<<<<.>>>>>.......<<<<<.....>>>>>.......<<<<<<<<.<<..";
unanchor19	tRNAscan-SE	tRNA	20938	21010	33.8	-	.	ID=tRNA_0950;Type=Glu;Anti-codon=TTC;structure=">>>>>>>..>>>>.........<<<<.>>>>>.......<<<<<....>>>>>.......<<<<<<<<<<<<.";
unanchor19	tRNAscan-SE	tRNA	20449	20520	61.2	-	.	ID=tRNA_0951;Type=Cys;Anti-codon=GCA;structure=">>>>>>>..>>>.........<<<.>>>>>.......<<<<<.....>>>>>.......<<<<<<<<<<<<.";
unanchor19	tRNAscan-SE	tRNA	19264	19335	44.2	-	.	ID=tRNA_0952;Type=Gln;Anti-codon=TTG;structure=">>>>>>>..>>>.........<<<.>>>>.........<<<<.....>>>>>.......<<<<<<<<<<<<.";
unanchor200	tRNAscan-SE	tRNA	23063	23133	35.6	-	.	ID=tRNA_0953;Type=Asp;Anti-codon=GTC;structure=">>>.>>>..>>>........<<<..>>>>>.......<<<<<....>>>>>.......<<<<<<<<.<<<.";
unanchor21	tRNAscan-SE	tRNA	12775	12848	60.7	+	.	ID=tRNA_0954;Type=Met;Anti-codon=CAT;structure=".>>.>>>..>>>>.........<<<<.>>>>>.......<<<<<.....>>>>>.......<<<<<<<<.<<..";
unanchor21	tRNAscan-SE	tRNA	72783	72855	33.8	+	.	ID=tRNA_0955;Type=Glu;Anti-codon=TTC;structure=">>>>>>>..>>>>.........<<<<.>>>>>.......<<<<<....>>>>>.......<<<<<<<<<<<<.";
unanchor21	tRNAscan-SE	tRNA	73273	73344	61.2	+	.	ID=tRNA_0956;Type=Cys;Anti-codon=GCA;structure=">>>>>>>..>>>.........<<<.>>>>>.......<<<<<.....>>>>>.......<<<<<<<<<<<<.";
unanchor21	tRNAscan-SE	tRNA	72248	72321	60.7	-	.	ID=tRNA_0957;Type=Met;Anti-codon=CAT;structure=".>>.>>>..>>>>.........<<<<.>>>>>.......<<<<<.....>>>>>.......<<<<<<<<.<<..";
unanchor21	tRNAscan-SE	tRNA	12241	12313	33.8	-	.	ID=tRNA_0958;Type=Glu;Anti-codon=TTC;structure=">>>>>>>..>>>>.........<<<<.>>>>>.......<<<<<....>>>>>.......<<<<<<<<<<<<.";
unanchor21	tRNAscan-SE	tRNA	11604	11677	60.7	-	.	ID=tRNA_0959;Type=Met;Anti-codon=CAT;structure=".>>.>>>..>>>>.........<<<<.>>>>>.......<<<<<.....>>>>>.......<<<<<<<<.<<..";
unanchor24	tRNAscan-SE	tRNA	31337	31410	60.7	+	.	ID=tRNA_0960;Type=Met;Anti-codon=CAT;structure=".>>.>>>..>>>>.........<<<<.>>>>>.......<<<<<.....>>>>>.......<<<<<<<<.<<..";
unanchor24	tRNAscan-SE	tRNA	30803	30875	33.8	-	.	ID=tRNA_0961;Type=Glu;Anti-codon=TTC;structure=">>>>>>>..>>>>.........<<<<.>>>>>.......<<<<<....>>>>>.......<<<<<<<<<<<<.";
unanchor24	tRNAscan-SE	tRNA	30314	30385	61.2	-	.	ID=tRNA_0962;Type=Cys;Anti-codon=GCA;structure=">>>>>>>..>>>.........<<<.>>>>>.......<<<<<.....>>>>>.......<<<<<<<<<<<<.";
unanchor24	tRNAscan-SE	tRNA	29129	29200	44.2	-	.	ID=tRNA_0963;Type=Gln;Anti-codon=TTG;structure=">>>>>>>..>>>.........<<<.>>>>.........<<<<.....>>>>>.......<<<<<<<<<<<<.";
unanchor25	tRNAscan-SE	tRNA	15085	15158	60.7	+	.	ID=tRNA_0964;Type=Met;Anti-codon=CAT;structure=".>>.>>>..>>>>.........<<<<.>>>>>.......<<<<<.....>>>>>.......<<<<<<<<.<<..";
unanchor25	tRNAscan-SE	tRNA	50193	50266	60.7	+	.	ID=tRNA_0965;Type=Met;Anti-codon=CAT;structure=".>>.>>>..>>>>.........<<<<.>>>>>.......<<<<<.....>>>>>.......<<<<<<<<.<<..";
unanchor25	tRNAscan-SE	tRNA	49659	49731	33.8	-	.	ID=tRNA_0966;Type=Glu;Anti-codon=TTC;structure=">>>>>>>..>>>>.........<<<<.>>>>>.......<<<<<....>>>>>.......<<<<<<<<<<<<.";
unanchor25	tRNAscan-SE	tRNA	49170	49241	61.2	-	.	ID=tRNA_0967;Type=Cys;Anti-codon=GCA;structure=">>>>>>>..>>>.........<<<.>>>>>.......<<<<<.....>>>>>.......<<<<<<<<<<<<.";
unanchor25	tRNAscan-SE	tRNA	47985	48056	44.2	-	.	ID=tRNA_0968;Type=Gln;Anti-codon=TTG;structure=">>>>>>>..>>>.........<<<.>>>>.........<<<<.....>>>>>.......<<<<<<<<<<<<.";
unanchor25	tRNAscan-SE	tRNA	14551	14623	33.8	-	.	ID=tRNA_0969;Type=Glu;Anti-codon=TTC;structure=">>>>>>>..>>>>.........<<<<.>>>>>.......<<<<<....>>>>>.......<<<<<<<<<<<<.";
unanchor25	tRNAscan-SE	tRNA	14062	14133	61.2	-	.	ID=tRNA_0970;Type=Cys;Anti-codon=GCA;structure=">>>>>>>..>>>.........<<<.>>>>>.......<<<<<.....>>>>>.......<<<<<<<<<<<<.";
unanchor25	tRNAscan-SE	tRNA	12877	12948	44.2	-	.	ID=tRNA_0971;Type=Gln;Anti-codon=TTG;structure=">>>>>>>..>>>.........<<<.>>>>.........<<<<.....>>>>>.......<<<<<<<<<<<<.";
unanchor269	tRNAscan-SE	tRNA	12135	12207	33.8	+	.	ID=tRNA_0972;Type=Glu;Anti-codon=TTC;structure=">>>>>>>..>>>>.........<<<<.>>>>>.......<<<<<....>>>>>.......<<<<<<<<<<<<.";
unanchor269	tRNAscan-SE	tRNA	12622	12693	61.2	+	.	ID=tRNA_0973;Type=Cys;Anti-codon=GCA;structure=">>>>>>>..>>>.........<<<.>>>>>.......<<<<<.....>>>>>.......<<<<<<<<<<<<.";
unanchor269	tRNAscan-SE	tRNA	13805	13876	36.4	+	.	ID=tRNA_0974;Type=Gln;Anti-codon=TTG;structure=">>>>>>>..>>>.........<<<.>>.>.........<.<<.....>>>>>.......<<<<<<<<<<<<.";
unanchor269	tRNAscan-SE	tRNA	17480	17553	60.7	+	.	ID=tRNA_0975;Type=Met;Anti-codon=CAT;structure=".>>.>>>..>>>>.........<<<<.>>>>>.......<<<<<.....>>>>>.......<<<<<<<<.<<..";
unanchor269	tRNAscan-SE	tRNA	16946	17018	33.8	-	.	ID=tRNA_0976;Type=Glu;Anti-codon=TTC;structure=">>>>>>>..>>>>.........<<<<.>>>>>.......<<<<<....>>>>>.......<<<<<<<<<<<<.";
unanchor269	tRNAscan-SE	tRNA	16461	16532	61.2	-	.	ID=tRNA_0977;Type=Cys;Anti-codon=GCA;structure=">>>>>>>..>>>.........<<<.>>>>>.......<<<<<.....>>>>>.......<<<<<<<<<<<<.";
unanchor269	tRNAscan-SE	tRNA	15278	15349	44.2	-	.	ID=tRNA_0978;Type=Gln;Anti-codon=TTG;structure=">>>>>>>..>>>.........<<<.>>>>.........<<<<.....>>>>>.......<<<<<<<<<<<<.";
unanchor269	tRNAscan-SE	tRNA	11600	11673	60.7	-	.	ID=tRNA_0979;Type=Met;Anti-codon=CAT;structure=".>>.>>>..>>>>.........<<<<.>>>>>.......<<<<<.....>>>>>.......<<<<<<<<.<<..";
unanchor27	tRNAscan-SE	tRNA	17758	17840	61.5	-	.	ID=tRNA_0980;Type=Tyr;Anti-codon=GTA;structure=">>>>>>>..>>.............<<.>>>>>.......<<<<<..>.>....<.<..>>>>>.......<<<<<<<<<<<<.";
unanchor27	tRNAscan-SE	tRNA	857	936	25	-	.	ID=tRNA_0981;Type=Gln;Anti-codon=TTG;structure=">........>>>.........<<<.>>>>>.......<<<<<.....>>>>>.......<<<<<..............<.";
unanchor28	tRNAscan-SE	tRNA	54824	54903	25	-	.	ID=tRNA_0982;Type=Gln;Anti-codon=TTG;structure=">........>>>.........<<<.>>>>>.......<<<<<.....>>>>>.......<<<<<..............<.";
unanchor28	tRNAscan-SE	tRNA	22651	22730	25	-	.	ID=tRNA_0983;Type=Gln;Anti-codon=TTG;structure=">........>>>.........<<<.>>>>>.......<<<<<.....>>>>>.......<<<<<..............<.";
unanchor29	tRNAscan-SE	tRNA	33563	33635	33.8	+	.	ID=tRNA_0984;Type=Glu;Anti-codon=TTC;structure=">>>>>>>..>>>>.........<<<<.>>>>>.......<<<<<....>>>>>.......<<<<<<<<<<<<.";
unanchor29	tRNAscan-SE	tRNA	34053	34124	61.2	+	.	ID=tRNA_0985;Type=Cys;Anti-codon=GCA;structure=">>>>>>>..>>>.........<<<.>>>>>.......<<<<<.....>>>>>.......<<<<<<<<<<<<.";
unanchor29	tRNAscan-SE	tRNA	35238	35309	44.2	+	.	ID=tRNA_0986;Type=Gln;Anti-codon=TTG;structure=">>>>>>>..>>>.........<<<.>>>>.........<<<<.....>>>>>.......<<<<<<<<<<<<.";
unanchor29	tRNAscan-SE	tRNA	33028	33101	60.7	-	.	ID=tRNA_0987;Type=Met;Anti-codon=CAT;structure=".>>.>>>..>>>>.........<<<<.>>>>>.......<<<<<.....>>>>>.......<<<<<<<<.<<..";
unanchor306	tRNAscan-SE	tRNA	36218	36291	60.7	+	.	ID=tRNA_0988;Type=Met;Anti-codon=CAT;structure=".>>.>>>..>>>>.........<<<<.>>>>>.......<<<<<.....>>>>>.......<<<<<<<<.<<..";
unanchor306	tRNAscan-SE	tRNA	50752	50824	33.8	+	.	ID=tRNA_0989;Type=Glu;Anti-codon=TTC;structure=">>>>>>>..>>>>.........<<<<.>>>>>.......<<<<<....>>>>>.......<<<<<<<<<<<<.";
unanchor306	tRNAscan-SE	tRNA	51242	51313	61.2	+	.	ID=tRNA_0990;Type=Cys;Anti-codon=GCA;structure=">>>>>>>..>>>.........<<<.>>>>>.......<<<<<.....>>>>>.......<<<<<<<<<<<<.";
unanchor306	tRNAscan-SE	tRNA	52427	52498	44.2	+	.	ID=tRNA_0991;Type=Gln;Anti-codon=TTG;structure=">>>>>>>..>>>.........<<<.>>>>.........<<<<.....>>>>>.......<<<<<<<<<<<<.";
unanchor306	tRNAscan-SE	tRNA	50217	50290	60.7	-	.	ID=tRNA_0992;Type=Met;Anti-codon=CAT;structure=".>>.>>>..>>>>.........<<<<.>>>>>.......<<<<<.....>>>>>.......<<<<<<<<.<<..";
unanchor306	tRNAscan-SE	tRNA	35684	35756	33.8	-	.	ID=tRNA_0993;Type=Glu;Anti-codon=TTC;structure=">>>>>>>..>>>>.........<<<<.>>>>>.......<<<<<....>>>>>.......<<<<<<<<<<<<.";
unanchor306	tRNAscan-SE	tRNA	35195	35266	61.2	-	.	ID=tRNA_0994;Type=Cys;Anti-codon=GCA;structure=">>>>>>>..>>>.........<<<.>>>>>.......<<<<<.....>>>>>.......<<<<<<<<<<<<.";
unanchor306	tRNAscan-SE	tRNA	34010	34081	44.2	-	.	ID=tRNA_0995;Type=Gln;Anti-codon=TTG;structure=">>>>>>>..>>>.........<<<.>>>>.........<<<<.....>>>>>.......<<<<<<<<<<<<.";
unanchor33	tRNAscan-SE	tRNA	35918	35991	60.7	+	.	ID=tRNA_0996;Type=Met;Anti-codon=CAT;structure=".>>.>>>..>>>>.........<<<<.>>>>>.......<<<<<.....>>>>>.......<<<<<<<<.<<..";
unanchor33	tRNAscan-SE	tRNA	35384	35456	33.8	-	.	ID=tRNA_0997;Type=Glu;Anti-codon=TTC;structure=">>>>>>>..>>>>.........<<<<.>>>>>.......<<<<<....>>>>>.......<<<<<<<<<<<<.";
unanchor33	tRNAscan-SE	tRNA	34895	34966	61.2	-	.	ID=tRNA_0998;Type=Cys;Anti-codon=GCA;structure=">>>>>>>..>>>.........<<<.>>>>>.......<<<<<.....>>>>>.......<<<<<<<<<<<<.";
unanchor33	tRNAscan-SE	tRNA	33710	33781	44.2	-	.	ID=tRNA_0999;Type=Gln;Anti-codon=TTG;structure=">>>>>>>..>>>.........<<<.>>>>.........<<<<.....>>>>>.......<<<<<<<<<<<<.";
unanchor340	tRNAscan-SE	tRNA	18656	18738	61.5	-	.	ID=tRNA_1000;Type=Tyr;Anti-codon=GTA;structure=">>>>>>>..>>.............<<.>>>>>.......<<<<<..>.>....<.<..>>>>>.......<<<<<<<<<<<<.";
unanchor341	tRNAscan-SE	tRNA	29205	29287	61.5	-	.	ID=tRNA_1001;Type=Tyr;Anti-codon=GTA;structure=">>>>>>>..>>.............<<.>>>>>.......<<<<<..>.>....<.<..>>>>>.......<<<<<<<<<<<<.";
unanchor341	tRNAscan-SE	tRNA	8531	8613	61.5	-	.	ID=tRNA_1002;Type=Tyr;Anti-codon=GTA;structure=">>>>>>>..>>.............<<.>>>>>.......<<<<<..>.>....<.<..>>>>>.......<<<<<<<<<<<<.";
unanchor36	tRNAscan-SE	tRNA	33930	34009	25	-	.	ID=tRNA_1003;Type=Gln;Anti-codon=TTG;structure=">........>>>.........<<<.>>>>>.......<<<<<.....>>>>>.......<<<<<..............<.";
unanchor366	tRNAscan-SE	tRNA	32500	32573	40	-	.	ID=tRNA_1004;Type=Thr;Anti-codon=TGT;structure=".>>>..>>>..>>>>........<<<<...>>>.......<<<......>>>>>.......<<<<<<<<<<<..";
unanchor373	tRNAscan-SE	tRNA	1176	1249	60.7	+	.	ID=tRNA_1005;Type=Met;Anti-codon=CAT;structure=".>>.>>>..>>>>.........<<<<.>>>>>.......<<<<<.....>>>>>.......<<<<<<<<.<<..";
unanchor373	tRNAscan-SE	tRNA	1863	1935	33.8	+	.	ID=tRNA_1006;Type=Glu;Anti-codon=TTC;structure=">>>>>>>..>>>>.........<<<<.>>>>>.......<<<<<....>>>>>.......<<<<<<<<<<<<.";
unanchor373	tRNAscan-SE	tRNA	2353	2424	61.2	+	.	ID=tRNA_1007;Type=Cys;Anti-codon=GCA;structure=">>>>>>>..>>>.........<<<.>>>>>.......<<<<<.....>>>>>.......<<<<<<<<<<<<.";
unanchor373	tRNAscan-SE	tRNA	3538	3609	44.2	+	.	ID=tRNA_1008;Type=Gln;Anti-codon=TTG;structure=">>>>>>>..>>>.........<<<.>>>>.........<<<<.....>>>>>.......<<<<<<<<<<<<.";
unanchor373	tRNAscan-SE	tRNA	1328	1408	53.1	-	.	ID=tRNA_1009;Type=Met;Anti-codon=CAT;structure=">>>>.......>>>..>>>>.........<<<<.>>>>>.......<<<<<.....>>>>>.......<<<<<<<<<<<<.";
unanchor373	tRNAscan-SE	tRNA	644	716	33.8	-	.	ID=tRNA_1010;Type=Glu;Anti-codon=TTC;structure=">>>>>>>..>>>>.........<<<<.>>>>>.......<<<<<....>>>>>.......<<<<<<<<<<<<.";
unanchor373	tRNAscan-SE	tRNA	155	226	61.2	-	.	ID=tRNA_1011;Type=Cys;Anti-codon=GCA;structure=">>>>>>>..>>>.........<<<.>>>>>.......<<<<<.....>>>>>.......<<<<<<<<<<<<.";
unanchor381	tRNAscan-SE	tRNA	24486	24555	43.6	-	.	ID=tRNA_1012;Type=Cys;Anti-codon=GCA;structure=">>>>>>>..>>>........<<<.>>>>>.......<<<<<....>>>>>.......<<<<<<<<<<<<.";
unanchor381	tRNAscan-SE	tRNA	23315	23383	31.9	-	.	ID=tRNA_1013;Type=Gln;Anti-codon=TTG;structure=">>>>>>>..>>>.........<<<.>>>>.........<<<<...>>>>>......<<<<<<<<<<<<.";
unanchor394	tRNAscan-SE	tRNA	5972	6045	60.7	+	.	ID=tRNA_1014;Type=Met;Anti-codon=CAT;structure=".>>.>>>..>>>>.........<<<<.>>>>>.......<<<<<.....>>>>>.......<<<<<<<<.<<..";
unanchor394	tRNAscan-SE	tRNA	4950	5021	61.2	-	.	ID=tRNA_1015;Type=Cys;Anti-codon=GCA;structure=">>>>>>>..>>>.........<<<.>>>>>.......<<<<<.....>>>>>.......<<<<<<<<<<<<.";
unanchor394	tRNAscan-SE	tRNA	3765	3836	44.2	-	.	ID=tRNA_1016;Type=Gln;Anti-codon=TTG;structure=">>>>>>>..>>>.........<<<.>>>>.........<<<<.....>>>>>.......<<<<<<<<<<<<.";
unanchor40	tRNAscan-SE	tRNA	9370	9442	33.8	+	.	ID=tRNA_1017;Type=Glu;Anti-codon=TTC;structure=">>>>>>>..>>>>.........<<<<.>>>>>.......<<<<<....>>>>>.......<<<<<<<<<<<<.";
unanchor40	tRNAscan-SE	tRNA	9860	9931	61.2	+	.	ID=tRNA_1018;Type=Cys;Anti-codon=GCA;structure=">>>>>>>..>>>.........<<<.>>>>>.......<<<<<.....>>>>>.......<<<<<<<<<<<<.";
unanchor40	tRNAscan-SE	tRNA	11045	11116	44.2	+	.	ID=tRNA_1019;Type=Gln;Anti-codon=TTG;structure=">>>>>>>..>>>.........<<<.>>>>.........<<<<.....>>>>>.......<<<<<<<<<<<<.";
unanchor40	tRNAscan-SE	tRNA	8835	8908	60.7	-	.	ID=tRNA_1020;Type=Met;Anti-codon=CAT;structure=".>>.>>>..>>>>.........<<<<.>>>>>.......<<<<<.....>>>>>.......<<<<<<<<.<<..";
unanchor405	tRNAscan-SE	tRNA	2988	3070	38.8	+	.	ID=tRNA_1021;Type=Ser;Anti-codon=GCT;structure=">>>>>>>..>>>...........<<<..>>>................<<<........>>>>>.......<<<<<<<<<<<<.";
unanchor41	tRNAscan-SE	tRNA	19286	19359	60.7	+	.	ID=tRNA_1022;Type=Met;Anti-codon=CAT;structure=".>>.>>>..>>>>.........<<<<.>>>>>.......<<<<<.....>>>>>.......<<<<<<<<.<<..";
unanchor41	tRNAscan-SE	tRNA	18752	18824	33.8	-	.	ID=tRNA_1023;Type=Glu;Anti-codon=TTC;structure=">>>>>>>..>>>>.........<<<<.>>>>>.......<<<<<....>>>>>.......<<<<<<<<<<<<.";
unanchor41	tRNAscan-SE	tRNA	18263	18334	61.2	-	.	ID=tRNA_1024;Type=Cys;Anti-codon=GCA;structure=">>>>>>>..>>>.........<<<.>>>>>.......<<<<<.....>>>>>.......<<<<<<<<<<<<.";
unanchor41	tRNAscan-SE	tRNA	17078	17149	44.2	-	.	ID=tRNA_1025;Type=Gln;Anti-codon=TTG;structure=">>>>>>>..>>>.........<<<.>>>>.........<<<<.....>>>>>.......<<<<<<<<<<<<.";
unanchor418	tRNAscan-SE	tRNA	2327	2398	61.2	+	.	ID=tRNA_1026;Type=Cys;Anti-codon=GCA;structure=">>>>>>>..>>>.........<<<.>>>>>.......<<<<<.....>>>>>.......<<<<<<<<<<<<.";
unanchor418	tRNAscan-SE	tRNA	3499	3571	41.9	+	.	ID=tRNA_1027;Type=Gln;Anti-codon=TTG;structure=">>>>>>>..>>>.........<<<.>>>>.........<<<<......>>>>>.......<<<<<<<<<<<<.";
unanchor418	tRNAscan-SE	tRNA	1320	1392	44.8	-	.	ID=tRNA_1028;Type=Met;Anti-codon=CAT;structure=".>>.>>>..>>>>.........<<<<.>>>>>.......<<<<<.....>>>>........<<<<<<<.<<..";
unanchor425	tRNAscan-SE	tRNA	3696	3769	60.7	+	.	ID=tRNA_1029;Type=Met;Anti-codon=CAT;structure=".>>.>>>..>>>>.........<<<<.>>>>>.......<<<<<.....>>>>>.......<<<<<<<<.<<..";
unanchor425	tRNAscan-SE	tRNA	3162	3234	33.8	-	.	ID=tRNA_1030;Type=Glu;Anti-codon=TTC;structure=">>>>>>>..>>>>.........<<<<.>>>>>.......<<<<<....>>>>>.......<<<<<<<<<<<<.";
unanchor425	tRNAscan-SE	tRNA	2674	2745	61.2	-	.	ID=tRNA_1031;Type=Cys;Anti-codon=GCA;structure=">>>>>>>..>>>.........<<<.>>>>>.......<<<<<.....>>>>>.......<<<<<<<<<<<<.";
unanchor425	tRNAscan-SE	tRNA	1489	1560	44.2	-	.	ID=tRNA_1032;Type=Gln;Anti-codon=TTG;structure=">>>>>>>..>>>.........<<<.>>>>.........<<<<.....>>>>>.......<<<<<<<<<<<<.";
unanchor441	tRNAscan-SE	tRNA	4192	4269	20.7	-	.	ID=tRNA_1033;Type=Ile;Anti-codon=TAT;structure=">>>>......>>>..>>>>.......<.<<<..>>.>.......<.<<......>>>>.......<<<<.<<<<<<<.";
unanchor47	tRNAscan-SE	tRNA	12312	12394	61.5	-	.	ID=tRNA_1034;Type=Tyr;Anti-codon=GTA;structure=">>>>>>>..>>.............<<.>>>>>.......<<<<<..>.>....<.<..>>>>>.......<<<<<<<<<<<<.";
unanchor50	tRNAscan-SE	tRNA	15777	15850	55.5	-	.	ID=tRNA_1035;Type=Met;Anti-codon=CAT;structure=">>>>>>>..>>>...........<<<.>>>>>.......<<<<<.....>>>>>.......<<<<<<<<<<<<.";
unanchor63	tRNAscan-SE	tRNA	1626	1708	61.5	+	.	ID=tRNA_1036;Type=Tyr;Anti-codon=GTA;structure=">>>>>>>..>>.............<<.>>>>>.......<<<<<..>.>....<.<..>>>>>.......<<<<<<<<<<<<.";
unanchor65	tRNAscan-SE	tRNA	14778	14850	33.8	+	.	ID=tRNA_1037;Type=Glu;Anti-codon=TTC;structure=">>>>>>>..>>>>.........<<<<.>>>>>.......<<<<<....>>>>>.......<<<<<<<<<<<<.";
unanchor65	tRNAscan-SE	tRNA	15268	15339	61.2	+	.	ID=tRNA_1038;Type=Cys;Anti-codon=GCA;structure=">>>>>>>..>>>.........<<<.>>>>>.......<<<<<.....>>>>>.......<<<<<<<<<<<<.";
unanchor65	tRNAscan-SE	tRNA	16450	16524	32.1	+	.	ID=tRNA_1039;Type=Gln;Anti-codon=TTG;structure=">>>>>>>..>>>.........<<<.>>>>.........<<<<.....>>>>>.......<<<<<<<<<<...<<.";
unanchor65	tRNAscan-SE	tRNA	14243	14316	60.7	-	.	ID=tRNA_1040;Type=Met;Anti-codon=CAT;structure=".>>.>>>..>>>>.........<<<<.>>>>>.......<<<<<.....>>>>>.......<<<<<<<<.<<..";
unanchor70	tRNAscan-SE	tRNA	60716	60788	33.8	+	.	ID=tRNA_1041;Type=Glu;Anti-codon=TTC;structure=">>>>>>>..>>>>.........<<<<.>>>>>.......<<<<<....>>>>>.......<<<<<<<<<<<<.";
unanchor70	tRNAscan-SE	tRNA	61206	61277	61.2	+	.	ID=tRNA_1042;Type=Cys;Anti-codon=GCA;structure=">>>>>>>..>>>.........<<<.>>>>>.......<<<<<.....>>>>>.......<<<<<<<<<<<<.";
unanchor70	tRNAscan-SE	tRNA	62391	62462	44.2	+	.	ID=tRNA_1043;Type=Gln;Anti-codon=TTG;structure=">>>>>>>..>>>.........<<<.>>>>.........<<<<.....>>>>>.......<<<<<<<<<<<<.";
unanchor70	tRNAscan-SE	tRNA	68231	68304	60.7	+	.	ID=tRNA_1044;Type=Met;Anti-codon=CAT;structure=".>>.>>>..>>>>.........<<<<.>>>>>.......<<<<<.....>>>>>.......<<<<<<<<.<<..";
unanchor70	tRNAscan-SE	tRNA	67697	67769	33.8	-	.	ID=tRNA_1045;Type=Glu;Anti-codon=TTC;structure=">>>>>>>..>>>>.........<<<<.>>>>>.......<<<<<....>>>>>.......<<<<<<<<<<<<.";
unanchor70	tRNAscan-SE	tRNA	67208	67279	61.2	-	.	ID=tRNA_1046;Type=Cys;Anti-codon=GCA;structure=">>>>>>>..>>>.........<<<.>>>>>.......<<<<<.....>>>>>.......<<<<<<<<<<<<.";
unanchor70	tRNAscan-SE	tRNA	66023	66094	44.2	-	.	ID=tRNA_1047;Type=Gln;Anti-codon=TTG;structure=">>>>>>>..>>>.........<<<.>>>>.........<<<<.....>>>>>.......<<<<<<<<<<<<.";
unanchor70	tRNAscan-SE	tRNA	60181	60254	60.7	-	.	ID=tRNA_1048;Type=Met;Anti-codon=CAT;structure=".>>.>>>..>>>>.........<<<<.>>>>>.......<<<<<.....>>>>>.......<<<<<<<<.<<..";
unanchor73	tRNAscan-SE	tRNA	10403	10476	60.7	+	.	ID=tRNA_1049;Type=Met;Anti-codon=CAT;structure=".>>.>>>..>>>>.........<<<<.>>>>>.......<<<<<.....>>>>>.......<<<<<<<<.<<..";
unanchor73	tRNAscan-SE	tRNA	62320	62392	33.8	+	.	ID=tRNA_1050;Type=Glu;Anti-codon=TTC;structure=">>>>>>>..>>>>.........<<<<.>>>>>.......<<<<<....>>>>>.......<<<<<<<<<<<<.";
unanchor73	tRNAscan-SE	tRNA	62810	62881	61.2	+	.	ID=tRNA_1051;Type=Cys;Anti-codon=GCA;structure=">>>>>>>..>>>.........<<<.>>>>>.......<<<<<.....>>>>>.......<<<<<<<<<<<<.";
unanchor73	tRNAscan-SE	tRNA	63995	64066	44.2	+	.	ID=tRNA_1052;Type=Gln;Anti-codon=TTG;structure=">>>>>>>..>>>.........<<<.>>>>.........<<<<.....>>>>>.......<<<<<<<<<<<<.";
unanchor73	tRNAscan-SE	tRNA	61785	61858	60.7	-	.	ID=tRNA_1053;Type=Met;Anti-codon=CAT;structure=".>>.>>>..>>>>.........<<<<.>>>>>.......<<<<<.....>>>>>.......<<<<<<<<.<<..";
unanchor73	tRNAscan-SE	tRNA	9869	9941	33.8	-	.	ID=tRNA_1054;Type=Glu;Anti-codon=TTC;structure=">>>>>>>..>>>>.........<<<<.>>>>>.......<<<<<....>>>>>.......<<<<<<<<<<<<.";
unanchor73	tRNAscan-SE	tRNA	9380	9451	61.2	-	.	ID=tRNA_1055;Type=Cys;Anti-codon=GCA;structure=">>>>>>>..>>>.........<<<.>>>>>.......<<<<<.....>>>>>.......<<<<<<<<<<<<.";
unanchor73	tRNAscan-SE	tRNA	8195	8266	44.2	-	.	ID=tRNA_1056;Type=Gln;Anti-codon=TTG;structure=">>>>>>>..>>>.........<<<.>>>>.........<<<<.....>>>>>.......<<<<<<<<<<<<.";
unanchor83	tRNAscan-SE	tRNA	11661	11734	60.7	+	.	ID=tRNA_1057;Type=Met;Anti-codon=CAT;structure=".>>.>>>..>>>>.........<<<<.>>>>>.......<<<<<.....>>>>>.......<<<<<<<<.<<..";
unanchor83	tRNAscan-SE	tRNA	46746	46819	60.7	+	.	ID=tRNA_1058;Type=Met;Anti-codon=CAT;structure=".>>.>>>..>>>>.........<<<<.>>>>>.......<<<<<.....>>>>>.......<<<<<<<<.<<..";
unanchor83	tRNAscan-SE	tRNA	45726	45797	61.2	-	.	ID=tRNA_1059;Type=Cys;Anti-codon=GCA;structure=">>>>>>>..>>>.........<<<.>>>>>.......<<<<<.....>>>>>.......<<<<<<<<<<<<.";
unanchor83	tRNAscan-SE	tRNA	44544	44615	44.2	-	.	ID=tRNA_1060;Type=Gln;Anti-codon=TTG;structure=">>>>>>>..>>>.........<<<.>>>>.........<<<<.....>>>>>.......<<<<<<<<<<<<.";
unanchor83	tRNAscan-SE	tRNA	11127	11199	33.8	-	.	ID=tRNA_1061;Type=Glu;Anti-codon=TTC;structure=">>>>>>>..>>>>.........<<<<.>>>>>.......<<<<<....>>>>>.......<<<<<<<<<<<<.";
unanchor83	tRNAscan-SE	tRNA	10638	10709	61.2	-	.	ID=tRNA_1062;Type=Cys;Anti-codon=GCA;structure=">>>>>>>..>>>.........<<<.>>>>>.......<<<<<.....>>>>>.......<<<<<<<<<<<<.";
unanchor83	tRNAscan-SE	tRNA	9453	9524	44.2	-	.	ID=tRNA_1063;Type=Gln;Anti-codon=TTG;structure=">>>>>>>..>>>.........<<<.>>>>.........<<<<.....>>>>>.......<<<<<<<<<<<<.";
unanchor87	tRNAscan-SE	tRNA	1501	1573	33.8	+	.	ID=tRNA_1064;Type=Glu;Anti-codon=TTC;structure=">>>>>>>..>>>>.........<<<<.>>>>>.......<<<<<....>>>>>.......<<<<<<<<<<<<.";
unanchor87	tRNAscan-SE	tRNA	1991	2062	61.2	+	.	ID=tRNA_1065;Type=Cys;Anti-codon=GCA;structure=">>>>>>>..>>>.........<<<.>>>>>.......<<<<<.....>>>>>.......<<<<<<<<<<<<.";
unanchor87	tRNAscan-SE	tRNA	3176	3247	44.2	+	.	ID=tRNA_1066;Type=Gln;Anti-codon=TTG;structure=">>>>>>>..>>>.........<<<.>>>>.........<<<<.....>>>>>.......<<<<<<<<<<<<.";
unanchor87	tRNAscan-SE	tRNA	9944	10017	60.7	+	.	ID=tRNA_1067;Type=Met;Anti-codon=CAT;structure=".>>.>>>..>>>>.........<<<<.>>>>>.......<<<<<.....>>>>>.......<<<<<<<<.<<..";
unanchor87	tRNAscan-SE	tRNA	9410	9482	33.8	-	.	ID=tRNA_1068;Type=Glu;Anti-codon=TTC;structure=">>>>>>>..>>>>.........<<<<.>>>>>.......<<<<<....>>>>>.......<<<<<<<<<<<<.";
unanchor87	tRNAscan-SE	tRNA	8921	8992	61.2	-	.	ID=tRNA_1069;Type=Cys;Anti-codon=GCA;structure=">>>>>>>..>>>.........<<<.>>>>>.......<<<<<.....>>>>>.......<<<<<<<<<<<<.";
unanchor87	tRNAscan-SE	tRNA	7736	7807	44.2	-	.	ID=tRNA_1070;Type=Gln;Anti-codon=TTG;structure=">>>>>>>..>>>.........<<<.>>>>.........<<<<.....>>>>>.......<<<<<<<<<<<<.";
unanchor87	tRNAscan-SE	tRNA	966	1039	60.7	-	.	ID=tRNA_1071;Type=Met;Anti-codon=CAT;structure=".>>.>>>..>>>>.........<<<<.>>>>>.......<<<<<.....>>>>>.......<<<<<<<<.<<..";
unanchor88	tRNAscan-SE	tRNA	17242	17315	60.7	+	.	ID=tRNA_1072;Type=Met;Anti-codon=CAT;structure=".>>.>>>..>>>>.........<<<<.>>>>>.......<<<<<.....>>>>>.......<<<<<<<<.<<..";
unanchor88	tRNAscan-SE	tRNA	16708	16780	33.8	-	.	ID=tRNA_1073;Type=Glu;Anti-codon=TTC;structure=">>>>>>>..>>>>.........<<<<.>>>>>.......<<<<<....>>>>>.......<<<<<<<<<<<<.";
unanchor88	tRNAscan-SE	tRNA	16219	16290	61.2	-	.	ID=tRNA_1074;Type=Cys;Anti-codon=GCA;structure=">>>>>>>..>>>.........<<<.>>>>>.......<<<<<.....>>>>>.......<<<<<<<<<<<<.";
unanchor88	tRNAscan-SE	tRNA	15034	15105	44.2	-	.	ID=tRNA_1075;Type=Gln;Anti-codon=TTG;structure=">>>>>>>..>>>.........<<<.>>>>.........<<<<.....>>>>>.......<<<<<<<<<<<<.";
unanchor89	tRNAscan-SE	tRNA	1501	1573	33.8	+	.	ID=tRNA_1076;Type=Glu;Anti-codon=TTC;structure=">>>>>>>..>>>>.........<<<<.>>>>>.......<<<<<....>>>>>.......<<<<<<<<<<<<.";
unanchor89	tRNAscan-SE	tRNA	1991	2062	61.2	+	.	ID=tRNA_1077;Type=Cys;Anti-codon=GCA;structure=">>>>>>>..>>>.........<<<.>>>>>.......<<<<<.....>>>>>.......<<<<<<<<<<<<.";
unanchor89	tRNAscan-SE	tRNA	3176	3247	44.2	+	.	ID=tRNA_1078;Type=Gln;Anti-codon=TTG;structure=">>>>>>>..>>>.........<<<.>>>>.........<<<<.....>>>>>.......<<<<<<<<<<<<.";
unanchor89	tRNAscan-SE	tRNA	10458	10531	60.7	+	.	ID=tRNA_1079;Type=Met;Anti-codon=CAT;structure=".>>.>>>..>>>>.........<<<<.>>>>>.......<<<<<.....>>>>>.......<<<<<<<<.<<..";
unanchor89	tRNAscan-SE	tRNA	9924	9996	33.8	-	.	ID=tRNA_1080;Type=Glu;Anti-codon=TTC;structure=">>>>>>>..>>>>.........<<<<.>>>>>.......<<<<<....>>>>>.......<<<<<<<<<<<<.";
unanchor89	tRNAscan-SE	tRNA	9435	9506	61.2	-	.	ID=tRNA_1081;Type=Cys;Anti-codon=GCA;structure=">>>>>>>..>>>.........<<<.>>>>>.......<<<<<.....>>>>>.......<<<<<<<<<<<<.";
unanchor89	tRNAscan-SE	tRNA	8250	8321	44.2	-	.	ID=tRNA_1082;Type=Gln;Anti-codon=TTG;structure=">>>>>>>..>>>.........<<<.>>>>.........<<<<.....>>>>>.......<<<<<<<<<<<<.";
unanchor89	tRNAscan-SE	tRNA	966	1039	60.7	-	.	ID=tRNA_1083;Type=Met;Anti-codon=CAT;structure=".>>.>>>..>>>>.........<<<<.>>>>>.......<<<<<.....>>>>>.......<<<<<<<<.<<..";
unanchor90	tRNAscan-SE	tRNA	9254	9327	60.7	+	.	ID=tRNA_1084;Type=Met;Anti-codon=CAT;structure=".>>.>>>..>>>>.........<<<<.>>>>>.......<<<<<.....>>>>>.......<<<<<<<<.<<..";
unanchor90	tRNAscan-SE	tRNA	8724	8796	33.8	-	.	ID=tRNA_1085;Type=Glu;Anti-codon=TTC;structure=">>>>>>>..>>>>.........<<<<.>>>>>.......<<<<<....>>>>>.......<<<<<<<<<<<<.";
unanchor90	tRNAscan-SE	tRNA	8236	8307	61.2	-	.	ID=tRNA_1086;Type=Cys;Anti-codon=GCA;structure=">>>>>>>..>>>.........<<<.>>>>>.......<<<<<.....>>>>>.......<<<<<<<<<<<<.";
unanchor90	tRNAscan-SE	tRNA	7052	7123	44.2	-	.	ID=tRNA_1087;Type=Gln;Anti-codon=TTG;structure=">>>>>>>..>>>.........<<<.>>>>.........<<<<.....>>>>>.......<<<<<<<<<<<<.";
unanchor92	tRNAscan-SE	tRNA	16689	16762	26.1	-	.	ID=tRNA_1088;Type=Met;Anti-codon=CAT;structure=">>>>>>...>>>>.........<<<<..>>>>.......<<<<......>>>>>.......<<<<<.<<<<<<.";
unanchor97	tRNAscan-SE	tRNA	27312	27384	33.8	+	.	ID=tRNA_1089;Type=Glu;Anti-codon=TTC;structure=">>>>>>>..>>>>.........<<<<.>>>>>.......<<<<<....>>>>>.......<<<<<<<<<<<<.";
unanchor97	tRNAscan-SE	tRNA	27802	27873	61.2	+	.	ID=tRNA_1090;Type=Cys;Anti-codon=GCA;structure=">>>>>>>..>>>.........<<<.>>>>>.......<<<<<.....>>>>>.......<<<<<<<<<<<<.";
unanchor97	tRNAscan-SE	tRNA	28987	29058	44.2	+	.	ID=tRNA_1091;Type=Gln;Anti-codon=TTG;structure=">>>>>>>..>>>.........<<<.>>>>.........<<<<.....>>>>>.......<<<<<<<<<<<<.";
unanchor97	tRNAscan-SE	tRNA	26777	26850	60.7	-	.	ID=tRNA_1092;Type=Met;Anti-codon=CAT;structure=".>>.>>>..>>>>.........<<<<.>>>>>.......<<<<<.....>>>>>.......<<<<<<<<.<<..";
unanchor98	tRNAscan-SE	tRNA	25133	25205	33.8	+	.	ID=tRNA_1093;Type=Glu;Anti-codon=TTC;structure=">>>>>>>..>>>>.........<<<<.>>>>>.......<<<<<....>>>>>.......<<<<<<<<<<<<.";
unanchor98	tRNAscan-SE	tRNA	25621	25692	61.2	+	.	ID=tRNA_1094;Type=Cys;Anti-codon=GCA;structure=">>>>>>>..>>>.........<<<.>>>>>.......<<<<<.....>>>>>.......<<<<<<<<<<<<.";
unanchor98	tRNAscan-SE	tRNA	26806	26877	44.2	+	.	ID=tRNA_1095;Type=Gln;Anti-codon=TTG;structure=">>>>>>>..>>>.........<<<.>>>>.........<<<<.....>>>>>.......<<<<<<<<<<<<.";
unanchor98	tRNAscan-SE	tRNA	24598	24671	60.7	-	.	ID=tRNA_1096;Type=Met;Anti-codon=CAT;structure=".>>.>>>..>>>>.........<<<<.>>>>>.......<<<<<.....>>>>>.......<<<<<<<<.<<..";
unanchor99	tRNAscan-SE	tRNA	2074	2144	65.2	+	.	ID=tRNA_1097;Type=Cys;Anti-codon=GCA;structure=">>>>>>>..>>>.........<<<.>>>>>.......<<<<<....>>>>>.......<<<<<<<<<<<<.";
unanchor99	tRNAscan-SE	tRNA	29313	29384	60.2	-	.	ID=tRNA_1098;Type=Glu;Anti-codon=TTC;structure=">>>>>>>..>>>>........<<<<.>>>.>.......<.<<<....>>>>>.......<<<<<<<<<<<<.";
