# Supplementary material for: Genome sequencing and resequencing identified three horizontal gene transfers and uncovered the genetic mechanism on the intraspecies adaptive evolution of Gastrodia elata Blume
Source: Front Plant Sci. 2023 Jan 4;13:1035157. doi: 10.3389/fpls.2022.1035157 (PMC9848658; doi:10.3389/fpls.2022.1035157)
Supplement: Supplementary file 2 [file DataSheet_2.xlsx]

## Sheet: Sheet1
	Dataset 2: Annotation results of all predicted protein-coding genes

## Sheet: Sheet2
Gene name	Chromosome	Start	End	InterPro	KEGG	Swissprot	NR	TrEMBL	GO
rna-tia000001.1	Superscaffold1	45937	46764	IPR034574; Succinate dehydrogenase subunit 6, mitochondrial	no KO assigned | (RefSeq) succinate dehydrogenase subunit 6, mitochondrial isoform X1	Succinate dehydrogenase subunit 6, mitochondrial {ECO:0000305} OS=Oryza sativa subsp. japonica (Rice) P0498H04.25 {ECO:0000312|EMBL:BAD09512.1} PE=1	succinate dehydrogenase subunit 6, mitochondrial [Dendrobium catenatum]	Uncharacterized protein {ECO:0000313|EnsemblPlants:GSMUA_Achr6P18420_001} OS=Musa acuminata subsp. malaccensis (Wild banana) (Musa malaccensis) PE=4	-
rna-tia000002.1	Superscaffold1	47637	69108	IPR034574; Succinate dehydrogenase subunit 6, mitochondrial	no KO assigned | (RefSeq) succinate dehydrogenase subunit 6, mitochondrial	Succinate dehydrogenase subunit 6, mitochondrial {ECO:0000305} OS=Oryza sativa subsp. japonica (Rice) P0498H04.25 {ECO:0000312|EMBL:BAD09512.1} PE=1	succinate dehydrogenase subunit 6, mitochondrial [Dendrobium catenatum]	Succinate dehydrogenase subunit 6, mitochondrial {ECO:0000313|EMBL:OAY81952.1} OS=Ananas comosus (Pineapple) (Ananas ananas) ORFNames=ACMD2_09720 {ECO:0000313|EMBL:OAY81952.1} PE=4	GO:0005749(mitochondrial respiratory chain complex II, succinate dehydrogenase complex (ubiquinone))|GO:0045273(respiratory chain complex II)
rna-tia000003.1	Superscaffold1	99313	121694	IPR002885; Pentatricopeptide repeat	no KO assigned | (RefSeq) pentatricopeptide repeat-containing protein At1g80150, mitochondrial	Pentatricopeptide repeat-containing protein At1g80150, mitochondrial Precursor OS=Arabidopsis thaliana (Mouse-ear cress) OrderedLocusNames=At1g80150 ORFNames=F18B13.23 PE=2	pentatricopeptide repeat-containing protein At1g80150, mitochondrial [Dendrobium catenatum] >XP_020690981.1 pentatricopeptide repeat-containing protein At1g80150, mitochondrial [Dendrobium catenatum]	Pentatricopeptide repeat-containing protein, mitochondrial {ECO:0000313|EMBL:OAY75036.1} OS=Ananas comosus (Pineapple) (Ananas ananas) ORFNames=ACMD2_02901 {ECO:0000313|EMBL:OAY75036.1} PE=4	-
rna-tia000003.2	Superscaffold1	99313	121580	IPR002885; Pentatricopeptide repeat	no KO assigned | (RefSeq) pentatricopeptide repeat-containing protein At1g80150, mitochondrial	Pentatricopeptide repeat-containing protein At1g80150, mitochondrial Precursor OS=Arabidopsis thaliana (Mouse-ear cress) OrderedLocusNames=At1g80150 ORFNames=F18B13.23 PE=2	pentatricopeptide repeat-containing protein At1g80150, mitochondrial [Dendrobium catenatum] >XP_020690981.1 pentatricopeptide repeat-containing protein At1g80150, mitochondrial [Dendrobium catenatum]	Pentatricopeptide repeat-containing protein, mitochondrial {ECO:0000313|EMBL:OAY75036.1} OS=Ananas comosus (Pineapple) (Ananas ananas) ORFNames=ACMD2_02901 {ECO:0000313|EMBL:OAY75036.1} PE=4	-
rna-tia000004.1	Superscaffold1	422475	423978	IPR001077; O-methyltransferase domain|IPR012967; Plant methyltransferase dimerisation|IPR016461; O-methyltransferase COMT-type	K16040 trans-resveratrol di-O-methyltransferase [EC:2.1.1.240] | (RefSeq) trans-resveratrol di-O-methyltransferase-like	Trans-resveratrol di-O-methyltransferase EC=2.1.1.240 Resveratrol O-methyltransferase Short=ROMT Short=VvROMT OS=Vitis vinifera (Grape) Name=ROMT OrderedLocusNames=VIT_12s0028g01880 PE=1	trans-resveratrol di-O-methyltransferase-like [Dendrobium catenatum]	Orcinol O-methyltransferase {ECO:0000313|EMBL:AIB06955.1} OS=Vanda hybrid cultivar PE=2	GO:0019438(aromatic compound biosynthetic process)|GO:0032259(methylation)|GO:0008171(O-methyltransferase activity)|GO:0046983(protein dimerization activity)|GO:0008757(S-adenosylmethionine-dependent methyltransferase activity)
rna-tia000005.1	Superscaffold1	526874	545389	IPR004457; Zinc finger, ZPR1-type|IPR040141; ZPR1 family	K06874 zinc finger protein | (RefSeq) zinc finger protein zpr1	-	zinc finger protein ZPR1-like [Phalaenopsis equestris]	zinc finger protein ZPR1 homolog {ECO:0000313|RefSeq:XP_010258518.1} OS=Nelumbo nucifera (Sacred lotus) Name=LOC104598259 {ECO:0000313|RefSeq:XP_010258518.1} PE=4	-
rna-tia000005.2	Superscaffold1	526602	545569	IPR004457; Zinc finger, ZPR1-type|IPR040141; ZPR1 family	K06874 zinc finger protein | (RefSeq) zinc finger protein zpr1	-	zinc finger protein ZPR1-like [Phalaenopsis equestris]	zinc finger protein ZPR1 homolog {ECO:0000313|RefSeq:XP_010258518.1} OS=Nelumbo nucifera (Sacred lotus) Name=LOC104598259 {ECO:0000313|RefSeq:XP_010258518.1} PE=4	GO:0005737(cytoplasm)|GO:0005634(nucleus)|GO:0008270(zinc ion binding)
rna-tia000005.3	Superscaffold1	526602	545569	IPR004457; Zinc finger, ZPR1-type|IPR040141; ZPR1 family	K06874 zinc finger protein | (RefSeq) zinc finger protein zpr1	-	zinc finger protein ZPR1-like [Phalaenopsis equestris]	Zinc finger protein zpr1 {ECO:0000313|EMBL:JAT55991.1} OS=Anthurium amnicola ORFNames=g.44885 {ECO:0000313|EMBL:JAT55991.1} PE=4	-
rna-tia000006.1	Superscaffold1	653076	660613	-	-	-	-	-	-
rna-tia000007.1	Superscaffold1	1026641	1028816	IPR011598; Myc-type, basic helix-loop-helix (bHLH) domain	no KO assigned | (RefSeq) transcription factor bHLH18	Transcription factor bHLH25 Basic helix-loop-helix protein 25 Short=AtbHLH25 Short=bHLH 25 Transcription factor EN 29 bHLH transcription factor bHLH025 OS=Arabidopsis thaliana (Mouse-ear cress) ORFNames=T28I19.130 PE=2	transcription factor bHLH18-like [Dendrobium catenatum]	Uncharacterized protein {ECO:0000313|EnsemblPlants:GSMUA_Achr7P27600_001} OS=Musa acuminata subsp. malaccensis (Wild banana) (Musa malaccensis) PE=4	GO:0046983(protein dimerization activity)
rna-tia000007.2	Superscaffold1	1026482	1028585	IPR011598; Myc-type, basic helix-loop-helix (bHLH) domain	no KO assigned | (RefSeq) transcription factor bHLH18	Transcription factor bHLH25 Basic helix-loop-helix protein 25 Short=AtbHLH25 Short=bHLH 25 Transcription factor EN 29 bHLH transcription factor bHLH025 OS=Arabidopsis thaliana (Mouse-ear cress) ORFNames=T28I19.130 PE=2	transcription factor bHLH18-like [Dendrobium catenatum]	Uncharacterized protein {ECO:0000313|EnsemblPlants:GSMUA_Achr7P27600_001} OS=Musa acuminata subsp. malaccensis (Wild banana) (Musa malaccensis) PE=4	GO:0046983(protein dimerization activity)
rna-tia000008.1	Superscaffold1	1253629	1278725	IPR005554; NOL6/Upt22|IPR035082; Nrap protein domain 1|IPR035367; Nrap protein, domain 2|IPR035368; Nrap protein, domain 3|IPR035369; Nrap protein, domain 4|IPR035370; Nrap protein, domain 5|IPR035371; Nrap protein, domain 6	K14544 U3 small nucleolar RNA-associated protein 22 | (RefSeq) nucleolar protein 6	-	nucleolar protein 6 [Dendrobium catenatum]	Nucleolar protein 6 {ECO:0000313|EMBL:OAY73992.1} OS=Ananas comosus (Pineapple) (Ananas ananas) ORFNames=ACMD2_21842 {ECO:0000313|EMBL:OAY73992.1} PE=3	GO:0006364(rRNA processing)|GO:0006409(tRNA export from nucleus)|GO:0032545(CURI complex)|GO:0032040(small-subunit processome)|GO:0034456(UTP-C complex)|GO:0003723(RNA binding)
rna-tia000008.2	Superscaffold1	1253531	1286920	IPR005554; NOL6/Upt22|IPR035082; Nrap protein domain 1|IPR035367; Nrap protein, domain 2|IPR035368; Nrap protein, domain 3|IPR035369; Nrap protein, domain 4|IPR035370; Nrap protein, domain 5|IPR035371; Nrap protein, domain 6	K14544 U3 small nucleolar RNA-associated protein 22 | (RefSeq) nucleolar protein 6	-	nucleolar protein 6 [Dendrobium catenatum]	Nucleolar protein 6 {ECO:0000313|EMBL:OAY73992.1} OS=Ananas comosus (Pineapple) (Ananas ananas) ORFNames=ACMD2_21842 {ECO:0000313|EMBL:OAY73992.1} PE=3	GO:0006364(rRNA processing)|GO:0006409(tRNA export from nucleus)|GO:0032545(CURI complex)|GO:0032040(small-subunit processome)|GO:0034456(UTP-C complex)|GO:0003723(RNA binding)
rna-tia000008.3	Superscaffold1	1253531	1286920	IPR005554; NOL6/Upt22|IPR035367; Nrap protein, domain 2|IPR035368; Nrap protein, domain 3|IPR035369; Nrap protein, domain 4	K14544 U3 small nucleolar RNA-associated protein 22 | (RefSeq) nucleolar protein 6	-	nucleolar protein 6 [Dendrobium catenatum]	Nucleolar protein 6 {ECO:0000313|EMBL:OAY73992.1} OS=Ananas comosus (Pineapple) (Ananas ananas) ORFNames=ACMD2_21842 {ECO:0000313|EMBL:OAY73992.1} PE=3	GO:0006364(rRNA processing)|GO:0006409(tRNA export from nucleus)|GO:0032545(CURI complex)|GO:0032040(small-subunit processome)|GO:0034456(UTP-C complex)|GO:0003723(RNA binding)
rna-tia000009.1	Superscaffold1	1292486	1295393	-	-	-	-	-	-
rna-tia000010.1	Superscaffold1	1329383	1401545	IPR001179; FKBP-type peptidyl-prolyl cis-trans isomerase domain|IPR013026; Tetratricopeptide repeat-containing domain|IPR019734; Tetratricopeptide repeat|IPR023566; Peptidyl-prolyl cis-trans isomerase, FKBP-type	no KO assigned | (RefSeq) peptidyl-prolyl cis-trans isomerase FKBP62-like	Peptidyl-prolyl cis-trans isomerase FKBP65 Short=PPIase FKBP65 EC=5.2.1.8 70 kDa peptidyl-prolyl isomerase FK506-binding protein 65 Short=AtFKBP65 Immunophilin FKBP65 Peptidyl-prolyl isomerase ROF2 Protein ROTAMASE FKBP 2 Rotamase OS=Arabidopsis thaliana (Mouse-ear cress) ORFNames=K15N18.12 PE=1	70 kDa peptidyl-prolyl isomerase-like [Dendrobium catenatum]	Peptidylprolyl isomerase {ECO:0000256|PROSITE-ProRule:PRU00277} EC=5.2.1.8 {ECO:0000256|PROSITE-ProRule:PRU00277} OS=Ananas comosus (Pineapple) (Ananas ananas) ORFNames=ACMD2_13204 {ECO:0000313|EMBL:OAY62962.1} PE=4	GO:0061077(chaperone-mediated protein folding)|GO:0000413(protein peptidyl-prolyl isomerization)|GO:0005737(cytoplasm)|GO:0003755(peptidyl-prolyl cis-trans isomerase activity)
rna-tia000011.1	Superscaffold1	1458296	1460783	IPR004254; AdipoR/Haemolysin-III-related	K07297 adiponectin receptor | (RefSeq) heptahelical transmembrane protein ADIPOR3-like	Heptahelical transmembrane protein 4 PAQR family protein HHP4 OS=Arabidopsis thaliana (Mouse-ear cress) Name=HHP4 OrderedLocusNames=At4g37680 ORFNames=F19F18.170 PE=2	heptahelical transmembrane protein 4-like [Phalaenopsis equestris]	Uncharacterized protein {ECO:0000313|EnsemblPlants:GSMUA_Achr4P01320_001} OS=Musa acuminata subsp. malaccensis (Wild banana) (Musa malaccensis) PE=4	GO:0009725(response to hormone)|GO:0016021(integral component of membrane)|GO:0038023(signaling receptor activity)
rna-tia000012.1	Superscaffold1	1461037	1562290	-	-	-	-	-	-
rna-tia000013.1	Superscaffold1	1562467	1567551	IPR006073; GTP binding domain|IPR030393; EngB-type guanine nucleotide-binding (G) domain	K03978 GTP-binding protein | (RefSeq) GTP-binding protein At2g22870	GTP-binding protein At2g22870 Protein EMBRYO DEFECTIVE 2001 OS=Arabidopsis thaliana (Mouse-ear cress) Name=EMB2001 OrderedLocusNames=At2g22870 ORFNames=T20K9.8 PE=2	GTP-binding protein At2g22870 [Dendrobium catenatum]	GTP-binding protein {ECO:0000313|EMBL:OAY62964.1} OS=Ananas comosus (Pineapple) (Ananas ananas) ORFNames=ACMD2_13202 {ECO:0000313|EMBL:OAY62964.1} PE=3	GO:0005525(GTP binding)
rna-tia000014.1	Superscaffold1	1687787	1701795	IPR002123; Phospholipid/glycerol acyltransferase|IPR032098; Acyltransferase, C-terminal domain	K13523 lysophosphatidic acid acyltransferase / lysophosphatidylinositol acyltransferase [EC:2.3.1.51 2.3.1.-] | (RefSeq) 1-acyl-sn-glycerol-3-phosphate acyltransferase PLS1	1-acyl-sn-glycerol-3-phosphate acyltransferase PLS1 EC=2.3.1.51 Phospholipid synthesis protein 1 OS=Zea mays (Maize) Name=PLS1 PE=2	1-acyl-sn-glycerol-3-phosphate acyltransferase PLS1 [Dendrobium catenatum]	1-acyl-sn-glycerol-3-phosphate acyltransferase 2 {ECO:0000313|EMBL:JAT55193.1} Fragment OS=Anthurium amnicola ORFNames=g.63763 {ECO:0000313|EMBL:JAT55193.1} PE=4	GO:0016021(integral component of membrane)|GO:0003841(1-acylglycerol-3-phosphate O-acyltransferase activity)|GO:0016746(transferase activity, transferring acyl groups)
rna-tia000014.2	Superscaffold1	1687525	1698035	IPR002123; Phospholipid/glycerol acyltransferase|IPR032098; Acyltransferase, C-terminal domain	K13523 lysophosphatidic acid acyltransferase / lysophosphatidylinositol acyltransferase [EC:2.3.1.51 2.3.1.-] | (RefSeq) 1-acyl-sn-glycerol-3-phosphate acyltransferase PLS1	1-acyl-sn-glycerol-3-phosphate acyltransferase PLS1 EC=2.3.1.51 Phospholipid synthesis protein 1 OS=Zea mays (Maize) Name=PLS1 PE=2	1-acyl-sn-glycerol-3-phosphate acyltransferase PLS1 [Dendrobium catenatum]	1-acyl-sn-glycerol-3-phosphate acyltransferase 2 {ECO:0000313|EMBL:JAT55193.1} Fragment OS=Anthurium amnicola ORFNames=g.63763 {ECO:0000313|EMBL:JAT55193.1} PE=4	GO:0016021(integral component of membrane)|GO:0003841(1-acylglycerol-3-phosphate O-acyltransferase activity)|GO:0016746(transferase activity, transferring acyl groups)
rna-tia000015.1	Superscaffold1	1777614	1818209	IPR000812; Transcription factor TFIIB|IPR013150; Transcription factor TFIIB, cyclin-like domain|IPR013763; Cyclin-like	K03124 transcription initiation factor TFIIB | (RefSeq) plant-specific TFIIB-related protein 1-like	Plant-specific TFIIB-related protein 1 {ECO:0000305} Plant-specific TFIIB-related protein {ECO:0000303|PubMed:12697827} Short=AtPBRP {ECO:0000303|PubMed:12697827} TFIIB-related protein PBRP1 {ECO:0000305} OS=Arabidopsis thaliana (Mouse-ear cress) ORFNames=C7A10.710 {ECO:0000312|EMBL:CAB16810.1} PE=2	plant-specific TFIIB-related protein 1 [Phalaenopsis equestris]	Transcription initiation factor IIB {ECO:0000313|EMBL:JAT61206.1} Fragment OS=Anthurium amnicola ORFNames=g.23812 {ECO:0000313|EMBL:JAT61206.1} PE=4	GO:0006352(DNA-templated transcription, initiation)|GO:0006355(regulation of transcription, DNA-templated)|GO:0001174(transcriptional start site selection at RNA polymerase II promoter)|GO:0070897(transcription preinitiation complex assembly)|GO:0005634(nucleus)|GO:0097550(transcriptional preinitiation complex)|GO:0001139(RNA polymerase II complex recruiting activity)|GO:0000979(RNA polymerase II…
rna-tia000015.2	Superscaffold1	1701098	1810897	IPR000812; Transcription factor TFIIB|IPR013150; Transcription factor TFIIB, cyclin-like domain|IPR013763; Cyclin-like	K03124 transcription initiation factor TFIIB | (RefSeq) plant-specific TFIIB-related protein 1-like	Plant-specific TFIIB-related protein 1 {ECO:0000305} Plant-specific TFIIB-related protein {ECO:0000303|PubMed:12697827} Short=AtPBRP {ECO:0000303|PubMed:12697827} TFIIB-related protein PBRP1 {ECO:0000305} OS=Arabidopsis thaliana (Mouse-ear cress) ORFNames=C7A10.710 {ECO:0000312|EMBL:CAB16810.1} PE=2	plant-specific TFIIB-related protein 1 [Phalaenopsis equestris]	Transcription initiation factor IIB {ECO:0000313|EMBL:JAT61206.1} Fragment OS=Anthurium amnicola ORFNames=g.23812 {ECO:0000313|EMBL:JAT61206.1} PE=4	GO:0006352(DNA-templated transcription, initiation)|GO:0006355(regulation of transcription, DNA-templated)|GO:0001174(transcriptional start site selection at RNA polymerase II promoter)|GO:0070897(transcription preinitiation complex assembly)|GO:0005634(nucleus)|GO:0097550(transcriptional preinitiation complex)|GO:0001139(RNA polymerase II complex recruiting activity)|GO:0000979(RNA polymerase II…
rna-tia000016.1	Superscaffold1	1854343	1882540	-	no KO assigned | (RefSeq) uncharacterized LOC104612616	-	uncharacterized protein LOC110098962 isoform X1 [Dendrobium catenatum]	uncharacterized protein LOC104612616 {ECO:0000313|RefSeq:XP_010278393.1} OS=Nelumbo nucifera (Sacred lotus) Name=LOC104612616 {ECO:0000313|RefSeq:XP_010278393.1} PE=4	GO:0016021(integral component of membrane)
rna-tia000017.1	Superscaffold1	1925644	1936062	IPR001356; Homeobox domain	no KO assigned | (RefSeq) protein OVEREXPRESSOR OF CATIONIC PEROXIDASE 3	Protein OVEREXPRESSOR OF CATIONIC PEROXIDASE 3 {ECO:0000303|PubMed:15923348} OS=Arabidopsis thaliana (Mouse-ear cress) ORFNames=F2I11.160 {ECO:0000312|EMBL:CAB96662.1} PE=1	protein OVEREXPRESSOR OF CATIONIC PEROXIDASE 3 isoform X1 [Dendrobium catenatum]	Zinc finger homeobox protein 3 {ECO:0000313|EMBL:JAT55415.1} OS=Anthurium amnicola ORFNames=g.110056 {ECO:0000313|EMBL:JAT55415.1} PE=4	GO:0009738(abscisic acid-activated signaling pathway)|GO:0050832(defense response to fungus)|GO:0002229(defense response to oomycetes)|GO:0009682(induced systemic resistance)|GO:0009867(jasmonic acid mediated signaling pathway)|GO:0009787(regulation of abscisic acid-activated signaling pathway)|GO:2000071(regulation of defense response by callose deposition)|GO:2000022(regulation of jasmonic acid…
rna-tia000018.1	Superscaffold1	2095682	2096301	IPR004883; Lateral organ boundaries, LOB	no KO assigned | (RefSeq) LOB domain-containing protein 37-like	LOB domain-containing protein 37 ASYMMETRIC LEAVES 2-like protein 39 Short=AS2-like protein 39 OS=Arabidopsis thaliana (Mouse-ear cress) ORFNames=K8K14.16 PE=2	LOB domain-containing protein 38-like [Dendrobium catenatum]	Uncharacterized protein {ECO:0000313|EMBL:JAD84962.1} OS=Arundo donax (Giant reed) (Donax arundinaceus) PE=4	-
rna-tia000019.1	Superscaffold1	2206912	2208333	IPR000757; Glycoside hydrolase family 16|IPR010713; Xyloglucan endo-transglycosylase, C-terminal	K08235 xyloglucan:xyloglucosyl transferase [EC:2.4.1.207] | (RefSeq) probable xyloglucan endotransglucosylase/hydrolase protein 10	Probable xyloglucan endotransglucosylase/hydrolase protein 10 Short=At-XTH10 Short=XTH-10 EC=2.4.1.207 Precursor OS=Arabidopsis thaliana (Mouse-ear cress) ORFNames=T6B13.14 PE=2	probable xyloglucan endotransglucosylase/hydrolase protein 10 [Dendrobium catenatum]	Xyloglucan endotransglucosylase/hydrolase {ECO:0000256|RuleBase:RU361120} EC=2.4.1.207 {ECO:0000256|RuleBase:RU361120} OS=Anthurium amnicola ORFNames=g.23243 {ECO:0000313|EMBL:JAT50811.1} PE=3	GO:0042546(cell wall biogenesis)|GO:0071555(cell wall organization)|GO:0010411(xyloglucan metabolic process)|GO:0048046(apoplast)|GO:0005618(cell wall)|GO:0004553(hydrolase activity, hydrolyzing O-glycosyl compounds)|GO:0016762(xyloglucan:xyloglucosyl transferase activity)
rna-tia000020.1	Superscaffold1	2411851	2424776	IPR002781; Transmembrane protein TauE-like	no KO assigned | (RefSeq) uncharacterized LOC105055900	Sulfite exporter TauE/SafE family protein 4 {ECO:0000312|EMBL:AEC09275.1} OS=Arabidopsis thaliana (Mouse-ear cress) F1O11.26 {ECO:0000312|EMBL:AAM15316.1} PE=2	sulfite exporter TauE/SafE family protein 4 [Dendrobium catenatum]	Aminopeptidase N {ECO:0000313|EMBL:JAT67890.1} OS=Anthurium amnicola ORFNames=g.34513 {ECO:0000313|EMBL:JAT67890.1} PE=4	GO:0016567(protein ubiquitination)|GO:0031464(Cul4A-RING E3 ubiquitin ligase complex)|GO:0016021(integral component of membrane)
rna-tia000021.1	Superscaffold1	2706851	2708117	IPR001356; Homeobox domain|IPR003106; Leucine zipper, homeobox-associated	K09338 homeobox-leucine zipper protein | (RefSeq) homeobox-leucine zipper protein HAT22-like	Homeobox-leucine zipper protein HOX19 HD-ZIP protein HOX19 Homeodomain transcription factor HOX19 OsHox19 OS=Oryza sativa subsp. japonica (Rice) ORFNames=OJ1017C11.5, OJ1781E12.8 PE=2	homeobox-leucine zipper protein HOX19-like [Dendrobium catenatum]	homeobox-leucine zipper protein HAT22-like {ECO:0000313|RefSeq:XP_010245638.1} OS=Nelumbo nucifera (Sacred lotus) Name=LOC104589130 {ECO:0000313|RefSeq:XP_010245638.1} PE=4	GO:0005634(nucleus)|GO:0003700(DNA-binding transcription factor activity)|GO:0043565(sequence-specific DNA binding)
rna-tia000022.1	Superscaffold1	2920561	2947150	IPR001544; Aminotransferase class IV	K00826 branched-chain amino acid aminotransferase [EC:2.6.1.42] | (RefSeq) branched-chain-amino-acid aminotransferase 5, chloroplastic-like	Branched-chain-amino-acid aminotransferase 5, chloroplastic Short=Atbcat-5 EC=2.6.1.42 Precursor OS=Arabidopsis thaliana (Mouse-ear cress) Name=BCAT5 OrderedLocusNames=At5g65780 ORFNames=F6H11.110, MPA24.13 PE=1	branched-chain-amino-acid aminotransferase 5, chloroplastic-like [Dendrobium catenatum]	Branched-chain-amino-acid aminotransferase {ECO:0000256|RuleBase:RU004517} EC=2.6.1.42 {ECO:0000256|RuleBase:RU004517} OS=Musa acuminata subsp. malaccensis (Wild banana) (Musa malaccensis) PE=3	GO:0009082(branched-chain amino acid biosynthetic process)|GO:0052656(L-isoleucine transaminase activity)|GO:0052654(L-leucine transaminase activity)|GO:0052655(L-valine transaminase activity)|GO:0004084(branched-chain-amino-acid transaminase activity)
rna-tia000023.1	Superscaffold1	2954251	2954660	IPR000477; Reverse transcriptase domain	no KO assigned | (RefSeq) uncharacterized LOC101266468	RNA-directed DNA polymerase homolog EC=2.7.7.48 Reverse transcriptase homolog OS=Oenothera berteroana (Bertero's evening primrose) PE=4	PREDICTED: uncharacterized protein LOC109231879, partial [Nicotiana attenuata]	Reverse transcriptase {ECO:0000313|EMBL:AOS58468.1} Fragment OS=Hylocereus undatus (Pitahaya) (Cereus undatus) PE=2	-
rna-tia000024.1	Superscaffold1	3020871	3026488	-	-	-	-	-	-
rna-tia000025.1	Superscaffold1	3029082	3168922	IPR001005; SANT/Myb domain|IPR015495; Myb-like transcription factor|IPR017930; Myb domain	K09422 myb proto-oncogene protein, plant | (RefSeq) myb transcription factor	Transcription factor RAX3 Myb-related protein 84 Short=AtMYB84 Protein REGULATOR OF AXILLARY MERISTEMS 3 OS=Arabidopsis thaliana (Mouse-ear cress) ORFNames=T16K5.40 PE=2	transcription factor MYB36-like [Dendrobium catenatum]	Putative uncharacterized protein {ECO:0000313|EMBL:ACU22114.1} OS=Glycine max (Soybean) (Glycine hispida) PE=2	GO:0030154(cell differentiation)|GO:0005634(nucleus)|GO:0003700(DNA-binding transcription factor activity)|GO:0043565(sequence-specific DNA binding)|GO:0044212(transcription regulatory region DNA binding)
rna-tia000026.1	Superscaffold1	3339913	3370187	-	no KO assigned | (RefSeq) uncharacterized protein LOC103978343	-	uncharacterized protein LOC110110299 [Dendrobium catenatum]	Uncharacterized protein {ECO:0000313|EnsemblPlants:GSMUA_Achr3P15160_001} OS=Musa acuminata subsp. malaccensis (Wild banana) (Musa malaccensis) PE=4	-
rna-tia000027.1	Superscaffold1	3396962	3406102	-	-	-	-	-	-
rna-tia000028.1	Superscaffold1	3409938	3430251	IPR003864; Calcium-dependent channel, 7TM region, putative phosphate|IPR027815; 10TM putative phosphate transporter, cytosolic domain	no KO assigned | (RefSeq) CSC1-like protein RXW8	CSC1-like protein RXW8 OS=Arabidopsis thaliana (Mouse-ear cress) Name=RXW8 OrderedLocusNames=At1g58520 ORFNames=R18I, X7J PE=2	CSC1-like protein RXW8 isoform X1 [Phalaenopsis equestris]	Uncharacterized protein {ECO:0000313|EnsemblPlants:GSMUA_Achr4P32250_001} OS=Musa acuminata subsp. malaccensis (Wild banana) (Musa malaccensis) PE=4	-
rna-tia000028.2	Superscaffold1	3409671	3445091	IPR003864; Calcium-dependent channel, 7TM region, putative phosphate|IPR027815; 10TM putative phosphate transporter, cytosolic domain|IPR032880; Calcium permeable stress-gated cation channel 1, N-terminal transmembrane domain	no KO assigned | (RefSeq) CSC1-like protein RXW8	CSC1-like protein RXW8 OS=Arabidopsis thaliana (Mouse-ear cress) Name=RXW8 OrderedLocusNames=At1g58520 ORFNames=R18I, X7J PE=2	CSC1-like protein RXW8 isoform X1 [Phalaenopsis equestris]	CSC1-like protein RXW8 {ECO:0000313|EMBL:OAY63339.1} OS=Ananas comosus (Pineapple) (Ananas ananas) ORFNames=ACMD2_19542 {ECO:0000313|EMBL:OAY63339.1} PE=4	GO:0016021(integral component of membrane)|GO:0005886(plasma membrane)|GO:0005227(calcium activated cation channel activity)
rna-tia000029.1	Superscaffold1	3430821	3433223	-	no KO assigned | (RefSeq) CSC1-like protein RXW8	-	CSC1-like protein RXW8 isoform X3 [Dendrobium catenatum]	CSC1-like protein RXW8 {ECO:0000313|EMBL:OAY63339.1} OS=Ananas comosus (Pineapple) (Ananas ananas) ORFNames=ACMD2_19542 {ECO:0000313|EMBL:OAY63339.1} PE=4	-
rna-tia000030.1	Superscaffold1	3440818	3445091	IPR032880; Calcium permeable stress-gated cation channel 1, N-terminal transmembrane domain	no KO assigned | (RefSeq) CSC1-like protein RXW8	CSC1-like protein RXW8 OS=Arabidopsis thaliana (Mouse-ear cress) Name=RXW8 OrderedLocusNames=At1g58520 ORFNames=R18I, X7J PE=2	CSC1-like protein RXW8 isoform X1 [Dendrobium catenatum]	CSC1-like protein RXW8 {ECO:0000313|EMBL:OAY63339.1} OS=Ananas comosus (Pineapple) (Ananas ananas) ORFNames=ACMD2_19542 {ECO:0000313|EMBL:OAY63339.1} PE=4	GO:0016021(integral component of membrane)
rna-tia000031.1	Superscaffold1	3445093	3449768	-	-	-	-	-	-
rna-tia000032.1	Superscaffold1	3460516	3535174	IPR003827; tRNA wybutosine-synthesizing protein|IPR006652; Kelch repeat type 1|IPR030382; SAM-dependent methyltransferase TRM5/TYW2-type	K15450 tRNA wybutosine-synthesizing protein 3 [EC:2.1.1.282] | (RefSeq) tRNA wybutosine-synthesizing protein 2/3/4	tRNA wybutosine-synthesizing protein 2/3/4 tRNA wybutosine-synthesizing protein 3 homolog Short=tRNA-yW-synthesizing protein 3 EC=2.1.1.282 tRNA(Phe) 7-((3-amino-3-carboxypropyl)-4-demethylwyosine(37)-N(4))-methyltransferase tRNA wybutosine-synthesizing protein 2 homolog Short=tRNA-yW-synthesizing protein 2 EC=2.5.1.114 tRNA(Phe) (4-demethylwyosine(37)-C(7)) aminocarboxypropyltransferase OS=Oryza…	PREDICTED: tRNA wybutosine-synthesizing protein 2/3/4 isoform X1 [Elaeis guineensis] >XP_019709415.1 PREDICTED: tRNA wybutosine-synthesizing protein 2/3/4 isoform X1 [Elaeis guineensis]	tRNA wybutosine-synthesizing protein 2/3/4 {ECO:0000313|EMBL:JAT61834.1} Fragment OS=Anthurium amnicola ORFNames=g.34992 {ECO:0000313|EMBL:JAT61834.1} PE=4	GO:0008033(tRNA processing)|GO:0016740(transferase activity)
rna-tia000032.2	Superscaffold1	3460516	3537871	IPR003827; tRNA wybutosine-synthesizing protein|IPR006652; Kelch repeat type 1|IPR030382; SAM-dependent methyltransferase TRM5/TYW2-type	K15450 tRNA wybutosine-synthesizing protein 3 [EC:2.1.1.282] | (RefSeq) tRNA wybutosine-synthesizing protein 2/3/4	tRNA wybutosine-synthesizing protein 2/3/4 tRNA wybutosine-synthesizing protein 3 homolog Short=tRNA-yW-synthesizing protein 3 EC=2.1.1.282 tRNA(Phe) 7-((3-amino-3-carboxypropyl)-4-demethylwyosine(37)-N(4))-methyltransferase tRNA wybutosine-synthesizing protein 2 homolog Short=tRNA-yW-synthesizing protein 2 EC=2.5.1.114 tRNA(Phe) (4-demethylwyosine(37)-C(7)) aminocarboxypropyltransferase OS=Oryza…	tRNA wybutosine-synthesizing protein 2/3/4 isoform X1 [Dendrobium catenatum]	Uncharacterized protein {ECO:0000313|EnsemblPlants:GSMUA_Achr6P29460_001} OS=Musa acuminata subsp. malaccensis (Wild banana) (Musa malaccensis) PE=4	GO:0008033(tRNA processing)|GO:0016740(transferase activity)
rna-tia000032.3	Superscaffold1	3460516	3537871	IPR003827; tRNA wybutosine-synthesizing protein|IPR006652; Kelch repeat type 1|IPR030382; SAM-dependent methyltransferase TRM5/TYW2-type	K15450 tRNA wybutosine-synthesizing protein 3 [EC:2.1.1.282] | (RefSeq) tRNA wybutosine-synthesizing protein 2/3/4	tRNA wybutosine-synthesizing protein 2/3/4 tRNA wybutosine-synthesizing protein 3 homolog Short=tRNA-yW-synthesizing protein 3 EC=2.1.1.282 tRNA(Phe) 7-((3-amino-3-carboxypropyl)-4-demethylwyosine(37)-N(4))-methyltransferase tRNA wybutosine-synthesizing protein 2 homolog Short=tRNA-yW-synthesizing protein 2 EC=2.5.1.114 tRNA(Phe) (4-demethylwyosine(37)-C(7)) aminocarboxypropyltransferase OS=Oryza…	tRNA wybutosine-synthesizing protein 2/3/4 isoform X1 [Dendrobium catenatum]	Uncharacterized protein {ECO:0000313|EnsemblPlants:GSMUA_Achr6P29460_001} OS=Musa acuminata subsp. malaccensis (Wild banana) (Musa malaccensis) PE=4	GO:0008033(tRNA processing)|GO:0016740(transferase activity)
rna-tia000032.4	Superscaffold1	3460516	3544680	IPR003827; tRNA wybutosine-synthesizing protein|IPR006652; Kelch repeat type 1|IPR030382; SAM-dependent methyltransferase TRM5/TYW2-type	K15450 tRNA wybutosine-synthesizing protein 3 [EC:2.1.1.282] | (RefSeq) tRNA wybutosine-synthesizing protein 2/3/4	tRNA wybutosine-synthesizing protein 2/3/4 tRNA wybutosine-synthesizing protein 3 homolog Short=tRNA-yW-synthesizing protein 3 EC=2.1.1.282 tRNA(Phe) 7-((3-amino-3-carboxypropyl)-4-demethylwyosine(37)-N(4))-methyltransferase tRNA wybutosine-synthesizing protein 2 homolog Short=tRNA-yW-synthesizing protein 2 EC=2.5.1.114 tRNA(Phe) (4-demethylwyosine(37)-C(7)) aminocarboxypropyltransferase OS=Oryza…	tRNA wybutosine-synthesizing protein 2/3/4 isoform X1 [Dendrobium catenatum]	Uncharacterized protein {ECO:0000313|EnsemblPlants:GSMUA_Achr6P29460_001} OS=Musa acuminata subsp. malaccensis (Wild banana) (Musa malaccensis) PE=4	GO:0008033(tRNA processing)|GO:0016740(transferase activity)
rna-tia000033.1	Superscaffold1	3607850	3636904	IPR012617; Apoptosis-antagonizing transcription factor, C-terminal|IPR025160; AATF leucine zipper-containing domain|IPR039223; Protein AATF/Bfr2	K14782 protein AATF/BFR2 | (RefSeq) protein AATF	-	protein AATF isoform X1 [Dendrobium catenatum]	Uncharacterized protein {ECO:0000313|EnsemblPlants:GSMUA_Achr9P18970_001} OS=Musa acuminata subsp. malaccensis (Wild banana) (Musa malaccensis) PE=4	GO:0005730(nucleolus)
rna-tia000034.1	Superscaffold1	3722491	3725796	IPR004839; Aminotransferase, class I/classII	no KO assigned | (RefSeq) 1-aminocyclopropane-1-carboxylate synthase 3-like	1-aminocyclopropane-1-carboxylate synthase {ECO:0000303|PubMed:7716231} Short=ACC synthase EC=1.4.-.- {ECO:0000269|PubMed:10704193} EC=4.4.1.14 {ECO:0000269|PubMed:11591146, ECO:0000269|PubMed:7809054} S-adenosyl-L-methionine methylthioadenosine-lyase OS=Malus domestica (Apple) (Pyrus malus) Name=ACS-1 {ECO:0000303|PubMed:7716231} PE=1	1-aminocyclopropane-1-carboxylate synthase 3-like [Phalaenopsis equestris] >XP_020598942.1 1-aminocyclopropane-1-carboxylate synthase 3-like [Phalaenopsis equestris]	1-aminocyclopropane-1-carboxylate synthase 3 {ECO:0000313|EMBL:ADO11888.1} Fragment OS=Dendrobium hybrid cultivar Name=ACS3 {ECO:0000313|EMBL:ADO11888.1} PE=2	GO:0009058(biosynthetic process)|GO:0003824(catalytic activity)|GO:0030170(pyridoxal phosphate binding)
rna-tia000035.1	Superscaffold1	3818051	3822443	-	-	-	LOW QUALITY PROTEIN: uncharacterized protein LOC110026625 [Phalaenopsis equestris]	-	-
rna-tia000036.1	Superscaffold1	3822551	3825915	-	-	-	uncharacterized protein LOC110115014 isoform X1 [Dendrobium catenatum] >XP_020703765.1 uncharacterized protein LOC110115014 isoform X1 [Dendrobium catenatum]	-	-
rna-tia000037.1	Superscaffold1	3854286	3855089	IPR001611; Leucine-rich repeat|IPR013210; Leucine-rich repeat-containing N-terminal, plant-type	no KO assigned | (RefSeq) probably inactive leucine-rich repeat receptor-like protein kinase IMK2	Inactive LRR receptor-like serine/threonine-protein kinase BIR2 {ECO:0000305} Protein BAK1-INTERACTING RECEPTOR-LIKE KINASE 2 {ECO:0000303|PubMed:24388849} Precursor OS=Arabidopsis thaliana (Mouse-ear cress) ORFNames=MFJ20.14 {ECO:0000312|EMBL:BAB02861.1} PE=1	inactive LRR receptor-like serine/threonine-protein kinase BIR2 [Dendrobium catenatum]	probably inactive leucine-rich repeat receptor-like protein kinase IMK2 isoform X1 {ECO:0000313|RefSeq:XP_016746050.1} probably inactive leucine-rich repeat receptor-like protein kinase IMK2 isoform X2 {ECO:0000313|RefSeq:XP_016746051.1} OS=Gossypium hirsutum (Upland cotton) (Gossypium mexicanum) ECO:0000313|RefSeq:XP_016746051.1} PE=4	GO:0016021(integral component of membrane)|GO:0005886(plasma membrane)|GO:0016301(kinase activity)
rna-tia000038.1	Superscaffold1	3901931	3913464	IPR011598; Myc-type, basic helix-loop-helix (bHLH) domain|IPR024097; Basic helix-loop-helix leucine zipper transcription factor	no KO assigned | (RefSeq) transcription factor bHLH74	Transcription factor bHLH74 Basic helix-loop-helix protein 74 Short=AtbHLH74 Short=bHLH 74 Protein ACTIVATOR FOR CELL ELONGATION 2 Transcription factor EN 90 bHLH transcription factor bHLH074 OS=Arabidopsis thaliana (Mouse-ear cress) ORFNames=T27I1.15 PE=1	transcription factor bHLH74-like [Dendrobium catenatum]	Putative uncharacterized protein {ECO:0000313|EMBL:CBI41042.3} OS=Vitis vinifera (Grape) OrderedLocusNames=VIT_07s0151g00450 {ECO:0000313|EMBL:CBI41042.3} PE=4	GO:0006355(regulation of transcription, DNA-templated)|GO:0005634(nucleus)|GO:0003700(DNA-binding transcription factor activity)|GO:0046983(protein dimerization activity)|GO:0043565(sequence-specific DNA binding)
rna-tia000038.2	Superscaffold1	3901931	3913464	IPR011598; Myc-type, basic helix-loop-helix (bHLH) domain|IPR024097; Basic helix-loop-helix leucine zipper transcription factor	no KO assigned | (RefSeq) transcription factor bHLH74-like	Transcription factor bHLH74 Basic helix-loop-helix protein 74 Short=AtbHLH74 Short=bHLH 74 Protein ACTIVATOR FOR CELL ELONGATION 2 Transcription factor EN 90 bHLH transcription factor bHLH074 OS=Arabidopsis thaliana (Mouse-ear cress) ORFNames=T27I1.15 PE=1	transcription factor bHLH74-like [Dendrobium catenatum]	Transcription factor BHLH043 {ECO:0000313|EMBL:AOY34414.1} Fragment OS=Vaccinium corymbosum (Highbush blueberry) PE=2	-
rna-tia000039.1	Superscaffold1	4318271	4320981	-	K09285 AP2-like factor, ANT lineage | (RefSeq) AP2-like ethylene-responsive transcription factor ANT	AP2-like ethylene-responsive transcription factor ANT Complementing a protein kinase C mutant protein 1 Protein AINTEGUMENTA Protein DRAGON Protein OVULE MUTANT OS=Arabidopsis thaliana (Mouse-ear cress) ORFNames=T28I19.30 PE=1	AP2-like ethylene-responsive transcription factor ANT [Dendrobium catenatum]	AP2-4 {ECO:0000313|EMBL:AGI62040.1} OS=Erycina pusilla Name=AP2-4 {ECO:0000313|EMBL:AGI62040.1} PE=2	GO:0005634(nucleus)|GO:0003677(DNA binding)|GO:0003700(DNA-binding transcription factor activity)
rna-tia000039.2	Superscaffold1	4317584	4320981	IPR001471; AP2/ERF domain	K09285 AP2-like factor, ANT lineage | (RefSeq) AP2-like ethylene-responsive transcription factor ANT	AP2-like ethylene-responsive transcription factor ANT Complementing a protein kinase C mutant protein 1 Protein AINTEGUMENTA Protein DRAGON Protein OVULE MUTANT OS=Arabidopsis thaliana (Mouse-ear cress) ORFNames=T28I19.30 PE=1	AP2-like ethylene-responsive transcription factor ANT [Dendrobium catenatum]	AP2-4 {ECO:0000313|EMBL:AGI62040.1} OS=Erycina pusilla Name=AP2-4 {ECO:0000313|EMBL:AGI62040.1} PE=2	GO:0005634(nucleus)|GO:0003677(DNA binding)|GO:0003700(DNA-binding transcription factor activity)
rna-tia000040.1	Superscaffold1	4608542	4689858	IPR000357; HEAT repeat|IPR040122; Importin beta family|IPR041653; Importin repeat 4	K20222 importin-5 | (RefSeq) importin-5-like	Importin subunit beta-1 {ECO:0000305} Karyopherin subunit beta-1 Short=ATKPNB1 {ECO:0000303|PubMed:23582042} OS=Arabidopsis thaliana (Mouse-ear cress) ORFNames=MNC6.1 {ECO:0000312|EMBL:BAB09724.1} PE=1	Importin-5, partial [Glycine soja]	Importin-5 {ECO:0000313|EMBL:KHN47982.1} Fragment OS=Glycine soja (Wild soybean) ORFNames=glysoja_015452 {ECO:0000313|EMBL:KHN47982.1} PE=4	GO:0006606(protein import into nucleus)|GO:0005737(cytoplasm)|GO:0005634(nucleus)|GO:0061608(nuclear import signal receptor activity)|GO:0008139(nuclear localization sequence binding)
rna-tia000041.1	Superscaffold1	4874246	4878860	IPR000719; Protein kinase domain|IPR001245; Serine-threonine/tyrosine-protein kinase, catalytic domain|IPR001611; Leucine-rich repeat|IPR003591; Leucine-rich repeat, typical subtype|IPR013210; Leucine-rich repeat-containing N-terminal, plant-type	no KO assigned | (RefSeq) probable LRR receptor-like serine/threonine-protein kinase At2g16250	Probable LRR receptor-like serine/threonine-protein kinase At2g16250 EC=2.7.11.1 Precursor OS=Arabidopsis thaliana (Mouse-ear cress) OrderedLocusNames=At2g16250 ORFNames=F16F14.25 PE=2	probable LRR receptor-like serine/threonine-protein kinase At2g16250 [Dendrobium catenatum]	probable LRR receptor-like serine/threonine-protein kinase At2g16250 {ECO:0000313|RefSeq:XP_010263654.1} OS=Nelumbo nucifera (Sacred lotus) Name=LOC104601861 {ECO:0000313|RefSeq:XP_010263654.1} PE=4	GO:0016021(integral component of membrane)|GO:0005524(ATP binding)|GO:0004672(protein kinase activity)
rna-tia000042.1	Superscaffold1	4897078	4915919	IPR004853; Sugar phosphate transporter domain	K15356 GDP-mannose transporter | (RefSeq) GDP-mannose transporter GONST1	GDP-mannose transporter GONST1 {ECO:0000303|PubMed:11595802} Protein GOLGI NUCLEOTIDE SUGAR TRANSPORTER 1 {ECO:0000303|PubMed:11595802} OS=Arabidopsis thaliana (Mouse-ear cress) ORFNames=T10F5.19 {ECO:0000312|EMBL:AAD22687.2} PE=1	GDP-mannose transporter GONST1 [Phalaenopsis equestris]	Uncharacterized protein {ECO:0000313|EMBL:KDP39053.1} OS=Jatropha curcas (Barbados nut) ORFNames=JCGZ_00810 {ECO:0000313|EMBL:KDP39053.1} PE=4	GO:0016021(integral component of membrane)
rna-tia000042.2	Superscaffold1	4896000	4915919	IPR004853; Sugar phosphate transporter domain	K15356 GDP-mannose transporter | (RefSeq) GDP-mannose transporter GONST1	GDP-mannose transporter GONST1 {ECO:0000303|PubMed:11595802} Protein GOLGI NUCLEOTIDE SUGAR TRANSPORTER 1 {ECO:0000303|PubMed:11595802} OS=Arabidopsis thaliana (Mouse-ear cress) ORFNames=T10F5.19 {ECO:0000312|EMBL:AAD22687.2} PE=1	GDP-mannose transporter GONST1 [Phalaenopsis equestris]	Uncharacterized protein {ECO:0000313|EMBL:KDP39053.1} OS=Jatropha curcas (Barbados nut) ORFNames=JCGZ_00810 {ECO:0000313|EMBL:KDP39053.1} PE=4	GO:0016021(integral component of membrane)
rna-tia000043.1	Superscaffold1	5285572	5286478	-	-	-	-	-	-
rna-tia000044.1	Superscaffold1	5291692	5293089	IPR002213; UDP-glucuronosyl/UDP-glucosyltransferase	no KO assigned | (RefSeq) scopoletin glucosyltransferase-like	Scopoletin glucosyltransferase EC=2.4.1.128 Phenylpropanoid:glucosyltransferase 1 OS=Nicotiana tabacum (Common tobacco) Name=TOGT1 PE=1	scopoletin glucosyltransferase-like [Dendrobium catenatum]	UDP-glycosyltransferase 73B5 {ECO:0000313|EMBL:JAT61704.1} Fragment OS=Anthurium amnicola ORFNames=g.118004 {ECO:0000313|EMBL:JAT61704.1} PE=4	GO:0043231(intracellular membrane-bounded organelle)|GO:0016758(transferase activity, transferring hexosyl groups)|GO:0008194(UDP-glycosyltransferase activity)
rna-tia000045.1	Superscaffold1	5293822	5338742	-	K12259 spermine oxidase [EC:1.5.3.16 1.5.3.-] | (RefSeq) probable polyamine oxidase 5	Probable polyamine oxidase 5 Short=AtPAO5 EC=1.5.3.- OS=Arabidopsis thaliana (Mouse-ear cress) Name=PAO5 OrderedLocusNames=At4g29720 ORFNames=T16L4.230 PE=2	probable polyamine oxidase 5 isoform X1 [Phalaenopsis equestris] >XP_020583724.1 probable polyamine oxidase 5 isoform X2 [Phalaenopsis equestris]	Putative polyamine oxidase 5 {ECO:0000313|EMBL:JAT60431.1} OS=Anthurium amnicola {ECO:0000313|EMBL:JAT60431.1} PE=4	GO:0048510(regulation of timing of transition from vegetative to reproductive phase)|GO:0046208(spermine catabolic process)|GO:1903602(thermospermine catabolic process)|GO:0005737(cytoplasm)|GO:0050660(flavin adenine dinucleotide binding)|GO:0052903(N1-acetylspermine:oxygen oxidoreductase (3-acetamidopropanal-forming) activity)|GO:0052894(norspermine:oxygen oxidoreductase activity)|GO:0016491(oxi…
rna-tia000046.1	Superscaffold1	5368042	5402037	IPR001128; Cytochrome P450|IPR002401; Cytochrome P450, E-class, group I	K09587 steroid 22-alpha-hydroxylase [EC:1.14.13.-] | (RefSeq) cytochrome P450 90B1-like	Cytochrome P450 90B2 {ECO:0000305} EC=1.14.13.- {ECO:0000305} Protein DWARF4 homolog {ECO:0000303|PubMed:16369540} Short=OsDWARF4 {ECO:0000303|PubMed:16369540} Steroid 22-alpha-hydroxylase {ECO:0000305} OS=Oryza sativa subsp. japonica (Rice) ORFNames=OJ1626B05.9 {ECO:0000312|EMBL:AAN60994.1} PE=1	cytochrome P450 90B2-like isoform X1 [Dendrobium catenatum]	Uncharacterized protein {ECO:0000313|EnsemblPlants:GSMUA_AchrUn_randomP22170_001} OS=Musa acuminata subsp. malaccensis (Wild banana) (Musa malaccensis) PE=4	GO:0016132(brassinosteroid biosynthetic process)|GO:0010268(brassinosteroid homeostasis)|GO:0007275(multicellular organism development)|GO:0055114(oxidation-reduction process)|GO:0016125(sterol metabolic process)|GO:0016021(integral component of membrane)|GO:0020037(heme binding)|GO:0005506(iron ion binding)|GO:0004497(monooxygenase activity)|GO:0016705(oxidoreductase activity, acting on paired d…
rna-tia000047.1	Superscaffold1	5474080	5486723	IPR000719; Protein kinase domain	K04733 interleukin-1 receptor-associated kinase 4 [EC:2.7.11.1] | (RefSeq) SH3; probable receptor-like serine/threonine-protein kinase At4g34500	Probable receptor-like serine/threonine-protein kinase At4g34500 EC=2.7.11.1 OS=Arabidopsis thaliana (Mouse-ear cress) OrderedLocusNames=At4g34500 ORFNames=T4L20.80 PE=2	probable receptor-like serine/threonine-protein kinase At4g34500 [Dendrobium catenatum]	probable receptor-like serine/threonine-protein kinase At4g34500 {ECO:0000313|RefSeq:XP_010254859.1} OS=Nelumbo nucifera (Sacred lotus) Name=LOC104595699 {ECO:0000313|RefSeq:XP_010254859.1} PE=3	GO:0006468(protein phosphorylation)|GO:0016021(integral component of membrane)|GO:0005886(plasma membrane)|GO:0005524(ATP binding)|GO:0004675(transmembrane receptor protein serine/threonine kinase activity)|GO:0004674(protein serine/threonine kinase activity)
rna-tia000048.1	Superscaffold1	5624006	5625367	-	-	-	-	-	-
rna-tia000049.1	Superscaffold1	5636942	5684713	-	-	-	-	-	-
rna-tia000050.1	Superscaffold1	5726413	5766591	-	-	-	-	-	-
rna-tia000051.1	Superscaffold1	5825526	5827373	IPR001509; NAD-dependent epimerase/dehydratase	K02377 GDP-L-fucose synthase [EC:1.1.1.271] | (RefSeq) probable GDP-L-fucose synthase 1	Probable GDP-L-fucose synthase 1 EC=1.1.1.271 {ECO:0000250|UniProtKB:O49213} GDP-4-keto-6-deoxy-D-mannose-3,5-epimerase-4-reductase 1 OS=Oryza sativa subsp. japonica (Rice) ORFNames=OsJ_22191 {ECO:0000312|EMBL:EAZ37847.1}, OSJNBa0085J13.7 PE=2	probable GDP-L-fucose synthase 1 [Dendrobium catenatum]	Uncharacterized protein {ECO:0000313|EnsemblPlants:ORUFI06G24770.1} OS=Oryza rufipogon (Brownbeard rice) (Asian wild rice) PE=3	GO:0050662(coenzyme binding)|GO:0050577(GDP-L-fucose synthase activity)
rna-tia000051.2	Superscaffold1	5825526	5827373	IPR001509; NAD-dependent epimerase/dehydratase	K02377 GDP-L-fucose synthase [EC:1.1.1.271] | (RefSeq) probable GDP-L-fucose synthase 1	Probable GDP-L-fucose synthase 1 EC=1.1.1.271 {ECO:0000250|UniProtKB:O49213} GDP-4-keto-6-deoxy-D-mannose-3,5-epimerase-4-reductase 1 OS=Oryza sativa subsp. japonica (Rice) ORFNames=OsJ_22191 {ECO:0000312|EMBL:EAZ37847.1}, OSJNBa0085J13.7 PE=2	probable GDP-L-fucose synthase 1 [Dendrobium catenatum]	Uncharacterized protein {ECO:0000313|EnsemblPlants:ORUFI06G24770.1} OS=Oryza rufipogon (Brownbeard rice) (Asian wild rice) PE=3	GO:0050662(coenzyme binding)|GO:0050577(GDP-L-fucose synthase activity)
rna-tia000051.3	Superscaffold1	5825526	5827373	IPR001509; NAD-dependent epimerase/dehydratase	K02377 GDP-L-fucose synthase [EC:1.1.1.271] | (RefSeq) probable GDP-L-fucose synthase 1	Probable GDP-L-fucose synthase 1 EC=1.1.1.271 {ECO:0000250|UniProtKB:O49213} GDP-4-keto-6-deoxy-D-mannose-3,5-epimerase-4-reductase 1 OS=Oryza sativa subsp. japonica (Rice) ORFNames=OsJ_22191 {ECO:0000312|EMBL:EAZ37847.1}, OSJNBa0085J13.7 PE=2	probable GDP-L-fucose synthase 1 [Dendrobium catenatum]	Uncharacterized protein {ECO:0000313|EnsemblPlants:ORUFI06G24770.1} OS=Oryza rufipogon (Brownbeard rice) (Asian wild rice) PE=3	GO:0050662(coenzyme binding)|GO:0050577(GDP-L-fucose synthase activity)
rna-tia000052.1	Superscaffold1	5944471	5958316	IPR034566; Type 2 DNA topoisomerase 6 subunit B-like, plants	no KO assigned | (RefSeq) type 2 DNA topoisomerase 6 subunit B-like	Type 2 DNA topoisomerase 6 subunit B-like {ECO:0000305} Meiotic topoisomerase VIB-like {ECO:0000303|PubMed:26917763} Short=AtMTOPVIB {ECO:0000303|PubMed:26917764} OS=Arabidopsis thaliana (Mouse-ear cress) ORFNames=F8A5.1 {ECO:0000312|EMBL:AAB71954.1} PE=1	type 2 DNA topoisomerase 6 subunit B-like isoform X1 [Dendrobium catenatum]	Uncharacterized protein {ECO:0000313|EMBL:KQK17480.1} OS=Brachypodium distachyon (Purple false brome) (Trachynia distachya) ORFNames=BRADI_1g34717 {ECO:0000313|EMBL:KQK17480.1} PE=4	-
rna-tia000052.2	Superscaffold1	5944376	5961245	IPR034566; Type 2 DNA topoisomerase 6 subunit B-like, plants	no KO assigned | (RefSeq) type 2 DNA topoisomerase 6 subunit B-like	Type 2 DNA topoisomerase 6 subunit B-like {ECO:0000305} Meiotic topoisomerase VIB-like {ECO:0000303|PubMed:26917763} Short=AtMTOPVIB {ECO:0000303|PubMed:26917764} OS=Arabidopsis thaliana (Mouse-ear cress) ORFNames=F8A5.1 {ECO:0000312|EMBL:AAB71954.1} PE=1	type 2 DNA topoisomerase 6 subunit B-like [Phalaenopsis equestris]	Uncharacterized protein {ECO:0000313|EMBL:KQK17480.1} OS=Brachypodium distachyon (Purple false brome) (Trachynia distachya) ORFNames=BRADI_1g34717 {ECO:0000313|EMBL:KQK17480.1} PE=4	-
rna-tia000052.3	Superscaffold1	5944376	5961245	IPR034566; Type 2 DNA topoisomerase 6 subunit B-like, plants	no KO assigned | (RefSeq) type 2 DNA topoisomerase 6 subunit B-like	Type 2 DNA topoisomerase 6 subunit B-like {ECO:0000305} Meiotic topoisomerase VIB-like {ECO:0000303|PubMed:26917763} Short=AtMTOPVIB {ECO:0000303|PubMed:26917764} OS=Arabidopsis thaliana (Mouse-ear cress) ORFNames=F8A5.1 {ECO:0000312|EMBL:AAB71954.1} PE=1	type 2 DNA topoisomerase 6 subunit B-like [Dendrobium catenatum]	Uncharacterized protein {ECO:0000313|EnsemblPlants:BRADI1G34717.1} OS=Brachypodium distachyon (Purple false brome) (Trachynia distachya) Name=LOC100827557 {ECO:0000313|EnsemblPlants:BRADI1G34717.1} PE=4	-
rna-tia000052.4	Superscaffold1	5944376	5961245	IPR034566; Type 2 DNA topoisomerase 6 subunit B-like, plants	no KO assigned | (RefSeq) type 2 DNA topoisomerase 6 subunit B-like	Type 2 DNA topoisomerase 6 subunit B-like {ECO:0000305} Meiotic topoisomerase VIB-like {ECO:0000303|PubMed:26917763} Short=AtMTOPVIB {ECO:0000303|PubMed:26917764} OS=Arabidopsis thaliana (Mouse-ear cress) ORFNames=F8A5.1 {ECO:0000312|EMBL:AAB71954.1} PE=1	type 2 DNA topoisomerase 6 subunit B-like [Phalaenopsis equestris]	Uncharacterized protein {ECO:0000313|EMBL:KQK17480.1} OS=Brachypodium distachyon (Purple false brome) (Trachynia distachya) ORFNames=BRADI_1g34717 {ECO:0000313|EMBL:KQK17480.1} PE=4	-
rna-tia000053.1	Superscaffold1	5962198	5994847	IPR023753; FAD/NAD(P)-binding domain	K08232 monodehydroascorbate reductase (NADH) [EC:1.6.5.4] | (RefSeq) monodehydroascorbate reductase 4, peroxisomal	Monodehydroascorbate reductase 4, peroxisomal {ECO:0000303|PubMed:16146528} Short=AtMDAR4 {ECO:0000303|PubMed:16146528} EC=1.6.5.4 {ECO:0000305} OS=Arabidopsis thaliana (Mouse-ear cress) ORFNames=K16N12.2 {ECO:0000312|EMBL:BAB02528.1} PE=1	monodehydroascorbate reductase 4, peroxisomal isoform X1 [Dendrobium catenatum]	Uncharacterized protein {ECO:0000313|EnsemblPlants:GSMUA_Achr6P09110_001} OS=Musa acuminata subsp. malaccensis (Wild banana) (Musa malaccensis) PE=4	GO:0042744(hydrogen peroxide catabolic process)|GO:0009941(chloroplast envelope)|GO:0016021(integral component of membrane)|GO:0005778(peroxisomal membrane)|GO:0050660(flavin adenine dinucleotide binding)|GO:0016656(monodehydroascorbate reductase (NADH) activity)|GO:0016491(oxidoreductase activity)
rna-tia000053.2	Superscaffold1	5962198	5994847	IPR023753; FAD/NAD(P)-binding domain	K08232 monodehydroascorbate reductase (NADH) [EC:1.6.5.4] | (RefSeq) monodehydroascorbate reductase 4, peroxisomal	Monodehydroascorbate reductase 4, peroxisomal {ECO:0000303|PubMed:16146528} Short=AtMDAR4 {ECO:0000303|PubMed:16146528} EC=1.6.5.4 {ECO:0000305} OS=Arabidopsis thaliana (Mouse-ear cress) ORFNames=K16N12.2 {ECO:0000312|EMBL:BAB02528.1} PE=1	monodehydroascorbate reductase 4, peroxisomal isoform X1 [Dendrobium catenatum]	Uncharacterized protein {ECO:0000313|EnsemblPlants:GSMUA_Achr6P09110_001} OS=Musa acuminata subsp. malaccensis (Wild banana) (Musa malaccensis) PE=4	GO:0042744(hydrogen peroxide catabolic process)|GO:0009941(chloroplast envelope)|GO:0016021(integral component of membrane)|GO:0005778(peroxisomal membrane)|GO:0050660(flavin adenine dinucleotide binding)|GO:0016656(monodehydroascorbate reductase (NADH) activity)|GO:0016491(oxidoreductase activity)
rna-tia000054.1	Superscaffold1	6105448	6119723	-	no KO assigned | (RefSeq) uncharacterized LOC105058148	-	uncharacterized protein LOC110114065 [Dendrobium catenatum]	Uncharacterized protein {ECO:0000313|EnsemblPlants:GSMUA_Achr8P05230_001} OS=Musa acuminata subsp. malaccensis (Wild banana) (Musa malaccensis) PE=4	GO:0016021(integral component of membrane)
rna-tia000055.1	Superscaffold1	6229381	6230575	IPR013087; Zinc finger C2H2-type	no KO assigned | (RefSeq) zinc finger protein ZAT9-like	Zinc finger protein ZAT9 OS=Arabidopsis thaliana (Mouse-ear cress) Name=ZAT9 OrderedLocusNames=At3g60580 ORFNames=T8B10.240 PE=2	zinc finger protein ZAT4-like [Dendrobium catenatum]	Zinc finger family protein {ECO:0000313|EMBL:KMZ65539.1} OS=Zostera marina (Eelgrass) ORFNames=ZOSMA_31G01270 {ECO:0000313|EMBL:KMZ65539.1} PE=4	GO:0003676(nucleic acid binding)
rna-tia000056.1	Superscaffold1	6371583	6373098	IPR002213; UDP-glucuronosyl/UDP-glucosyltransferase	no KO assigned | (RefSeq) UDP-glucose flavonoid 3-O-glucosyltransferase 7	UDP-glycosyltransferase 73C4 EC=2.4.1.- OS=Arabidopsis thaliana (Mouse-ear cress) Name=UGT73C4 OrderedLocusNames=At2g36770 ORFNames=F13K3.17 PE=2	UDP-glycosyltransferase 73C5-like isoform X1 [Asparagus officinalis]	Glycosyltransferase {ECO:0000256|RuleBase:RU362057} EC=2.4.1.- {ECO:0000256|RuleBase:RU362057} OS=Triticum aestivum (Wheat) PE=3	GO:0043231(intracellular membrane-bounded organelle)|GO:0016758(transferase activity, transferring hexosyl groups)|GO:0008194(UDP-glycosyltransferase activity)
rna-tia000057.1	Superscaffold1	6493109	6526160	IPR007863; Peptidase M16, C-terminal|IPR011765; Peptidase M16, N-terminal	K17732 mitochondrial-processing peptidase subunit beta [EC:3.4.24.64] | (RefSeq) probable mitochondrial-processing peptidase subunit beta, mitochondrial	Probable mitochondrial-processing peptidase subunit beta, mitochondrial EC=3.4.24.64 Beta-MPP Precursor OS=Arabidopsis thaliana (Mouse-ear cress) ORFNames=F1C9.12 {ECO:0000312|EMBL:AAF14827.1} PE=1	probable mitochondrial-processing peptidase subunit beta, mitochondrial [Dendrobium catenatum]	Uncharacterized protein {ECO:0000313|EnsemblPlants:GSMUA_Achr4P28020_001} OS=Musa acuminata subsp. malaccensis (Wild banana) (Musa malaccensis) PE=3	GO:0006627(protein processing involved in protein targeting to mitochondrion)|GO:0005743(mitochondrial inner membrane)|GO:0017087(mitochondrial processing peptidase complex)|GO:0005739(mitochondrion)|GO:0046872(metal ion binding)|GO:0004222(metalloendopeptidase activity)
rna-tia000058.1	Superscaffold1	6549440	6551083	-	-	-	-	-	-
rna-tia000059.1	Superscaffold1	6551416	6552731	IPR000504; RNA recognition motif domain	K12741 heterogeneous nuclear ribonucleoprotein A1/A3 | (RefSeq) UBP1-associated protein 2C-like	UBP1-associated protein 2C OS=Arabidopsis thaliana (Mouse-ear cress) Name=UBA2C OrderedLocusNames=At3g15010 ORFNames=K15M2.15 PE=2	UBP1-associated protein 2C-like [Dendrobium catenatum] >XP_020698835.1 UBP1-associated protein 2C-like [Dendrobium catenatum]	RBP42 {ECO:0000313|EMBL:AFC89654.1} OS=Elaeis guineensis var. tenera (Oil palm) PE=4	GO:0006397(mRNA processing)|GO:0005634(nucleus)|GO:1990904(ribonucleoprotein complex)|GO:0003729(mRNA binding)|GO:0003723(RNA binding)
rna-tia000059.2	Superscaffold1	6548366	6552731	IPR000504; RNA recognition motif domain	K12741 heterogeneous nuclear ribonucleoprotein A1/A3 | (RefSeq) UBP1-associated protein 2C-like	UBP1-associated protein 2C OS=Arabidopsis thaliana (Mouse-ear cress) Name=UBA2C OrderedLocusNames=At3g15010 ORFNames=K15M2.15 PE=2	UBP1-associated protein 2C-like [Dendrobium catenatum] >XP_020698835.1 UBP1-associated protein 2C-like [Dendrobium catenatum]	RBP42 {ECO:0000313|EMBL:AFC89654.1} OS=Elaeis guineensis var. tenera (Oil palm) PE=4	GO:0006397(mRNA processing)|GO:0005634(nucleus)|GO:1990904(ribonucleoprotein complex)|GO:0003729(mRNA binding)|GO:0003723(RNA binding)
rna-tia000060.1	Superscaffold1	6620356	6638810	IPR012946; X8 domain	no KO assigned | (RefSeq) PLASMODESMATA CALLOSE-BINDING PROTEIN 3	PLASMODESMATA CALLOSE-BINDING PROTEIN 3 Short=AtPDCB3 Precursor OS=Arabidopsis thaliana (Mouse-ear cress) Name=PDCB3 OrderedLocusNames=At1g18650 ORFNames=F25I16.1 PE=1	PLASMODESMATA CALLOSE-BINDING PROTEIN 3-like [Phalaenopsis equestris]	Uncharacterized protein {ECO:0000313|EnsemblPlants:GSMUA_Achr5P08900_001} OS=Musa acuminata subsp. malaccensis (Wild banana) (Musa malaccensis) PE=4	-
rna-tia000060.2	Superscaffold1	6620356	6640873	IPR012946; X8 domain	no KO assigned | (RefSeq) PLASMODESMATA CALLOSE-BINDING PROTEIN 3-like isoform X1	PLASMODESMATA CALLOSE-BINDING PROTEIN 3 Short=AtPDCB3 Precursor OS=Arabidopsis thaliana (Mouse-ear cress) Name=PDCB3 OrderedLocusNames=At1g18650 ORFNames=F25I16.1 PE=1	PLASMODESMATA CALLOSE-BINDING PROTEIN 3-like [Phalaenopsis equestris]	Uncharacterized protein {ECO:0000313|EnsemblPlants:GSMUA_AchrUn_randomP09900_001} OS=Musa acuminata subsp. malaccensis (Wild banana) (Musa malaccensis) PE=4	-
rna-tia000060.3	Superscaffold1	6635581	6638810	IPR012946; X8 domain	no KO assigned | (RefSeq) PLASMODESMATA CALLOSE-BINDING PROTEIN 3-like isoform X1	PLASMODESMATA CALLOSE-BINDING PROTEIN 3 Short=AtPDCB3 Precursor OS=Arabidopsis thaliana (Mouse-ear cress) Name=PDCB3 OrderedLocusNames=At1g18650 ORFNames=F25I16.1 PE=1	PLASMODESMATA CALLOSE-BINDING PROTEIN 3-like [Phalaenopsis equestris]	Uncharacterized protein {ECO:0000313|EnsemblPlants:GSMUA_AchrUn_randomP09900_001} OS=Musa acuminata subsp. malaccensis (Wild banana) (Musa malaccensis) PE=4	-
rna-tia000061.1	Superscaffold1	6697582	6744763	IPR006968; Root UVB sensitive family	no KO assigned | (RefSeq) protein root UVB sensitive 3	Protein root UVB sensitive 3 {ECO:0000303|PubMed:19515790} OS=Arabidopsis thaliana (Mouse-ear cress) ORFNames=F21F23.21 {ECO:0000312|EMBL:AAF81304.1} PE=2	protein root UVB sensitive 3 isoform X1 [Dendrobium catenatum]	protein root UVB sensitive 3 isoform X1 {ECO:0000313|RefSeq:XP_010259869.1} OS=Nelumbo nucifera (Sacred lotus) Name=LOC104599155 {ECO:0000313|RefSeq:XP_010259869.1} PE=4	GO:0016021(integral component of membrane)
rna-tia000061.2	Superscaffold1	6701687	6744763	IPR006968; Root UVB sensitive family	no KO assigned | (RefSeq) protein root UVB sensitive 3	Protein root UVB sensitive 3 {ECO:0000303|PubMed:19515790} OS=Arabidopsis thaliana (Mouse-ear cress) ORFNames=F21F23.21 {ECO:0000312|EMBL:AAF81304.1} PE=2	protein root UVB sensitive 3 isoform X1 [Dendrobium catenatum]	protein root UVB sensitive 3 isoform X1 {ECO:0000313|RefSeq:XP_010259869.1} OS=Nelumbo nucifera (Sacred lotus) Name=LOC104599155 {ECO:0000313|RefSeq:XP_010259869.1} PE=4	GO:0016021(integral component of membrane)
rna-tia000062.1	Superscaffold1	6804900	6805538	-	-	-	-	-	-
rna-tia000063.1	Superscaffold1	6834943	6837889	IPR006689; Small GTPase superfamily, ARF/SAR type	K07943 ADP-ribosylation factor-like protein 2 | (RefSeq) ADP-ribosylation factor-like protein 2	ADP-ribosylation factor-like protein 2 Protein ARF-like 2 Protein HALLIMASCH Protein TITAN 5 OS=Arabidopsis thaliana (Mouse-ear cress) ORFNames=T30D6.10 PE=2	PREDICTED: ADP-ribosylation factor-like protein 2 isoform X2 [Elaeis guineensis] >XP_010941995.1 PREDICTED: ADP-ribosylation factor-like protein 2 isoform X2 [Elaeis guineensis] >XP_010941998.1 PREDICTED: ADP-ribosylation factor-like protein 2 isoform X2 [Elaeis guineensis] >XP_019711234.1 PREDICTED: ADP-ribosylation factor-like protein 2 isoform X2 [Elaeis guineensis] >XP_019711235.1 PREDICTED: …	ADP-ribosylation factor-like protein 2 {ECO:0000313|EMBL:OAY73805.1} OS=Ananas comosus (Pineapple) (Ananas ananas) ORFNames=ACMD2_07744 {ECO:0000313|EMBL:OAY73805.1} PE=3	GO:0031116(positive regulation of microtubule polymerization)|GO:0009793(embryo development ending in seed dormancy)|GO:0009558(embryo sac cellularization)|GO:0009960(endosperm development)|GO:0005737(cytoplasm)|GO:0015630(microtubule cytoskeleton)|GO:0005525(GTP binding)
rna-tia000063.2	Superscaffold1	6834733	6842240	IPR006689; Small GTPase superfamily, ARF/SAR type	K07943 ADP-ribosylation factor-like protein 2 | (RefSeq) ADP-ribosylation factor-like protein 2	ADP-ribosylation factor-like protein 2 Protein ARF-like 2 Protein HALLIMASCH Protein TITAN 5 OS=Arabidopsis thaliana (Mouse-ear cress) ORFNames=T30D6.10 PE=2	PREDICTED: ADP-ribosylation factor-like protein 2 isoform X2 [Elaeis guineensis] >XP_010941995.1 PREDICTED: ADP-ribosylation factor-like protein 2 isoform X2 [Elaeis guineensis] >XP_010941998.1 PREDICTED: ADP-ribosylation factor-like protein 2 isoform X2 [Elaeis guineensis] >XP_019711234.1 PREDICTED: ADP-ribosylation factor-like protein 2 isoform X2 [Elaeis guineensis] >XP_019711235.1 PREDICTED: …	ADP-ribosylation factor-like protein 2 {ECO:0000313|EMBL:OAY73805.1} OS=Ananas comosus (Pineapple) (Ananas ananas) ORFNames=ACMD2_07744 {ECO:0000313|EMBL:OAY73805.1} PE=3	GO:0031116(positive regulation of microtubule polymerization)|GO:0009793(embryo development ending in seed dormancy)|GO:0009558(embryo sac cellularization)|GO:0009960(endosperm development)|GO:0005737(cytoplasm)|GO:0015630(microtubule cytoskeleton)|GO:0005525(GTP binding)
rna-tia000064.1	Superscaffold1	6914282	6951307	IPR000594; THIF-type NAD/FAD binding fold	K10684 ubiquitin-like 1-activating enzyme E1 A [EC:6.2.1.45] | (RefSeq) SUMO-activating enzyme subunit 1B-1	SUMO-activating enzyme subunit 1B-2 SUMO-activating enzyme subunit 1-2 Ubiquitin-like 1-activating enzyme E1A OS=Arabidopsis thaliana (Mouse-ear cress) ORFNames=MFB16.15 PE=1	SUMO-activating enzyme subunit 1B-1-like isoform X2 [Phalaenopsis equestris]	Uncharacterized protein {ECO:0000313|EnsemblPlants:GSMUA_AchrUn_randomP19980_001} OS=Musa acuminata subsp. malaccensis (Wild banana) (Musa malaccensis) PE=4	GO:0032446(protein modification by small protein conjugation)|GO:0016925(protein sumoylation)|GO:0005737(cytoplasm)|GO:0031510(SUMO activating enzyme complex)|GO:0019948(SUMO activating enzyme activity)|GO:0008641(ubiquitin-like modifier activating enzyme activity)
rna-tia000065.1	Superscaffold1	7070144	7071948	-	-	-	-	-	-
rna-tia000066.1	Superscaffold1	7072053	7076558	-	-	-	-	-	-
rna-tia000067.1	Superscaffold1	7114868	7115443	IPR000218; Ribosomal protein L14P	K02874 large subunit ribosomal protein L14 | (RefSeq) 50S ribosomal protein HLP, mitochondrial	50S ribosomal protein HLP, mitochondrial Protein HUELLENLOS PARALOG Precursor OS=Arabidopsis thaliana (Mouse-ear cress) Name=HLP OrderedLocusNames=At5g46160 ORFNames=MCL19.22 PE=2	50S ribosomal protein HLP, mitochondrial isoform X1 [Dendrobium catenatum] >XP_020686229.1 50S ribosomal protein HLP, mitochondrial isoform X1 [Dendrobium catenatum] >XP_020686237.1 50S ribosomal protein HLP, mitochondrial isoform X1 [Dendrobium catenatum] >XP_020686244.1 50S ribosomal protein HLP, mitochondrial isoform X1 [Dendrobium catenatum]	50S ribosomal protein HLP, mitochondrial {ECO:0000313|EMBL:OAY79642.1} OS=Ananas comosus (Pineapple) (Ananas ananas) ORFNames=ACMD2_13863 {ECO:0000313|EMBL:OAY79642.1} PE=3	GO:0006412(translation)|GO:0015934(large ribosomal subunit)|GO:0005762(mitochondrial large ribosomal subunit)|GO:0003735(structural constituent of ribosome)|GO:0070180(large ribosomal subunit rRNA binding)
rna-tia000067.2	Superscaffold1	7060838	7115443	IPR000218; Ribosomal protein L14P	K02874 large subunit ribosomal protein L14 | (RefSeq) 50S ribosomal protein HLP, mitochondrial	50S ribosomal protein HLP, mitochondrial Protein HUELLENLOS PARALOG Precursor OS=Arabidopsis thaliana (Mouse-ear cress) Name=HLP OrderedLocusNames=At5g46160 ORFNames=MCL19.22 PE=2	50S ribosomal protein HLP, mitochondrial isoform X1 [Dendrobium catenatum] >XP_020686229.1 50S ribosomal protein HLP, mitochondrial isoform X1 [Dendrobium catenatum] >XP_020686237.1 50S ribosomal protein HLP, mitochondrial isoform X1 [Dendrobium catenatum] >XP_020686244.1 50S ribosomal protein HLP, mitochondrial isoform X1 [Dendrobium catenatum]	Uncharacterized protein {ECO:0000313|EnsemblPlants:GSMUA_Achr5P02520_001} OS=Musa acuminata subsp. malaccensis (Wild banana) (Musa malaccensis) PE=3	GO:0006412(translation)|GO:0005762(mitochondrial large ribosomal subunit)|GO:0015934(large ribosomal subunit)|GO:0070180(large ribosomal subunit rRNA binding)|GO:0003735(structural constituent of ribosome)
rna-tia000067.3	Superscaffold1	7109074	7115443	IPR000218; Ribosomal protein L14P	K02874 large subunit ribosomal protein L14 | (RefSeq) 50S ribosomal protein HLP, mitochondrial	50S ribosomal protein HLP, mitochondrial Protein HUELLENLOS PARALOG Precursor OS=Arabidopsis thaliana (Mouse-ear cress) Name=HLP OrderedLocusNames=At5g46160 ORFNames=MCL19.22 PE=2	50S ribosomal protein HLP, mitochondrial isoform X1 [Dendrobium catenatum] >XP_020686229.1 50S ribosomal protein HLP, mitochondrial isoform X1 [Dendrobium catenatum] >XP_020686237.1 50S ribosomal protein HLP, mitochondrial isoform X1 [Dendrobium catenatum] >XP_020686244.1 50S ribosomal protein HLP, mitochondrial isoform X1 [Dendrobium catenatum]	Uncharacterized protein {ECO:0000313|EnsemblPlants:GSMUA_Achr5P02520_001} OS=Musa acuminata subsp. malaccensis (Wild banana) (Musa malaccensis) PE=3	GO:0006412(translation)|GO:0005762(mitochondrial large ribosomal subunit)|GO:0015934(large ribosomal subunit)|GO:0070180(large ribosomal subunit rRNA binding)|GO:0003735(structural constituent of ribosome)
rna-tia000068.1	Superscaffold1	7207698	7215487	IPR008030; NmrA-like domain	no KO assigned | (RefSeq) isoflavone reductase-like protein	Isoflavone reductase homolog EC=1.3.1.- CP100 OS=Solanum tuberosum (Potato) PE=2	isoflavone reductase homolog isoform X1 [Dendrobium catenatum]	Isoflavone reductase-like protein {ECO:0000313|EMBL:OAY71960.1} OS=Ananas comosus (Pineapple) (Ananas ananas) ORFNames=ACMD2_20073 {ECO:0000313|EMBL:OAY71960.1} PE=4	-
rna-tia000069.1	Superscaffold1	7314560	7320151	IPR005162; Retrotransposon gag domain	no KO assigned | (RefSeq) uncharacterized LOC103649235	-	uncharacterized protein LOC110097461 [Dendrobium catenatum]	Brain-specific angiogenesis inhibitor 1-associated protein 2-like protein 2 {ECO:0000313|EMBL:JAT63144.1} Fragment OS=Anthurium amnicola ORFNames=g.128374 {ECO:0000313|EMBL:JAT63144.1} PE=4	-
rna-tia000070.1	Superscaffold1	7324909	7328331	IPR025486; Domain of unknown function DUF4378|IPR033334; Protein LONGIFOLIA 1/2	no KO assigned | (RefSeq) protein LONGIFOLIA 1	Protein LONGIFOLIA 2 Protein TON1 RECRUITING MOTIF 1 OS=Arabidopsis thaliana (Mouse-ear cress) ORFNames=F14P3.18, F1C9.4 PE=1	protein LONGIFOLIA 2-like isoform X1 [Dendrobium catenatum]	Putative uncharacterized protein {ECO:0000313|EMBL:EEF34772.1} OS=Ricinus communis (Castor bean) ORFNames=RCOM_1027070 {ECO:0000313|EMBL:EEF34772.1} PE=4	-
rna-tia000071.1	Superscaffold1	7329085	7329795	-	-	-	-	-	-
rna-tia000072.1	Superscaffold1	7339183	7381938	IPR006652; Kelch repeat type 1	no KO assigned | (RefSeq) uncharacterized LOC105058101	Acyl-CoA-binding domain-containing protein 4 Short=Acyl-CoA binding protein 4 OS=Arabidopsis thaliana (Mouse-ear cress) Name=ACBP4 OrderedLocusNames=At3g05420 ORFNames=F22F7.13 PE=1	RING finger protein B-like isoform X2 [Dendrobium catenatum]	Uncharacterized protein {ECO:0000313|EMBL:ERN17915.1} OS=Amborella trichopoda ORFNames=AMTR_s00047p00230470 {ECO:0000313|EMBL:ERN17915.1} PE=4	-
rna-tia000072.2	Superscaffold1	7339183	7377837	IPR006652; Kelch repeat type 1	no KO assigned | (RefSeq) uncharacterized LOC105058101	Acyl-CoA-binding domain-containing protein 4 Short=Acyl-CoA binding protein 4 OS=Arabidopsis thaliana (Mouse-ear cress) Name=ACBP4 OrderedLocusNames=At3g05420 ORFNames=F22F7.13 PE=1	RING finger protein B-like isoform X2 [Dendrobium catenatum]	Uncharacterized protein {ECO:0000313|EMBL:ERN17915.1} OS=Amborella trichopoda ORFNames=AMTR_s00047p00230470 {ECO:0000313|EMBL:ERN17915.1} PE=4	-
rna-tia000073.1	Superscaffold1	7486136	7487867	IPR001128; Cytochrome P450|IPR002401; Cytochrome P450, E-class, group I	no KO assigned | (RefSeq) cytochrome P450 78A5-like	Cytochrome P450 78A5 EC=1.14.-.- Protein KLUH OS=Arabidopsis thaliana (Mouse-ear cress) ORFNames=F21F23.15 PE=2	cytochrome P450 78A5-like [Phalaenopsis equestris]	cytochrome P450 78A5 {ECO:0000313|RefSeq:XP_010257993.1} OS=Nelumbo nucifera (Sacred lotus) Name=LOC104597909 {ECO:0000313|RefSeq:XP_010257993.1} PE=3	GO:0016021(integral component of membrane)|GO:0020037(heme binding)|GO:0005506(iron ion binding)|GO:0016709(oxidoreductase activity, acting on paired donors, with incorporation or reduction of molecular oxygen, NAD(P)H as one donor, and incorporation of one atom of oxygen)
rna-tia000074.1	Superscaffold1	7721490	7733336	-	-	-	-	-	-
rna-tia000075.1	Superscaffold1	7780212	7799577	-	-	-	-	-	-
rna-tia000076.1	Superscaffold1	7927963	7929573	IPR002182; NB-ARC	no KO assigned | (RefSeq) disease resistance protein RGA2-like	Putative disease resistance protein RGA1 RGA3-blb OS=Solanum bulbocastanum (Wild potato) Name=RGA1 Synonyms=177O13.37, CB3A14.4 PE=2	uncharacterized protein LOC110093684 [Dendrobium catenatum]	Disease resistance protein (CC-NBS-LRR) {ECO:0000313|EMBL:CBW30238.1} OS=Musa balbisiana (Banana) ORFNames=MbP032N20cg380 {ECO:0000313|EMBL:CBW30238.1} PE=4	-
rna-tia000077.1	Superscaffold1	7929606	7931067	-	no KO assigned | (RefSeq) putative disease resistance RPP13-like protein 1	-	putative disease resistance RPP13-like protein 1, partial [Dendrobium catenatum]	Uncharacterized protein {ECO:0000313|EMBL:JAD58209.1} OS=Arundo donax (Giant reed) (Donax arundinaceus) PE=4	-
rna-tia000078.1	Superscaffold1	7948824	7951058	-	-	-	-	-	-
rna-tia000079.1	Superscaffold1	7970759	8030926	-	no KO assigned | (RefSeq) uncharacterized LOC18438878	-	uncharacterized protein LOC110025963 [Phalaenopsis equestris]	Uncharacterized protein {ECO:0000313|EMBL:OAY76752.1} OS=Ananas comosus (Pineapple) (Ananas ananas) ORFNames=ACMD2_07371 {ECO:0000313|EMBL:OAY76752.1} PE=4	-
rna-tia000079.2	Superscaffold1	7970508	7984757	-	no KO assigned | (RefSeq) uncharacterized LOC104606623	-	uncharacterized protein LOC110025963 [Phalaenopsis equestris]	uncharacterized protein LOC104606623 {ECO:0000313|RefSeq:XP_010270225.1} OS=Nelumbo nucifera (Sacred lotus) Name=LOC104606623 {ECO:0000313|RefSeq:XP_010270225.1} PE=4	-
rna-tia000080.1	Superscaffold1	8112138	8113670	IPR002912; ACT domain|IPR040217; ACT domain-containing protein ACR1-12	no KO assigned | (RefSeq) ACT domain-containing protein ACR4	ACT domain-containing protein ACR4 {ECO:0000305} Protein ACT DOMAIN REPEATS 4 {ECO:0000303|PubMed:12481063} OS=Arabidopsis thaliana (Mouse-ear cress) ORFNames=F4N2.2 {ECO:0000312|EMBL:AAF27052.1} PE=2	ACT domain-containing protein ACR4 [Phalaenopsis equestris]	Uncharacterized protein {ECO:0000313|EnsemblPlants:GSMUA_Achr7P26710_001} OS=Musa acuminata subsp. malaccensis (Wild banana) (Musa malaccensis) PE=4	GO:0016779(nucleotidyltransferase activity)
rna-tia000081.1	Superscaffold1	8113772	8114712	IPR040217; ACT domain-containing protein ACR1-12	no KO assigned | (RefSeq) ACT domain-containing protein ACR4-like	ACT domain-containing protein ACR4 {ECO:0000305} Protein ACT DOMAIN REPEATS 4 {ECO:0000303|PubMed:12481063} OS=Arabidopsis thaliana (Mouse-ear cress) ORFNames=F4N2.2 {ECO:0000312|EMBL:AAF27052.1} PE=2	ACT domain-containing protein ACR4 [Phalaenopsis equestris]	ACT domain-containing protein ACR4 {ECO:0000313|EMBL:OAY76728.1} OS=Ananas comosus (Pineapple) (Ananas ananas) ORFNames=ACMD2_07365 {ECO:0000313|EMBL:OAY76728.1} PE=4	-
rna-tia000081.2	Superscaffold1	8112138	8114712	IPR002912; ACT domain|IPR040217; ACT domain-containing protein ACR1-12	no KO assigned | (RefSeq) ACT domain-containing protein ACR4	ACT domain-containing protein ACR4 {ECO:0000305} Protein ACT DOMAIN REPEATS 4 {ECO:0000303|PubMed:12481063} OS=Arabidopsis thaliana (Mouse-ear cress) ORFNames=F4N2.2 {ECO:0000312|EMBL:AAF27052.1} PE=2	ACT domain-containing protein ACR4 [Phalaenopsis equestris]	ACT domain-containing protein ACR4-like {ECO:0000313|RefSeq:XP_010260920.1} OS=Nelumbo nucifera (Sacred lotus) Name=LOC104599871 {ECO:0000313|RefSeq:XP_010260920.1} PE=4	-
rna-tia000082.1	Superscaffold1	8126783	8127809	-	K07025 putative hydrolase of the HAD superfamily | (RefSeq) uncharacterized LOC104597165	-	uncharacterized protein C24B11.05 [Dendrobium catenatum]	uncharacterized protein LOC104597165 {ECO:0000313|RefSeq:XP_010256890.1, ECO:0000313|RefSeq:XP_010256891.1} OS=Nelumbo nucifera (Sacred lotus) ECO:0000313|RefSeq:XP_010256891.1} PE=4	GO:0016787(hydrolase activity)
rna-tia000083.1	Superscaffold1	8139076	8261253	-	-	-	-	-	-
rna-tia000084.1	Superscaffold1	8262542	8267179	IPR003689; Zinc/iron permease	K14709 solute carrier family 39 (zinc transporter), member 1/2/3 | (RefSeq) zinc transporter 11	Zinc transporter 2 ZRT/IRT-like protein 2 Short=OsZIP2 Precursor OS=Oryza sativa subsp. japonica (Rice) Name=ZIP2 OrderedLocusNames=Os03g0411800, LOC_Os03g29850 PE=2	zinc transporter 2 isoform X2 [Dendrobium catenatum]	Uncharacterized protein {ECO:0000313|EMBL:CDP13728.1} OS=Coffea canephora (Robusta coffee) ORFNames=GSCOC_T00038773001 {ECO:0000313|EMBL:CDP13728.1} PE=4	GO:0071577(zinc ion transmembrane transport)|GO:0016021(integral component of membrane)|GO:0046873(metal ion transmembrane transporter activity)|GO:0005385(zinc ion transmembrane transporter activity)
rna-tia000084.2	Superscaffold1	8262642	8267179	IPR003689; Zinc/iron permease	K14709 solute carrier family 39 (zinc transporter), member 1/2/3 | (RefSeq) zinc transporter 11	Zinc transporter 2 ZRT/IRT-like protein 2 Short=OsZIP2 Precursor OS=Oryza sativa subsp. japonica (Rice) Name=ZIP2 OrderedLocusNames=Os03g0411800, LOC_Os03g29850 PE=2	zinc transporter 2 isoform X2 [Dendrobium catenatum]	Zinc/iron permease {ECO:0000313|EMBL:KVI10407.1} OS=Cynara cardunculus var. scolymus (Globe artichoke) (Cynara scolymus) ORFNames=Ccrd_011170 {ECO:0000313|EMBL:KVI10407.1} PE=4	GO:0016021(integral component of membrane)|GO:0046873(metal ion transmembrane transporter activity)
rna-tia000085.1	Superscaffold1	8403664	8412693	IPR000719; Protein kinase domain|IPR001245; Serine-threonine/tyrosine-protein kinase, catalytic domain	no KO assigned | (RefSeq) proline-rich receptor-like protein kinase PERK4	Proline-rich receptor-like protein kinase PERK5 EC=2.7.11.1 Proline-rich extensin-like receptor kinase 5 Short=AtPERK5 OS=Arabidopsis thaliana (Mouse-ear cress) Name=PERK5 OrderedLocusNames=At4g34440 ORFNames=T4L20.20 PE=2	proline-rich receptor-like protein kinase PERK5 [Dendrobium catenatum]	Uncharacterized protein {ECO:0000313|EnsemblPlants:GSMUA_Achr7P26790_001} OS=Musa acuminata subsp. malaccensis (Wild banana) (Musa malaccensis) PE=3	GO:0006468(protein phosphorylation)|GO:0016021(integral component of membrane)|GO:0005886(plasma membrane)|GO:0005524(ATP binding)|GO:0004675(transmembrane receptor protein serine/threonine kinase activity)
rna-tia000085.2	Superscaffold1	8403552	8412693	IPR000719; Protein kinase domain|IPR001245; Serine-threonine/tyrosine-protein kinase, catalytic domain	no KO assigned | (RefSeq) proline-rich receptor-like protein kinase PERK4	Proline-rich receptor-like protein kinase PERK5 EC=2.7.11.1 Proline-rich extensin-like receptor kinase 5 Short=AtPERK5 OS=Arabidopsis thaliana (Mouse-ear cress) Name=PERK5 OrderedLocusNames=At4g34440 ORFNames=T4L20.20 PE=2	proline-rich receptor-like protein kinase PERK5 [Dendrobium catenatum]	Uncharacterized protein {ECO:0000313|EnsemblPlants:GSMUA_Achr4P03200_001} OS=Musa acuminata subsp. malaccensis (Wild banana) (Musa malaccensis) PE=4	GO:0006468(protein phosphorylation)|GO:0016021(integral component of membrane)|GO:0005886(plasma membrane)|GO:0005524(ATP binding)|GO:0004675(transmembrane receptor protein serine/threonine kinase activity)
rna-tia000086.1	Superscaffold1	8442243	8444710	IPR002885; Pentatricopeptide repeat	no KO assigned | (RefSeq) pentatricopeptide repeat-containing protein At2g01860	Pentatricopeptide repeat-containing protein At2g01860 Protein EMBRYO DEFECTIVE 975 OS=Arabidopsis thaliana (Mouse-ear cress) Name=EMB975 OrderedLocusNames=At2g01860 ORFNames=T23K3.5 PE=2	pentatricopeptide repeat-containing protein At2g01860 [Dendrobium catenatum]	Uncharacterized protein {ECO:0000313|EnsemblPlants:GSMUA_Achr1P18010_001} OS=Musa acuminata subsp. malaccensis (Wild banana) (Musa malaccensis) PE=4	-
rna-tia000087.1	Superscaffold1	8467512	8478702	IPR000626; Ubiquitin domain|IPR039540; UBL3-like, ubiquitin domain|IPR040015; UBL3-like	no KO assigned | (RefSeq) membrane-anchored ubiquitin-fold protein 1	Membrane-anchored ubiquitin-fold protein 1 Short=Membrane-anchored ub-fold protein 1 OsMUB1 Precursor OS=Oryza sativa subsp. japonica (Rice) ORFNames=OsJ_11344 {ECO:0000312|EMBL:EEE59297.1}, OSJNBa0020H02.2 PE=3	membrane-anchored ubiquitin-fold protein 1-like isoform X2 [Dendrobium catenatum]	Membrane-anchored ubiquitin-fold protein {ECO:0000256|PIRNR:PIRNR032572} OS=Oryza barthii PE=4	GO:0005886(plasma membrane)
rna-tia000087.2	Superscaffold1	8467512	8478702	IPR000626; Ubiquitin domain|IPR039540; UBL3-like, ubiquitin domain|IPR040015; UBL3-like	no KO assigned | (RefSeq) membrane-anchored ubiquitin-fold protein 1	Membrane-anchored ubiquitin-fold protein 1 Short=Membrane-anchored ub-fold protein 1 OsMUB1 Precursor OS=Oryza sativa subsp. japonica (Rice) ORFNames=OsJ_11344 {ECO:0000312|EMBL:EEE59297.1}, OSJNBa0020H02.2 PE=3	membrane-anchored ubiquitin-fold protein 1-like isoform X2 [Dendrobium catenatum]	Membrane-anchored ubiquitin-fold protein {ECO:0000256|PIRNR:PIRNR032572} OS=Anthurium amnicola ORFNames=g.19263 {ECO:0000313|EMBL:JAT49089.1} PE=4	GO:0005886(plasma membrane)
rna-tia000087.3	Superscaffold1	8467512	8478702	IPR000626; Ubiquitin domain|IPR039540; UBL3-like, ubiquitin domain|IPR040015; UBL3-like	no KO assigned | (RefSeq) membrane-anchored ubiquitin-fold protein 1	Membrane-anchored ubiquitin-fold protein 1 Short=Membrane-anchored ub-fold protein 1 OsMUB1 Precursor OS=Oryza sativa subsp. japonica (Rice) ORFNames=OsJ_11344 {ECO:0000312|EMBL:EEE59297.1}, OSJNBa0020H02.2 PE=3	membrane-anchored ubiquitin-fold protein 1-like isoform X2 [Dendrobium catenatum]	Membrane-anchored ubiquitin-fold protein {ECO:0000256|PIRNR:PIRNR032572} OS=Anthurium amnicola ORFNames=g.19263 {ECO:0000313|EMBL:JAT49089.1} PE=4	GO:0005886(plasma membrane)
rna-tia000088.1	Superscaffold1	8522021	8559746	IPR005199; Glycoside hydrolase, family 79	K07964 heparanase [EC:3.2.1.166] | (RefSeq) heparanase-like protein 1	Heparanase-like protein 1 EC=3.2.-.- Precursor OS=Arabidopsis thaliana (Mouse-ear cress) OrderedLocusNames=At5g07830 ORFNames=F13G24.30 PE=2	heparanase-like protein 1 [Dendrobium catenatum]	Heparanase-like protein 1 {ECO:0000313|EMBL:OEL37142.1} OS=Dichanthelium oligosanthes ORFNames=BAE44_0001838 {ECO:0000313|EMBL:OEL37142.1} PE=4	GO:0016020(membrane)|GO:0016798(hydrolase activity, acting on glycosyl bonds)
rna-tia000088.2	Superscaffold1	8538200	8559847	IPR005199; Glycoside hydrolase, family 79	K07964 heparanase [EC:3.2.1.166] | (RefSeq) heparanase-like protein 1	Heparanase-like protein 2 EC=3.2.-.- Precursor OS=Arabidopsis thaliana (Mouse-ear cress) OrderedLocusNames=At5g61250 ORFNames=MAF19.29, MFB13.2 PE=2	heparanase-like protein 1 [Dendrobium catenatum]	Heparanase-like protein 1 {ECO:0000313|EMBL:OAY84041.1} OS=Ananas comosus (Pineapple) (Ananas ananas) ORFNames=ACMD2_04643 {ECO:0000313|EMBL:OAY84041.1} PE=4	GO:0016020(membrane)|GO:0009505(plant-type cell wall)|GO:0016798(hydrolase activity, acting on glycosyl bonds)|GO:0004566(beta-glucuronidase activity)
rna-tia000089.1	Superscaffold1	8601244	8602558	IPR004176; Clp, N-terminal	K03695 ATP-dependent Clp protease ATP-binding subunit ClpB | (RefSeq) chaperone protein ClpB3, chloroplastic	Chaperone protein ClpB2, chloroplastic ATP-dependent Clp protease ATP-binding subunit ClpB homolog 2 Casein lytic proteinase B2 Precursor OS=Oryza sativa subsp. japonica (Rice) ORFNames=OSJNBa0020H02.1, OSJNBa0083F15.25 PE=2	chaperone protein ClpB3, chloroplastic-like [Dendrobium catenatum]	Uncharacterized protein {ECO:0000313|EnsemblPlants:GSMUA_Achr6P16670_001} OS=Musa acuminata subsp. malaccensis (Wild banana) (Musa malaccensis) PE=3	GO:0019538(protein metabolic process)|GO:0042026(protein refolding)|GO:0009408(response to heat)|GO:0005737(cytoplasm)|GO:0005524(ATP binding)
rna-tia000090.1	Superscaffold1	8610461	8621996	IPR001270; ClpA/B family|IPR003593; AAA+ ATPase domain|IPR003959; ATPase, AAA-type, core|IPR019489; Clp ATPase, C-terminal|IPR041546; ClpA/ClpB, AAA lid domain	K03695 ATP-dependent Clp protease ATP-binding subunit ClpB | (RefSeq) chaperone protein ClpB3, chloroplastic	Chaperone protein ClpB3, chloroplastic ATP-dependent Clp protease ATP-binding subunit ClpB homolog 3 Casein lytic proteinase B3 Protein ALBINO OR PALE GREEN 6 Precursor OS=Arabidopsis thaliana (Mouse-ear cress) ORFNames=T20K14.60 PE=1	chaperone protein ClpB3, chloroplastic isoform X1 [Sesamum indicum]	Casein lytic proteinase B3 {ECO:0000313|EMBL:AES77608.2} OS=Medicago truncatula (Barrel medic) (Medicago tribuloides) OrderedLocusNames=MTR_7g012820 {ECO:0000313|EMBL:AES77608.2} PE=3	GO:0019538(protein metabolic process)|GO:0042026(protein refolding)|GO:0009408(response to heat)|GO:0005737(cytoplasm)|GO:0005524(ATP binding)|GO:0016787(hydrolase activity)
rna-tia000090.2	Superscaffold1	8601244	8622189	IPR001270; ClpA/B family|IPR003593; AAA+ ATPase domain|IPR003959; ATPase, AAA-type, core|IPR004176; Clp, N-terminal|IPR019489; Clp ATPase, C-terminal|IPR041546; ClpA/ClpB, AAA lid domain	K03695 ATP-dependent Clp protease ATP-binding subunit ClpB | (RefSeq) chaperone protein ClpB3, chloroplastic	Chaperone protein ClpB3, chloroplastic ATP-dependent Clp protease ATP-binding subunit ClpB homolog 3 Casein lytic proteinase B3 Protein ALBINO OR PALE GREEN 6 Precursor OS=Arabidopsis thaliana (Mouse-ear cress) ORFNames=T20K14.60 PE=1	LOW QUALITY PROTEIN: chaperone protein ClpB3, chloroplastic-like [Phalaenopsis equestris]	chaperone protein ClpB3, chloroplastic {ECO:0000313|RefSeq:XP_010258150.1} OS=Nelumbo nucifera (Sacred lotus) Name=LOC104598003 {ECO:0000313|RefSeq:XP_010258150.1} PE=3	GO:0019538(protein metabolic process)|GO:0042026(protein refolding)|GO:0009408(response to heat)|GO:0005737(cytoplasm)|GO:0005524(ATP binding)
rna-tia000091.1	Superscaffold1	8667293	8721388	IPR032446; S phase cyclin A-associated protein in the endoplasmic reticulum, N-terminal	no KO assigned | (RefSeq) uncharacterized protein LOC104000687	-	uncharacterized protein LOC110098123 isoform X1 [Dendrobium catenatum] >XP_020680504.1 uncharacterized protein LOC110098123 isoform X1 [Dendrobium catenatum] >XP_020680505.1 uncharacterized protein LOC110098123 isoform X1 [Dendrobium catenatum]	S phase cyclin A-associated protein in the endoplasmic reticulum {ECO:0000313|EMBL:JAT56675.1} OS=Anthurium amnicola ORFNames=g.73852 {ECO:0000313|EMBL:JAT56675.1} PE=4	-
rna-tia000091.2	Superscaffold1	8666261	8721388	IPR032446; S phase cyclin A-associated protein in the endoplasmic reticulum, N-terminal	no KO assigned | (RefSeq) uncharacterized LOC105055995	-	uncharacterized protein LOC110098123 isoform X1 [Dendrobium catenatum] >XP_020680504.1 uncharacterized protein LOC110098123 isoform X1 [Dendrobium catenatum] >XP_020680505.1 uncharacterized protein LOC110098123 isoform X1 [Dendrobium catenatum]	S phase cyclin A-associated protein in the endoplasmic reticulum {ECO:0000313|EMBL:JAT56675.1} OS=Anthurium amnicola ORFNames=g.73852 {ECO:0000313|EMBL:JAT56675.1} PE=4	-
rna-tia000091.3	Superscaffold1	8666261	8721388	-	no KO assigned | (RefSeq) uncharacterized LOC105055995	-	uncharacterized protein LOC110098123 isoform X2 [Dendrobium catenatum]	uncharacterized protein LOC104598005 {ECO:0000313|RefSeq:XP_010258153.1} OS=Nelumbo nucifera (Sacred lotus) Name=LOC104598005 {ECO:0000313|RefSeq:XP_010258153.1} PE=4	-
rna-tia000092.1	Superscaffold1	8738533	8750408	IPR002885; Pentatricopeptide repeat	no KO assigned | (RefSeq) pentatricopeptide repeat-containing protein At3g29290	Pentatricopeptide repeat-containing protein At3g29290 Protein EMBRYO DEFECTIVE 2076 OS=Arabidopsis thaliana (Mouse-ear cress) Name=EMB2076 OrderedLocusNames=At3g29290 ORFNames=MMF24.4 PE=2	LOW QUALITY PROTEIN: pentatricopeptide repeat-containing protein At3g29290 [Dendrobium catenatum]	Uncharacterized protein {ECO:0000313|EnsemblPlants:GSMUA_Achr4P14300_001} OS=Musa acuminata subsp. malaccensis (Wild banana) (Musa malaccensis) PE=4	-
rna-tia000093.1	Superscaffold1	8859307	8862983	-	no KO assigned | (RefSeq) uncharacterized protein LOC103974173	-	uncharacterized protein LOC110098131 [Dendrobium catenatum]	Uncharacterized protein {ECO:0000313|EnsemblPlants:GSMUA_Achr2P19260_001} OS=Musa acuminata subsp. malaccensis (Wild banana) (Musa malaccensis) PE=4	-
rna-tia000094.1	Superscaffold1	8945983	8949374	IPR012417; Calmodulin-binding domain, plant	no KO assigned | (RefSeq) uncharacterized LOC105056001	-	uncharacterized protein LOC110098130 [Dendrobium catenatum]	Putative uncharacterized protein {ECO:0000313|EMBL:CCB47589.1} OS=Vitis vinifera (Grape) OrderedLocusNames=VIT_14s0108g01450 {ECO:0000313|EMBL:CCB47589.1} PE=4	-
rna-tia000094.2	Superscaffold1	8945983	8949374	IPR012417; Calmodulin-binding domain, plant	no KO assigned | (RefSeq) uncharacterized LOC105056001	-	uncharacterized protein LOC110098130 [Dendrobium catenatum]	Putative uncharacterized protein {ECO:0000313|EMBL:CCB47589.1} OS=Vitis vinifera (Grape) OrderedLocusNames=VIT_14s0108g01450 {ECO:0000313|EMBL:CCB47589.1} PE=4	-
rna-tia000094.3	Superscaffold1	8945983	8949374	IPR012417; Calmodulin-binding domain, plant	no KO assigned | (RefSeq) uncharacterized LOC105056001	-	uncharacterized protein LOC110098130 [Dendrobium catenatum]	Putative uncharacterized protein {ECO:0000313|EMBL:CCB47589.1} OS=Vitis vinifera (Grape) OrderedLocusNames=VIT_14s0108g01450 {ECO:0000313|EMBL:CCB47589.1} PE=4	-
rna-tia000094.4	Superscaffold1	8945983	8949374	IPR012417; Calmodulin-binding domain, plant	no KO assigned | (RefSeq) uncharacterized LOC105056001	-	uncharacterized protein LOC110098130 [Dendrobium catenatum]	Putative uncharacterized protein {ECO:0000313|EMBL:CCB47589.1} OS=Vitis vinifera (Grape) OrderedLocusNames=VIT_14s0108g01450 {ECO:0000313|EMBL:CCB47589.1} PE=4	-
rna-tia000095.1	Superscaffold1	8995512	9009401	-	-	-	-	-	-
rna-tia000096.1	Superscaffold1	9092293	9114033	IPR001841; Zinc finger, RING-type|IPR027370; RING-type zinc-finger, LisH dimerisation motif	no KO assigned | (RefSeq) uncharacterized LOC105032248	-	uncharacterized protein LOC110098144 [Dendrobium catenatum] >XP_020680532.1 uncharacterized protein LOC110098144 [Dendrobium catenatum]	uncharacterized protein LOC104598542 {ECO:0000313|RefSeq:XP_010258970.1} OS=Nelumbo nucifera (Sacred lotus) Name=LOC104598542 {ECO:0000313|RefSeq:XP_010258970.1} PE=4	GO:0016021(integral component of membrane)|GO:0046872(metal ion binding)
rna-tia000097.1	Superscaffold1	9193483	9209846	IPR001613; Flavin amine oxidase|IPR002937; Amine oxidase	K02293 15-cis-phytoene desaturase [EC:1.3.5.5] | (RefSeq) phytoene dehydrogenase, chloroplastic/chromoplastic	15-cis-phytoene desaturase, chloroplastic/chromoplastic EC=1.3.5.5 Phytoene dehydrogenase Short=OgPDS Precursor OS=Oncidium hybrid cultivar (Orchid) Name=PDS PE=2	15-cis-phytoene desaturase, chloroplastic/chromoplastic [Dendrobium catenatum]	Phytoene desaturase {ECO:0000313|EMBL:AML60257.1} OS=Anthurium andraeanum (Flamingo lily) PE=2	GO:0016117(carotenoid biosynthetic process)|GO:0009534(chloroplast thylakoid)|GO:0016491(oxidoreductase activity)|GO:0016166(phytoene dehydrogenase activity)
rna-tia000097.2	Superscaffold1	9193396	9215626	IPR001613; Flavin amine oxidase|IPR002937; Amine oxidase	K02293 15-cis-phytoene desaturase [EC:1.3.5.5] | (RefSeq) phytoene dehydrogenase, chloroplastic/chromoplastic	15-cis-phytoene desaturase, chloroplastic/chromoplastic EC=1.3.5.5 Phytoene dehydrogenase Short=OgPDS Precursor OS=Oncidium hybrid cultivar (Orchid) Name=PDS PE=2	15-cis-phytoene desaturase, chloroplastic/chromoplastic [Dendrobium catenatum]	Phytoene desaturase {ECO:0000313|EMBL:AGC74040.1} OS=Strelitzia reginae Name=PDS {ECO:0000313|EMBL:AGC74040.1} PE=2	-
rna-tia000097.3	Superscaffold1	9193396	9215626	IPR001613; Flavin amine oxidase|IPR002937; Amine oxidase	K02293 15-cis-phytoene desaturase [EC:1.3.5.5] | (RefSeq) phytoene dehydrogenase, chloroplastic/chromoplastic	15-cis-phytoene desaturase, chloroplastic/chromoplastic EC=1.3.5.5 Phytoene dehydrogenase Short=OgPDS Precursor OS=Oncidium hybrid cultivar (Orchid) Name=PDS PE=2	15-cis-phytoene desaturase, chloroplastic/chromoplastic [Dendrobium catenatum]	Phytoene desaturase {ECO:0000313|EMBL:AGC74040.1} OS=Strelitzia reginae Name=PDS {ECO:0000313|EMBL:AGC74040.1} PE=2	-
rna-tia000097.4	Superscaffold1	9193396	9215626	IPR001613; Flavin amine oxidase|IPR002937; Amine oxidase	K02293 15-cis-phytoene desaturase [EC:1.3.5.5] | (RefSeq) phytoene dehydrogenase, chloroplastic/chromoplastic	15-cis-phytoene desaturase, chloroplastic/chromoplastic EC=1.3.5.5 Phytoene dehydrogenase Short=OgPDS Precursor OS=Oncidium hybrid cultivar (Orchid) Name=PDS PE=2	15-cis-phytoene desaturase, chloroplastic/chromoplastic [Dendrobium catenatum]	Phytoene desaturase {ECO:0000313|EMBL:AGC74040.1} OS=Strelitzia reginae Name=PDS {ECO:0000313|EMBL:AGC74040.1} PE=2	-
rna-tia000097.5	Superscaffold1	9193396	9342116	IPR002937; Amine oxidase	K02293 15-cis-phytoene desaturase [EC:1.3.5.5] | (RefSeq) phytoene dehydrogenase, chloroplastic/chromoplastic	15-cis-phytoene desaturase, chloroplastic/chromoplastic EC=1.3.5.5 Phytoene dehydrogenase Short=OgPDS Precursor OS=Oncidium hybrid cultivar (Orchid) Name=PDS PE=2	15-cis-phytoene desaturase, chloroplastic/chromoplastic [Dendrobium catenatum]	Phytoene desaturase {ECO:0000313|EMBL:AML60257.1} OS=Anthurium andraeanum (Flamingo lily) PE=2	-
rna-tia000097.6	Superscaffold1	9193396	9349756	IPR002937; Amine oxidase	K02293 15-cis-phytoene desaturase [EC:1.3.5.5] | (RefSeq) phytoene dehydrogenase, chloroplastic/chromoplastic	15-cis-phytoene desaturase, chloroplastic/chromoplastic EC=1.3.5.5 Phytoene dehydrogenase Short=OgPDS Precursor OS=Oncidium hybrid cultivar (Orchid) Name=PDS PE=2	15-cis-phytoene desaturase, chloroplastic/chromoplastic [Dendrobium catenatum]	Phytoene desaturase {ECO:0000313|EMBL:AML60257.1} OS=Anthurium andraeanum (Flamingo lily) PE=2	-
rna-tia000097.7	Superscaffold1	9193396	9349756	IPR002937; Amine oxidase	K02293 15-cis-phytoene desaturase [EC:1.3.5.5] | (RefSeq) phytoene dehydrogenase, chloroplastic/chromoplastic	15-cis-phytoene desaturase, chloroplastic/chromoplastic EC=1.3.5.5 Phytoene dehydrogenase Short=OgPDS Precursor OS=Oncidium hybrid cultivar (Orchid) Name=PDS PE=2	15-cis-phytoene desaturase, chloroplastic/chromoplastic [Dendrobium catenatum]	Phytoene desaturase {ECO:0000313|EMBL:AML60257.1} OS=Anthurium andraeanum (Flamingo lily) PE=2	-
rna-tia000098.1	Superscaffold1	9336884	9350432	IPR002937; Amine oxidase	K02293 15-cis-phytoene desaturase [EC:1.3.5.5] | (RefSeq) phytoene dehydrogenase, chloroplastic/chromoplastic	15-cis-phytoene desaturase, chloroplastic/chromoplastic EC=1.3.5.5 Phytoene dehydrogenase Short=OgPDS Precursor OS=Oncidium hybrid cultivar (Orchid) Name=PDS PE=2	phytoene desaturase, partial [Oncidium hybrid cultivar]	Phytoene desaturase {ECO:0000313|EMBL:BAS29580.1} Fragment OS=Lupinus albus (White lupine) (Lupinus termis) Name=PDS2 {ECO:0000313|EMBL:BAS29580.1} PE=2	-
rna-tia000099.1	Superscaffold1	9424497	9424975	-	K13250 translocon-associated protein subunit beta | (RefSeq) uncharacterized protein LOC103977131	-	translocon-associated protein subunit beta [Dendrobium catenatum]	translocon-associated protein subunit beta-like {ECO:0000313|RefSeq:XP_010249153.1} OS=Nelumbo nucifera (Sacred lotus) Name=LOC104591811 {ECO:0000313|RefSeq:XP_010249153.1} PE=4	GO:0016021(integral component of membrane)|GO:0005789(endoplasmic reticulum membrane)|GO:0005783(endoplasmic reticulum)
rna-tia000100.1	Superscaffold1	9430832	9468779	-	no KO assigned | (RefSeq) protein SSUH2 homolog	-	protein SSUH2 homolog isoform X2 [Dendrobium catenatum]	protein SSUH2 homolog isoform X2 {ECO:0000313|RefSeq:XP_016680116.1} OS=Gossypium hirsutum (Upland cotton) (Gossypium mexicanum) Name=LOC107899030 {ECO:0000313|RefSeq:XP_016680116.1} PE=4	-
rna-tia000101.1	Superscaffold1	9522798	9533082	IPR000988; Ribosomal protein L24e-related|IPR011017; TRASH domain	K02896 large subunit ribosomal protein L24e | (RefSeq) 60S ribosomal protein L24	60S ribosomal protein L24 OS=Prunus avium (Cherry) (Cerasus avium) Name=RPL24 PE=2	PREDICTED: 60S ribosomal protein L24 [Brachypodium distachyon] >KQK12510.1 hypothetical protein BRADI_1g04160 [Brachypodium distachyon]	Uncharacterized protein {ECO:0000313|EMBL:KQK12510.1, ECO:0000313|EnsemblPlants:BRADI1G04160.1} OS=Brachypodium distachyon (Purple false brome) (Trachynia distachya) ORFNames=BRADI_1g04160 {ECO:0000313|EMBL:KQK12510.1} PE=4	GO:1902626(assembly of large subunit precursor of preribosome)|GO:0000027(ribosomal large subunit assembly)|GO:0006412(translation)|GO:0022625(cytosolic large ribosomal subunit)|GO:0003723(RNA binding)|GO:0003735(structural constituent of ribosome)
rna-tia000102.1	Superscaffold1	9586834	9591702	-	K05391 cyclic nucleotide gated channel, other eukaryote | (RefSeq) cyclic nucleotide-gated ion channel 2-like	Cyclic nucleotide-gated ion channel 2 Short=AtCNGC2 Cyclic nucleotide- and calmodulin-regulated ion channel 2 Protein DEFENSE NO DEATH 1 OS=Arabidopsis thaliana (Mouse-ear cress) ORFNames=T20K14_20 PE=1	cyclic nucleotide-gated ion channel 2 [Dendrobium catenatum]	Putative cyclic nucleotide-gated cation channel {ECO:0000313|EMBL:ACA58352.1} OS=Sandersonia aurantiaca (Christmas-bells) (Chinese-lantern lily) PE=2	GO:0016021(integral component of membrane)|GO:0005216(ion channel activity)
rna-tia000103.1	Superscaffold1	9593226	9599333	IPR000595; Cyclic nucleotide-binding domain	K05391 cyclic nucleotide gated channel, other eukaryote | (RefSeq) cyclic nucleotide-gated ion channel 2	Cyclic nucleotide-gated ion channel 2 Short=AtCNGC2 Cyclic nucleotide- and calmodulin-regulated ion channel 2 Protein DEFENSE NO DEATH 1 OS=Arabidopsis thaliana (Mouse-ear cress) ORFNames=T20K14_20 PE=1	cyclic nucleotide-gated ion channel 2-like [Phalaenopsis equestris]	Cyclic nucleotide-gated ion channel 2 {ECO:0000313|EMBL:OAY67587.1} OS=Ananas comosus (Pineapple) (Ananas ananas) ORFNames=ACMD2_05232 {ECO:0000313|EMBL:OAY67587.1} PE=4	GO:0016021(integral component of membrane)|GO:0005216(ion channel activity)
rna-tia000103.2	Superscaffold1	9587083	9599569	IPR000595; Cyclic nucleotide-binding domain|IPR005821; Ion transport domain	K05391 cyclic nucleotide gated channel, other eukaryote | (RefSeq) cyclic nucleotide-gated ion channel 2-like	Cyclic nucleotide-gated ion channel 2 Short=AtCNGC2 Cyclic nucleotide- and calmodulin-regulated ion channel 2 Protein DEFENSE NO DEATH 1 OS=Arabidopsis thaliana (Mouse-ear cress) ORFNames=T20K14_20 PE=1	cyclic nucleotide-gated ion channel 2 [Dendrobium catenatum]	Putative cyclic nucleotide-gated cation channel {ECO:0000313|EMBL:ACA58352.1} OS=Sandersonia aurantiaca (Christmas-bells) (Chinese-lantern lily) PE=2	GO:0016021(integral component of membrane)|GO:0005216(ion channel activity)
rna-tia000104.1	Superscaffold1	9600014	9603226	IPR000719; Protein kinase domain|IPR001611; Leucine-rich repeat|IPR003591; Leucine-rich repeat, typical subtype|IPR013210; Leucine-rich repeat-containing N-terminal, plant-type	no KO assigned | (RefSeq) LOW QUALITY PROTEIN: probable LRR receptor-like serine/threonine-protein kinase At1g74360	Probable LRR receptor-like serine/threonine-protein kinase At1g74360 EC=2.7.11.1 Precursor OS=Arabidopsis thaliana (Mouse-ear cress) OrderedLocusNames=At1g74360 ORFNames=F1M20.4 PE=1	probable LRR receptor-like serine/threonine-protein kinase At1g74360 [Dendrobium catenatum]	Uncharacterized protein {ECO:0000313|EnsemblPlants:OPUNC07G12980.1} OS=Oryza punctata (Red rice) PE=3	GO:0016021(integral component of membrane)|GO:0005886(plasma membrane)|GO:0005524(ATP binding)|GO:0004674(protein serine/threonine kinase activity)
rna-tia000105.1	Superscaffold1	9954971	9961697	IPR009769; Protein ENHANCED DISEASE RESISTANCE 2, C-terminal	no KO assigned | (RefSeq) uncharacterized LOC105056128	-	PREDICTED: uncharacterized protein LOC105056128 [Elaeis guineensis] >XP_010936505.1 PREDICTED: uncharacterized protein LOC105056128 [Elaeis guineensis] >XP_010936506.1 PREDICTED: uncharacterized protein LOC105056128 [Elaeis guineensis] >XP_010936507.1 PREDICTED: uncharacterized protein LOC105056128 [Elaeis guineensis]	Uncharacterized protein At3g27210 {ECO:0000313|EMBL:JAT53342.1} OS=Anthurium amnicola {ECO:0000313|EMBL:JAT57482.1} PE=4	-
rna-tia000105.2	Superscaffold1	9951743	9971900	IPR009769; Protein ENHANCED DISEASE RESISTANCE 2, C-terminal	no KO assigned | (RefSeq) uncharacterized LOC105056128	-	PREDICTED: uncharacterized protein LOC105056128 [Elaeis guineensis] >XP_010936505.1 PREDICTED: uncharacterized protein LOC105056128 [Elaeis guineensis] >XP_010936506.1 PREDICTED: uncharacterized protein LOC105056128 [Elaeis guineensis] >XP_010936507.1 PREDICTED: uncharacterized protein LOC105056128 [Elaeis guineensis]	Uncharacterized protein At3g27210 {ECO:0000313|EMBL:JAT53342.1} OS=Anthurium amnicola {ECO:0000313|EMBL:JAT57482.1} PE=4	-
rna-tia000105.3	Superscaffold1	9951743	9971900	IPR009769; Protein ENHANCED DISEASE RESISTANCE 2, C-terminal	no KO assigned | (RefSeq) uncharacterized LOC105056128	-	PREDICTED: uncharacterized protein LOC105056128 [Elaeis guineensis] >XP_010936505.1 PREDICTED: uncharacterized protein LOC105056128 [Elaeis guineensis] >XP_010936506.1 PREDICTED: uncharacterized protein LOC105056128 [Elaeis guineensis] >XP_010936507.1 PREDICTED: uncharacterized protein LOC105056128 [Elaeis guineensis]	Uncharacterized protein {ECO:0000313|EMBL:EOY03551.1} OS=Theobroma cacao (Cacao) (Cocoa) ORFNames=TCM_018665 {ECO:0000313|EMBL:EOY03551.1} PE=4	-
rna-tia000106.1	Superscaffold1	9989270	10026722	-	-	-	-	-	-
rna-tia000107.1	Superscaffold1	10037808	10054649	IPR004127; Prefoldin alpha-like	no KO assigned | (RefSeq) protein UXT homolog	-	protein UXT homolog [Dendrobium catenatum] >XP_020704599.1 protein UXT homolog [Dendrobium catenatum]	Uncharacterized protein {ECO:0000313|EnsemblPlants:GSMUA_Achr1P24460_001} OS=Musa acuminata subsp. malaccensis (Wild banana) (Musa malaccensis) PE=4	GO:0000122(negative regulation of transcription by RNA polymerase II)|GO:0000785(chromatin)|GO:0005634(nucleus)|GO:0048487(beta-tubulin binding)|GO:0003712(transcription coregulator activity)|GO:0003714(transcription corepressor activity)
rna-tia000108.1	Superscaffold1	10137106	10138092	-	no KO assigned | (RefSeq) uncharacterized LOC105056132	-	uncharacterized protein LOC110029401 [Phalaenopsis equestris]	WD repeat-containing protein 17 {ECO:0000313|EMBL:JAT46578.1} OS=Anthurium amnicola ORFNames=g.18512 {ECO:0000313|EMBL:JAT46578.1} PE=4	GO:0016021(integral component of membrane)
rna-tia000108.2	Superscaffold1	10137106	10141027	-	no KO assigned | (RefSeq) uncharacterized LOC105056132	-	uncharacterized protein LOC110029401 [Phalaenopsis equestris]	WD repeat-containing protein 17 {ECO:0000313|EMBL:JAT46578.1} OS=Anthurium amnicola ORFNames=g.18512 {ECO:0000313|EMBL:JAT46578.1} PE=4	GO:0016021(integral component of membrane)
rna-tia000109.1	Superscaffold1	10157613	10162203	-	no KO assigned | (RefSeq) uncharacterized protein LOC103999144	-	uncharacterized protein LOC110115649 [Dendrobium catenatum]	Uncharacterized protein {ECO:0000313|EnsemblPlants:GSMUA_Achr9P26820_001} OS=Musa acuminata subsp. malaccensis (Wild banana) (Musa malaccensis) PE=4	GO:0016021(integral component of membrane)
rna-tia000110.1	Superscaffold1	10292269	10335467	IPR003882; Pistil-specific extensin-like protein|IPR014020; Tensin phosphatase, C2 domain|IPR015425; Formin, FH2 domain|IPR029023; Tensin-type phosphatase domain	no KO assigned | (RefSeq) formin-like protein 20	Formin-like protein 20 Short=AtFH20 OS=Arabidopsis thaliana (Mouse-ear cress) ORFNames=MBK20.20/MBK20.21 PE=2	formin-like protein 20 [Dendrobium catenatum]	Formin-like protein 20 {ECO:0000313|EMBL:JAT48392.1} Fragment OS=Anthurium amnicola ORFNames=g.35833 {ECO:0000313|EMBL:JAT48392.1} PE=4	-
rna-tia000110.2	Superscaffold1	10291367	10336610	IPR003882; Pistil-specific extensin-like protein|IPR014020; Tensin phosphatase, C2 domain|IPR015425; Formin, FH2 domain|IPR029023; Tensin-type phosphatase domain	no KO assigned | (RefSeq) formin-like protein 5	Formin-like protein 5 OsFH5 OS=Oryza sativa subsp. japonica (Rice) ORFNames=P0453E05.107 PE=2	formin-like protein 20 [Dendrobium catenatum]	Formin-like protein {ECO:0000256|RuleBase:RU361260} OS=Ananas comosus (Pineapple) (Ananas ananas) ORFNames=ACMD2_17503 {ECO:0000313|EMBL:OAY74248.1} PE=3	-
rna-tia000111.1	Superscaffold1	10528484	10540331	IPR006594; LIS1 homology motif	K04508 transducin (beta)-like 1 | (RefSeq) F-box-like/WD repeat-containing protein TBL1XR1	WD40 repeat-containing protein HOS15 {ECO:0000305} HIGH OSMOTIC STRESS GENE EXPRESSION 15 {ECO:0000303|PubMed:18356294} OS=Arabidopsis thaliana (Mouse-ear cress) ORFNames=K8K14.4 {ECO:0000312|EMBL:BAB09017.1} PE=2	WD40 repeat-containing protein HOS15 [Phalaenopsis equestris]	Uncharacterized protein {ECO:0000313|EMBL:KZM99836.1} OS=Daucus carota subsp. sativus ORFNames=DCAR_012802 {ECO:0000313|EMBL:KZM99836.1} PE=4	-
rna-tia000112.1	Superscaffold1	10620103	10622122	-	-	-	-	-	-
rna-tia000113.1	Superscaffold1	10690512	10693667	-	-	-	-	-	-
rna-tia000114.1	Superscaffold1	10728342	10730138	IPR006094; FAD linked oxidase, N-terminal|IPR012951; Berberine/berberine-like|IPR016166; FAD-binding domain, PCMH-type	no KO assigned | (RefSeq) cannabidiolic acid synthase-like 1	Berberine bridge enzyme-like 15 {ECO:0000303|PubMed:26037923} Short=AtBBE-like 15 {ECO:0000303|PubMed:26037923} EC=1.1.1.194 {ECO:0000269|PubMed:26037923} EC=1.1.1.195 {ECO:0000269|PubMed:26037923} Protein EMBRYO SAC DEVELOPMENT ARREST 28 {ECO:0000303|PubMed:15634699} Protein MATERNAL EFFECT EMBRYO ARREST 23 {ECO:0000303|PubMed:15634699} Precursor OS=Arabidopsis thaliana (Mouse-ear cress) ORFName…	berberine bridge enzyme-like 8 [Phalaenopsis equestris] >XP_020599907.1 berberine bridge enzyme-like 8 [Phalaenopsis equestris] >XP_020599908.1 berberine bridge enzyme-like 8 [Phalaenopsis equestris] >XP_020599911.1 berberine bridge enzyme-like 8 [Phalaenopsis equestris] >XP_020599912.1 berberine bridge enzyme-like 8 [Phalaenopsis equestris]	Reticuline oxidase-like protein {ECO:0000313|EMBL:JAT62681.1} Fragment OS=Anthurium amnicola ORFNames=g.106749 {ECO:0000313|EMBL:JAT62681.1} PE=3	-
rna-tia000115.1	Superscaffold1	10897190	10905779	IPR000960; Flavin monooxygenase FMO|IPR020946; Flavin monooxygenase-like	K00485 dimethylaniline monooxygenase (N-oxide forming) [EC:1.14.13.8] | (RefSeq) probable flavin-containing monooxygenase 1	Probable flavin-containing monooxygenase 1 EC=1.14.13.- OS=Arabidopsis thaliana (Mouse-ear cress) Name=FMO1 OrderedLocusNames=At1g19250 ORFNames=T29M8.12 PE=2	PREDICTED: probable flavin-containing monooxygenase 1 [Elaeis guineensis]	Flavin-containing monooxygenase {ECO:0000256|RuleBase:RU361177} EC=1.-.-.- {ECO:0000256|RuleBase:RU361177} OS=Ananas comosus (Pineapple) (Ananas ananas) ORFNames=ACMD2_03798 {ECO:0000313|EMBL:OAY62979.1} PE=3	-
rna-tia000115.2	Superscaffold1	10897190	10905931	IPR020946; Flavin monooxygenase-like	K00485 dimethylaniline monooxygenase (N-oxide forming) [EC:1.14.13.8] | (RefSeq) probable flavin-containing monooxygenase 1	Probable flavin-containing monooxygenase 1 EC=1.14.13.- OS=Arabidopsis thaliana (Mouse-ear cress) Name=FMO1 OrderedLocusNames=At1g19250 ORFNames=T29M8.12 PE=2	probable flavin-containing monooxygenase 1 [Dendrobium catenatum]	Flavin-containing monooxygenase {ECO:0000256|RuleBase:RU361177} EC=1.-.-.- {ECO:0000256|RuleBase:RU361177} OS=Triticum aestivum (Wheat) PE=3	GO:0050660(flavin adenine dinucleotide binding)|GO:0004499(N,N-dimethylaniline monooxygenase activity)|GO:0050661(NADP binding)
rna-tia000116.1	Superscaffold1	11017572	11085288	-	-	-	-	-	-
rna-tia000117.1	Superscaffold1	11110945	11113059	IPR001611; Leucine-rich repeat|IPR003591; Leucine-rich repeat, typical subtype|IPR013210; Leucine-rich repeat-containing N-terminal, plant-type	no KO assigned | (RefSeq) leucine-rich repeat receptor-like protein CLAVATA2	Leucine-rich repeat receptor-like protein CLAVATA2 Receptor-like protein 10 Short=AtRLP10 Precursor OS=Arabidopsis thaliana (Mouse-ear cress) ORFNames=T8F5.16 PE=1	leucine-rich repeat receptor-like protein CLAVATA2 [Phalaenopsis equestris]	Putative uncharacterized protein {ECO:0000313|EMBL:CBI17655.3} OS=Vitis vinifera (Grape) OrderedLocusNames=VIT_04s0023g00300 {ECO:0000313|EMBL:CBI17655.3} PE=4	GO:0010075(regulation of meristem growth)|GO:0005789(endoplasmic reticulum membrane)|GO:0016021(integral component of membrane)|GO:0005886(plasma membrane)
rna-tia000118.1	Superscaffold1	11117806	11127703	IPR000073; Alpha/beta hydrolase fold-1	no KO assigned | (RefSeq) probable esterase D14L	Probable esterase D14L Protein DWARF-14-like Short=Protein D14-like Protein HEBIBA D14L {ECO:0000303|PubMed:26680197} OS=Oryza sativa subsp. japonica (Rice) OrderedLocusNames=Os11g0384789 {ECO:0000312|EMBL:BAT13755.1} PE=1	probable esterase D14L isoform X1 [Phalaenopsis equestris]	Uncharacterized protein {ECO:0000313|EnsemblPlants:GSMUA_Achr10P11480_001} OS=Musa acuminata subsp. malaccensis (Wild banana) (Musa malaccensis) PE=4	GO:0080167(response to karrikin)
rna-tia000118.2	Superscaffold1	11117806	11126665	-	no KO assigned | (RefSeq) probable esterase D14L	Probable esterase D14L Protein DWARF-14-like Short=Protein D14-like Protein HEBIBA D14L {ECO:0000303|PubMed:26680197} OS=Oryza sativa subsp. japonica (Rice) OrderedLocusNames=Os11g0384789 {ECO:0000312|EMBL:BAT13755.1} PE=1	probable esterase D14L [Dendrobium catenatum]	Uncharacterized protein {ECO:0000313|EnsemblPlants:GSMUA_Achr10P11480_001} OS=Musa acuminata subsp. malaccensis (Wild banana) (Musa malaccensis) PE=4	GO:0080167(response to karrikin)
rna-tia000119.1	Superscaffold1	11216898	11223979	IPR001932; PPM-type phosphatase domain|IPR015655; Protein phosphatase 2C family	no KO assigned | (RefSeq) probable protein phosphatase 2C 78	Probable protein phosphatase 2C 78 Short=OsPP2C78 EC=3.1.3.16 OS=Oryza sativa subsp. japonica (Rice) OrderedLocusNames=Os12g0580900, LOC_Os12g39120 PE=2	probable protein phosphatase 2C 78 [Phalaenopsis equestris]	Putative uncharacterized protein {ECO:0000313|EMBL:CCB47716.1} OS=Vitis vinifera (Grape) OrderedLocusNames=VIT_03s0091g00470 {ECO:0000313|EMBL:CCB47716.1} PE=3	GO:0004724(magnesium-dependent protein serine/threonine phosphatase activity)|GO:0046872(metal ion binding)|GO:0004722(protein serine/threonine phosphatase activity)
rna-tia000119.2	Superscaffold1	11216716	11224030	IPR001932; PPM-type phosphatase domain|IPR015655; Protein phosphatase 2C family	no KO assigned | (RefSeq) probable protein phosphatase 2C 63	Probable protein phosphatase 2C 78 Short=OsPP2C78 EC=3.1.3.16 OS=Oryza sativa subsp. japonica (Rice) OrderedLocusNames=Os12g0580900, LOC_Os12g39120 PE=2	probable protein phosphatase 2C 78 [Phalaenopsis equestris]	Uncharacterized protein {ECO:0000313|EMBL:BAT93929.1} OS=Vigna angularis var. angularis ORFNames=VIGAN_08048200 {ECO:0000313|EMBL:BAT93929.1} PE=3	GO:0046872(metal ion binding)|GO:0004722(protein serine/threonine phosphatase activity)|GO:0004724(magnesium-dependent protein serine/threonine phosphatase activity)
rna-tia000120.1	Superscaffold1	11347380	11367868	-	-	-	probable E3 ubiquitin-protein ligase RHY1A [Dendrobium catenatum]	-	-
rna-tia000121.1	Superscaffold1	11789498	11790647	-	-	-	-	-	-
rna-tia000122.1	Superscaffold1	12300601	12378110	-	-	-	-	-	-
rna-tia000123.1	Superscaffold1	12540952	12556606	IPR000210; BTB/POZ domain|IPR027356; NPH3 domain	no KO assigned | (RefSeq) BTB/POZ domain-containing protein NPY4	BTB/POZ domain-containing protein NPY2 Protein NAKED PINS IN YUC MUTANTS 2 OS=Arabidopsis thaliana (Mouse-ear cress) Name=NPY2 OrderedLocusNames=At2g14820 ORFNames=F26C24.4 PE=2	BTB/POZ domain-containing protein NPY4-like [Dendrobium catenatum]	Phototropic-responsive NPH3-like protein {ECO:0000313|EMBL:KMZ65377.1} OS=Zostera marina (Eelgrass) ORFNames=ZOSMA_323G00030 {ECO:0000313|EMBL:KMZ65377.1} PE=3	-
rna-tia000123.2	Superscaffold1	12540952	12556691	IPR000210; BTB/POZ domain|IPR027356; NPH3 domain	no KO assigned | (RefSeq) BTB/POZ domain-containing protein NPY4	BTB/POZ domain-containing protein NPY2 Protein NAKED PINS IN YUC MUTANTS 2 OS=Arabidopsis thaliana (Mouse-ear cress) Name=NPY2 OrderedLocusNames=At2g14820 ORFNames=F26C24.4 PE=2	BTB/POZ domain-containing protein NPY4-like [Dendrobium catenatum]	Phototropic-responsive NPH3-like protein {ECO:0000313|EMBL:KMZ65377.1} OS=Zostera marina (Eelgrass) ORFNames=ZOSMA_323G00030 {ECO:0000313|EMBL:KMZ65377.1} PE=3	-
rna-tia000124.1	Superscaffold1	12678890	12749390	-	no KO assigned | (RefSeq) myosin-10	-	myosin-2 heavy chain isoform X2 [Dendrobium catenatum]	Uncharacterized protein {ECO:0000313|EMBL:OAY67239.1} OS=Ananas comosus (Pineapple) (Ananas ananas) ORFNames=ACMD2_19030 {ECO:0000313|EMBL:OAY67239.1} PE=4	-
rna-tia000124.2	Superscaffold1	12678890	12749390	-	no KO assigned | (RefSeq) myosin-10	-	myosin-2 heavy chain isoform X2 [Dendrobium catenatum]	Uncharacterized protein {ECO:0000313|EMBL:OAY67239.1} OS=Ananas comosus (Pineapple) (Ananas ananas) ORFNames=ACMD2_19030 {ECO:0000313|EMBL:OAY67239.1} PE=4	-
rna-tia000125.1	Superscaffold1	12888339	12890696	IPR004367; Cyclin, C-terminal domain|IPR006671; Cyclin, N-terminal|IPR013763; Cyclin-like|IPR039361; Cyclin	K18810 cyclin D1/2/4, plant | (RefSeq) cyclin-D2-1-like	Cyclin-D1-1 Cyclin-delta-1 Short=Cyclin-d1 G1/S-specific cyclin-D1-1 Short=CycD1 OS=Arabidopsis thaliana (Mouse-ear cress) ORFNames=F20P5.7 PE=1	cyclin-D2-1-like isoform X1 [Dendrobium catenatum]	Uncharacterized protein {ECO:0000313|EMBL:KDP44519.1} OS=Jatropha curcas (Barbados nut) ORFNames=JCGZ_16352 {ECO:0000313|EMBL:KDP44519.1} PE=3	GO:0044772(mitotic cell cycle phase transition)|GO:0006468(protein phosphorylation)|GO:0000079(regulation of cyclin-dependent protein serine/threonine kinase activity)|GO:0005634(nucleus)|GO:0000307(cyclin-dependent protein kinase holoenzyme complex)|GO:0005737(cytoplasm)|GO:0016538(cyclin-dependent protein serine/threonine kinase regulator activity)|GO:0019901(protein kinase binding)
rna-tia000125.2	Superscaffold1	12888145	12891124	IPR004367; Cyclin, C-terminal domain|IPR006671; Cyclin, N-terminal|IPR013763; Cyclin-like|IPR039361; Cyclin	K18810 cyclin D1/2/4, plant | (RefSeq) cyclin-D2-1-like	Cyclin-D1-1 Cyclin-delta-1 Short=Cyclin-d1 G1/S-specific cyclin-D1-1 Short=CycD1 OS=Arabidopsis thaliana (Mouse-ear cress) ORFNames=F20P5.7 PE=1	cyclin-D2-1-like isoform X1 [Dendrobium catenatum]	Uncharacterized protein {ECO:0000313|EMBL:KDP44519.1} OS=Jatropha curcas (Barbados nut) ORFNames=JCGZ_16352 {ECO:0000313|EMBL:KDP44519.1} PE=3	GO:0044772(mitotic cell cycle phase transition)|GO:0006468(protein phosphorylation)|GO:0000079(regulation of cyclin-dependent protein serine/threonine kinase activity)|GO:0005634(nucleus)|GO:0000307(cyclin-dependent protein kinase holoenzyme complex)|GO:0005737(cytoplasm)|GO:0016538(cyclin-dependent protein serine/threonine kinase regulator activity)|GO:0019901(protein kinase binding)
rna-tia000126.1	Superscaffold1	12908391	12908954	-	no KO assigned | (RefSeq) pentatricopeptide repeat-containing protein At3g51320	Pentatricopeptide repeat-containing protein At4g14820 OS=Arabidopsis thaliana (Mouse-ear cress) ORFNames=dl3135c, FCAALL.115 PE=2	pentatricopeptide repeat-containing protein At3g51320-like isoform X2 [Dendrobium catenatum]	Pentatricopeptide repeat-containing protein At3g51320 {ECO:0000313|EMBL:JAT49140.1} OS=Anthurium amnicola ORFNames=g.61389 {ECO:0000313|EMBL:JAT49140.1} PE=4	-
rna-tia000127.1	Superscaffold1	12909277	12911443	IPR004254; AdipoR/Haemolysin-III-related|IPR020070; Ribosomal protein L9, N-terminal	K07297 adiponectin receptor | (RefSeq) heptahelical transmembrane protein 4-like	Heptahelical transmembrane protein ADIPOR3 PAQR family protein ADIPOR3 OS=Oryza sativa subsp. japonica (Rice) ORFNames=OJ1175C11.13 PE=2	LOW QUALITY PROTEIN: heptahelical transmembrane protein 4-like [Phalaenopsis equestris]	Uncharacterized protein {ECO:0000313|EnsemblPlants:TRIAE_CS42_2BS_TGACv1_149249_AA0496600.1} OS=Triticum aestivum (Wheat) PE=4	-
rna-tia000128.1	Superscaffold1	12990499	12994723	-	-	-	-	-	-
rna-tia000129.1	Superscaffold1	13048484	13071866	-	no KO assigned | (RefSeq) uncharacterized LOC105057944	-	uncharacterized protein LOC110093599 isoform X1 [Dendrobium catenatum]	uncharacterized protein LOC104608356 isoform X2 {ECO:0000313|RefSeq:XP_019055185.1} OS=Nelumbo nucifera (Sacred lotus) Name=LOC104608356 {ECO:0000313|RefSeq:XP_019055185.1} PE=4	-
rna-tia000129.2	Superscaffold1	13048595	13072008	-	no KO assigned | (RefSeq) uncharacterized LOC105057944	-	uncharacterized protein LOC110093599 isoform X1 [Dendrobium catenatum]	uncharacterized protein LOC104608356 isoform X2 {ECO:0000313|RefSeq:XP_019055185.1} OS=Nelumbo nucifera (Sacred lotus) Name=LOC104608356 {ECO:0000313|RefSeq:XP_019055185.1} PE=4	-
rna-tia000129.3	Superscaffold1	13048595	13072008	-	no KO assigned | (RefSeq) uncharacterized LOC105057944	-	uncharacterized protein LOC110093599 isoform X2 [Dendrobium catenatum]	Uncharacterized protein {ECO:0000313|EMBL:KQK92090.1, ECO:0000313|EnsemblPlants:Si037284m} OS=Setaria italica (Foxtail millet) (Panicum italicum) ORFNames=SETIT_037284mg {ECO:0000313|EMBL:KQK92090.1} PE=4	-
rna-tia000129.4	Superscaffold1	13048595	13072008	-	no KO assigned | (RefSeq) uncharacterized LOC105057944	-	uncharacterized protein LOC110093599 isoform X2 [Dendrobium catenatum]	Uncharacterized protein {ECO:0000313|EMBL:AES90722.1, ECO:0000313|EnsemblPlants:AES90722} OS=Medicago truncatula (Barrel medic) (Medicago tribuloides) OrderedLocusNames=MTR_4g097030 {ECO:0000313|EMBL:AES90722.1} PE=4	-
rna-tia000130.1	Superscaffold1	13170418	13213725	-	-	-	-	-	-
rna-tia000131.1	Superscaffold1	13214932	13215957	IPR001214; SET domain|IPR001965; Zinc finger, PHD-type|IPR019787; Zinc finger, PHD-finger	no KO assigned | (RefSeq) histone-lysine N-methyltransferase ATXR6	Histone-lysine N-methyltransferase ATXR6 EC=2.1.1.43 Protein SET DOMAIN GROUP 34 Trithorax-related protein 6 Short=TRX-related protein 6 OS=Arabidopsis thaliana (Mouse-ear cress) ORFNames=MOP9.18 PE=1	histone-lysine N-methyltransferase ATXR6 [Phalaenopsis equestris]	Uncharacterized protein {ECO:0000313|EnsemblPlants:GSMUA_Achr4P19780_001} OS=Musa acuminata subsp. malaccensis (Wild banana) (Musa malaccensis) PE=4	GO:0032259(methylation)|GO:0045892(negative regulation of transcription, DNA-templated)|GO:0045944(positive regulation of transcription by RNA polymerase II)|GO:0000123(histone acetyltransferase complex)|GO:0000790(nuclear chromatin)|GO:0005634(nucleus)|GO:0004402(histone acetyltransferase activity)|GO:0042393(histone binding)|GO:0046872(metal ion binding)|GO:0008168(methyltransferase activity)
rna-tia000132.1	Superscaffold1	13264412	13297394	IPR007197; Radical SAM|IPR040072; Methyltransferase (Class A)	no KO assigned | (RefSeq) dual-specificity RNA methyltransferase RlmN	-	uncharacterized protein LOC110027216 isoform X2 [Phalaenopsis equestris]	Dual-specificity RNA methyltransferase RlmN 1 {ECO:0000313|EMBL:OAY71844.1} OS=Ananas comosus (Pineapple) (Ananas ananas) ORFNames=ACMD2_05046 {ECO:0000313|EMBL:OAY71844.1} PE=4	GO:0070475(rRNA base methylation)|GO:0030488(tRNA methylation)|GO:0006364(rRNA processing)|GO:0051536(iron-sulfur cluster binding)|GO:0008173(RNA methyltransferase activity)
rna-tia000133.1	Superscaffold1	13378143	13393706	IPR002423; Chaperonin Cpn60/TCP-1 family|IPR017998; Chaperone tailless complex polypeptide 1 (TCP-1)	K09495 T-complex protein 1 subunit gamma | (RefSeq) T-complex protein 1 subunit gamma	T-complex protein 1 subunit gamma {ECO:0000303|PubMed:11599560} Short=TCP-1-gamma {ECO:0000303|PubMed:11599560} CCT-gamma {ECO:0000303|PubMed:11599560} Chaperonin CCT3 {ECO:0000303|PubMed:21868675} OS=Arabidopsis thaliana (Mouse-ear cress) ORFNames=F9D12.18 {ECO:0000312|EMBL:AAC26244.1} PE=1	T-complex protein 1 subunit gamma [Dendrobium catenatum] >APB87928.1 T-complex protein 1 subunit gamma [Dendrobium catenatum]	T-complex protein 1 subunit gamma {ECO:0000256|RuleBase:RU004191} OS=Dendrobium catenatum Name=TCP1gamma {ECO:0000313|EMBL:APB87928.1} PE=2	GO:0006457(protein folding)|GO:0005832(chaperonin-containing T-complex)|GO:0005829(cytosol)|GO:0005524(ATP binding)|GO:0051082(unfolded protein binding)
rna-tia000133.2	Superscaffold1	13371339	13393894	IPR002423; Chaperonin Cpn60/TCP-1 family|IPR017998; Chaperone tailless complex polypeptide 1 (TCP-1)	K09495 T-complex protein 1 subunit gamma | (RefSeq) T-complex protein 1 subunit gamma	T-complex protein 1 subunit gamma {ECO:0000303|PubMed:11599560} Short=TCP-1-gamma {ECO:0000303|PubMed:11599560} CCT-gamma {ECO:0000303|PubMed:11599560} Chaperonin CCT3 {ECO:0000303|PubMed:21868675} OS=Arabidopsis thaliana (Mouse-ear cress) ORFNames=F9D12.18 {ECO:0000312|EMBL:AAC26244.1} PE=1	T-complex protein 1 subunit gamma [Dendrobium catenatum] >APB87928.1 T-complex protein 1 subunit gamma [Dendrobium catenatum]	T-complex protein 1 subunit gamma {ECO:0000256|RuleBase:RU004191} OS=Dendrobium catenatum Name=TCP1gamma {ECO:0000313|EMBL:APB87928.1} PE=2	GO:0006457(protein folding)|GO:0005832(chaperonin-containing T-complex)|GO:0005829(cytosol)|GO:0005524(ATP binding)|GO:0051082(unfolded protein binding)
rna-tia000134.1	Superscaffold1	13449645	13450326	IPR007493; Protein of unknown function DUF538	no KO assigned | (RefSeq) uncharacterized protein LOC103992886	-	uncharacterized protein LOC110114594 [Dendrobium catenatum]	Uncharacterized protein {ECO:0000313|EnsemblPlants:GSMUA_Achr7P26230_001} OS=Musa acuminata subsp. malaccensis (Wild banana) (Musa malaccensis) PE=4	-
rna-tia000135.1	Superscaffold1	13468386	13499525	IPR007493; Protein of unknown function DUF538	no KO assigned | (RefSeq) uncharacterized protein LOC103992884	-	uncharacterized protein LOC110114591 [Dendrobium catenatum]	Uncharacterized protein {ECO:0000313|EnsemblPlants:GSMUA_Achr7P26210_001} OS=Musa acuminata subsp. malaccensis (Wild banana) (Musa malaccensis) PE=4	-
rna-tia000136.1	Superscaffold1	13547540	13553265	IPR007493; Protein of unknown function DUF538	no KO assigned | (RefSeq) uncharacterized protein LOC103992884	-	Os07g0120600-like protein [Zea mays]	Os07g0120600-like protein {ECO:0000313|EMBL:ONM12777.1} OS=Zea mays (Maize) ORFNames=ZEAMMB73_Zm00001d002018 {ECO:0000313|EMBL:ONM12777.1} PE=4	-
rna-tia000137.1	Superscaffold1	13608309	13608986	IPR007493; Protein of unknown function DUF538	no KO assigned | (RefSeq) uncharacterized protein LOC103992884	-	uncharacterized protein LOC110114591 [Dendrobium catenatum]	Uncharacterized protein {ECO:0000313|EnsemblPlants:GSMUA_Achr7P26210_001} OS=Musa acuminata subsp. malaccensis (Wild banana) (Musa malaccensis) PE=4	-
rna-tia000138.1	Superscaffold1	13805932	13818826	IPR015425; Formin, FH2 domain	no KO assigned | (RefSeq) formin-like protein 8	Formin-like protein 8 OsFH8 Precursor OS=Oryza sativa subsp. japonica (Rice) Name=FH8 OrderedLocusNames=Os03g0204100, LOC_Os03g10680 PE=2	formin-like protein 8 [Dendrobium catenatum]	Formin-like protein {ECO:0000256|RuleBase:RU361260} OS=Ananas comosus (Pineapple) (Ananas ananas) ORFNames=ACMD2_03514 {ECO:0000313|EMBL:OAY76524.1} PE=3	GO:0016021(integral component of membrane)
rna-tia000139.1	Superscaffold1	13895530	13898328	-	no KO assigned | (RefSeq) uncharacterized LOC104609715	-	uncharacterized protein LOC110027213 [Phalaenopsis equestris]	uncharacterized protein LOC104609715 {ECO:0000313|RefSeq:XP_010274388.1} OS=Nelumbo nucifera (Sacred lotus) Name=LOC104609715 {ECO:0000313|RefSeq:XP_010274388.1} PE=4	GO:0016021(integral component of membrane)
rna-tia000140.1	Superscaffold1	13898732	13899360	IPR006501; Pectinesterase inhibitor domain	no KO assigned | (RefSeq) probable pectinesterase/pectinesterase inhibitor 61	-	pectinesterase inhibitor [Phalaenopsis equestris]	Uncharacterized protein {ECO:0000313|EMBL:ERN02692.1} OS=Amborella trichopoda ORFNames=AMTR_s00085p00103560 {ECO:0000313|EMBL:ERN02692.1} PE=4	GO:0043086(negative regulation of catalytic activity)|GO:0004857(enzyme inhibitor activity)
rna-tia000141.1	Superscaffold1	13913266	13935728	IPR001680; WD40 repeat|IPR017986; WD40-repeat-containing domain	K02180 cell cycle arrest protein BUB3 | (RefSeq) mitotic checkpoint protein BUB3.2	Mitotic checkpoint protein BUB3.1 Protein BUDDING UNINHIBITED BY BENZYMIDAZOL 3.1 OS=Arabidopsis thaliana (Mouse-ear cress) Name=BUB3.1 OrderedLocusNames=At3g19590 ORFNames=MMB12.5 PE=1	mitotic checkpoint protein BUB3.1-like [Dendrobium catenatum] >XP_020687917.1 mitotic checkpoint protein BUB3.1-like [Dendrobium catenatum] >XP_020687918.1 mitotic checkpoint protein BUB3.1-like [Dendrobium catenatum]	Transducin/WD40 repeat-like superfamily protein {ECO:0000313|EMBL:EOX98459.1} OS=Theobroma cacao (Cacao) (Cocoa) ORFNames=TCM_007217 {ECO:0000313|EMBL:EOX98459.1} PE=4	-
rna-tia000142.1	Superscaffold1	14033391	14036794	IPR001005; SANT/Myb domain|IPR015495; Myb-like transcription factor|IPR017930; Myb domain	K09422 myb proto-oncogene protein, plant | (RefSeq) transcription factor MYB98-like isoform X1	Transcription factor MYB98 {ECO:0000303|PubMed:11597504} Myb-related protein 98 {ECO:0000303|PubMed:11597504} Short=AtMYB98 {ECO:0000303|PubMed:11597504} OS=Arabidopsis thaliana (Mouse-ear cress) ORFNames=F28A21.180 {ECO:0000312|EMBL:CAB37462.1} PE=2	transcription factor MYB98-like [Dendrobium catenatum]	Transcription factor MYB98 {ECO:0000313|EMBL:OAY69261.1} OS=Ananas comosus (Pineapple) (Ananas ananas) ORFNames=ACMD2_12610 {ECO:0000313|EMBL:OAY69261.1} PE=4	GO:0005634(nucleus)|GO:0003677(DNA binding)
rna-tia000143.1	Superscaffold1	14120062	14126515	IPR006710; Glycoside hydrolase, family 43	no KO assigned | (RefSeq) uncharacterized protein LOC103990665 isoform X1	-	uncharacterized protein LOC110105902 isoform X1 [Dendrobium catenatum]	Tetratricopeptide repeat protein 18 {ECO:0000313|EMBL:JAT66399.1} OS=Anthurium amnicola ORFNames=g.54481 {ECO:0000313|EMBL:JAT66399.1} PE=3	GO:0005975(carbohydrate metabolic process)|GO:0016021(integral component of membrane)|GO:0004553(hydrolase activity, hydrolyzing O-glycosyl compounds)
rna-tia000143.2	Superscaffold1	14120062	14126734	IPR006710; Glycoside hydrolase, family 43	no KO assigned | (RefSeq) uncharacterized protein LOC103990665 isoform X1	-	uncharacterized protein LOC110105902 isoform X1 [Dendrobium catenatum]	Tetratricopeptide repeat protein 18 {ECO:0000313|EMBL:JAT66399.1} OS=Anthurium amnicola ORFNames=g.54481 {ECO:0000313|EMBL:JAT66399.1} PE=3	GO:0005975(carbohydrate metabolic process)|GO:0016021(integral component of membrane)|GO:0004553(hydrolase activity, hydrolyzing O-glycosyl compounds)
rna-tia000143.3	Superscaffold1	14120062	14126734	IPR006710; Glycoside hydrolase, family 43	no KO assigned | (RefSeq) uncharacterized LOC105060684	-	uncharacterized protein LOC110105902 isoform X2 [Dendrobium catenatum]	Packaging protein UL52 {ECO:0000313|EMBL:JAT49682.1} OS=Anthurium amnicola ORFNames=g.54479 {ECO:0000313|EMBL:JAT49682.1} PE=3	-
rna-tia000144.1	Superscaffold1	14180281	14186058	IPR024145; Histone deacetylase complex subunit SAP30/SAP30-like|IPR025718; Histone deacetylase complex subunit SAP30, Sin3 binding domain	no KO assigned | (RefSeq) uncharacterized protein LOC103987533	-	uncharacterized protein LOC110105880 [Dendrobium catenatum] >XP_020691219.1 uncharacterized protein LOC110105880 [Dendrobium catenatum]	Uncharacterized protein {ECO:0000313|EnsemblPlants:GSMUA_Achr1P12590_001} OS=Musa acuminata subsp. malaccensis (Wild banana) (Musa malaccensis) PE=4	GO:0006355(regulation of transcription, DNA-templated)|GO:0000118(histone deacetylase complex)|GO:0004407(histone deacetylase activity)
rna-tia000144.2	Superscaffold1	14180281	14186058	IPR024145; Histone deacetylase complex subunit SAP30/SAP30-like|IPR025718; Histone deacetylase complex subunit SAP30, Sin3 binding domain	no KO assigned | (RefSeq) uncharacterized protein LOC103987533	-	uncharacterized protein LOC110105880 [Dendrobium catenatum] >XP_020691219.1 uncharacterized protein LOC110105880 [Dendrobium catenatum]	Uncharacterized protein {ECO:0000313|EnsemblPlants:GSMUA_Achr1P12590_001} OS=Musa acuminata subsp. malaccensis (Wild banana) (Musa malaccensis) PE=4	GO:0006355(regulation of transcription, DNA-templated)|GO:0000118(histone deacetylase complex)|GO:0004407(histone deacetylase activity)
rna-tia000144.3	Superscaffold1	14180281	14186058	IPR024145; Histone deacetylase complex subunit SAP30/SAP30-like|IPR025718; Histone deacetylase complex subunit SAP30, Sin3 binding domain	no KO assigned | (RefSeq) uncharacterized protein LOC103987533	-	uncharacterized protein LOC110105880 [Dendrobium catenatum] >XP_020691219.1 uncharacterized protein LOC110105880 [Dendrobium catenatum]	Uncharacterized protein {ECO:0000313|EnsemblPlants:GSMUA_Achr1P12590_001} OS=Musa acuminata subsp. malaccensis (Wild banana) (Musa malaccensis) PE=4	GO:0006355(regulation of transcription, DNA-templated)|GO:0000118(histone deacetylase complex)|GO:0004407(histone deacetylase activity)
rna-tia000145.1	Superscaffold1	14189504	14216154	-	-	-	-	-	-
rna-tia000146.1	Superscaffold1	14390067	14391080	IPR000092; Polyprenyl synthetase	K13789 geranylgeranyl diphosphate synthase, type II [EC:2.5.1.1 2.5.1.10 2.5.1.29] | (RefSeq) geranylgeranyl pyrophosphate synthase 7, chloroplastic	Heterodimeric geranylgeranyl pyrophosphate synthase large subunit 1, chloroplastic Short=GGPP synthase 1 Short=GGPS1 EC=2.5.1.- (2E,6E)-farnesyl diphosphate synthase 1 Dimethylallyltranstransferase 1 EC=2.5.1.1 Farnesyl diphosphate synthase 1 Farnesyltranstransferase 1 EC=2.5.1.29 Geranyltranstransferase 1 EC=2.5.1.10 Precursor OS=Arabidopsis thaliana (Mouse-ear cress) ORFNames=C7A10.550 PE=1	PREDICTED: geranylgeranyl pyrophosphate synthase 7, chloroplastic [Brassica rapa]	Uncharacterized protein {ECO:0000313|EnsemblPlants:Bra028096.1-P} OS=Brassica rapa subsp. pekinensis (Chinese cabbage) (Brassica pekinensis) PE=3	GO:0008299(isoprenoid biosynthetic process)|GO:0016740(transferase activity)|GO:0004311(farnesyltranstransferase activity)
rna-tia000147.1	Superscaffold1	14573376	14574574	IPR008540; BES1/BZR1 plant transcription factor, N-terminal|IPR033264; BZR family	K14503 brassinosteroid resistant 1/2 | (RefSeq) protein BZR1 homolog 1	Protein BZR1 homolog 1 Short=OsBZR1 Protein BRASSINAZOLE-RESISTANT 1 homolog 1 OS=Oryza sativa subsp. japonica (Rice) ORFNames=OsJ_24880, P0453G03.22 PE=1	protein BZR1 homolog 1-like [Dendrobium catenatum]	Uncharacterized protein {ECO:0000313|EnsemblPlants:GSMUA_Achr3P29980_001} OS=Musa acuminata subsp. malaccensis (Wild banana) (Musa malaccensis) PE=4	GO:0009742(brassinosteroid mediated signaling pathway)|GO:0006351(transcription, DNA-templated)|GO:0003700(DNA-binding transcription factor activity)
rna-tia000148.1	Superscaffold1	14977415	14983490	-	-	-	-	-	-
rna-tia000149.1	Superscaffold1	15038946	15130146	IPR000587; Creatinase, N-terminal|IPR000994; Peptidase M24|IPR032416; Peptidase M24, C-terminal domain	K01262 Xaa-Pro aminopeptidase [EC:3.4.11.9] | (RefSeq) probable Xaa-Pro aminopeptidase P	-	probable Xaa-Pro aminopeptidase P [Dendrobium catenatum]	probable Xaa-Pro aminopeptidase P {ECO:0000313|RefSeq:XP_010254935.1, ECO:0000313|RefSeq:XP_010254936.1} OS=Nelumbo nucifera (Sacred lotus) ECO:0000313|RefSeq:XP_010254936.1} PE=3	GO:0005737(cytoplasm)|GO:0046872(metal ion binding)|GO:0070006(metalloaminopeptidase activity)
rna-tia000150.1	Superscaffold1	15236055	15246082	IPR001680; WD40 repeat|IPR017986; WD40-repeat-containing domain|IPR020472; G-protein beta WD-40 repeat|IPR040324; WD repeat-containing protein WDR44/Dgr2	no KO assigned | (RefSeq) WD repeat-containing protein 44-like	COMPASS-like H3K4 histone methylase component WDR5A {ECO:0000303|PubMed:19567704} Short=AtWDR5A {ECO:0000303|PubMed:19567704} OS=Arabidopsis thaliana (Mouse-ear cress) ORFNames=T16K5.10 {ECO:0000312|EMBL:CAB66904.1} PE=1	WD repeat-containing protein 44-like isoform X1 [Dendrobium catenatum]	Uncharacterized protein {ECO:0000313|EnsemblPlants:GSMUA_AchrUn_randomP04400_001} OS=Musa acuminata subsp. malaccensis (Wild banana) (Musa malaccensis) PE=4	GO:0017137(Rab GTPase binding)
rna-tia000150.2	Superscaffold1	15236055	15246181	IPR001680; WD40 repeat|IPR017986; WD40-repeat-containing domain|IPR020472; G-protein beta WD-40 repeat|IPR040324; WD repeat-containing protein WDR44/Dgr2	no KO assigned | (RefSeq) WD repeat-containing protein 44-like	COMPASS-like H3K4 histone methylase component WDR5A {ECO:0000303|PubMed:19567704} Short=AtWDR5A {ECO:0000303|PubMed:19567704} OS=Arabidopsis thaliana (Mouse-ear cress) ORFNames=T16K5.10 {ECO:0000312|EMBL:CAB66904.1} PE=1	WD repeat-containing protein 44-like isoform X2 [Dendrobium catenatum]	Uncharacterized protein {ECO:0000313|EnsemblPlants:GSMUA_AchrUn_randomP04400_001} OS=Musa acuminata subsp. malaccensis (Wild banana) (Musa malaccensis) PE=4	GO:0017137(Rab GTPase binding)
rna-tia000151.1	Superscaffold1	15327948	15344236	IPR000194; ATPase, F1/V1/A1 complex, alpha/beta subunit, nucleotide-binding domain	K02132 F-type H+-transporting ATPase subunit alpha | (RefSeq) atp1, L076_p26; ATPase subunit 1	ATP synthase subunit alpha, mitochondrial OS=Pisum sativum (Garden pea) Name=ATPA PE=3	Atp1, partial (mitochondrion) [Gentianella rapunculoides]	Atp1 {ECO:0000313|EMBL:AGM34835.1} Fragment OS=Gentianella rapunculoides Name=atp1 {ECO:0000313|EMBL:AGM34835.1} PE=4	-
rna-tia000152.1	Superscaffold1	15412369	15413105	IPR001356; Homeobox domain	K09338 homeobox-leucine zipper protein | (RefSeq) homeobox-leucine zipper protein HOX12	Homeobox-leucine zipper protein ATHB-40 HD-ZIP protein ATHB-40 Homeodomain transcription factor ATHB-40 OS=Arabidopsis thaliana (Mouse-ear cress) Name=ATHB-40 OrderedLocusNames=At4g36740 ORFNames=C7A10.620 PE=2	homeobox-leucine zipper protein HOX12-like [Dendrobium catenatum]	Homeobox-leucine zipper protein ATHB-21 {ECO:0000313|EMBL:JAT57791.1} OS=Anthurium amnicola ORFNames=g.23900 {ECO:0000313|EMBL:JAT57791.1} PE=4	GO:0045893(positive regulation of transcription, DNA-templated)|GO:0005634(nucleus)|GO:0043565(sequence-specific DNA binding)
rna-tia000152.2	Superscaffold1	15412369	15413105	IPR001356; Homeobox domain	K09338 homeobox-leucine zipper protein | (RefSeq) homeobox-leucine zipper protein HOX12	Homeobox-leucine zipper protein ATHB-40 HD-ZIP protein ATHB-40 Homeodomain transcription factor ATHB-40 OS=Arabidopsis thaliana (Mouse-ear cress) Name=ATHB-40 OrderedLocusNames=At4g36740 ORFNames=C7A10.620 PE=2	homeobox-leucine zipper protein HOX12-like [Dendrobium catenatum]	Homeobox-leucine zipper protein ATHB-21 {ECO:0000313|EMBL:JAT57791.1} OS=Anthurium amnicola ORFNames=g.23900 {ECO:0000313|EMBL:JAT57791.1} PE=4	GO:0045893(positive regulation of transcription, DNA-templated)|GO:0005634(nucleus)|GO:0043565(sequence-specific DNA binding)
rna-tia000152.3	Superscaffold1	15412369	15413105	IPR000047; Helix-turn-helix motif|IPR001356; Homeobox domain	K09338 homeobox-leucine zipper protein | (RefSeq) homeobox-leucine zipper protein HOX12	Homeobox-leucine zipper protein HOX14 HD-ZIP protein HOX14 Homeodomain transcription factor HOX14 OsHox14 OS=Oryza sativa subsp. japonica (Rice) ORFNames=OJ1301_C12.13, OsJ_023919, P0453G03.37 PE=2	homeobox-leucine zipper protein HOX12-like [Phalaenopsis equestris]	homeobox-leucine zipper protein ATHB-40-like isoform X1 {ECO:0000313|RefSeq:XP_010254928.1} OS=Nelumbo nucifera (Sacred lotus) Name=LOC104595754 {ECO:0000313|RefSeq:XP_010254928.1} PE=4	GO:0045893(positive regulation of transcription, DNA-templated)|GO:0006355(regulation of transcription, DNA-templated)|GO:0005634(nucleus)|GO:0043565(sequence-specific DNA binding)
rna-tia000152.4	Superscaffold1	15412369	15413105	IPR001356; Homeobox domain	K09338 homeobox-leucine zipper protein | (RefSeq) homeobox-leucine zipper protein HOX12	Homeobox-leucine zipper protein ATHB-40 HD-ZIP protein ATHB-40 Homeodomain transcription factor ATHB-40 OS=Arabidopsis thaliana (Mouse-ear cress) Name=ATHB-40 OrderedLocusNames=At4g36740 ORFNames=C7A10.620 PE=2	homeobox-leucine zipper protein HOX12-like [Dendrobium catenatum]	Homeobox-leucine zipper protein ATHB-21 {ECO:0000313|EMBL:JAT57791.1} OS=Anthurium amnicola ORFNames=g.23900 {ECO:0000313|EMBL:JAT57791.1} PE=4	GO:0045893(positive regulation of transcription, DNA-templated)|GO:0005634(nucleus)|GO:0043565(sequence-specific DNA binding)
rna-tia000153.1	Superscaffold1	15509001	15510932	IPR002885; Pentatricopeptide repeat	no KO assigned | (RefSeq) pentatricopeptide repeat-containing protein At3g04750, mitochondrial	Pentatricopeptide repeat-containing protein At3g04750, mitochondrial Precursor OS=Arabidopsis thaliana (Mouse-ear cress) Name=PCMP-E81 OrderedLocusNames=At3g04750 ORFNames=F7O18.24 PE=2	pentatricopeptide repeat-containing protein At3g04750, mitochondrial [Dendrobium catenatum]	pentatricopeptide repeat-containing protein At3g04750, mitochondrial {ECO:0000313|RefSeq:XP_010278169.1} OS=Nelumbo nucifera (Sacred lotus) Name=LOC104612450 {ECO:0000313|RefSeq:XP_010278169.1} PE=4	-
rna-tia000154.1	Superscaffold1	15511247	15554874	IPR003953; FAD-dependent oxidoreductase 2, FAD binding domain|IPR005288; L-aspartate oxidase|IPR015939; Fumarate reductase/succinate dehydrogenase flavoprotein-like, C-terminal	K00278 L-aspartate oxidase [EC:1.4.3.16] | (RefSeq) L-aspartate oxidase, chloroplastic	L-aspartate oxidase, chloroplastic EC=1.4.3.16 Protein FLAGELLIN-INSENSITIVE 4 Precursor OS=Oryza sativa subsp. japonica (Rice) OrderedLocusNames=Os02g0134400, LOC_Os02g04170 ORFNames=P0585B01.16 PE=3	L-aspartate oxidase, chloroplastic isoform X1 [Dendrobium catenatum]	L-aspartate oxidase {ECO:0000256|RuleBase:RU362049} EC=1.4.3.16 {ECO:0000256|RuleBase:RU362049} OS=Ananas comosus (Pineapple) (Ananas ananas) ORFNames=ACMD2_23833 {ECO:0000313|EMBL:OAY79651.1} PE=3	GO:0009435(NAD biosynthetic process)|GO:0009507(chloroplast)|GO:0008734(L-aspartate oxidase activity)|GO:0044318(L-aspartate:fumarate oxidoreductase activity)
rna-tia000154.2	Superscaffold1	15511247	15554874	IPR003953; FAD-dependent oxidoreductase 2, FAD binding domain|IPR005288; L-aspartate oxidase|IPR015939; Fumarate reductase/succinate dehydrogenase flavoprotein-like, C-terminal	K00278 L-aspartate oxidase [EC:1.4.3.16] | (RefSeq) L-aspartate oxidase, chloroplastic	L-aspartate oxidase, chloroplastic EC=1.4.3.16 Protein FLAGELLIN-INSENSITIVE 4 Precursor OS=Oryza sativa subsp. japonica (Rice) OrderedLocusNames=Os02g0134400, LOC_Os02g04170 ORFNames=P0585B01.16 PE=3	L-aspartate oxidase, chloroplastic isoform X1 [Dendrobium catenatum]	L-aspartate oxidase {ECO:0000256|RuleBase:RU362049} EC=1.4.3.16 {ECO:0000256|RuleBase:RU362049} OS=Ananas comosus (Pineapple) (Ananas ananas) ORFNames=ACMD2_23833 {ECO:0000313|EMBL:OAY79651.1} PE=3	GO:0009435(NAD biosynthetic process)|GO:0009507(chloroplast)|GO:0008734(L-aspartate oxidase activity)|GO:0044318(L-aspartate:fumarate oxidoreductase activity)
rna-tia000154.3	Superscaffold1	15511247	15554874	IPR003953; FAD-dependent oxidoreductase 2, FAD binding domain|IPR005288; L-aspartate oxidase|IPR015939; Fumarate reductase/succinate dehydrogenase flavoprotein-like, C-terminal	K00278 L-aspartate oxidase [EC:1.4.3.16] | (RefSeq) L-aspartate oxidase, chloroplastic	L-aspartate oxidase, chloroplastic EC=1.4.3.16 Protein FLAGELLIN-INSENSITIVE 4 Precursor OS=Oryza sativa subsp. japonica (Rice) OrderedLocusNames=Os02g0134400, LOC_Os02g04170 ORFNames=P0585B01.16 PE=3	L-aspartate oxidase, chloroplastic isoform X1 [Dendrobium catenatum]	L-aspartate oxidase {ECO:0000256|RuleBase:RU362049} EC=1.4.3.16 {ECO:0000256|RuleBase:RU362049} OS=Ananas comosus (Pineapple) (Ananas ananas) ORFNames=ACMD2_23833 {ECO:0000313|EMBL:OAY79651.1} PE=3	GO:0009435(NAD biosynthetic process)|GO:0009507(chloroplast)|GO:0008734(L-aspartate oxidase activity)|GO:0044318(L-aspartate:fumarate oxidoreductase activity)
rna-tia000155.1	Superscaffold1	15610216	15626326	IPR001128; Cytochrome P450|IPR002403; Cytochrome P450, E-class, group IV	no KO assigned | (RefSeq) cytochrome P450 734A1-like	Cytochrome P450 734A1 EC=1.14.-.- Protein PHYB ACTIVATION-TAGGED SUPPRESSOR 1 OS=Arabidopsis thaliana (Mouse-ear cress) ORFNames=F18A8.8 PE=2	cytochrome P450 734A1-like [Dendrobium catenatum]	Putative uncharacterized protein {ECO:0000313|EMBL:CCB45929.1} OS=Vitis vinifera (Grape) OrderedLocusNames=VIT_18s0001g12180 {ECO:0000313|EMBL:CCB45929.1} PE=3	GO:0020037(heme binding)|GO:0005506(iron ion binding)|GO:0004497(monooxygenase activity)|GO:0016705(oxidoreductase activity, acting on paired donors, with incorporation or reduction of molecular oxygen)
rna-tia000156.1	Superscaffold1	15630009	15649347	-	K11593 eukaryotic translation initiation factor 2C | (RefSeq) AGO7, OsAGO7, SHL4, SHO2, SHOOTLESS4; protein argonaute 7	Protein argonaute 7 Short=OsAGO7 Protein SHOOT ORGANIZATION 2 Protein SHOOTLESS 4 OS=Oryza sativa subsp. japonica (Rice) ORFNames=OSJNBa0034E08.23 PE=2	protein argonaute 7-like [Dendrobium catenatum]	Putative uncharacterized protein {ECO:0000313|EMBL:EAZ05257.1} OS=Oryza sativa subsp. indica (Rice) ORFNames=OsI_27459 {ECO:0000313|EMBL:EAZ05257.1} PE=3	GO:0031047(gene silencing by RNA)|GO:0003676(nucleic acid binding)
rna-tia000157.1	Superscaffold1	15682297	15732808	IPR000504; RNA recognition motif domain|IPR027157; Nuclear cap-binding protein subunit 2	K12883 nuclear cap-binding protein subunit 2 | (RefSeq) nuclear cap-binding protein subunit 2	Nuclear cap-binding protein subunit 2 20 kDa nuclear cap-binding protein NCBP 20 kDa subunit Short=CBP20 OS=Oryza sativa subsp. japonica (Rice) ORFNames=OJ1004_A05.24 PE=2	nuclear cap-binding protein subunit 2 isoform X2 [Phalaenopsis equestris]	Nuclear cap-binding protein subunit 2 {ECO:0000256|RuleBase:RU364036} 20 kDa nuclear cap-binding protein {ECO:0000256|RuleBase:RU364036} OS=Vitis vinifera (Grape) OrderedLocusNames=VIT_12s0028g03160 {ECO:0000313|EMBL:CBI21896.3} PE=3	-
rna-tia000158.1	Superscaffold1	15799139	15801841	IPR002885; Pentatricopeptide repeat	no KO assigned | (RefSeq) pentatricopeptide repeat-containing protein At5g65560-like	Pentatricopeptide repeat-containing protein At5g65560 OS=Arabidopsis thaliana (Mouse-ear cress) OrderedLocusNames=At5g65560 ORFNames=K21L13.7 PE=2	pentatricopeptide repeat-containing protein At5g65560-like [Dendrobium catenatum]	Pentatricopeptide repeat-containing protein At5g65560 {ECO:0000313|EMBL:JAT61779.1} Fragment OS=Anthurium amnicola ORFNames=g.110276 {ECO:0000313|EMBL:JAT61779.1} PE=4	-
rna-tia000159.1	Superscaffold1	15854445	15856090	-	no KO assigned | (RefSeq) uncharacterized LOC105061488	-	uncharacterized protein LOC110031733 [Phalaenopsis equestris]	Putative uncharacterized protein {ECO:0000313|EMBL:EEF29345.1} OS=Ricinus communis (Castor bean) ORFNames=RCOM_0423940 {ECO:0000313|EMBL:EEF29345.1} PE=4	-
rna-tia000160.1	Superscaffold1	15871237	15871419	-	no KO assigned | (RefSeq) uncharacterized LOC108341543	-	hypothetical protein KK1_038367 [Cajanus cajan]	Uncharacterized protein {ECO:0000313|EMBL:KYP40295.1} OS=Cajanus cajan (Pigeon pea) (Cajanus indicus) ORFNames=KK1_038367 {ECO:0000313|EMBL:KYP40295.1} PE=4	-
rna-tia000161.1	Superscaffold1	16042133	16044713	IPR001209; Ribosomal protein S14|IPR005798; Cytochrome b/b6, C-terminal	K00412 ubiquinol-cytochrome c reductase cytochrome b subunit | (RefSeq) uncharacterized protein LOC103973626	Cytochrome b Complex III subunit 3 Complex III subunit III Cytochrome b-c1 complex subunit 3 Ubiquinol-cytochrome-c reductase complex cytochrome b subunit OS=Zea mays (Maize) Name=MT-CYB Synonyms=COB, CYTB, MTCYB PE=3	apocytochrome b, partial (mitochondrion) [Onixotis triquetra]	Cytochrome b {ECO:0000256|RuleBase:RU362117} Fragment OS=Onixotis triquetra Name=cob {ECO:0000313|EMBL:AFM91779.1} PE=3	-
rna-tia000162.1	Superscaffold1	16044715	16045257	IPR002132; Ribosomal protein L5	no KO assigned | (RefSeq) 60S ribosomal protein L5, mitochondrial	60S ribosomal protein L5, mitochondrial OS=Arabidopsis thaliana (Mouse-ear cress) Name=RPL5 OrderedLocusNames=AtMg00210 PE=2	uncharacterized protein LOC110101068 [Dendrobium catenatum]	Ribosomal protein L5 {ECO:0000313|EMBL:AEM43900.1} OS=Phoenix dactylifera (Date palm) ORFNames=DP_002 {ECO:0000313|EMBL:AEM43900.1} PE=4	GO:0006412(translation)|GO:0000027(ribosomal large subunit assembly)|GO:0005739(mitochondrion)|GO:0005840(ribosome)|GO:0022625(cytosolic large ribosomal subunit)|GO:0003735(structural constituent of ribosome)
rna-tia000163.1	Superscaffold1	16067501	16103136	IPR006702; Casparian strip membrane protein domain	no KO assigned | (RefSeq) CASP-like protein 2B1	CASP-like protein 2B1 Short=VvCASPL2B1 OS=Vitis vinifera (Grape) ORFNames=GSVIVT00013502001 PE=2	hypothetical protein TanjilG_31744 [Lupinus angustifolius]	CASP-like protein {ECO:0000256|RuleBase:RU361233} OS=Lupinus angustifolius (Narrow-leaved blue lupine) ORFNames=TanjilG_31744 {ECO:0000313|EMBL:OIW13855.1} PE=3	GO:0016021(integral component of membrane)|GO:0005886(plasma membrane)|GO:0051539(4 iron, 4 sulfur cluster binding)
rna-tia000164.1	Superscaffold1	16126547	16154428	IPR006702; Casparian strip membrane protein domain	no KO assigned | (RefSeq) CASP-like protein 2B1	CASP-like protein 2B1 Short=VvCASPL2B1 OS=Vitis vinifera (Grape) ORFNames=GSVIVT00013502001 PE=2	CASP-like protein 2B1 [Dendrobium catenatum]	CASP-like protein {ECO:0000256|RuleBase:RU361233} OS=Glycine max (Soybean) (Glycine hispida) ORFNames=GLYMA_09G012200 {ECO:0000313|EMBL:KRH36576.1} PE=3	GO:0016021(integral component of membrane)|GO:0005886(plasma membrane)|GO:0051539(4 iron, 4 sulfur cluster binding)
rna-tia000165.1	Superscaffold1	16239275	16244567	-	-	-	-	-	-
rna-tia000166.1	Superscaffold1	16250158	16254249	-	-	-	-	-	-
rna-tia000167.1	Superscaffold1	16418250	16418408	-	no KO assigned | (RefSeq) SORBIDRAFT_1236s002010, Sb1236s002010; hypothetical protein	-	expressed protein [Arabidopsis lyrata subsp. lyrata]	Uncharacterized protein {ECO:0000313|EMBL:KNA13494.1} OS=Spinacia oleracea (Spinach) ORFNames=SOVF_116400 {ECO:0000313|EMBL:KNA13494.1} PE=4	-
rna-tia000168.1	Superscaffold1	16594892	16595899	IPR001451; Hexapeptide repeat|IPR010493; Serine acetyltransferase, N-terminal	K00640 serine O-acetyltransferase [EC:2.3.1.30] | (RefSeq) serine acetyltransferase 1, chloroplastic	Serine acetyltransferase 3, mitochondrial Short=AtSAT-3 Short=AtSERAT2 Short=SAT-m EC=2.3.1.30 Precursor OS=Arabidopsis thaliana (Mouse-ear cress) ORFNames=MJG19.6 PE=1	probable serine acetyltransferase 4 [Phalaenopsis equestris]	Putative serine acetyltransferase 3, mitochondrial-like {ECO:0000313|EMBL:JAP28430.1} OS=Solanum chacoense (Chaco potato) PE=4	GO:0006535(cysteine biosynthetic process from serine)|GO:0005829(cytosol)|GO:0009001(serine O-acetyltransferase activity)
rna-tia000169.1	Superscaffold1	16685908	16697297	-	-	-	-	-	-
rna-tia000170.1	Superscaffold1	16773147	16775422	IPR003663; Sugar/inositol transporter|IPR005828; Major facilitator, sugar transporter-like|IPR020846; Major facilitator superfamily domain	no KO assigned | (RefSeq) GRMZM2G153920; sorbitol transporter	Polyol transporter 5 Protein POLYOL TRANSPORTER 5 Short=AtPLT5 Sugar-proton symporter PLT5 OS=Arabidopsis thaliana (Mouse-ear cress) Name=PLT5 OrderedLocusNames=At3g18830 ORFNames=MVE11.10, MVE11.22 PE=1	polyol transporter 5-like [Dendrobium catenatum]	Putative polyol transporter 1 {ECO:0000313|EMBL:ONL94835.1} Sorbitol transporter {ECO:0000313|EMBL:ACG27557.1} OS=Zea mays (Maize) ORFNames=ZEAMMB73_Zm00001d028144 {ECO:0000313|EMBL:ONL94835.1} PE=2	GO:0005887(integral component of plasma membrane)|GO:0016021(integral component of membrane)|GO:0005351(carbohydrate:proton symporter activity)|GO:0022857(transmembrane transporter activity)
rna-tia000171.1	Superscaffold1	16899258	16913225	-	-	-	-	-	-
rna-tia000172.1	Superscaffold1	16995677	17058336	IPR025150; Domain of unknown function DUF4091	no KO assigned | (RefSeq) uncharacterized LOC105032341	-	uncharacterized protein LOC110104675 isoform X2 [Dendrobium catenatum]	Uncharacterized protein {ECO:0000313|EMBL:KDP37189.1} OS=Jatropha curcas (Barbados nut) ORFNames=JCGZ_06245 {ECO:0000313|EMBL:KDP37189.1} PE=4	-
rna-tia000172.2	Superscaffold1	16992321	17054399	IPR025150; Domain of unknown function DUF4091	no KO assigned | (RefSeq) uncharacterized LOC105032341	-	uncharacterized protein LOC110104675 isoform X11 [Dendrobium catenatum]	Uncharacterized protein {ECO:0000313|EMBL:KDP37189.1} OS=Jatropha curcas (Barbados nut) ORFNames=JCGZ_06245 {ECO:0000313|EMBL:KDP37189.1} PE=4	-
rna-tia000173.1	Superscaffold1	17093411	17111002	IPR003657; WRKY domain	no KO assigned | (RefSeq) WRKY transcription factor SUSIBA2	WRKY transcription factor SUSIBA2 {ECO:0000305|PubMed:12953112} Sugar signaling in barley 2 {ECO:0000303|PubMed:12953112} WRKY transcription factor 46 OS=Hordeum vulgare (Barley) Name=WRKY46 {ECO:0000312|EMBL:AAQ63880.1} PE=1	WRKY transcription factor SUSIBA2-like isoform X2 [Dendrobium catenatum]	probable WRKY transcription factor 20 {ECO:0000313|RefSeq:XP_010270167.1} OS=Nelumbo nucifera (Sacred lotus) Name=LOC104606587 {ECO:0000313|RefSeq:XP_010270167.1} PE=4	GO:0005634(nucleus)|GO:0003700(DNA-binding transcription factor activity)|GO:0043565(sequence-specific DNA binding)
rna-tia000173.2	Superscaffold1	17093411	17111002	IPR003657; WRKY domain	no KO assigned | (RefSeq) WRKY transcription factor SUSIBA2	WRKY transcription factor SUSIBA2 {ECO:0000305|PubMed:12953112} Sugar signaling in barley 2 {ECO:0000303|PubMed:12953112} WRKY transcription factor 46 OS=Hordeum vulgare (Barley) Name=WRKY46 {ECO:0000312|EMBL:AAQ63880.1} PE=1	WRKY transcription factor SUSIBA2-like isoform X2 [Dendrobium catenatum]	probable WRKY transcription factor 20 {ECO:0000313|RefSeq:XP_010270167.1} OS=Nelumbo nucifera (Sacred lotus) Name=LOC104606587 {ECO:0000313|RefSeq:XP_010270167.1} PE=4	GO:0005634(nucleus)|GO:0003700(DNA-binding transcription factor activity)|GO:0043565(sequence-specific DNA binding)
rna-tia000174.1	Superscaffold1	17241642	17293268	IPR000210; BTB/POZ domain|IPR027356; NPH3 domain	no KO assigned | (RefSeq) BTB/POZ domain-containing protein At5g48130	BTB/POZ domain-containing protein At5g48130 OS=Arabidopsis thaliana (Mouse-ear cress) OrderedLocusNames=At5g48130 ORFNames=MIF21.2 PE=2	BTB/POZ domain-containing protein At5g48130 [Dendrobium catenatum]	BTB/POZ domain-containing protein At5g48130 {ECO:0000313|RefSeq:XP_016579396.1} OS=Capsicum annuum (Bell pepper) Name=LOC107877214 {ECO:0000313|RefSeq:XP_016579396.1} PE=3	-
rna-tia000174.2	Superscaffold1	17290544	17293290	IPR027356; NPH3 domain	no KO assigned | (RefSeq) BTB/POZ domain-containing protein At5g48130	BTB/POZ domain-containing protein At5g48130 OS=Arabidopsis thaliana (Mouse-ear cress) OrderedLocusNames=At5g48130 ORFNames=MIF21.2 PE=2	BTB/POZ domain-containing protein At5g48130 [Dendrobium catenatum]	Binding protein, putative {ECO:0000313|EMBL:EOX93434.1} OS=Theobroma cacao (Cacao) (Cocoa) ORFNames=TCM_002310 {ECO:0000313|EMBL:EOX93434.1} PE=3	-
rna-tia000174.3	Superscaffold1	17290544	17293290	IPR000210; BTB/POZ domain|IPR027356; NPH3 domain	no KO assigned | (RefSeq) BTB/POZ domain-containing protein At5g48130	BTB/POZ domain-containing protein At5g48130 OS=Arabidopsis thaliana (Mouse-ear cress) OrderedLocusNames=At5g48130 ORFNames=MIF21.2 PE=2	BTB/POZ domain-containing protein At5g48130 [Dendrobium catenatum]	Uncharacterized protein {ECO:0000313|EMBL:OMO62546.1} OS=Corchorus olitorius ORFNames=COLO4_33029 {ECO:0000313|EMBL:OMO62546.1} PE=3	-
rna-tia000175.1	Superscaffold1	17298132	17298852	-	-	-	-	-	-
rna-tia000176.1	Superscaffold1	17509358	17512418	IPR000504; RNA recognition motif domain	K14411 RNA-binding protein Musashi | (RefSeq) heterogeneous nuclear ribonucleoprotein 1	Heterogeneous nuclear ribonucleoprotein 1 Short=hnRNP1 OS=Arabidopsis thaliana (Mouse-ear cress) Name=RNP1 OrderedLocusNames=At4g14300 ORFNames=dl3190w, FCAALL.156 PE=1	heterogeneous nuclear ribonucleoprotein 1-like [Dendrobium catenatum] >XP_020689561.1 heterogeneous nuclear ribonucleoprotein 1-like [Dendrobium catenatum] >XP_020689562.1 heterogeneous nuclear ribonucleoprotein 1-like [Dendrobium catenatum]	Heterogeneous nuclear ribonucleoprotein 27C, putative {ECO:0000313|EMBL:EEF33355.1} OS=Ricinus communis (Castor bean) ORFNames=RCOM_0046640 {ECO:0000313|EMBL:EEF33355.1} PE=4	GO:0005634(nucleus)|GO:1990904(ribonucleoprotein complex)|GO:0003723(RNA binding)
rna-tia000176.2	Superscaffold1	17508899	17512728	IPR000504; RNA recognition motif domain	K14411 RNA-binding protein Musashi | (RefSeq) heterogeneous nuclear ribonucleoprotein 1	Heterogeneous nuclear ribonucleoprotein 1 Short=hnRNP1 OS=Arabidopsis thaliana (Mouse-ear cress) Name=RNP1 OrderedLocusNames=At4g14300 ORFNames=dl3190w, FCAALL.156 PE=1	heterogeneous nuclear ribonucleoprotein 1-like [Dendrobium catenatum] >XP_020689561.1 heterogeneous nuclear ribonucleoprotein 1-like [Dendrobium catenatum] >XP_020689562.1 heterogeneous nuclear ribonucleoprotein 1-like [Dendrobium catenatum]	Heterogeneous nuclear ribonucleoprotein 27C, putative {ECO:0000313|EMBL:EEF33355.1} OS=Ricinus communis (Castor bean) ORFNames=RCOM_0046640 {ECO:0000313|EMBL:EEF33355.1} PE=4	GO:0005634(nucleus)|GO:1990904(ribonucleoprotein complex)|GO:0003723(RNA binding)
rna-tia000177.1	Superscaffold1	17727820	17743626	IPR002885; Pentatricopeptide repeat	no KO assigned | (RefSeq) pentatricopeptide repeat-containing protein At5g64320, mitochondrial	Pentatricopeptide repeat-containing protein At5g64320, mitochondrial Precursor OS=Arabidopsis thaliana (Mouse-ear cress) OrderedLocusNames=At5g64320 ORFNames=MSJ1.16 PE=2	pentatricopeptide repeat-containing protein At5g64320, mitochondrial [Dendrobium catenatum] >XP_020689531.1 pentatricopeptide repeat-containing protein At5g64320, mitochondrial [Dendrobium catenatum] >XP_020689532.1 pentatricopeptide repeat-containing protein At5g64320, mitochondrial [Dendrobium catenatum] >XP_020689533.1 pentatricopeptide repeat-containing protein At5g64320, mitochondrial [Dendr…	Uncharacterized protein {ECO:0000313|EnsemblPlants:GSMUA_Achr4P03510_001} OS=Musa acuminata subsp. malaccensis (Wild banana) (Musa malaccensis) PE=4	-
rna-tia000177.2	Superscaffold1	17727820	17753050	IPR002885; Pentatricopeptide repeat	no KO assigned | (RefSeq) pentatricopeptide repeat-containing protein At5g64320, mitochondrial	Pentatricopeptide repeat-containing protein At5g64320, mitochondrial Precursor OS=Arabidopsis thaliana (Mouse-ear cress) OrderedLocusNames=At5g64320 ORFNames=MSJ1.16 PE=2	pentatricopeptide repeat-containing protein At5g64320, mitochondrial [Dendrobium catenatum] >XP_020689531.1 pentatricopeptide repeat-containing protein At5g64320, mitochondrial [Dendrobium catenatum] >XP_020689532.1 pentatricopeptide repeat-containing protein At5g64320, mitochondrial [Dendrobium catenatum] >XP_020689533.1 pentatricopeptide repeat-containing protein At5g64320, mitochondrial [Dendr…	Uncharacterized protein {ECO:0000313|EnsemblPlants:GSMUA_Achr4P03510_001} OS=Musa acuminata subsp. malaccensis (Wild banana) (Musa malaccensis) PE=4	-
rna-tia000177.3	Superscaffold1	17732661	17753050	IPR002885; Pentatricopeptide repeat	no KO assigned | (RefSeq) pentatricopeptide repeat-containing protein At5g64320, mitochondrial	Pentatricopeptide repeat-containing protein At5g64320, mitochondrial Precursor OS=Arabidopsis thaliana (Mouse-ear cress) OrderedLocusNames=At5g64320 ORFNames=MSJ1.16 PE=2	pentatricopeptide repeat-containing protein At5g64320, mitochondrial [Dendrobium catenatum] >XP_020689531.1 pentatricopeptide repeat-containing protein At5g64320, mitochondrial [Dendrobium catenatum] >XP_020689532.1 pentatricopeptide repeat-containing protein At5g64320, mitochondrial [Dendrobium catenatum] >XP_020689533.1 pentatricopeptide repeat-containing protein At5g64320, mitochondrial [Dendr…	Uncharacterized protein {ECO:0000313|EnsemblPlants:GSMUA_Achr4P03510_001} OS=Musa acuminata subsp. malaccensis (Wild banana) (Musa malaccensis) PE=4	-
rna-tia000178.1	Superscaffold1	17794471	17825966	IPR039175; Mitochondrial import inner membrane translocase subunit TIM22	K17790 mitochondrial import inner membrane translocase subunit TIM22 | (RefSeq) mitochondrial import inner membrane translocase subunit TIM22-2	Mitochondrial import inner membrane translocase subunit TIM22-3 OS=Arabidopsis thaliana (Mouse-ear cress) Name=TIM22-3 OrderedLocusNames=At5g55510 ORFNames=MTE17.23 PE=2	mitochondrial import inner membrane translocase subunit TIM22-3-like isoform X1 [Dendrobium catenatum]	mitochondrial import inner membrane translocase subunit TIM22-3 {ECO:0000313|RefSeq:XP_016581382.1} OS=Capsicum annuum (Bell pepper) Name=LOC107878777 {ECO:0000313|RefSeq:XP_016581382.1} PE=4	GO:0045039(protein insertion into mitochondrial inner membrane)|GO:0042721(TIM22 mitochondrial import inner membrane insertion complex)
rna-tia000179.1	Superscaffold1	17864132	17908943	IPR001841; Zinc finger, RING-type	K19045 E3 ubiquitin-protein ligase BIG BROTHER and related proteins [EC:2.3.2.27] | (RefSeq) E3 ubiquitin ligase BIG BROTHER	E3 ubiquitin ligase BIG BROTHER EC=2.3.2.27 {ECO:0000269|PubMed:16461280, ECO:0000269|PubMed:18483219} Protein ENHANCER OF DA1-1 RING-type E3 ubiquitin transferase BIG BROTHER {ECO:0000305} OS=Arabidopsis thaliana (Mouse-ear cress) Name=BB Synonyms=EOD1 OrderedLocusNames=At3g63530 ORFNames=TEL3S.1 PE=1	E3 ubiquitin ligase BIG BROTHER [Dendrobium catenatum] >XP_020688730.1 E3 ubiquitin ligase BIG BROTHER [Dendrobium catenatum]	E3 ubiquitin ligase BIG BROTHER-like protein {ECO:0000313|EMBL:AIZ68183.1} OS=Albuca bracteata (False sea onion) (Ornithogalum longebracteatum) Name=UPL-6 {ECO:0000313|EMBL:AIZ68183.1} PE=2	-
rna-tia000179.2	Superscaffold1	17864132	17908943	IPR001841; Zinc finger, RING-type	K19045 E3 ubiquitin-protein ligase BIG BROTHER and related proteins [EC:2.3.2.27] | (RefSeq) E3 ubiquitin ligase BIG BROTHER	E3 ubiquitin ligase BIG BROTHER EC=2.3.2.27 {ECO:0000269|PubMed:16461280, ECO:0000269|PubMed:18483219} Protein ENHANCER OF DA1-1 RING-type E3 ubiquitin transferase BIG BROTHER {ECO:0000305} OS=Arabidopsis thaliana (Mouse-ear cress) Name=BB Synonyms=EOD1 OrderedLocusNames=At3g63530 ORFNames=TEL3S.1 PE=1	E3 ubiquitin ligase BIG BROTHER-like isoform X1 [Phalaenopsis equestris] >XP_020590677.1 E3 ubiquitin ligase BIG BROTHER-like isoform X1 [Phalaenopsis equestris] >XP_020590678.1 E3 ubiquitin ligase BIG BROTHER-like isoform X1 [Phalaenopsis equestris]	E3 ubiquitin ligase BIG BROTHER-like protein {ECO:0000313|EMBL:AIZ68183.1} OS=Albuca bracteata (False sea onion) (Ornithogalum longebracteatum) Name=UPL-6 {ECO:0000313|EMBL:AIZ68183.1} PE=2	-
rna-tia000180.1	Superscaffold1	17994282	18003476	IPR001114; Adenylosuccinate synthetase	K01939 adenylosuccinate synthase [EC:6.3.4.4] | (RefSeq) adenylosuccinate synthetase, chloroplastic	Adenylosuccinate synthetase, chloroplastic {ECO:0000255|HAMAP-Rule:MF_03125} Short=AMPSase {ECO:0000255|HAMAP-Rule:MF_03125} Short=AdSS {ECO:0000255|HAMAP-Rule:MF_03125} EC=6.3.4.4 {ECO:0000255|HAMAP-Rule:MF_03125} IMP--aspartate ligase {ECO:0000255|HAMAP-Rule:MF_03125} Precursor OS=Nicotiana tabacum (Common tobacco) Name=PURA {ECO:0000255|HAMAP-Rule:MF_03125} PE=2	adenylosuccinate synthetase, chloroplastic [Dendrobium catenatum]	Adenylosuccinate synthetase, chloroplastic {ECO:0000256|HAMAP-Rule:MF_03125} Short=AMPSase {ECO:0000256|HAMAP-Rule:MF_03125} Short=AdSS {ECO:0000256|HAMAP-Rule:MF_03125} EC=6.3.4.4 {ECO:0000256|HAMAP-Rule:MF_03125} IMP--aspartate ligase {ECO:0000256|HAMAP-Rule:MF_03125} OS=Anthurium amnicola ORFNames=g.32919 {ECO:0000313|EMBL:JAT50297.1} PE=3	GO:0044208('de novo' AMP biosynthetic process)|GO:0046040(IMP metabolic process)|GO:0009507(chloroplast)|GO:0005737(cytoplasm)|GO:0004019(adenylosuccinate synthase activity)|GO:0005525(GTP binding)|GO:0000287(magnesium ion binding)
rna-tia000181.1	Superscaffold1	18064576	18081366	IPR001005; SANT/Myb domain|IPR015495; Myb-like transcription factor|IPR017930; Myb domain	K09422 myb proto-oncogene protein, plant | (RefSeq) hypothetical protein	Transcription factor MYB83 {ECO:0000303|PubMed:11597504} Myb-related protein 83 {ECO:0000303|PubMed:11597504} Short=AtMYB83 {ECO:0000303|PubMed:11597504} OS=Arabidopsis thaliana (Mouse-ear cress) ORFNames=T8G24.3 {ECO:0000312|EMBL:AAG50833.1} PE=2	transcription factor MYB46-like [Dendrobium catenatum]	Uncharacterized protein {ECO:0000313|EMBL:ESW04013.1} OS=Phaseolus vulgaris (Kidney bean) (French bean) ORFNames=PHAVU_011G059800g {ECO:0000313|EMBL:ESW04013.1} PE=4	GO:0030154(cell differentiation)|GO:0005634(nucleus)|GO:0003677(DNA binding)|GO:0003700(DNA-binding transcription factor activity)|GO:0043565(sequence-specific DNA binding)|GO:0044212(transcription regulatory region DNA binding)
rna-tia000182.1	Superscaffold1	18415681	18430371	IPR002528; Multi antimicrobial extrusion protein	no KO assigned | (RefSeq) protein DETOXIFICATION 42-like	Protein DETOXIFICATION 42 {ECO:0000303|PubMed:11739388} Short=AtDTX42 {ECO:0000303|PubMed:11739388} Aluminum-activated citrate transporter {ECO:0000303|PubMed:18826429} AtMATE {ECO:0000303|PubMed:18826429} FRD-like protein {ECO:0000303|PubMed:12172022} Multidrug and toxic compound extrusion protein 42 {ECO:0000305} Short=MATE protein 42 {ECO:0000305} OS=Arabidopsis thaliana (Mouse-ear cress) ORFN…	protein DETOXIFICATION 42-like isoform X1 [Dendrobium catenatum]	Protein DETOXIFICATION {ECO:0000256|RuleBase:RU004914} Multidrug and toxic compound extrusion protein {ECO:0000256|RuleBase:RU004914} OS=Leersia perrieri PE=3	GO:0016021(integral component of membrane)|GO:0015297(antiporter activity)|GO:0042910(xenobiotic transmembrane transporter activity)
rna-tia000182.2	Superscaffold1	18415681	18429104	IPR002528; Multi antimicrobial extrusion protein	no KO assigned | (RefSeq) protein DETOXIFICATION 42-like	Protein DETOXIFICATION 42 {ECO:0000303|PubMed:11739388} Short=AtDTX42 {ECO:0000303|PubMed:11739388} Aluminum-activated citrate transporter {ECO:0000303|PubMed:18826429} AtMATE {ECO:0000303|PubMed:18826429} FRD-like protein {ECO:0000303|PubMed:12172022} Multidrug and toxic compound extrusion protein 42 {ECO:0000305} Short=MATE protein 42 {ECO:0000305} OS=Arabidopsis thaliana (Mouse-ear cress) ORFN…	protein DETOXIFICATION 42-like isoform X1 [Dendrobium catenatum]	Uncharacterized protein {ECO:0000313|EMBL:ACN35041.1} OS=Zea mays (Maize) PE=2	GO:0016021(integral component of membrane)|GO:0015297(antiporter activity)|GO:0042910(xenobiotic transmembrane transporter activity)
rna-tia000183.1	Superscaffold1	18510830	18511664	-	K17769 mitochondrial import receptor subunit TOM22 | (RefSeq) mitochondrial import receptor subunit TOM9-2-like	Mitochondrial import receptor subunit TOM9-2 Mitochondrial import receptor subunit TOM22 homolog 2 Translocase of outer membrane 22 kDa subunit homolog 2 Translocase of outer membrane 9 kDa subunit TOM9-2 OS=Arabidopsis thaliana (Mouse-ear cress) ORFNames=MRH10.8 PE=1	mitochondrial import receptor subunit TOM9-2-like [Phalaenopsis equestris]	Uncharacterized protein {ECO:0000313|EMBL:EOA14888.1} OS=Capsella rubella ORFNames=CARUB_v10028217mg {ECO:0000313|EMBL:EOA14888.1} PE=4	GO:0006886(intracellular protein transport)|GO:0016021(integral component of membrane)|GO:0005741(mitochondrial outer membrane)
rna-tia000184.1	Superscaffold1	18596486	18651342	IPR001870; B30.2/SPRY domain|IPR003877; SPRY domain|IPR006595; CTLH, C-terminal LisH motif|IPR013144; CRA domain|IPR024964; CTLH/CRA C-terminal to LisH motif domain	no KO assigned | (RefSeq) ran-binding protein 10	E3 ubiquitin-protein ligase RKP Short=AtKPC1 EC=2.3.2.27 Protein RELATED TO KPC1 RING-type E3 ubiquitin transferase RKP {ECO:0000305} OS=Arabidopsis thaliana (Mouse-ear cress) ORFNames=F7D8.33 PE=2	ran-binding protein 9-like [Phalaenopsis equestris]	Uncharacterized protein {ECO:0000313|EnsemblPlants:GSMUA_Achr9P08400_001} OS=Musa acuminata subsp. malaccensis (Wild banana) (Musa malaccensis) PE=4	-
rna-tia000185.1	Superscaffold1	18827675	18829735	IPR000571; Zinc finger, CCCH-type|IPR002110; Ankyrin repeat|IPR020683; Ankyrin repeat-containing domain	no KO assigned | (RefSeq) zinc finger CCCH domain-containing protein 24-like	Zinc finger CCCH domain-containing protein 24 Short=OsC3H24 OS=Oryza sativa subsp. japonica (Rice) ORFNames=OSJNBb0017F17.19 PE=2	zinc finger CCCH domain-containing protein 24-like [Dendrobium catenatum] >XP_020698348.1 zinc finger CCCH domain-containing protein 24-like [Dendrobium catenatum] >XP_020698349.1 zinc finger CCCH domain-containing protein 24-like [Dendrobium catenatum]	Uncharacterized protein {ECO:0000313|EMBL:EER93617.1} OS=Sorghum bicolor (Sorghum) (Sorghum vulgare) ORFNames=SORBI_001G127200 {ECO:0000313|EMBL:EER93617.1} PE=4	GO:0046872(metal ion binding)
rna-tia000186.1	Superscaffold1	19221122	19231537	IPR001289; Nuclear transcription factor Y subunit A	K08064 nuclear transcription factor Y, alpha | (RefSeq) nuclear transcription factor Y subunit A-1	Nuclear transcription factor Y subunit A-9 Short=AtNF-YA-9 OS=Arabidopsis thaliana (Mouse-ear cress) Name=NFYA9 OrderedLocusNames=At3g20910 ORFNames=MFD22.2 PE=2	nuclear transcription factor Y subunit A-1-like isoform X1 [Dendrobium catenatum] >XP_020698338.1 nuclear transcription factor Y subunit A-1-like isoform X1 [Dendrobium catenatum]	Uncharacterized protein {ECO:0000313|EnsemblPlants:GSMUA_Achr4P11090_001} OS=Musa acuminata subsp. malaccensis (Wild banana) (Musa malaccensis) PE=4	GO:0016602(CCAAT-binding factor complex)|GO:0003677(DNA binding)|GO:0003700(DNA-binding transcription factor activity)
rna-tia000186.2	Superscaffold1	19221122	19231537	IPR001289; Nuclear transcription factor Y subunit A	K08064 nuclear transcription factor Y, alpha | (RefSeq) nuclear transcription factor Y subunit A-1	Nuclear transcription factor Y subunit A-9 Short=AtNF-YA-9 OS=Arabidopsis thaliana (Mouse-ear cress) Name=NFYA9 OrderedLocusNames=At3g20910 ORFNames=MFD22.2 PE=2	nuclear transcription factor Y subunit A-1-like isoform X1 [Dendrobium catenatum] >XP_020698338.1 nuclear transcription factor Y subunit A-1-like isoform X1 [Dendrobium catenatum]	Uncharacterized protein {ECO:0000313|EnsemblPlants:GSMUA_Achr4P11090_001} OS=Musa acuminata subsp. malaccensis (Wild banana) (Musa malaccensis) PE=4	GO:0016602(CCAAT-binding factor complex)|GO:0003677(DNA binding)|GO:0003700(DNA-binding transcription factor activity)
rna-tia000186.3	Superscaffold1	19221122	19231537	IPR001289; Nuclear transcription factor Y subunit A	K08064 nuclear transcription factor Y, alpha | (RefSeq) nuclear transcription factor Y subunit A-1	Nuclear transcription factor Y subunit A-9 Short=AtNF-YA-9 OS=Arabidopsis thaliana (Mouse-ear cress) Name=NFYA9 OrderedLocusNames=At3g20910 ORFNames=MFD22.2 PE=2	nuclear transcription factor Y subunit A-1-like isoform X1 [Dendrobium catenatum] >XP_020698338.1 nuclear transcription factor Y subunit A-1-like isoform X1 [Dendrobium catenatum]	Uncharacterized protein {ECO:0000313|EnsemblPlants:GSMUA_Achr4P11090_001} OS=Musa acuminata subsp. malaccensis (Wild banana) (Musa malaccensis) PE=4	GO:0016602(CCAAT-binding factor complex)|GO:0003677(DNA binding)|GO:0003700(DNA-binding transcription factor activity)
rna-tia000186.4	Superscaffold1	19221122	19231537	IPR001289; Nuclear transcription factor Y subunit A	K08064 nuclear transcription factor Y, alpha | (RefSeq) nuclear transcription factor Y subunit A-1	Nuclear transcription factor Y subunit A-9 Short=AtNF-YA-9 OS=Arabidopsis thaliana (Mouse-ear cress) Name=NFYA9 OrderedLocusNames=At3g20910 ORFNames=MFD22.2 PE=2	nuclear transcription factor Y subunit A-1-like isoform X1 [Dendrobium catenatum] >XP_020698338.1 nuclear transcription factor Y subunit A-1-like isoform X1 [Dendrobium catenatum]	Uncharacterized protein {ECO:0000313|EnsemblPlants:GSMUA_Achr4P11090_001} OS=Musa acuminata subsp. malaccensis (Wild banana) (Musa malaccensis) PE=4	GO:0016602(CCAAT-binding factor complex)|GO:0003677(DNA binding)|GO:0003700(DNA-binding transcription factor activity)
rna-tia000186.5	Superscaffold1	19221122	19231537	IPR001289; Nuclear transcription factor Y subunit A	K08064 nuclear transcription factor Y, alpha | (RefSeq) nuclear transcription factor Y subunit A-1	Nuclear transcription factor Y subunit A-9 Short=AtNF-YA-9 OS=Arabidopsis thaliana (Mouse-ear cress) Name=NFYA9 OrderedLocusNames=At3g20910 ORFNames=MFD22.2 PE=2	nuclear transcription factor Y subunit A-1-like isoform X1 [Dendrobium catenatum] >XP_020698338.1 nuclear transcription factor Y subunit A-1-like isoform X1 [Dendrobium catenatum]	Uncharacterized protein {ECO:0000313|EnsemblPlants:GSMUA_Achr4P11090_001} OS=Musa acuminata subsp. malaccensis (Wild banana) (Musa malaccensis) PE=4	GO:0016602(CCAAT-binding factor complex)|GO:0003677(DNA binding)|GO:0003700(DNA-binding transcription factor activity)
rna-tia000186.6	Superscaffold1	19221122	19231537	IPR001289; Nuclear transcription factor Y subunit A	K08064 nuclear transcription factor Y, alpha | (RefSeq) nuclear transcription factor Y subunit A-1	Nuclear transcription factor Y subunit A-9 Short=AtNF-YA-9 OS=Arabidopsis thaliana (Mouse-ear cress) Name=NFYA9 OrderedLocusNames=At3g20910 ORFNames=MFD22.2 PE=2	nuclear transcription factor Y subunit A-1-like isoform X1 [Dendrobium catenatum] >XP_020698338.1 nuclear transcription factor Y subunit A-1-like isoform X1 [Dendrobium catenatum]	Uncharacterized protein {ECO:0000313|EnsemblPlants:GSMUA_Achr4P11090_001} OS=Musa acuminata subsp. malaccensis (Wild banana) (Musa malaccensis) PE=4	GO:0016602(CCAAT-binding factor complex)|GO:0003677(DNA binding)|GO:0003700(DNA-binding transcription factor activity)
rna-tia000186.7	Superscaffold1	19221122	19231537	IPR001289; Nuclear transcription factor Y subunit A	K08064 nuclear transcription factor Y, alpha | (RefSeq) nuclear transcription factor Y subunit A-1	Nuclear transcription factor Y subunit A-9 Short=AtNF-YA-9 OS=Arabidopsis thaliana (Mouse-ear cress) Name=NFYA9 OrderedLocusNames=At3g20910 ORFNames=MFD22.2 PE=2	nuclear transcription factor Y subunit A-1-like isoform X1 [Dendrobium catenatum] >XP_020698338.1 nuclear transcription factor Y subunit A-1-like isoform X1 [Dendrobium catenatum]	Uncharacterized protein {ECO:0000313|EnsemblPlants:GSMUA_Achr4P11090_001} OS=Musa acuminata subsp. malaccensis (Wild banana) (Musa malaccensis) PE=4	GO:0016602(CCAAT-binding factor complex)|GO:0003677(DNA binding)|GO:0003700(DNA-binding transcription factor activity)
rna-tia000187.1	Superscaffold1	19281946	19282395	IPR031100; LOG family	K06966 uncharacterized protein | (RefSeq) probable cytokinin riboside 5'-monophosphate phosphoribohydrolase LOGL1	Cytokinin riboside 5'-monophosphate phosphoribohydrolase LOG7 EC=3.2.2.n1 Protein LONELY GUY 7 OS=Arabidopsis thaliana (Mouse-ear cress) Name=LOG7 OrderedLocusNames=At5g06300 ORFNames=MHF15.18 PE=1	putative cytokinin riboside 5'-monophosphate phosphoribohydrolase LOG4, partial [Ananas comosus]	Cytokinin riboside 5'-monophosphate phosphoribohydrolase {ECO:0000256|RuleBase:RU363015} EC=3.2.2.n1 {ECO:0000256|RuleBase:RU363015} Fragment OS=Ananas comosus (Pineapple) (Ananas ananas) ORFNames=ACMD2_19963 {ECO:0000313|EMBL:OAY83912.1} PE=3	GO:0009691(cytokinin biosynthetic process)|GO:0016787(hydrolase activity)
rna-tia000188.1	Superscaffold1	19476765	19478834	IPR002885; Pentatricopeptide repeat|IPR032867; DYW domain	no KO assigned | (RefSeq) putative pentatricopeptide repeat-containing protein At3g08820	Putative pentatricopeptide repeat-containing protein At3g08820 OS=Arabidopsis thaliana (Mouse-ear cress) ORFNames=F17O14.29, T16O11.25 PE=3	putative pentatricopeptide repeat-containing protein At3g08820 [Dendrobium catenatum]	Putative uncharacterized protein {ECO:0000313|EMBL:CCB44801.1} OS=Vitis vinifera (Grape) OrderedLocusNames=VIT_08s0058g00760 {ECO:0000313|EMBL:CCB44801.1} PE=4	GO:0009451(RNA modification)|GO:0008270(zinc ion binding)
rna-tia000189.1	Superscaffold1	19566447	19636131	IPR007230; Peptidase S59, nucleoporin|IPR021967; Nuclear protein 96|IPR037665; Nucleoporin peptidase S59-like	K14297 nuclear pore complex protein Nup98-Nup96 | (RefSeq) nuclear pore complex protein NUP96	Nuclear pore complex protein NUP96 {ECO:0000303|PubMed:21189294} Short=AtNUP96 Nucleoporin 96 {ECO:0000303|PubMed:21189294} Nucleoporin PRECOCIOUS Nucleoporin PRECOZ Protein MODIFIER OF SNC1 3 {ECO:0000303|PubMed:15772285} Protein SUPPRESSOR OF AUXIN RESISTANCE 3 {ECO:0000303|PubMed:16751346} OS=Arabidopsis thaliana (Mouse-ear cress) ORFNames=F23A5.3 {ECO:0000312|EMBL:AAF14656.1} PE=1	nuclear pore complex protein NUP96 [Dendrobium catenatum] >XP_020696557.1 nuclear pore complex protein NUP96 [Dendrobium catenatum] >XP_020696561.1 nuclear pore complex protein NUP96 [Dendrobium catenatum] >XP_020696570.1 nuclear pore complex protein NUP96 [Dendrobium catenatum]	Uncharacterized protein {ECO:0000313|EnsemblPlants:GSMUA_Achr5P04390_001} OS=Musa acuminata subsp. malaccensis (Wild banana) (Musa malaccensis) PE=4	GO:0005643(nuclear pore)|GO:0017056(structural constituent of nuclear pore)
rna-tia000189.2	Superscaffold1	19566575	19636131	IPR007230; Peptidase S59, nucleoporin|IPR021967; Nuclear protein 96|IPR037665; Nucleoporin peptidase S59-like	K14297 nuclear pore complex protein Nup98-Nup96 | (RefSeq) nuclear pore complex protein NUP96	Nuclear pore complex protein NUP96 {ECO:0000303|PubMed:21189294} Short=AtNUP96 Nucleoporin 96 {ECO:0000303|PubMed:21189294} Nucleoporin PRECOCIOUS Nucleoporin PRECOZ Protein MODIFIER OF SNC1 3 {ECO:0000303|PubMed:15772285} Protein SUPPRESSOR OF AUXIN RESISTANCE 3 {ECO:0000303|PubMed:16751346} OS=Arabidopsis thaliana (Mouse-ear cress) ORFNames=F23A5.3 {ECO:0000312|EMBL:AAF14656.1} PE=1	nuclear pore complex protein NUP96 [Dendrobium catenatum] >XP_020696557.1 nuclear pore complex protein NUP96 [Dendrobium catenatum] >XP_020696561.1 nuclear pore complex protein NUP96 [Dendrobium catenatum] >XP_020696570.1 nuclear pore complex protein NUP96 [Dendrobium catenatum]	Uncharacterized protein {ECO:0000313|EnsemblPlants:GSMUA_Achr5P04390_001} OS=Musa acuminata subsp. malaccensis (Wild banana) (Musa malaccensis) PE=4	GO:0005643(nuclear pore)|GO:0017056(structural constituent of nuclear pore)
rna-tia000190.1	Superscaffold1	19641077	19646450	IPR007656; GTD-binding domain	no KO assigned | (RefSeq) uncharacterized LOC105042190	Myosin-binding protein 2 {ECO:0000303|PubMed:23995081} OS=Arabidopsis thaliana (Mouse-ear cress) ORFNames=F5A18.7 {ECO:0000312|EMBL:AAG52339.1} PE=1	uncharacterized protein LOC110109684 isoform X1 [Dendrobium catenatum]	uncharacterized protein LOC104585995 isoform X1 {ECO:0000313|RefSeq:XP_010241370.1} OS=Nelumbo nucifera (Sacred lotus) Name=LOC104585995 {ECO:0000313|RefSeq:XP_010241370.1} PE=4	-
rna-tia000191.1	Superscaffold1	19667907	19668617	IPR001878; Zinc finger, CCHC-type	no KO assigned | (RefSeq) uncharacterized LOC107800975	Retrovirus-related Pol polyprotein from transposon TNT 1-94 Protease EC=3.4.23.- Reverse transcriptase EC=2.7.7.49 Endonuclease OS=Nicotiana tabacum (Common tobacco) PE=2	Retrovirus-related Pol polyprotein from transposon TNT 1-94 [Cajanus cajan]	Retrovirus-related Pol polyprotein from transposon TNT 1-94 {ECO:0000313|EMBL:KYP53137.1} OS=Cajanus cajan (Pigeon pea) (Cajanus indicus) ORFNames=KK1_024959 {ECO:0000313|EMBL:KYP53137.1} PE=4	-
rna-tia000192.1	Superscaffold1	19741355	19827891	IPR001606; ARID DNA-binding domain|IPR009071; High mobility group box domain	no KO assigned | (RefSeq) high mobility group B protein 15-like	High mobility group B protein 15 Nucleosome/chromatin assembly factor group D 15 OS=Arabidopsis thaliana (Mouse-ear cress) ORFNames=F13M7.13 PE=2	high mobility group B protein 15-like [Phalaenopsis equestris] >XP_020577919.1 high mobility group B protein 15-like [Phalaenopsis equestris] >XP_020577920.1 high mobility group B protein 15-like [Phalaenopsis equestris]	High mobility group B protein 15 {ECO:0000313|EMBL:JAT55224.1} OS=Anthurium amnicola {ECO:0000313|EMBL:JAT55224.1}, g.81239 {ECO:0000313|EMBL:JAT62527.1} PE=4	GO:0005634(nucleus)|GO:0003677(DNA binding)
rna-tia000192.2	Superscaffold1	19741355	19827891	IPR009071; High mobility group box domain	no KO assigned | (RefSeq) high mobility group B protein 15-like	High mobility group B protein 15 Nucleosome/chromatin assembly factor group D 15 OS=Arabidopsis thaliana (Mouse-ear cress) ORFNames=F13M7.13 PE=2	high mobility group B protein 15-like [Phalaenopsis equestris] >XP_020577919.1 high mobility group B protein 15-like [Phalaenopsis equestris] >XP_020577920.1 high mobility group B protein 15-like [Phalaenopsis equestris]	high mobility group B protein 15-like isoform X1 {ECO:0000313|RefSeq:XP_010274035.1, ECO:0000313|RefSeq:XP_010274036.1, ECO:0000313|RefSeq:XP_010274037.1} OS=Nelumbo nucifera (Sacred lotus) ECO:0000313|RefSeq:XP_010274036.1, ECO:0000313|RefSeq:XP_010274037.1} PE=4	GO:0005634(nucleus)|GO:0003677(DNA binding)
rna-tia000193.1	Superscaffold1	20063799	20096521	IPR000225; Armadillo|IPR021906; SWI/SNF-like complex subunit BAF250/Osa|IPR033388; SWI/SNF-like complex subunit BAF250, C-terminal	no KO assigned | (RefSeq) armadillo repeat-containing protein LFR	Armadillo repeat-containing protein LFR {ECO:0000305} Protein LEAF AND FLOWER RELATED {ECO:0000303|PubMed:18846319} OS=Arabidopsis thaliana (Mouse-ear cress) ORFNames=MXC7.2 {ECO:0000312|EMBL:BAB02090.1} PE=2	armadillo repeat-containing protein LFR [Dendrobium catenatum]	Uncharacterized protein {ECO:0000313|EnsemblPlants:GSMUA_Achr7P06550_001} OS=Musa acuminata subsp. malaccensis (Wild banana) (Musa malaccensis) PE=4	GO:0006338(chromatin remodeling)|GO:0035060(brahma complex)|GO:0016514(SWI/SNF complex)
rna-tia000193.2	Superscaffold1	20063558	20096966	IPR000225; Armadillo|IPR021906; SWI/SNF-like complex subunit BAF250/Osa	no KO assigned | (RefSeq) armadillo repeat-containing protein LFR	Armadillo repeat-containing protein LFR {ECO:0000305} Protein LEAF AND FLOWER RELATED {ECO:0000303|PubMed:18846319} OS=Arabidopsis thaliana (Mouse-ear cress) ORFNames=MXC7.2 {ECO:0000312|EMBL:BAB02090.1} PE=2	armadillo repeat-containing protein LFR [Dendrobium catenatum]	Uncharacterized protein {ECO:0000313|EnsemblPlants:GSMUA_Achr7P06550_001} OS=Musa acuminata subsp. malaccensis (Wild banana) (Musa malaccensis) PE=4	GO:0006338(chromatin remodeling)|GO:0035060(brahma complex)|GO:0016514(SWI/SNF complex)
rna-tia000194.1	Superscaffold1	20096963	20154265	IPR000269; Copper amine oxidase|IPR015798; Copper amine oxidase, catalytic domain|IPR015800; Copper amine oxidase, N2-terminal|IPR015802; Copper amine oxidase, N3-terminal	K00276 primary-amine oxidase [EC:1.4.3.21] | (RefSeq) copper methylamine oxidase	Primary amine oxidase EC=1.4.3.21 {ECO:0000250|UniProtKB:P12807} Amine oxidase [copper-containing] Precursor OS=Pisum sativum (Garden pea) PE=1	uncharacterized protein LOC110027977 [Phalaenopsis equestris]	Amine oxidase {ECO:0000256|RuleBase:RU000672} EC=1.4.3.- {ECO:0000256|RuleBase:RU000672} OS=Anthurium amnicola ORFNames=g.52465 {ECO:0000313|EMBL:JAT63724.1} PE=3	GO:0009308(amine metabolic process)|GO:0005507(copper ion binding)|GO:0008131(primary amine oxidase activity)|GO:0048038(quinone binding)
rna-tia000194.2	Superscaffold1	20096754	20154480	IPR000269; Copper amine oxidase|IPR015798; Copper amine oxidase, catalytic domain|IPR015800; Copper amine oxidase, N2-terminal|IPR015802; Copper amine oxidase, N3-terminal	K00276 primary-amine oxidase [EC:1.4.3.21] | (RefSeq) copper methylamine oxidase	Primary amine oxidase EC=1.4.3.21 {ECO:0000250|UniProtKB:P12807} Amine oxidase [copper-containing] Precursor OS=Pisum sativum (Garden pea) PE=1	uncharacterized protein LOC110027977 [Phalaenopsis equestris]	Amine oxidase {ECO:0000256|RuleBase:RU000672} EC=1.4.3.- {ECO:0000256|RuleBase:RU000672} OS=Anthurium amnicola ORFNames=g.52465 {ECO:0000313|EMBL:JAT63724.1} PE=3	GO:0009308(amine metabolic process)|GO:0005507(copper ion binding)|GO:0008131(primary amine oxidase activity)|GO:0048038(quinone binding)
rna-tia000195.1	Superscaffold1	20259651	20260178	-	-	-	-	-	-
rna-tia000196.1	Superscaffold1	20346805	20352247	-	-	-	-	-	-
rna-tia000197.1	Superscaffold1	20633079	20633793	-	-	-	-	-	-
rna-tia000198.1	Superscaffold1	20640176	20641082	-	-	-	-	-	-
rna-tia000199.1	Superscaffold1	20714815	20721030	-	-	-	-	-	-
rna-tia000200.1	Superscaffold1	20757291	20784595	IPR028909; Ribosomal protein L21-like	K02888 large subunit ribosomal protein L21 | (RefSeq) 50S ribosomal protein L21, mitochondrial-like	50S ribosomal protein L21, mitochondrial {ECO:0000303|PubMed:11675010} Protein NUCLEAR FUSION DEFECTIVE 1 {ECO:0000303|PubMed:16698901} Precursor OS=Arabidopsis thaliana (Mouse-ear cress) ORFNames=F6I18.160 PE=2	50S ribosomal protein L21, mitochondrial-like [Ananas comosus]	50S ribosomal protein L21, mitochondrial {ECO:0000313|EMBL:JAT50494.1} Fragment OS=Anthurium amnicola ORFNames=g.26299 {ECO:0000313|EMBL:JAT50494.1} PE=3	GO:0006412(translation)|GO:0009567(double fertilization forming a zygote and endosperm)|GO:0010197(polar nucleus fusion)|GO:0009555(pollen development)|GO:0005840(ribosome)|GO:0005739(mitochondrion)|GO:0003723(RNA binding)|GO:0003735(structural constituent of ribosome)|GO:0044212(transcription regulatory region DNA binding)
rna-tia000200.2	Superscaffold1	20757291	20784595	IPR028909; Ribosomal protein L21-like	K02888 large subunit ribosomal protein L21 | (RefSeq) 50S ribosomal protein L21, mitochondrial	50S ribosomal protein L21, mitochondrial {ECO:0000303|PubMed:11675010} Protein NUCLEAR FUSION DEFECTIVE 1 {ECO:0000303|PubMed:16698901} Precursor OS=Arabidopsis thaliana (Mouse-ear cress) ORFNames=F6I18.160 PE=2	50S ribosomal protein L21, mitochondrial [Phalaenopsis equestris]	Uncharacterized protein {ECO:0000313|EnsemblPlants:GSMUA_Achr9P06220_001} OS=Musa acuminata subsp. malaccensis (Wild banana) (Musa malaccensis) PE=3	GO:0009567(double fertilization forming a zygote and endosperm)|GO:0010197(polar nucleus fusion)|GO:0009555(pollen development)|GO:0006412(translation)|GO:0005739(mitochondrion)|GO:0005840(ribosome)|GO:0003723(RNA binding)|GO:0003735(structural constituent of ribosome)|GO:0044212(transcription regulatory region DNA binding)
rna-tia000201.1	Superscaffold1	21021515	21036673	IPR001680; WD40 repeat|IPR017986; WD40-repeat-containing domain|IPR020472; G-protein beta WD-40 repeat	K11374 elongator complex protein 2 | (RefSeq) elongator complex protein 2	Elongator complex protein 2 Short=AtELP2 Elongator component 2 Protein GREEN NPR1 SEEDLING ON SA MEDIUM 1 OS=Arabidopsis thaliana (Mouse-ear cress) ORFNames=F13F21.2, F14J22.24 PE=1	elongator complex protein 2 [Phalaenopsis equestris]	Elongator complex protein 2 {ECO:0000313|EMBL:OAY63119.1} OS=Ananas comosus (Pineapple) (Ananas ananas) ORFNames=ACMD2_15420 {ECO:0000313|EMBL:OAY63119.1} PE=4	GO:0016573(histone acetylation)|GO:1901535(regulation of DNA demethylation)|GO:0044030(regulation of DNA methylation)
rna-tia000201.2	Superscaffold1	20995684	21036573	IPR001680; WD40 repeat|IPR017986; WD40-repeat-containing domain|IPR020472; G-protein beta WD-40 repeat	K11374 elongator complex protein 2 | (RefSeq) elongator complex protein 2	Elongator complex protein 2 Short=AtELP2 Elongator component 2 Protein GREEN NPR1 SEEDLING ON SA MEDIUM 1 OS=Arabidopsis thaliana (Mouse-ear cress) ORFNames=F13F21.2, F14J22.24 PE=1	elongator complex protein 2 [Phalaenopsis equestris]	Elongator complex protein 2 {ECO:0000313|EMBL:OAY63119.1} OS=Ananas comosus (Pineapple) (Ananas ananas) ORFNames=ACMD2_15420 {ECO:0000313|EMBL:OAY63119.1} PE=4	GO:0016573(histone acetylation)|GO:1901535(regulation of DNA demethylation)|GO:0044030(regulation of DNA methylation)
rna-tia000201.3	Superscaffold1	20995684	21036573	IPR001680; WD40 repeat|IPR020472; G-protein beta WD-40 repeat	K11374 elongator complex protein 2 | (RefSeq) elongator complex protein 2	Elongator complex protein 2 Short=AtELP2 Elongator component 2 Protein GREEN NPR1 SEEDLING ON SA MEDIUM 1 OS=Arabidopsis thaliana (Mouse-ear cress) ORFNames=F13F21.2, F14J22.24 PE=1	elongator complex protein 2 isoform X2 [Dendrobium catenatum]	Uncharacterized protein {ECO:0000313|EMBL:EEF02089.2} OS=Populus trichocarpa (Western balsam poplar) (Populus balsamifera subsp. trichocarpa) ORFNames=POPTR_0010s12960g {ECO:0000313|EMBL:EEF02089.2} PE=4	-
rna-tia000202.1	Superscaffold1	21234965	21239672	IPR006153; Cation/H+ exchanger	no KO assigned | (RefSeq) SORBIDRAFT_08g000820, Sb08g000820; hypothetical protein	Cation/H(+) antiporter 15 Protein CATION/H+ EXCHANGER 15 Short=AtCHX15 OS=Arabidopsis thaliana (Mouse-ear cress) Name=CHX15 OrderedLocusNames=At2g13620 ORFNames=T10F5.16 PE=2	cation/H(+) antiporter 15-like isoform X2 [Ananas comosus]	Cation/H(+) antiporter 15 {ECO:0000313|EMBL:OAY62567.1} Fragment OS=Ananas comosus (Pineapple) (Ananas ananas) ORFNames=ACMD2_01135 {ECO:0000313|EMBL:OAY62567.1} PE=4	GO:0006885(regulation of pH)|GO:0012505(endomembrane system)|GO:0016021(integral component of membrane)|GO:0015299(solute:proton antiporter activity)
rna-tia000203.1	Superscaffold1	21266283	21279413	IPR009025; DNA-directed RNA polymerase, RBP11-like dimerisation domain	K03008 DNA-directed RNA polymerase II subunit RPB11 | (RefSeq) DNA-directed RNA polymerases II, IV and V subunit 11-like	DNA-directed RNA polymerases II, IV and V subunit 11 DNA-directed RNA polymerase II 13.6 kDa polypeptide DNA-directed RNA polymerase II subunit J DNA-directed RNA polymerase II subunit RPB11 Short=RNA polymerase II subunit B11 OS=Arabidopsis thaliana (Mouse-ear cress) OrderedLocusNames=At3g52090 ORFNames=F4F15.200 PE=1	DNA-directed RNA polymerases II, IV and V subunit 11 [Dendrobium catenatum]	Uncharacterized protein {ECO:0000313|EnsemblPlants:GSMUA_Achr6P11950_001} OS=Musa acuminata subsp. malaccensis (Wild banana) (Musa malaccensis) PE=4	GO:0005665(RNA polymerase II, core complex)|GO:0003677(DNA binding)|GO:0046983(protein dimerization activity)|GO:0001055(RNA polymerase II activity)
rna-tia000204.1	Superscaffold1	21402296	21422104	IPR001650; Helicase, C-terminal|IPR011545; DEAD/DEAH box helicase domain|IPR014001; Helicase superfamily 1/2, ATP-binding domain|IPR014014; RNA helicase, DEAD-box type, Q motif	K18655 ATP-dependent RNA helicase DDX19/DBP5 [EC:3.6.4.13] | (RefSeq) DEAD-box ATP-dependent RNA helicase 38-like isoform X1	DEAD-box ATP-dependent RNA helicase 38 EC=3.6.4.13 OS=Oryza sativa subsp. japonica (Rice) OrderedLocusNames=Os03g0158200, LOC_Os03g06220 ORFNames=OJ1134F05.6 PE=3	DEAD-box ATP-dependent RNA helicase 38 [Dendrobium catenatum]	LOS4 {ECO:0000313|EMBL:AIU49040.1} Fragment OS=Iris japonica PE=2	GO:0005524(ATP binding)|GO:0004386(helicase activity)|GO:0003676(nucleic acid binding)
rna-tia000205.1	Superscaffold1	21691039	21694257	IPR000719; Protein kinase domain|IPR001611; Leucine-rich repeat|IPR003591; Leucine-rich repeat, typical subtype|IPR013210; Leucine-rich repeat-containing N-terminal, plant-type	no KO assigned | (RefSeq) probably inactive leucine-rich repeat receptor-like protein kinase At3g28040	Probably inactive leucine-rich repeat receptor-like protein kinase At3g28040 Precursor OS=Arabidopsis thaliana (Mouse-ear cress) OrderedLocusNames=At3g28040 ORFNames=MMG15.21 PE=2	probably inactive leucine-rich repeat receptor-like protein kinase At3g28040 [Dendrobium catenatum]	Putative receptor-like protein kinase {ECO:0000313|EMBL:BAB92869.1} OS=Oryza sativa subsp. japonica (Rice) {ECO:0000313|EMBL:EAZ14887.1} PE=4	GO:0016021(integral component of membrane)|GO:0005524(ATP binding)|GO:0004672(protein kinase activity)
rna-tia000206.1	Superscaffold1	21785455	21852518	IPR000086; NUDIX hydrolase domain	K01823 isopentenyl-diphosphate Delta-isomerase [EC:5.3.3.2] | (RefSeq) umc1301, GRMZM2G108285; uncharacterized LOC541901	Isopentenyl-diphosphate Delta-isomerase I EC=5.3.3.2 Isopentenyl pyrophosphate isomerase I Short=IPP isomerase I OS=Camptotheca acuminata (Happy tree) Name=IPI1 PE=2	uncharacterized protein LOC100502421 isoform X1 [Zea mays]	Isopentenyl diphosphate isomerase {ECO:0000313|EMBL:AHN91472.1} OS=Dendrobium catenatum PE=2	GO:0009240(isopentenyl diphosphate biosynthetic process)|GO:0008299(isoprenoid biosynthetic process)|GO:0016787(hydrolase activity)|GO:0004452(isopentenyl-diphosphate delta-isomerase activity)
rna-tia000206.2	Superscaffold1	21785427	21790239	IPR000086; NUDIX hydrolase domain	K01823 isopentenyl-diphosphate Delta-isomerase [EC:5.3.3.2] | (RefSeq) umc1301, GRMZM2G108285; uncharacterized LOC541901	Isopentenyl-diphosphate Delta-isomerase I EC=5.3.3.2 Isopentenyl pyrophosphate isomerase I Short=IPP isomerase I OS=Camptotheca acuminata (Happy tree) Name=IPI1 PE=2	isopentenyl diphosphate isomerase [Dendrobium catenatum]	Isopentenyl diphosphate isomerase {ECO:0000313|EMBL:AHN91472.1} OS=Dendrobium catenatum PE=2	GO:0009240(isopentenyl diphosphate biosynthetic process)|GO:0008299(isoprenoid biosynthetic process)|GO:0016787(hydrolase activity)|GO:0004452(isopentenyl-diphosphate delta-isomerase activity)
rna-tia000207.1	Superscaffold1	21928564	21941273	IPR001932; PPM-type phosphatase domain|IPR015655; Protein phosphatase 2C family	no KO assigned | (RefSeq) POPTRDRAFT_1108163; phosphatase 2C family protein	Probable protein phosphatase 2C 33 Short=AtPP2C33 EC=3.1.3.16 AtPPC6;1 OS=Arabidopsis thaliana (Mouse-ear cress) Name=PPC6-1 OrderedLocusNames=At3g02750 ORFNames=F13E7.31 PE=1	probable protein phosphatase 2C 33 [Dendrobium catenatum] >XP_020694915.1 probable protein phosphatase 2C 33 [Dendrobium catenatum]	Phosphatase 2C family protein {ECO:0000313|EMBL:EEE99854.1} Putative uncharacterized protein {ECO:0000313|EMBL:ABK95223.1} OS=Populus trichocarpa (Western balsam poplar) (Populus balsamifera subsp. trichocarpa) ORFNames=POPTR_0019s08150g {ECO:0000313|EMBL:EEE99854.1} PE=2	GO:0004724(magnesium-dependent protein serine/threonine phosphatase activity)|GO:0004722(protein serine/threonine phosphatase activity)
rna-tia000207.2	Superscaffold1	21928344	21941309	IPR001932; PPM-type phosphatase domain|IPR015655; Protein phosphatase 2C family	no KO assigned | (RefSeq) probable protein phosphatase 2C 33	Probable protein phosphatase 2C 33 Short=AtPP2C33 EC=3.1.3.16 AtPPC6;1 OS=Arabidopsis thaliana (Mouse-ear cress) Name=PPC6-1 OrderedLocusNames=At3g02750 ORFNames=F13E7.31 PE=1	probable protein phosphatase 2C 33 [Dendrobium catenatum] >XP_020694915.1 probable protein phosphatase 2C 33 [Dendrobium catenatum]	Uncharacterized protein {ECO:0000313|EMBL:KDP26876.1} OS=Jatropha curcas (Barbados nut) ORFNames=JCGZ_18034 {ECO:0000313|EMBL:KDP26876.1} PE=4	GO:0004722(protein serine/threonine phosphatase activity)|GO:0004724(magnesium-dependent protein serine/threonine phosphatase activity)
rna-tia000208.1	Superscaffold1	22039181	22040034	-	-	-	-	-	-
rna-tia000209.1	Superscaffold1	22193646	22205547	-	-	-	-	-	-
rna-tia000210.1	Superscaffold1	22223496	22281300	IPR001471; AP2/ERF domain	no KO assigned | (RefSeq) hypothetical protein	Ethylene-responsive transcription factor ERF062 OS=Arabidopsis thaliana (Mouse-ear cress) Name=ERF062 OrderedLocusNames=At4g13620 ORFNames=F18A5.10 PE=2	ethylene-responsive transcription factor ERF062-like [Dendrobium catenatum]	Uncharacterized protein {ECO:0000313|EMBL:EOA18221.1} OS=Capsella rubella ORFNames=CARUB_v10006710mg {ECO:0000313|EMBL:EOA18221.1} PE=4	GO:0005634(nucleus)|GO:0003677(DNA binding)|GO:0003700(DNA-binding transcription factor activity)|GO:0043565(sequence-specific DNA binding)
rna-tia000211.1	Superscaffold1	22321238	22326701	IPR001606; ARID DNA-binding domain|IPR009071; High mobility group box domain	no KO assigned | (RefSeq) high mobility group B protein 15	High mobility group B protein 15 Nucleosome/chromatin assembly factor group D 15 OS=Arabidopsis thaliana (Mouse-ear cress) ORFNames=F13M7.13 PE=2	high mobility group B protein 15-like [Phalaenopsis equestris] >XP_020577919.1 high mobility group B protein 15-like [Phalaenopsis equestris] >XP_020577920.1 high mobility group B protein 15-like [Phalaenopsis equestris]	High mobility group B protein 15 {ECO:0000313|EMBL:JAT55224.1} OS=Anthurium amnicola {ECO:0000313|EMBL:JAT55224.1}, g.81239 {ECO:0000313|EMBL:JAT62527.1} PE=4	GO:0005634(nucleus)|GO:0003677(DNA binding)
rna-tia000211.2	Superscaffold1	22321098	22326730	IPR001606; ARID DNA-binding domain|IPR009071; High mobility group box domain	no KO assigned | (RefSeq) high mobility group B protein 15	High mobility group B protein 15 Nucleosome/chromatin assembly factor group D 15 OS=Arabidopsis thaliana (Mouse-ear cress) ORFNames=F13M7.13 PE=2	high mobility group B protein 15-like [Phalaenopsis equestris] >XP_020577919.1 high mobility group B protein 15-like [Phalaenopsis equestris] >XP_020577920.1 high mobility group B protein 15-like [Phalaenopsis equestris]	High mobility group B protein 15 {ECO:0000313|EMBL:JAT55224.1} OS=Anthurium amnicola {ECO:0000313|EMBL:JAT55224.1}, g.81239 {ECO:0000313|EMBL:JAT62527.1} PE=4	GO:0005634(nucleus)|GO:0003677(DNA binding)
rna-tia000212.1	Superscaffold1	22552190	22562951	-	-	-	-	-	-
rna-tia000213.1	Superscaffold1	22568031	22602164	IPR003441; NAC domain	no KO assigned | (RefSeq) SUPPRESSOR OF GAMMA RESPONSE 1	SUPPRESSOR OF GAMMA RESPONSE 1 {ECO:0000303|PubMed:19549833} NAC domain-containing protein 8 {ECO:0000303|PubMed:15029955} Short=ANAC008 {ECO:0000303|PubMed:15029955} Protein SOG1 SUPPRESSOR OF GAMMA RADIATION 1 OS=Arabidopsis thaliana (Mouse-ear cress) F2J7.1 {ECO:0000312|EMBL:AAG50802.1} PE=1	SUPPRESSOR OF GAMMA RESPONSE 1 isoform X2 [Dendrobium catenatum]	Uncharacterized protein {ECO:0000313|EnsemblPlants:GSMUA_Achr3P07330_001} OS=Musa acuminata subsp. malaccensis (Wild banana) (Musa malaccensis) PE=4	GO:0006355(regulation of transcription, DNA-templated)|GO:0000077(DNA damage checkpoint)|GO:0040020(regulation of meiotic nuclear division)|GO:0010332(response to gamma radiation)|GO:0005634(nucleus)|GO:0003677(DNA binding)|GO:0043565(sequence-specific DNA binding)|GO:0044212(transcription regulatory region DNA binding)
rna-tia000214.1	Superscaffold1	22615328	22618802	-	-	-	-	-	-
rna-tia000215.1	Superscaffold1	22748814	22749343	-	-	-	-	-	-
rna-tia000216.1	Superscaffold1	22806593	22860428	IPR001461; Aspartic peptidase A1 family|IPR032799; Xylanase inhibitor, C-terminal|IPR032861; Xylanase inhibitor, N-terminal|IPR033121; Peptidase family A1 domain	no KO assigned | (RefSeq) aspartic proteinase-like protein 2	Aspartic proteinase-like protein 2 EC=3.4.23.- Precursor OS=Arabidopsis thaliana (Mouse-ear cress) OrderedLocusNames=At1g65240 ORFNames=T23K8.15 PE=1	aspartic proteinase-like protein 2 isoform X1 [Dendrobium catenatum]	Uncharacterized protein {ECO:0000313|EnsemblPlants:GSMUA_Achr6P27900_001} OS=Musa acuminata subsp. malaccensis (Wild banana) (Musa malaccensis) PE=3	GO:0030163(protein catabolic process)|GO:0006508(proteolysis)|GO:0004190(aspartic-type endopeptidase activity)
rna-tia000217.1	Superscaffold1	22991959	22992946	-	no KO assigned | (RefSeq) umc2507, GRMZM2G084576; uncharacterized LOC100275788	Transcription factor IBH1 Short=AtIBH1 BHLH transcription factor zeta Short=bHLH zeta Basic helix-loop-helix protein 158 Short=AtbHLH158 Short=bHLH 158 Protein ILI1-BINDING BHLH 1 bHLH transcription factor bHLH158 OS=Arabidopsis thaliana (Mouse-ear cress) ORFNames=MFL8.8 PE=1	transcription factor IBH1-like [Dendrobium catenatum]	Putative uncharacterized protein {ECO:0000313|EMBL:ACG30197.1} OS=Zea mays (Maize) PE=2	GO:0046983(protein dimerization activity)|GO:0044212(transcription regulatory region DNA binding)
rna-tia000217.2	Superscaffold1	22991959	22993719	-	no KO assigned | (RefSeq) umc2507, GRMZM2G084576; uncharacterized LOC100275788	Transcription factor IBH1 Short=AtIBH1 BHLH transcription factor zeta Short=bHLH zeta Basic helix-loop-helix protein 158 Short=AtbHLH158 Short=bHLH 158 Protein ILI1-BINDING BHLH 1 bHLH transcription factor bHLH158 OS=Arabidopsis thaliana (Mouse-ear cress) ORFNames=MFL8.8 PE=1	transcription factor IBH1-like [Dendrobium catenatum]	Putative uncharacterized protein {ECO:0000313|EMBL:ACG30197.1} OS=Zea mays (Maize) PE=2	GO:0046983(protein dimerization activity)|GO:0044212(transcription regulatory region DNA binding)
rna-tia000218.1	Superscaffold1	23192535	23552172	-	-	-	-	-	-
rna-tia000219.1	Superscaffold1	23649879	23658984	IPR003480; Transferase	no KO assigned | (RefSeq) protein ECERIFERUM 26-like	Protein ECERIFERUM 26-like Short=CER26-like CER2-like protein 2 Short=CER2-like2 OS=Arabidopsis thaliana (Mouse-ear cress) Name=CER26L OrderedLocusNames=At3g23840 ORFNames=F14O13.3 PE=2	protein ECERIFERUM 26-like [Dendrobium catenatum]	Uncharacterized protein {ECO:0000313|EMBL:EER90887.1} OS=Sorghum bicolor (Sorghum) (Sorghum vulgare) ORFNames=SORBI_001G093000 {ECO:0000313|EMBL:EER90887.1} PE=4	GO:0016747(transferase activity, transferring acyl groups other than amino-acyl groups)
rna-tia000220.1	Superscaffold1	23789550	23804740	IPR018625; Protein Pet100	K18187 protein PET100, fungi type | (RefSeq) hypothetical protein	-	uncharacterized protein LOC109789602 [Cajanus cajan] >XP_020204179.1 uncharacterized protein LOC109789602 [Cajanus cajan]	Uncharacterized protein {ECO:0000313|EMBL:KYP38173.1} OS=Cajanus cajan (Pigeon pea) (Cajanus indicus) ORFNames=KK1_040589 {ECO:0000313|EMBL:KYP38173.1} PE=4	GO:0033617(mitochondrial respiratory chain complex IV assembly)|GO:0016021(integral component of membrane)|GO:0005739(mitochondrion)|GO:0005643(nuclear pore)|GO:0017056(structural constituent of nuclear pore)
rna-tia000221.1	Superscaffold1	23811407	23812306	-	-	-	-	-	-
rna-tia000222.1	Superscaffold1	23961352	24004459	IPR002048; EF-hand domain	no KO assigned | (RefSeq) uncharacterized LOC105042209	-	uncharacterized protein LOC110103687 [Dendrobium catenatum]	Uncharacterized protein {ECO:0000313|EMBL:CDP06805.1} OS=Coffea canephora (Robusta coffee) ORFNames=GSCOC_T00023792001 {ECO:0000313|EMBL:CDP06805.1} PE=4	GO:0005509(calcium ion binding)
rna-tia000223.1	Superscaffold1	24054259	24054746	-	-	-	-	-	-
rna-tia000224.1	Superscaffold1	24433099	24462139	IPR003100; PAZ domain|IPR003165; Piwi domain|IPR014811; Argonaute, linker 1 domain|IPR032472; Argonaute linker 2 domain|IPR032473; Protein argonaute, Mid domain|IPR032474; Protein argonaute, N-terminal	K11593 eukaryotic translation initiation factor 2C | (RefSeq) protein argonaute 10	Protein argonaute 10 Protein PINHEAD Protein ZWILLE OS=Arabidopsis thaliana (Mouse-ear cress) ORFNames=MQD19.17 PE=2	protein argonaute 10-like [Dendrobium catenatum] >XP_020678112.1 protein argonaute 10-like [Dendrobium catenatum] >XP_020678113.1 protein argonaute 10-like [Dendrobium catenatum] >XP_020678115.1 protein argonaute 10-like [Dendrobium catenatum] >XP_020678116.1 protein argonaute 10-like [Dendrobium catenatum] >XP_020678117.1 protein argonaute 10-like [Dendrobium catenatum]	Uncharacterized protein {ECO:0000313|EMBL:KHG24160.1} OS=Gossypium arboreum (Tree cotton) (Gossypium nanking) ORFNames=F383_03505 {ECO:0000313|EMBL:KHG24160.1} PE=3	GO:0031047(gene silencing by RNA)|GO:0003676(nucleic acid binding)
rna-tia000224.2	Superscaffold1	24433099	24462577	IPR003100; PAZ domain|IPR003165; Piwi domain|IPR014811; Argonaute, linker 1 domain|IPR032472; Argonaute linker 2 domain|IPR032473; Protein argonaute, Mid domain|IPR032474; Protein argonaute, N-terminal	K11593 eukaryotic translation initiation factor 2C | (RefSeq) protein argonaute 10	Protein argonaute 10 Protein PINHEAD Protein ZWILLE OS=Arabidopsis thaliana (Mouse-ear cress) ORFNames=MQD19.17 PE=2	protein argonaute 10-like [Dendrobium catenatum] >XP_020678112.1 protein argonaute 10-like [Dendrobium catenatum] >XP_020678113.1 protein argonaute 10-like [Dendrobium catenatum] >XP_020678115.1 protein argonaute 10-like [Dendrobium catenatum] >XP_020678116.1 protein argonaute 10-like [Dendrobium catenatum] >XP_020678117.1 protein argonaute 10-like [Dendrobium catenatum]	Uncharacterized protein {ECO:0000313|EMBL:KHG24160.1} OS=Gossypium arboreum (Tree cotton) (Gossypium nanking) ORFNames=F383_03505 {ECO:0000313|EMBL:KHG24160.1} PE=3	GO:0031047(gene silencing by RNA)|GO:0003676(nucleic acid binding)
rna-tia000225.1	Superscaffold1	24474259	24476334	-	-	-	-	-	-
rna-tia000226.1	Superscaffold1	24477530	24478633	IPR001104; 3-oxo-5-alpha-steroid 4-dehydrogenase, C-terminal|IPR039357; 3-oxo-5-alpha-steroid 4-dehydrogenase/very-long-chain enoyl-CoA reductase	K09591 steroid 5-alpha-reductase [EC:1.3.1.22] | (RefSeq) steroid 5-alpha-reductase DET2	Steroid 5-alpha-reductase DET2 Short=AtDET2 EC=1.3.1.22 Protein COMPACT ROSETTE 1 Protein DEETIOLATED 2 OS=Arabidopsis thaliana (Mouse-ear cress) ORFNames=T8P21.4 PE=1	steroid 5-alpha-reductase DET2 [Phalaenopsis equestris]	Uncharacterized protein {ECO:0000313|EnsemblPlants:GSMUA_Achr4P11670_001} OS=Musa acuminata subsp. malaccensis (Wild banana) (Musa malaccensis) PE=4	GO:0016132(brassinosteroid biosynthetic process)|GO:0010268(brassinosteroid homeostasis)|GO:0016021(integral component of membrane)|GO:0016491(oxidoreductase activity)|GO:0016627(oxidoreductase activity, acting on the CH-CH group of donors)|GO:0003865(3-oxo-5-alpha-steroid 4-dehydrogenase activity)|GO:0047751(cholestenone 5-alpha-reductase activity)|GO:0050213(progesterone 5-alpha-reductase activ…
rna-tia000227.1	Superscaffold1	24533761	24534335	-	-	-	-	-	-
rna-tia000228.1	Superscaffold1	24563423	24581785	IPR015270; Protein RDM1, plant	no KO assigned | (RAP-DB) Os06g0630300; Protein of unknown function DUF1950 domain containing protein.	Protein RDM1 Protein RNA-directed DNA methylation 1 OS=Arabidopsis thaliana (Mouse-ear cress) Name=RDM1 OrderedLocusNames=At3g22680 ORFNames=MWI23.5 PE=1	protein RDM1 [Dendrobium catenatum]	Os06g0630300 protein {ECO:0000313|EMBL:BAS98724.1} cDNA clone:J023105O05, full insert sequence {ECO:0000313|EMBL:BAG92620.1} OS=Oryza sativa subsp. japonica (Rice) {ECO:0000313|EMBL:BAS98724.1} PE=2	GO:0044030(regulation of DNA methylation)|GO:0005634(nucleus)
rna-tia000229.1	Superscaffold1	24604234	24645531	IPR041677; DNA2/NAM7 helicase, AAA domain|IPR041679; DNA2/NAM7 helicase-like, AAA domain	K18422 helicase MOV-10 [EC:3.6.4.13] | (RefSeq) probable RNA helicase SDE3 isoform X1	Probable RNA helicase SDE3 EC=3.6.4.13 Silencing defective protein 3 OS=Arabidopsis thaliana (Mouse-ear cress) Name=SDE3 OrderedLocusNames=At1g05460 ORFNames=T25N20.11, T25N20.26 PE=1	probable RNA helicase SDE3 [Dendrobium catenatum] >XP_020694179.1 probable RNA helicase SDE3 [Dendrobium catenatum] >XP_020694180.1 probable RNA helicase SDE3 [Dendrobium catenatum] >XP_020694181.1 probable RNA helicase SDE3 [Dendrobium catenatum] >XP_020694182.1 probable RNA helicase SDE3 [Dendrobium catenatum] >XP_020694184.1 probable RNA helicase SDE3 [Dendrobium catenatum] >XP_020694185.1 pro…	Uncharacterized protein {ECO:0000313|EnsemblPlants:GSMUA_Achr3P25460_001} OS=Musa acuminata subsp. malaccensis (Wild banana) (Musa malaccensis) PE=4	GO:0035194(posttranscriptional gene silencing by RNA)|GO:0005829(cytosol)|GO:0043186(P granule)|GO:0004386(helicase activity)|GO:0003723(RNA binding)
rna-tia000229.2	Superscaffold1	24604234	24644062	IPR041677; DNA2/NAM7 helicase, AAA domain|IPR041679; DNA2/NAM7 helicase-like, AAA domain	K18422 helicase MOV-10 [EC:3.6.4.13] | (RefSeq) probable RNA helicase SDE3 isoform X1	Probable RNA helicase SDE3 EC=3.6.4.13 Silencing defective protein 3 OS=Arabidopsis thaliana (Mouse-ear cress) Name=SDE3 OrderedLocusNames=At1g05460 ORFNames=T25N20.11, T25N20.26 PE=1	probable RNA helicase SDE3 [Dendrobium catenatum] >XP_020694179.1 probable RNA helicase SDE3 [Dendrobium catenatum] >XP_020694180.1 probable RNA helicase SDE3 [Dendrobium catenatum] >XP_020694181.1 probable RNA helicase SDE3 [Dendrobium catenatum] >XP_020694182.1 probable RNA helicase SDE3 [Dendrobium catenatum] >XP_020694184.1 probable RNA helicase SDE3 [Dendrobium catenatum] >XP_020694185.1 pro…	Uncharacterized protein {ECO:0000313|EnsemblPlants:GSMUA_Achr3P25460_001} OS=Musa acuminata subsp. malaccensis (Wild banana) (Musa malaccensis) PE=4	GO:0035194(posttranscriptional gene silencing by RNA)|GO:0005829(cytosol)|GO:0043186(P granule)|GO:0004386(helicase activity)|GO:0003723(RNA binding)
rna-tia000229.3	Superscaffold1	24604234	24644062	IPR041677; DNA2/NAM7 helicase, AAA domain|IPR041679; DNA2/NAM7 helicase-like, AAA domain	K18422 helicase MOV-10 [EC:3.6.4.13] | (RefSeq) probable RNA helicase SDE3 isoform X1	Probable RNA helicase SDE3 EC=3.6.4.13 Silencing defective protein 3 OS=Arabidopsis thaliana (Mouse-ear cress) Name=SDE3 OrderedLocusNames=At1g05460 ORFNames=T25N20.11, T25N20.26 PE=1	probable RNA helicase SDE3 [Dendrobium catenatum] >XP_020694179.1 probable RNA helicase SDE3 [Dendrobium catenatum] >XP_020694180.1 probable RNA helicase SDE3 [Dendrobium catenatum] >XP_020694181.1 probable RNA helicase SDE3 [Dendrobium catenatum] >XP_020694182.1 probable RNA helicase SDE3 [Dendrobium catenatum] >XP_020694184.1 probable RNA helicase SDE3 [Dendrobium catenatum] >XP_020694185.1 pro…	Uncharacterized protein {ECO:0000313|EnsemblPlants:GSMUA_Achr3P25460_001} OS=Musa acuminata subsp. malaccensis (Wild banana) (Musa malaccensis) PE=4	GO:0035194(posttranscriptional gene silencing by RNA)|GO:0005829(cytosol)|GO:0043186(P granule)|GO:0004386(helicase activity)|GO:0003723(RNA binding)
rna-tia000230.1	Superscaffold1	24721070	24723135	IPR007650; Zf-FLZ domain	no KO assigned | (RefSeq) protein MARD1-like	Protein MARD1 {ECO:0000303|PubMed:15159630} Mediator of ABA-regulated dormancy1 {ECO:0000303|PubMed:15159630} Senescence-associated protein SAG102 {ECO:0000303|PubMed:11402199} OS=Arabidopsis thaliana (Mouse-ear cress) ORFNames=F16M2.6 {ECO:0000312|EMBL:AAL38351.1} PE=2	protein MARD1-like [Phalaenopsis equestris]	Sec-independent protein translocase protein TatB {ECO:0000313|EMBL:JAT52550.1} OS=Anthurium amnicola ORFNames=g.65841 {ECO:0000313|EMBL:JAT52550.1} PE=4	GO:0009749(response to glucose)|GO:0042594(response to starvation)|GO:0009744(response to sucrose)
rna-tia000231.1	Superscaffold1	25073748	25074301	-	-	-	-	-	-
rna-tia000232.1	Superscaffold1	25196089	25260367	IPR001680; WD40 repeat|IPR017986; WD40-repeat-containing domain|IPR028884; tRNA (guanine-N(7)-)-methyltransferase non-catalytic subunit	K15443 tRNA (guanine-N(7)-)-methyltransferase subunit TRM82 | (RefSeq) tRNA (guanine-N(7)-)-methyltransferase non-catalytic subunit wdr4	COMPASS-like H3K4 histone methylase component WDR5A {ECO:0000303|PubMed:19567704} Short=AtWDR5A {ECO:0000303|PubMed:19567704} OS=Arabidopsis thaliana (Mouse-ear cress) ORFNames=T16K5.10 {ECO:0000312|EMBL:CAB66904.1} PE=1	tRNA (guanine-N(7)-)-methyltransferase non-catalytic subunit wdr4 isoform X2 [Dendrobium catenatum]	tRNA (guanine-N(7)-)-methyltransferase non-catalytic subunit {ECO:0000256|HAMAP-Rule:MF_03056} WD repeat-containing protein 4 homolog {ECO:0000256|HAMAP-Rule:MF_03056} OS=Nelumbo nucifera (Sacred lotus) Name=LOC104596564 {ECO:0000313|RefSeq:XP_010256097.1} PE=3	GO:0036265(RNA (guanine-N7)-methylation)|GO:0030488(tRNA methylation)|GO:0106004(tRNA (guanine-N7)-methylation)|GO:0005634(nucleus)|GO:0005829(cytosol)|GO:0043527(tRNA methyltransferase complex)|GO:0008168(methyltransferase activity)
rna-tia000232.2	Superscaffold1	25214587	25260367	IPR001680; WD40 repeat|IPR017986; WD40-repeat-containing domain|IPR028884; tRNA (guanine-N(7)-)-methyltransferase non-catalytic subunit	K15443 tRNA (guanine-N(7)-)-methyltransferase subunit TRM82 | (RefSeq) tRNA (guanine-N(7)-)-methyltransferase non-catalytic subunit wdr4	COMPASS-like H3K4 histone methylase component WDR5A {ECO:0000303|PubMed:19567704} Short=AtWDR5A {ECO:0000303|PubMed:19567704} OS=Arabidopsis thaliana (Mouse-ear cress) ORFNames=T16K5.10 {ECO:0000312|EMBL:CAB66904.1} PE=1	tRNA (guanine-N(7)-)-methyltransferase non-catalytic subunit wdr4 isoform X2 [Dendrobium catenatum]	tRNA (guanine-N(7)-)-methyltransferase non-catalytic subunit {ECO:0000256|HAMAP-Rule:MF_03056} WD repeat-containing protein 4 homolog {ECO:0000256|HAMAP-Rule:MF_03056} OS=Nelumbo nucifera (Sacred lotus) Name=LOC104596564 {ECO:0000313|RefSeq:XP_010256097.1} PE=3	GO:0106004(tRNA (guanine-N7)-methylation)|GO:0036265(RNA (guanine-N7)-methylation)|GO:0030488(tRNA methylation)|GO:0005829(cytosol)|GO:0005634(nucleus)|GO:0043527(tRNA methyltransferase complex)|GO:0008168(methyltransferase activity)
rna-tia000232.3	Superscaffold1	25214587	25260367	IPR001680; WD40 repeat|IPR017986; WD40-repeat-containing domain|IPR028884; tRNA (guanine-N(7)-)-methyltransferase non-catalytic subunit	K15443 tRNA (guanine-N(7)-)-methyltransferase subunit TRM82 | (RefSeq) tRNA (guanine-N(7)-)-methyltransferase non-catalytic subunit TRM82	COMPASS-like H3K4 histone methylase component WDR5A {ECO:0000303|PubMed:19567704} Short=AtWDR5A {ECO:0000303|PubMed:19567704} OS=Arabidopsis thaliana (Mouse-ear cress) ORFNames=T16K5.10 {ECO:0000312|EMBL:CAB66904.1} PE=1	tRNA (guanine-N(7)-)-methyltransferase non-catalytic subunit wdr4 isoform X1 [Phalaenopsis equestris]	tRNA (guanine-N(7)-)-methyltransferase non-catalytic subunit {ECO:0000256|HAMAP-Rule:MF_03056} WD repeat-containing protein 4 homolog {ECO:0000256|HAMAP-Rule:MF_03056} OS=Ananas comosus (Pineapple) (Ananas ananas) ORFNames=ACMD2_03134 {ECO:0000313|EMBL:OAY75611.1} PE=3	GO:0106004(tRNA (guanine-N7)-methylation)|GO:0036265(RNA (guanine-N7)-methylation)|GO:0030488(tRNA methylation)|GO:0005829(cytosol)|GO:0005634(nucleus)|GO:0043527(tRNA methyltransferase complex)|GO:0008168(methyltransferase activity)
rna-tia000233.1	Superscaffold1	25351484	25356893	IPR006716; ERG2/sigma1 receptor-like	no KO assigned | (RefSeq) uncharacterized LOC105042306	-	uncharacterized protein LOC110108029 isoform X2 [Dendrobium catenatum]	Uncharacterized protein {ECO:0000313|EnsemblPlants:GSMUA_Achr4P07600_001} OS=Musa acuminata subsp. malaccensis (Wild banana) (Musa malaccensis) PE=4	GO:0005783(endoplasmic reticulum)
rna-tia000234.1	Superscaffold1	25364572	25364909	-	K17623 pseudouridine 5'-phosphatase [EC:3.1.3.96] | (GenBank) Haloacid dehalogenase-like hydrolase domain-containing protein 1A	(DL)-glycerol-3-phosphatase 2 EC=3.1.3.21 Glycerol-1-phosphatase 2 Haloacid dehalogenase-like hydrolase domain-containing protein GPP2 OS=Arabidopsis thaliana (Mouse-ear cress) ORFNames=MSF19, MUA2.2 PE=1	(DL)-glycerol-3-phosphatase 2-like [Phalaenopsis equestris]	(DL)-glycerol-3-phosphatase 2 {ECO:0000313|EMBL:OAY69705.1} OS=Ananas comosus (Pineapple) (Ananas ananas) ORFNames=ACMD2_13637 {ECO:0000313|EMBL:OAY69705.1} PE=4	GO:0006114(glycerol biosynthetic process)|GO:0016787(hydrolase activity)|GO:0043136(glycerol-3-phosphatase activity)|GO:0000287(magnesium ion binding)
rna-tia000235.1	Superscaffold1	25365145	25378303	IPR000999; Ribonuclease III domain	no KO assigned | (RefSeq) ribonuclease 3-like protein 3	Ribonuclease 3-like protein 3 EC=3.1.26.- Ribonuclease III-like protein 3 Short=RNase III-like protein 3 OS=Oryza sativa subsp. japonica (Rice) ORFNames=OsJ_21299, OSJNBb0027A16.25 PE=2	ribonuclease 3-like protein 3 [Dendrobium catenatum]	Uncharacterized protein {ECO:0000313|EnsemblPlants:MLOC_52022.1} OS=Hordeum vulgare subsp. vulgare (Domesticated barley) PE=4	GO:0006396(RNA processing)|GO:0016075(rRNA catabolic process)|GO:0004525(ribonuclease III activity)|GO:0003723(RNA binding)
rna-tia000236.1	Superscaffold1	25378855	25381106	IPR002885; Pentatricopeptide repeat|IPR032867; DYW domain	no KO assigned | (RefSeq) pentatricopeptide repeat-containing protein At4g14820	Pentatricopeptide repeat-containing protein At4g14820 OS=Arabidopsis thaliana (Mouse-ear cress) ORFNames=dl3135c, FCAALL.115 PE=2	pentatricopeptide repeat-containing protein At4g14820 [Dendrobium catenatum]	Pentatricopeptide repeat-containing protein At4g14820 {ECO:0000313|EMBL:JAT67703.1} OS=Anthurium amnicola {ECO:0000313|EMBL:JAT46383.1} PE=4	GO:0009451(RNA modification)|GO:0008270(zinc ion binding)
rna-tia000237.1	Superscaffold1	25383321	25414141	IPR003593; AAA+ ATPase domain|IPR003959; ATPase, AAA-type, core|IPR007011; Late embryogenesis abundant protein, SMP subgroup|IPR041569; AAA ATPase, AAA+ lid domain	no KO assigned | (RefSeq) cell division control protein 48 homolog B isoform X1	Cell division control protein 48 homolog B Short=AtCDC48b OS=Arabidopsis thaliana (Mouse-ear cress) Name=CDC48B OrderedLocusNames=At2g03670 ORFNames=F19B11.12 PE=2	cell division control protein 48 homolog B isoform X1 [Dendrobium catenatum] >XP_020694199.1 cell division control protein 48 homolog B isoform X1 [Dendrobium catenatum] >XP_020694200.1 cell division control protein 48 homolog B isoform X1 [Dendrobium catenatum]	Uncharacterized protein {ECO:0000313|EnsemblPlants:GSMUA_Achr6P11080_001} OS=Musa acuminata subsp. malaccensis (Wild banana) (Musa malaccensis) PE=3	-
rna-tia000237.2	Superscaffold1	25383321	25403249	IPR003593; AAA+ ATPase domain|IPR003959; ATPase, AAA-type, core	no KO assigned | (RefSeq) cell division control protein 48 homolog B isoform X1	Cell division control protein 48 homolog B Short=AtCDC48b OS=Arabidopsis thaliana (Mouse-ear cress) Name=CDC48B OrderedLocusNames=At2g03670 ORFNames=F19B11.12 PE=2	cell division control protein 48 homolog B isoform X1 [Dendrobium catenatum] >XP_020694199.1 cell division control protein 48 homolog B isoform X1 [Dendrobium catenatum] >XP_020694200.1 cell division control protein 48 homolog B isoform X1 [Dendrobium catenatum]	Uncharacterized protein {ECO:0000313|EnsemblPlants:GSMUA_Achr6P11080_001} OS=Musa acuminata subsp. malaccensis (Wild banana) (Musa malaccensis) PE=3	-
rna-tia000237.3	Superscaffold1	25384377	25403249	IPR003593; AAA+ ATPase domain|IPR003959; ATPase, AAA-type, core|IPR041569; AAA ATPase, AAA+ lid domain	no KO assigned | (RefSeq) cell division control protein 48 homolog B	Cell division control protein 48 homolog B Short=AtCDC48b OS=Arabidopsis thaliana (Mouse-ear cress) Name=CDC48B OrderedLocusNames=At2g03670 ORFNames=F19B11.12 PE=2	cell division control protein 48 homolog B isoform X1 [Dendrobium catenatum] >XP_020694199.1 cell division control protein 48 homolog B isoform X1 [Dendrobium catenatum] >XP_020694200.1 cell division control protein 48 homolog B isoform X1 [Dendrobium catenatum]	Cell division control protein 48 B {ECO:0000313|EMBL:JAT53660.1} Fragment OS=Anthurium amnicola {ECO:0000313|EMBL:JAT47196.1} PE=3	GO:0051301(cell division)|GO:0005524(ATP binding)|GO:0016887(ATPase activity)
rna-tia000237.4	Superscaffold1	25384377	25403249	IPR003593; AAA+ ATPase domain|IPR003959; ATPase, AAA-type, core|IPR041569; AAA ATPase, AAA+ lid domain	no KO assigned | (RefSeq) cell division control protein 48 homolog B isoform X1	Cell division control protein 48 homolog B Short=AtCDC48b OS=Arabidopsis thaliana (Mouse-ear cress) Name=CDC48B OrderedLocusNames=At2g03670 ORFNames=F19B11.12 PE=2	cell division control protein 48 homolog B isoform X2 [Phalaenopsis equestris]	Uncharacterized protein {ECO:0000313|EnsemblPlants:GSMUA_Achr6P11080_001} OS=Musa acuminata subsp. malaccensis (Wild banana) (Musa malaccensis) PE=3	-
rna-tia000237.5	Superscaffold1	25384377	25403249	IPR003593; AAA+ ATPase domain|IPR003959; ATPase, AAA-type, core|IPR041569; AAA ATPase, AAA+ lid domain	no KO assigned | (RefSeq) cell division control protein 48 homolog B isoform X1	Cell division control protein 48 homolog B Short=AtCDC48b OS=Arabidopsis thaliana (Mouse-ear cress) Name=CDC48B OrderedLocusNames=At2g03670 ORFNames=F19B11.12 PE=2	cell division control protein 48 homolog B isoform X2 [Phalaenopsis equestris]	Uncharacterized protein {ECO:0000313|EnsemblPlants:GSMUA_Achr6P11080_001} OS=Musa acuminata subsp. malaccensis (Wild banana) (Musa malaccensis) PE=3	-
rna-tia000238.1	Superscaffold1	25499694	25541004	IPR001025; Bromo adjacent homology (BAH) domain|IPR001965; Zinc finger, PHD-type|IPR003593; AAA+ ATPase domain|IPR003959; ATPase, AAA-type, core|IPR019787; Zinc finger, PHD-finger|IPR020793; Origin recognition complex, subunit 1|IPR041083; AAA lid domain	K02603 origin recognition complex subunit 1 | (RefSeq) origin of replication complex subunit 1-like	Origin of replication complex subunit 1 {ECO:0000303|PubMed:10996242} Short=OsORC1 {ECO:0000303|PubMed:10996242} OS=Oryza sativa subsp. japonica (Rice) P0470C02.11 {ECO:0000312|EMBL:BAD72454.1} PE=2	origin of replication complex subunit 1-like isoform X1 [Phalaenopsis equestris] >XP_020590674.1 origin of replication complex subunit 1-like isoform X1 [Phalaenopsis equestris]	Origin of replication complex subunit 1 {ECO:0000313|EMBL:OAY81694.1} Fragment OS=Ananas comosus (Pineapple) (Ananas ananas) ORFNames=ACMD2_13033 {ECO:0000313|EMBL:OAY81694.1} PE=4	GO:0006270(DNA replication initiation)|GO:0000278(mitotic cell cycle)|GO:0033314(mitotic DNA replication checkpoint)|GO:0000784(nuclear chromosome, telomeric region)|GO:0005664(nuclear origin of replication recognition complex)|GO:0005524(ATP binding)|GO:0003682(chromatin binding)|GO:0003688(DNA replication origin binding)|GO:0046872(metal ion binding)
rna-tia000239.1	Superscaffold1	25541399	25575433	-	-	-	-	-	-
rna-tia000240.1	Superscaffold1	25577609	25579642	-	no KO assigned | (RefSeq) subtilisin-like protease SBT3.18	Subtilisin-like protease SBT3.18 {ECO:0000303|PubMed:16193095} EC=3.4.21.- {ECO:0000255|PROSITE-ProRule:PRU10082} Subtilase subfamily 3 member 18 {ECO:0000303|PubMed:16193095} Short=AtSBT3.18 {ECO:0000303|PubMed:16193095} Precursor OS=Arabidopsis thaliana (Mouse-ear cress) ORFNames=T25K17.140 {ECO:0000312|EMBL:CAB38962.1} PE=3	subtilisin-like protease SBT3.18 [Dendrobium catenatum]	Uncharacterized protein {ECO:0000313|EnsemblPlants:GSMUA_Achr1P04600_001} OS=Musa acuminata subsp. malaccensis (Wild banana) (Musa malaccensis) PE=4	GO:0004252(serine-type endopeptidase activity)
rna-tia000241.1	Superscaffold1	25733459	25757365	-	no KO assigned | (RefSeq) uncharacterized LOC105052965	-	uncharacterized protein LOC110114846 isoform X2 [Dendrobium catenatum] >XP_020703526.1 uncharacterized protein LOC110114846 isoform X2 [Dendrobium catenatum] >XP_020703527.1 uncharacterized protein LOC110114846 isoform X2 [Dendrobium catenatum] >XP_020703528.1 uncharacterized protein LOC110114846 isoform X2 [Dendrobium catenatum]	uncharacterized protein LOC104610547 isoform X2 {ECO:0000313|RefSeq:XP_010275516.1} OS=Nelumbo nucifera (Sacred lotus) Name=LOC104610547 {ECO:0000313|RefSeq:XP_010275516.1} PE=4	-
rna-tia000241.2	Superscaffold1	25733459	25757365	-	no KO assigned | (RefSeq) uncharacterized LOC105052965	-	uncharacterized protein LOC110031719 isoform X2 [Phalaenopsis equestris]	Uncharacterized protein {ECO:0000313|EMBL:OAY68421.1} OS=Ananas comosus (Pineapple) (Ananas ananas) ORFNames=ACMD2_24666 {ECO:0000313|EMBL:OAY68421.1} PE=4	-
rna-tia000241.3	Superscaffold1	25733459	25759627	-	no KO assigned | (RefSeq) uncharacterized LOC105052965	-	uncharacterized protein LOC110114846 isoform X2 [Dendrobium catenatum] >XP_020703526.1 uncharacterized protein LOC110114846 isoform X2 [Dendrobium catenatum] >XP_020703527.1 uncharacterized protein LOC110114846 isoform X2 [Dendrobium catenatum] >XP_020703528.1 uncharacterized protein LOC110114846 isoform X2 [Dendrobium catenatum]	uncharacterized protein LOC104610547 isoform X2 {ECO:0000313|RefSeq:XP_010275516.1} OS=Nelumbo nucifera (Sacred lotus) Name=LOC104610547 {ECO:0000313|RefSeq:XP_010275516.1} PE=4	-
rna-tia000242.1	Superscaffold1	25811065	25817748	IPR008011; Complex 1 LYR protein	no KO assigned | (RefSeq) uncharacterized LOC103488569	-	uncharacterized protein LOC110023142 isoform X2 [Phalaenopsis equestris]	uncharacterized protein LOC103488569 {ECO:0000313|RefSeq:XP_016900070.1} OS=Cucumis melo (Muskmelon) Name=LOC103488569 {ECO:0000313|RefSeq:XP_016900070.1} PE=3	-
rna-tia000242.2	Superscaffold1	25811065	25833742	IPR008011; Complex 1 LYR protein	no KO assigned | (RefSeq) uncharacterized LOC103488569	-	uncharacterized protein LOC110023142 isoform X2 [Phalaenopsis equestris]	uncharacterized protein LOC103488569 {ECO:0000313|RefSeq:XP_016900070.1} OS=Cucumis melo (Muskmelon) Name=LOC103488569 {ECO:0000313|RefSeq:XP_016900070.1} PE=3	-
rna-tia000243.1	Superscaffold1	25829221	25931505	-	K05766 protein phosphatase slingshot [EC:3.1.3.16 3.1.3.48] | (RefSeq) hypothetical protein	Dual specificity protein phosphatase 1 Short=AtDsPTP1 EC=3.1.3.16 EC=3.1.3.48 OS=Arabidopsis thaliana (Mouse-ear cress) Name=DSPTP1 OrderedLocusNames=At3g23610 ORFNames=MDB19.10 PE=1	Dual specificity phosphatase [Macleaya cordata]	Uncharacterized protein {ECO:0000313|EMBL:KMT15477.1} OS=Beta vulgaris subsp. vulgaris ORFNames=BVRB_3g058320 {ECO:0000313|EMBL:KMT15477.1} PE=4	-
rna-tia000244.1	Superscaffold1	25964408	25995122	IPR013766; Thioredoxin domain	no KO assigned | (RefSeq) uncharacterized LOC105042252	Thioredoxin-like protein HCF164, chloroplastic Protein HIGH CHLOROPHYLL FLUORESCENCE 164 Precursor OS=Oryza sativa subsp. japonica (Rice) ORFNames=OSJNBa0079B15.5, OSJNBb0106M04.22 PE=2	uncharacterized protein LOC110108023 [Dendrobium catenatum]	Uncharacterized protein {ECO:0000313|EnsemblPlants:GSMUA_Achr5P09930_001} OS=Musa acuminata subsp. malaccensis (Wild banana) (Musa malaccensis) PE=4	GO:0045454(cell redox homeostasis)|GO:0009536(plastid)|GO:0005623(cell)
rna-tia000245.1	Superscaffold1	26102495	26116098	IPR001388; Synaptobrevin|IPR010908; Longin domain	K08511 vesicle-associated membrane protein 72 | (RefSeq) vesicle-associated membrane protein 725	Putative vesicle-associated membrane protein 726 Short=AtVAMP726 OS=Arabidopsis thaliana (Mouse-ear cress) Name=VAMP726 OrderedLocusNames=At1g04760 ORFNames=F13M7.25 PE=2	Putative vesicle-associated membrane protein 726 [Morus notabilis] >EXC24180.1 Putative vesicle-associated membrane protein 726 [Morus notabilis]	Putative vesicle-associated membrane protein 726 {ECO:0000313|EMBL:EXC24180.1} OS=Morus notabilis ORFNames=L484_015199 {ECO:0000313|EMBL:EXC24180.1} PE=3	GO:0016192(vesicle-mediated transport)|GO:0016021(integral component of membrane)
rna-tia000245.2	Superscaffold1	26102595	26116413	IPR001388; Synaptobrevin|IPR010908; Longin domain	K08511 vesicle-associated membrane protein 72 | (RefSeq) vesicle-associated membrane protein 725	Putative vesicle-associated membrane protein 726 Short=AtVAMP726 OS=Arabidopsis thaliana (Mouse-ear cress) Name=VAMP726 OrderedLocusNames=At1g04760 ORFNames=F13M7.25 PE=2	Putative vesicle-associated membrane protein 726 [Morus notabilis] >EXC24180.1 Putative vesicle-associated membrane protein 726 [Morus notabilis]	Putative vesicle-associated membrane protein 726 {ECO:0000313|EMBL:EXC24180.1} OS=Morus notabilis ORFNames=L484_015199 {ECO:0000313|EMBL:EXC24180.1} PE=3	GO:0016192(vesicle-mediated transport)|GO:0016021(integral component of membrane)
rna-tia000246.1	Superscaffold1	26262121	26287950	IPR002775; DNA/RNA-binding protein Alba-like	no KO assigned | (RefSeq) keratin, type I cytoskeletal 10 isoform X1	-	RNA-binding protein FUS-like [Dendrobium catenatum]	Uncharacterized protein {ECO:0000313|EnsemblPlants:GSMUA_AchrUn_randomP00240_001} OS=Musa acuminata subsp. malaccensis (Wild banana) (Musa malaccensis) PE=4	GO:0003676(nucleic acid binding)
rna-tia000247.1	Superscaffold1	26317412	26318177	-	-	-	-	-	-
rna-tia000248.1	Superscaffold1	26375108	26376202	IPR000528; Plant lipid transfer protein/Par allergen|IPR016140; Bifunctional inhibitor/plant lipid transfer protein/seed storage helical domain	no KO assigned | (RefSeq) protein YLS3-like	Protein YLS3 Protein YELLOW-LEAF-SPECIFIC GENE 3 Xylogen-like protein 9 Short=AtXYLP9 Precursor OS=Arabidopsis thaliana (Mouse-ear cress) Name=YLS3 Synonyms=XYLP9 OrderedLocusNames=At2g44290 PE=2	protein YLS3-like [Dendrobium catenatum]	Type 3 nonspecific lipid transfer protein LTP303 {ECO:0000313|EMBL:AOC88981.1} Fragment OS=Elaeis guineensis var. tenera (Oil palm) PE=2	GO:0006869(lipid transport)|GO:0016021(integral component of membrane)|GO:0008289(lipid binding)
rna-tia000249.1	Superscaffold1	26520195	26580221	IPR001328; Peptidyl-tRNA hydrolase	K01056 peptidyl-tRNA hydrolase, PTH1 family [EC:3.1.1.29] | (RefSeq) peptidyl-tRNA hydrolase, mitochondrial isoform X3	Peptidyl-tRNA hydrolase, mitochondrial EC=3.1.1.29 M-PTH Mitochondrial CRS2-like protein Mitochondrial RNA splicing factor Precursor OS=Arabidopsis thaliana (Mouse-ear cress) OrderedLocusNames=At5g19830 ORFNames=T29J13.250 PE=2	peptidyl-tRNA hydrolase, mitochondrial isoform X1 [Dendrobium catenatum] >XP_020694212.1 peptidyl-tRNA hydrolase, mitochondrial isoform X1 [Dendrobium catenatum] >XP_020694213.1 peptidyl-tRNA hydrolase, mitochondrial isoform X1 [Dendrobium catenatum]	Uncharacterized protein {ECO:0000313|EnsemblPlants:GSMUA_Achr3P29570_001} OS=Musa acuminata subsp. malaccensis (Wild banana) (Musa malaccensis) PE=3	GO:0004045(aminoacyl-tRNA hydrolase activity)
rna-tia000250.1	Superscaffold1	26616117	26633498	IPR020526; Ribosomal protein L6, chloroplast	K19035 50S ribosomal protein 6 | (RefSeq) 50S ribosomal protein 6, chloroplastic-like	50S ribosomal protein 6, chloroplastic CL25 Plastid-specific 50S ribosomal protein 6 Short=PSRP-6 Precursor OS=Arabidopsis thaliana (Mouse-ear cress) Name=PSRP6 OrderedLocusNames=At5g17870 ORFNames=MPI7_10 PE=3	PREDICTED: 50S ribosomal protein 6, chloroplastic-like [Musa acuminata subsp. malaccensis]	Uncharacterized protein {ECO:0000313|EnsemblPlants:GSMUA_Achr3P26200_001} OS=Musa acuminata subsp. malaccensis (Wild banana) (Musa malaccensis) PE=4	GO:0006412(translation)|GO:0009507(chloroplast)|GO:0005840(ribosome)|GO:0019843(rRNA binding)|GO:0003735(structural constituent of ribosome)
rna-tia000251.1	Superscaffold1	26701786	26705101	-	no KO assigned | (RefSeq) IQ domain-containing protein IQM2	IQ domain-containing protein IQM6 {ECO:0000305} IQ motif-containing protein 6 {ECO:0000303|Ref.3} OS=Arabidopsis thaliana (Mouse-ear cress) ORFNames=F14P22.70 {ECO:0000312|EMBL:CAB68186.1} PE=2	IQ domain-containing protein IQM2-like isoform X2 [Dendrobium catenatum]	IQ domain-containing protein IQM2 {ECO:0000313|EMBL:OAY80868.1} OS=Ananas comosus (Pineapple) (Ananas ananas) ORFNames=ACMD2_01074 {ECO:0000313|EMBL:OAY80868.1} PE=4	-
rna-tia000251.2	Superscaffold1	26702317	26705619	-	no KO assigned | (RefSeq) IQ domain-containing protein IQM2	IQ domain-containing protein IQM6 {ECO:0000305} IQ motif-containing protein 6 {ECO:0000303|Ref.3} OS=Arabidopsis thaliana (Mouse-ear cress) ORFNames=F14P22.70 {ECO:0000312|EMBL:CAB68186.1} PE=2	IQ domain-containing protein IQM2-like isoform X2 [Dendrobium catenatum]	IQ domain-containing protein IQM2 {ECO:0000313|EMBL:OAY80868.1} OS=Ananas comosus (Pineapple) (Ananas ananas) ORFNames=ACMD2_01074 {ECO:0000313|EMBL:OAY80868.1} PE=4	-
rna-tia000252.1	Superscaffold1	26941012	27168044	-	-	-	-	-	-
rna-tia000253.1	Superscaffold1	27241669	27242976	IPR021099; Plant organelle RNA recognition domain	no KO assigned | (RefSeq) protein ROOT PRIMORDIUM DEFECTIVE 1	Protein ROOT PRIMORDIUM DEFECTIVE 1 OS=Arabidopsis thaliana (Mouse-ear cress) Name=RPD1 OrderedLocusNames=At4g33495 ORFNames=F17M5 PE=1	protein ROOT PRIMORDIUM DEFECTIVE 1 [Phalaenopsis equestris]	Protein ROOT PRIMORDIUM DEFECTIVE 1 {ECO:0000313|EMBL:OAY80914.1} OS=Ananas comosus (Pineapple) (Ananas ananas) ORFNames=ACMD2_01084 {ECO:0000313|EMBL:OAY80914.1} PE=4	-
rna-tia000254.1	Superscaffold1	27294830	27303245	-	-	-	-	-	-
rna-tia000255.1	Superscaffold1	27304051	27354827	IPR001296; Glycosyl transferase, family 1|IPR013234; PIGA, GPI anchor biosynthesis	K03857 phosphatidylinositol glycan, class A [EC:2.4.1.198] | (RefSeq) phosphatidylinositol N-acetylglucosaminyltransferase gpi3 subunit	Phosphatidylinositol N-acetylglucosaminyltransferase subunit A EC=2.4.1.198 GlcNAc-PI synthesis protein Phosphatidylinositol-glycan biosynthesis class A protein OS=Arabidopsis thaliana (Mouse-ear cress) ORFNames=T14D3.40 {ECO:0000312|EMBL:CAB72148.1} PE=2	phosphatidylinositol N-acetylglucosaminyltransferase subunit A [Dendrobium catenatum] >XP_020698377.1 phosphatidylinositol N-acetylglucosaminyltransferase subunit A [Dendrobium catenatum] >XP_020698379.1 phosphatidylinositol N-acetylglucosaminyltransferase subunit A [Dendrobium catenatum] >XP_020698380.1 phosphatidylinositol N-acetylglucosaminyltransferase subunit A [Dendrobium catenatum] >XP_020…	Uncharacterized protein {ECO:0000313|EnsemblPlants:GSMUA_Achr5P06980_001} OS=Musa acuminata subsp. malaccensis (Wild banana) (Musa malaccensis) PE=4	GO:0006506(GPI anchor biosynthetic process)|GO:0016021(integral component of membrane)|GO:0016757(transferase activity, transferring glycosyl groups)
rna-tia000255.2	Superscaffold1	27303646	27354827	IPR001296; Glycosyl transferase, family 1|IPR013234; PIGA, GPI anchor biosynthesis	K03857 phosphatidylinositol glycan, class A [EC:2.4.1.198] | (RefSeq) phosphatidylinositol N-acetylglucosaminyltransferase gpi3 subunit	Phosphatidylinositol N-acetylglucosaminyltransferase subunit A EC=2.4.1.198 GlcNAc-PI synthesis protein Phosphatidylinositol-glycan biosynthesis class A protein OS=Arabidopsis thaliana (Mouse-ear cress) ORFNames=T14D3.40 {ECO:0000312|EMBL:CAB72148.1} PE=2	phosphatidylinositol N-acetylglucosaminyltransferase subunit A [Dendrobium catenatum] >XP_020698377.1 phosphatidylinositol N-acetylglucosaminyltransferase subunit A [Dendrobium catenatum] >XP_020698379.1 phosphatidylinositol N-acetylglucosaminyltransferase subunit A [Dendrobium catenatum] >XP_020698380.1 phosphatidylinositol N-acetylglucosaminyltransferase subunit A [Dendrobium catenatum] >XP_020…	Uncharacterized protein {ECO:0000313|EnsemblPlants:GSMUA_Achr5P06980_001} OS=Musa acuminata subsp. malaccensis (Wild banana) (Musa malaccensis) PE=4	GO:0006506(GPI anchor biosynthetic process)|GO:0016021(integral component of membrane)|GO:0016757(transferase activity, transferring glycosyl groups)
rna-tia000255.3	Superscaffold1	27303646	27354827	IPR001296; Glycosyl transferase, family 1|IPR013234; PIGA, GPI anchor biosynthesis	K03857 phosphatidylinositol glycan, class A [EC:2.4.1.198] | (RefSeq) phosphatidylinositol N-acetylglucosaminyltransferase gpi3 subunit	Phosphatidylinositol N-acetylglucosaminyltransferase subunit A EC=2.4.1.198 GlcNAc-PI synthesis protein Phosphatidylinositol-glycan biosynthesis class A protein OS=Arabidopsis thaliana (Mouse-ear cress) ORFNames=T14D3.40 {ECO:0000312|EMBL:CAB72148.1} PE=2	phosphatidylinositol N-acetylglucosaminyltransferase subunit A [Dendrobium catenatum] >XP_020698377.1 phosphatidylinositol N-acetylglucosaminyltransferase subunit A [Dendrobium catenatum] >XP_020698379.1 phosphatidylinositol N-acetylglucosaminyltransferase subunit A [Dendrobium catenatum] >XP_020698380.1 phosphatidylinositol N-acetylglucosaminyltransferase subunit A [Dendrobium catenatum] >XP_020…	phosphatidylinositol N-acetylglucosaminyltransferase subunit A {ECO:0000313|RefSeq:XP_010252712.1, ECO:0000313|RefSeq:XP_019052749.1} OS=Nelumbo nucifera (Sacred lotus) ECO:0000313|RefSeq:XP_019052749.1} PE=4	GO:0006506(GPI anchor biosynthetic process)|GO:0016757(transferase activity, transferring glycosyl groups)
rna-tia000255.4	Superscaffold1	27303646	27354827	IPR013234; PIGA, GPI anchor biosynthesis	K03857 phosphatidylinositol glycan, class A [EC:2.4.1.198] | (RefSeq) phosphatidylinositol N-acetylglucosaminyltransferase subunit A-like	Phosphatidylinositol N-acetylglucosaminyltransferase subunit A EC=2.4.1.198 GlcNAc-PI synthesis protein Phosphatidylinositol-glycan biosynthesis class A protein OS=Arabidopsis thaliana (Mouse-ear cress) ORFNames=T14D3.40 {ECO:0000312|EMBL:CAB72148.1} PE=2	phosphatidylinositol N-acetylglucosaminyltransferase subunit A [Dendrobium catenatum] >XP_020698377.1 phosphatidylinositol N-acetylglucosaminyltransferase subunit A [Dendrobium catenatum] >XP_020698379.1 phosphatidylinositol N-acetylglucosaminyltransferase subunit A [Dendrobium catenatum] >XP_020698380.1 phosphatidylinositol N-acetylglucosaminyltransferase subunit A [Dendrobium catenatum] >XP_020…	Uncharacterized protein {ECO:0000313|EnsemblPlants:GLYMA20G12140.9} OS=Glycine max (Soybean) (Glycine hispida) Name=LOC100775466 {ECO:0000313|EnsemblPlants:GLYMA20G12140.9} PE=4	GO:0006506(GPI anchor biosynthetic process)|GO:0016021(integral component of membrane)|GO:0016757(transferase activity, transferring glycosyl groups)
rna-tia000256.1	Superscaffold1	27384941	27385956	IPR040338; Putative F-box protein At1g67623-like	no KO assigned | (GenBank) hypothetical protein	-	uncharacterized protein LOC110113070 [Dendrobium catenatum]	Uncharacterized protein {ECO:0000313|EMBL:EMS65064.1, ECO:0000313|EnsemblPlants:TRIUR3_13850-P1} OS=Triticum urartu (Red wild einkorn) (Crithodium urartu) ORFNames=TRIUR3_13850 {ECO:0000313|EMBL:EMS65064.1} PE=4	-
rna-tia000257.1	Superscaffold1	27523828	27565903	IPR001424; Superoxide dismutase, copper/zinc binding domain|IPR024134; Superoxide dismutase (Cu/Zn) / superoxide dismutase copper chaperone	K04565 superoxide dismutase, Cu-Zn family [EC:1.15.1.1] | (RefSeq) superoxide dismutase [Cu-Zn] 2	Superoxide dismutase [Cu-Zn] 2 EC=1.15.1.1 OS=Mesembryanthemum crystallinum (Common ice plant) (Cryophytum crystallinum) Name=SODCC.2 Synonyms=SOD2 PE=2	superoxide dismutase [Cu-Zn] 2-like [Phalaenopsis equestris]	Superoxide dismutase [Cu-Zn] {ECO:0000256|RuleBase:RU000393} EC=1.15.1.1 {ECO:0000256|RuleBase:RU000393} OS=Musa acuminata AAA Group (dessert banana) Name=CSD1A-1 {ECO:0000313|EMBL:AIT56211.1} PE=2	GO:0071486(cellular response to high light intensity)|GO:0071457(cellular response to ozone)|GO:0071472(cellular response to salt stress)|GO:0071493(cellular response to UV-B)|GO:0019430(removal of superoxide radicals)|GO:0005576(extracellular region)|GO:0005615(extracellular space)|GO:0005777(peroxisome)|GO:0005773(vacuole)|GO:0005507(copper ion binding)|GO:0004784(superoxide dismutase activity)
rna-tia000258.1	Superscaffold1	27705472	27728286	IPR010402; CCT domain	no KO assigned | (RefSeq) uncharacterized LOC105054785	Zinc finger protein CONSTANS-LIKE 5 OS=Arabidopsis thaliana (Mouse-ear cress) Name=COL5 OrderedLocusNames=At5g57660 ORFNames=MRI1.1 PE=2	uncharacterized protein LOC110031712 [Phalaenopsis equestris] >XP_020590721.1 uncharacterized protein LOC110031712 [Phalaenopsis equestris] >XP_020590722.1 uncharacterized protein LOC110031712 [Phalaenopsis equestris]	Uncharacterized protein {ECO:0000313|EnsemblPlants:GSMUA_Achr4P17370_001} OS=Musa acuminata subsp. malaccensis (Wild banana) (Musa malaccensis) PE=4	GO:0009909(regulation of flower development)|GO:0005634(nucleus)
rna-tia000258.2	Superscaffold1	27705472	27728286	IPR010402; CCT domain	no KO assigned | (RefSeq) uncharacterized LOC105054785	Zinc finger protein CONSTANS-LIKE 5 OS=Arabidopsis thaliana (Mouse-ear cress) Name=COL5 OrderedLocusNames=At5g57660 ORFNames=MRI1.1 PE=2	uncharacterized protein LOC110031712 [Phalaenopsis equestris] >XP_020590721.1 uncharacterized protein LOC110031712 [Phalaenopsis equestris] >XP_020590722.1 uncharacterized protein LOC110031712 [Phalaenopsis equestris]	Uncharacterized protein {ECO:0000313|EnsemblPlants:GSMUA_Achr4P17370_001} OS=Musa acuminata subsp. malaccensis (Wild banana) (Musa malaccensis) PE=4	GO:0009909(regulation of flower development)|GO:0005634(nucleus)
rna-tia000258.3	Superscaffold1	27705472	27728286	IPR010402; CCT domain	no KO assigned | (RefSeq) uncharacterized LOC105054785	Zinc finger protein CONSTANS-LIKE 5 OS=Arabidopsis thaliana (Mouse-ear cress) Name=COL5 OrderedLocusNames=At5g57660 ORFNames=MRI1.1 PE=2	uncharacterized protein LOC110031712 [Phalaenopsis equestris] >XP_020590721.1 uncharacterized protein LOC110031712 [Phalaenopsis equestris] >XP_020590722.1 uncharacterized protein LOC110031712 [Phalaenopsis equestris]	Uncharacterized protein {ECO:0000313|EnsemblPlants:GSMUA_Achr4P17370_001} OS=Musa acuminata subsp. malaccensis (Wild banana) (Musa malaccensis) PE=4	GO:0009909(regulation of flower development)|GO:0005634(nucleus)
rna-tia000258.4	Superscaffold1	27705472	27728286	IPR010402; CCT domain	no KO assigned | (RefSeq) uncharacterized LOC105054785	Zinc finger protein CONSTANS-LIKE 5 OS=Arabidopsis thaliana (Mouse-ear cress) Name=COL5 OrderedLocusNames=At5g57660 ORFNames=MRI1.1 PE=2	uncharacterized protein LOC110031712 [Phalaenopsis equestris] >XP_020590721.1 uncharacterized protein LOC110031712 [Phalaenopsis equestris] >XP_020590722.1 uncharacterized protein LOC110031712 [Phalaenopsis equestris]	Uncharacterized protein {ECO:0000313|EnsemblPlants:GSMUA_Achr4P17370_001} OS=Musa acuminata subsp. malaccensis (Wild banana) (Musa malaccensis) PE=4	GO:0009909(regulation of flower development)|GO:0005634(nucleus)
rna-tia000259.1	Superscaffold1	27962313	27988703	-	-	-	-	-	-
rna-tia000260.1	Superscaffold1	28268707	28271747	IPR001906; Terpene synthase, N-terminal domain|IPR005630; Terpene synthase, metal-binding domain	no KO assigned | (RefSeq) terpene synthase 10-like isoform X1	Alpha-terpineol synthase, chloroplastic Short=Mg17 EC=4.2.3.111 EC=4.2.3.112 Precursor OS=Magnolia grandiflora (Southern magnolia) PE=1	terpene synthase 10-like [Phalaenopsis equestris]	Linalool synthase {ECO:0000313|EMBL:AQM50913.1} OS=Freesia hybrid cultivar Name=LIS {ECO:0000313|EMBL:AQM50913.1} PE=2	-
rna-tia000261.1	Superscaffold1	28426678	28428624	-	K10590 E3 ubiquitin-protein ligase TRIP12 [EC:2.3.2.26] | (RefSeq) HECT; E3 ubiquitin-protein ligase UPL4	-	E3 ubiquitin-protein ligase UPL4 [Phalaenopsis equestris]	Uncharacterized protein {ECO:0000313|EMBL:KQK05853.1, ECO:0000313|EnsemblPlants:BRADI2G22927.2} OS=Brachypodium distachyon (Purple false brome) (Trachynia distachya) ORFNames=BRADI_2g22927 {ECO:0000313|EMBL:KQK05853.1} PE=4	GO:0004842(ubiquitin-protein transferase activity)
rna-tia000261.2	Superscaffold1	28426678	28428624	-	K10590 E3 ubiquitin-protein ligase TRIP12 [EC:2.3.2.26] | (RefSeq) HECT; E3 ubiquitin-protein ligase UPL4	-	E3 ubiquitin-protein ligase UPL4 [Phalaenopsis equestris]	Uncharacterized protein {ECO:0000313|EMBL:KQK05853.1, ECO:0000313|EnsemblPlants:BRADI2G22927.2} OS=Brachypodium distachyon (Purple false brome) (Trachynia distachya) ORFNames=BRADI_2g22927 {ECO:0000313|EMBL:KQK05853.1} PE=4	GO:0004842(ubiquitin-protein transferase activity)
rna-tia000262.1	Superscaffold1	28575840	28578925	IPR000073; Alpha/beta hydrolase fold-1	no KO assigned | (RefSeq) putative methylesterase 14, chloroplastic	Putative methylesterase 14, chloroplastic Short=AtMES14 EC=3.1.1.- Precursor OS=Arabidopsis thaliana (Mouse-ear cress) ORFNames=F12G12.19, F12G12.220, T15K4.4 PE=1	putative methylesterase 12, chloroplastic [Dendrobium catenatum]	Uncharacterized protein {ECO:0000313|EnsemblPlants:OB08G10840.1} OS=Oryza brachyantha (malo sina) PE=4	GO:0009694(jasmonic acid metabolic process)|GO:0009696(salicylic acid metabolic process)|GO:0080030(methyl indole-3-acetate esterase activity)|GO:0080032(methyl jasmonate esterase activity)|GO:0080031(methyl salicylate esterase activity)
rna-tia000262.2	Superscaffold1	28575492	28600944	-	no KO assigned | (RefSeq) putative methylesterase 14, chloroplastic	Putative methylesterase 14, chloroplastic Short=AtMES14 EC=3.1.1.- Precursor OS=Arabidopsis thaliana (Mouse-ear cress) ORFNames=F12G12.19, F12G12.220, T15K4.4 PE=1	putative methylesterase 12, chloroplastic [Dendrobium catenatum]	Uncharacterized protein {ECO:0000313|EnsemblPlants:OB08G10840.1} OS=Oryza brachyantha (malo sina) PE=4	GO:0009694(jasmonic acid metabolic process)|GO:0009696(salicylic acid metabolic process)|GO:0080030(methyl indole-3-acetate esterase activity)|GO:0080032(methyl jasmonate esterase activity)|GO:0080031(methyl salicylate esterase activity)
rna-tia000263.1	Superscaffold1	28626591	28652810	IPR006895; Zinc finger, Sec23/Sec24-type|IPR006896; Sec23/Sec24, trunk domain|IPR006900; Sec23/Sec24, helical domain|IPR012990; Sec23/Sec24 beta-sandwich|IPR037364; Protein transport protein Sec23	K14006 protein transport protein SEC23 | (RefSeq) protein transport protein sec23-1	-	protein transport protein sec23-1 [Dendrobium catenatum]	Protein transport protein SEC23 {ECO:0000313|EMBL:OAY77263.1} OS=Ananas comosus (Pineapple) (Ananas ananas) ORFNames=ACMD2_05694 {ECO:0000313|EMBL:OAY77263.1} PE=4	GO:0090110(COPII-coated vesicle cargo loading)|GO:0006886(intracellular protein transport)|GO:0090114(COPII-coated vesicle budding)|GO:0030127(COPII vesicle coat)|GO:0070971(endoplasmic reticulum exit site)|GO:0005789(endoplasmic reticulum membrane)|GO:0000139(Golgi membrane)|GO:0005096(GTPase activator activity)|GO:0008270(zinc ion binding)
rna-tia000263.2	Superscaffold1	28626591	28635307	IPR006895; Zinc finger, Sec23/Sec24-type|IPR006896; Sec23/Sec24, trunk domain|IPR006900; Sec23/Sec24, helical domain|IPR007123; Gelsolin-like domain|IPR012990; Sec23/Sec24 beta-sandwich|IPR037364; Protein transport protein Sec23	K14006 protein transport protein SEC23 | (RefSeq) protein transport protein sec23-1	-	protein transport protein sec23-1 [Dendrobium catenatum]	Protein transport protein SEC23 {ECO:0000313|EMBL:OAY77263.1} OS=Ananas comosus (Pineapple) (Ananas ananas) ORFNames=ACMD2_05694 {ECO:0000313|EMBL:OAY77263.1} PE=4	GO:0090110(COPII-coated vesicle cargo loading)|GO:0006886(intracellular protein transport)|GO:0090114(COPII-coated vesicle budding)|GO:0030127(COPII vesicle coat)|GO:0070971(endoplasmic reticulum exit site)|GO:0005789(endoplasmic reticulum membrane)|GO:0000139(Golgi membrane)|GO:0005096(GTPase activator activity)|GO:0008270(zinc ion binding)
rna-tia000264.1	Superscaffold1	28924806	28927638	IPR004837; Sodium/calcium exchanger membrane region	K13754 solute carrier family 24 (sodium/potassium/calcium exchanger), member 6 | (RefSeq) cation/calcium exchanger 1-like	Cation/calcium exchanger 1 Short=AtCCX1 Protein CATION EXCHANGER 7 OS=Arabidopsis thaliana (Mouse-ear cress) ORFNames=MPI7.2, MVA3_210 PE=2	cation/calcium exchanger 1-like [Phalaenopsis equestris]	Cation/calcium exchanger 1 {ECO:0000313|EMBL:OAY73230.1} OS=Ananas comosus (Pineapple) (Ananas ananas) ORFNames=ACMD2_02854 {ECO:0000313|EMBL:OAY73230.1} PE=3	GO:0055085(transmembrane transport)|GO:0016021(integral component of membrane)
rna-tia000265.1	Superscaffold1	29149387	29189422	-	-	-	-	-	-
rna-tia000266.1	Superscaffold1	29444644	29464858	IPR000073; Alpha/beta hydrolase fold-1	no KO assigned | (RefSeq) putative methylesterase 14, chloroplastic	Putative methylesterase 12, chloroplastic Short=AtMES12 EC=3.1.1.- Precursor OS=Arabidopsis thaliana (Mouse-ear cress) ORFNames=T5L19.30/T5L19.40 PE=2	putative methylesterase 12, chloroplastic [Dendrobium catenatum]	Uncharacterized protein {ECO:0000313|EnsemblPlants:GSMUA_Achr7P02990_001} OS=Musa acuminata subsp. malaccensis (Wild banana) (Musa malaccensis) PE=4	GO:0009694(jasmonic acid metabolic process)|GO:0009696(salicylic acid metabolic process)|GO:0080030(methyl indole-3-acetate esterase activity)|GO:0080032(methyl jasmonate esterase activity)|GO:0080031(methyl salicylate esterase activity)
rna-tia000266.2	Superscaffold1	29444643	29465206	IPR000073; Alpha/beta hydrolase fold-1	no KO assigned | (RefSeq) putative methylesterase 14, chloroplastic	Putative methylesterase 12, chloroplastic Short=AtMES12 EC=3.1.1.- Precursor OS=Arabidopsis thaliana (Mouse-ear cress) ORFNames=T5L19.30/T5L19.40 PE=2	putative methylesterase 12, chloroplastic [Dendrobium catenatum]	Putative methylesterase 14, chloroplastic {ECO:0000313|EMBL:OAY81958.1} OS=Ananas comosus (Pineapple) (Ananas ananas) ORFNames=ACMD2_09704 {ECO:0000313|EMBL:OAY81958.1} PE=4	GO:0009694(jasmonic acid metabolic process)|GO:0009696(salicylic acid metabolic process)|GO:0080030(methyl indole-3-acetate esterase activity)|GO:0080032(methyl jasmonate esterase activity)|GO:0080031(methyl salicylate esterase activity)
rna-tia000266.3	Superscaffold1	29444643	29465206	IPR000073; Alpha/beta hydrolase fold-1	no KO assigned | (RefSeq) putative methylesterase 14, chloroplastic	Putative methylesterase 12, chloroplastic Short=AtMES12 EC=3.1.1.- Precursor OS=Arabidopsis thaliana (Mouse-ear cress) ORFNames=T5L19.30/T5L19.40 PE=2	putative methylesterase 12, chloroplastic [Dendrobium catenatum]	Putative methylesterase 14, chloroplastic {ECO:0000313|EMBL:OAY81958.1} OS=Ananas comosus (Pineapple) (Ananas ananas) ORFNames=ACMD2_09704 {ECO:0000313|EMBL:OAY81958.1} PE=4	GO:0009694(jasmonic acid metabolic process)|GO:0009696(salicylic acid metabolic process)|GO:0080030(methyl indole-3-acetate esterase activity)|GO:0080032(methyl jasmonate esterase activity)|GO:0080031(methyl salicylate esterase activity)
rna-tia000267.1	Superscaffold1	29488261	29508322	IPR001906; Terpene synthase, N-terminal domain|IPR005630; Terpene synthase, metal-binding domain	K12742 isoprene synthase [EC:4.2.3.27] | (RefSeq) terpene synthase 10-like	Alpha-terpineol synthase, chloroplastic Short=Mg17 EC=4.2.3.111 EC=4.2.3.112 Precursor OS=Magnolia grandiflora (Southern magnolia) PE=1	exo-alpha-bergamotene synthase-like [Dendrobium catenatum]	Monoterpene synthase-like protein {ECO:0000313|EMBL:AKN58860.1} OS=Freesia hybrid cultivar PE=2	-
rna-tia000268.1	Superscaffold1	29509834	29511100	IPR002775; DNA/RNA-binding protein Alba-like|IPR014560; Uncharacterised conserved protein UCP030333, DNA/RNA-binding Alba-related	no KO assigned | (RefSeq) uncharacterized protein At2g34160	Uncharacterized protein At2g34160 OS=Arabidopsis thaliana (Mouse-ear cress) OrderedLocusNames=At2g34160 ORFNames=T14G11.28 PE=1	uncharacterized protein At2g34160-like [Dendrobium catenatum]	Uncharacterized protein {ECO:0000313|EnsemblPlants:GSMUA_Achr4P06650_001} OS=Musa acuminata subsp. malaccensis (Wild banana) (Musa malaccensis) PE=4	GO:0003676(nucleic acid binding)
rna-tia000269.1	Superscaffold1	29620830	29637479	IPR002792; TRAM domain|IPR006638; Elp3/MiaB/NifB|IPR007197; Radical SAM|IPR013848; Methylthiotransferase, N-terminal	no KO assigned | (RefSeq) CDK5RAP1-like protein	CDK5RAP1-like protein OS=Oryza sativa subsp. japonica (Rice) ORFNames=OsJ_34478 {ECO:0000312|EMBL:EEE52386.1}, OSJNBa0074L11 PE=2	CDK5RAP1-like protein [Dendrobium catenatum]	CDK5RAP1-like protein {ECO:0000313|EMBL:JAT41326.1} Fragment OS=Anthurium amnicola ORFNames=g.67621 {ECO:0000313|EMBL:JAT41326.1} PE=4	GO:0006400(tRNA modification)|GO:0045736(negative regulation of cyclin-dependent protein serine/threonine kinase activity)|GO:0005829(cytosol)|GO:0005739(mitochondrion)|GO:0051539(4 iron, 4 sulfur cluster binding)|GO:0035596(methylthiotransferase activity)|GO:0035597(N6-isopentenyladenosine methylthiotransferase activity)
rna-tia000269.2	Superscaffold1	29603725	29642512	IPR002792; TRAM domain|IPR006638; Elp3/MiaB/NifB|IPR007197; Radical SAM	no KO assigned | (RefSeq) CDK5RAP1-like protein	CDK5RAP1-like protein OS=Oryza sativa subsp. japonica (Rice) ORFNames=OsJ_34478 {ECO:0000312|EMBL:EEE52386.1}, OSJNBa0074L11 PE=2	CDK5RAP1-like protein [Dendrobium catenatum]	CDK5RAP1-like protein {ECO:0000313|EMBL:JAT46173.1} OS=Anthurium amnicola ORFNames=g.67623 {ECO:0000313|EMBL:JAT46173.1} PE=4	GO:0006400(tRNA modification)|GO:0045736(negative regulation of cyclin-dependent protein serine/threonine kinase activity)|GO:0005829(cytosol)|GO:0005739(mitochondrion)|GO:0051539(4 iron, 4 sulfur cluster binding)|GO:0035596(methylthiotransferase activity)|GO:0035597(N6-isopentenyladenosine methylthiotransferase activity)
rna-tia000269.3	Superscaffold1	29617726	29642512	IPR002792; TRAM domain|IPR006638; Elp3/MiaB/NifB|IPR007197; Radical SAM|IPR013848; Methylthiotransferase, N-terminal	no KO assigned | (RefSeq) CDK5RAP1-like protein	CDK5RAP1-like protein OS=Oryza sativa subsp. japonica (Rice) ORFNames=OsJ_34478 {ECO:0000312|EMBL:EEE52386.1}, OSJNBa0074L11 PE=2	CDK5RAP1-like protein [Dendrobium catenatum]	CDK5RAP1-like protein {ECO:0000313|EMBL:JAT41326.1} Fragment OS=Anthurium amnicola ORFNames=g.67621 {ECO:0000313|EMBL:JAT41326.1} PE=4	GO:0045736(negative regulation of cyclin-dependent protein serine/threonine kinase activity)|GO:0006400(tRNA modification)|GO:0005829(cytosol)|GO:0005739(mitochondrion)|GO:0051539(4 iron, 4 sulfur cluster binding)|GO:0035597(N6-isopentenyladenosine methylthiotransferase activity)|GO:0035596(methylthiotransferase activity)
rna-tia000270.1	Superscaffold1	29704355	29726565	-	-	-	-	-	-
rna-tia000271.1	Superscaffold1	29772890	29808457	IPR000979; Phosphodiesterase MJ0936/Vps29|IPR024654; Calcineurin-like phosphoesterase domain, lpxH-type	K18467 vacuolar protein sorting-associated protein 29 | (RefSeq) vacuolar protein sorting-associated protein 29	Vacuolar protein sorting-associated protein 29 Protein MAIGO 1 {ECO:0000303|PubMed:16926167} Vesicle protein sorting 29 OS=Arabidopsis thaliana (Mouse-ear cress) OrderedLocusNames=At3g47810 ORFNames=T23J7.140 PE=2	vacuolar protein sorting-associated protein 29 [Phalaenopsis equestris]	Vacuolar protein sorting-associated protein 29 {ECO:0000256|RuleBase:RU362040} OS=Nelumbo nucifera (Sacred lotus) Name=LOC104601540 {ECO:0000313|RefSeq:XP_010263203.1} PE=3	GO:0042147(retrograde transport, endosome to Golgi)|GO:0006623(protein targeting to vacuole)|GO:0001881(receptor recycling)|GO:0006886(intracellular protein transport)|GO:0005829(cytosol)|GO:0030904(retromer complex)|GO:0043231(intracellular membrane-bounded organelle)|GO:0005771(multivesicular body)|GO:0005768(endosome)
rna-tia000271.2	Superscaffold1	29772890	29808457	IPR000979; Phosphodiesterase MJ0936/Vps29|IPR024654; Calcineurin-like phosphoesterase domain, lpxH-type	K18467 vacuolar protein sorting-associated protein 29 | (RefSeq) vacuolar protein sorting-associated protein 29	Vacuolar protein sorting-associated protein 29 Protein MAIGO 1 {ECO:0000303|PubMed:16926167} Vesicle protein sorting 29 OS=Arabidopsis thaliana (Mouse-ear cress) OrderedLocusNames=At3g47810 ORFNames=T23J7.140 PE=2	Vacuolar protein sorting-associated protein 29 [Zea mays] >AQK69974.1 Vacuolar protein sorting-associated protein 29 [Zea mays]	Vacuolar protein sorting-associated protein 29 {ECO:0000313|EMBL:AQK69974.1} OS=Zea mays (Maize) ORFNames=ZEAMMB73_Zm00001d016049 {ECO:0000313|EMBL:AQK69974.1} PE=4	GO:0006623(protein targeting to vacuole)|GO:0001881(receptor recycling)|GO:0042147(retrograde transport, endosome to Golgi)|GO:0006886(intracellular protein transport)|GO:0005829(cytosol)|GO:0043231(intracellular membrane-bounded organelle)|GO:0005771(multivesicular body)|GO:0030904(retromer complex)|GO:0005768(endosome)
rna-tia000272.1	Superscaffold1	29903183	29927596	IPR000922; D-galactoside/L-rhamnose binding SUEL lectin domain|IPR001944; Glycoside hydrolase, family 35|IPR031330; Glycoside hydrolase 35, catalytic domain|IPR041392; Beta-galactosidase, beta-sandwich domain	no KO assigned | (RefSeq) beta-galactosidase 5-like	Beta-galactosidase 5 Short=Lactase 5 EC=3.2.1.23 Precursor OS=Oryza sativa subsp. japonica (Rice) OrderedLocusNames=Os03g0165400, LOC_Os03g06940 ORFNames=OJ1123F12.1 PE=2	beta-galactosidase 5 [Dendrobium catenatum]	Uncharacterized protein {ECO:0000313|EnsemblPlants:GSMUA_Achr9P21610_001} OS=Musa acuminata subsp. malaccensis (Wild banana) (Musa malaccensis) PE=3	GO:0005975(carbohydrate metabolic process)|GO:0005618(cell wall)|GO:0005773(vacuole)|GO:0004565(beta-galactosidase activity)|GO:0030246(carbohydrate binding)
rna-tia000272.2	Superscaffold1	29920310	29927596	IPR001944; Glycoside hydrolase, family 35|IPR031330; Glycoside hydrolase 35, catalytic domain	no KO assigned | (RefSeq) beta-galactosidase 5-like	Beta-galactosidase 5 Short=Lactase 5 EC=3.2.1.23 Precursor OS=Oryza sativa subsp. japonica (Rice) OrderedLocusNames=Os03g0165400, LOC_Os03g06940 ORFNames=OJ1123F12.1 PE=2	beta-galactosidase 5 [Dendrobium catenatum]	Beta-galactosidase {ECO:0000256|RuleBase:RU000675} EC=3.2.1.23 {ECO:0000256|RuleBase:RU000675} OS=Persea americana (Avocado) Name=PaGAL4 {ECO:0000313|EMBL:BAF31234.1} PE=2	GO:0005975(carbohydrate metabolic process)|GO:0005618(cell wall)|GO:0005773(vacuole)|GO:0004565(beta-galactosidase activity)|GO:0030246(carbohydrate binding)
rna-tia000272.3	Superscaffold1	29920310	29927596	IPR001944; Glycoside hydrolase, family 35|IPR031330; Glycoside hydrolase 35, catalytic domain	no KO assigned | (RefSeq) beta-galactosidase 5-like	Beta-galactosidase 5 Short=Lactase 5 EC=3.2.1.23 Precursor OS=Oryza sativa subsp. japonica (Rice) OrderedLocusNames=Os03g0165400, LOC_Os03g06940 ORFNames=OJ1123F12.1 PE=2	beta-galactosidase 5 [Dendrobium catenatum]	Beta-galactosidase {ECO:0000256|RuleBase:RU000675} EC=3.2.1.23 {ECO:0000256|RuleBase:RU000675} OS=Persea americana (Avocado) Name=PaGAL4 {ECO:0000313|EMBL:BAF31234.1} PE=2	GO:0005975(carbohydrate metabolic process)|GO:0005618(cell wall)|GO:0005773(vacuole)|GO:0004565(beta-galactosidase activity)|GO:0030246(carbohydrate binding)
rna-tia000272.4	Superscaffold1	29920310	29927596	IPR001944; Glycoside hydrolase, family 35|IPR031330; Glycoside hydrolase 35, catalytic domain	no KO assigned | (RefSeq) beta-galactosidase 5-like	Beta-galactosidase 5 Short=Lactase 5 EC=3.2.1.23 Precursor OS=Oryza sativa subsp. japonica (Rice) OrderedLocusNames=Os03g0165400, LOC_Os03g06940 ORFNames=OJ1123F12.1 PE=2	beta-galactosidase 5 [Dendrobium catenatum]	Beta-galactosidase {ECO:0000256|RuleBase:RU000675} EC=3.2.1.23 {ECO:0000256|RuleBase:RU000675} OS=Persea americana (Avocado) Name=PaGAL4 {ECO:0000313|EMBL:BAF31234.1} PE=2	GO:0005975(carbohydrate metabolic process)|GO:0005618(cell wall)|GO:0005773(vacuole)|GO:0004565(beta-galactosidase activity)|GO:0030246(carbohydrate binding)
rna-tia000273.1	Superscaffold1	30262280	30263235	-	-	-	-	-	-
rna-tia000274.1	Superscaffold1	30277165	30278791	-	-	-	-	-	-
rna-tia000275.1	Superscaffold1	30302730	30345357	IPR000878; Tetrapyrrole methylase|IPR008189; rRNA small subunit methyltransferase I	K07056 16S rRNA (cytidine1402-2'-O)-methyltransferase [EC:2.1.1.198] | (RefSeq) ribosomal RNA small subunit methyltransferase I	-	LOW QUALITY PROTEIN: uncharacterized protein LOC110031641 [Phalaenopsis equestris]	uncharacterized protein LOC104595599 isoform X1 {ECO:0000313|RefSeq:XP_010254691.1, ECO:0000313|RefSeq:XP_010254692.1} OS=Nelumbo nucifera (Sacred lotus) ECO:0000313|RefSeq:XP_010254692.1} PE=3	GO:0008168(methyltransferase activity)
rna-tia000276.1	Superscaffold1	30380437	30384473	IPR000270; PB1 domain|IPR013026; Tetratricopeptide repeat-containing domain|IPR019734; Tetratricopeptide repeat	no KO assigned | (RefSeq) HSP-interacting protein	Protein PHOX1 {ECO:0000303|PubMed:20856808} Protein MADB1 {ECO:0000303|PubMed:28096376} Putative myosin adapter B1 {ECO:0000303|PubMed:28096376} OS=Arabidopsis thaliana (Mouse-ear cress) ORFNames=T22F11.12 {ECO:0000312|EMBL:AEC07680.1} PE=1	HSP-interacting protein [Dendrobium catenatum] >XP_020679098.1 HSP-interacting protein [Dendrobium catenatum] >XP_020679099.1 HSP-interacting protein [Dendrobium catenatum] >XP_020679100.1 HSP-interacting protein [Dendrobium catenatum] >XP_020679101.1 HSP-interacting protein [Dendrobium catenatum]	Uncharacterized protein {ECO:0000313|EnsemblPlants:GSMUA_Achr4P20360_001} OS=Musa acuminata subsp. malaccensis (Wild banana) (Musa malaccensis) PE=4	-
rna-tia000277.1	Superscaffold1	30417712	30486671	IPR019441; FMP27, GFWDK domain|IPR019443; FMP27, C-terminal	no KO assigned | (RefSeq) protein SABRE	Protein SABRE {ECO:0000303|PubMed:8275864} Protein HYPERSENSITIVE TO PI STARVATION 4 {ECO:0000303|PubMed:22615140} Precursor OS=Arabidopsis thaliana (Mouse-ear cress) T18I24.18 {ECO:0000312|EMBL:AAG50770.1} PE=1	protein SABRE isoform X1 [Dendrobium catenatum]	Uncharacterized protein {ECO:0000313|EMBL:OMO57566.1} OS=Corchorus olitorius ORFNames=COLO4_35270 {ECO:0000313|EMBL:OMO57566.1} PE=4	-
rna-tia000277.2	Superscaffold1	30406201	30486893	IPR019441; FMP27, GFWDK domain|IPR019443; FMP27, C-terminal	no KO assigned | (RefSeq) protein SABRE	Protein SABRE {ECO:0000303|PubMed:8275864} Protein HYPERSENSITIVE TO PI STARVATION 4 {ECO:0000303|PubMed:22615140} Precursor OS=Arabidopsis thaliana (Mouse-ear cress) T18I24.18 {ECO:0000312|EMBL:AAG50770.1} PE=1	protein SABRE isoform X1 [Dendrobium catenatum]	protein SABRE {ECO:0000313|RefSeq:XP_010277543.1} OS=Nelumbo nucifera (Sacred lotus) Name=LOC104611946 {ECO:0000313|RefSeq:XP_010277543.1} PE=4	GO:0016021(integral component of membrane)
rna-tia000278.1	Superscaffold1	30494277	30494807	IPR008932; Ribosomal protein L7/L12, oligomerisation|IPR013823; Ribosomal protein L7/L12, C-terminal	K02935 large subunit ribosomal protein L7/L12 | (RefSeq) 50S ribosomal protein L7/L12	50S ribosomal protein L12, chloroplastic {ECO:0000255|HAMAP-Rule:MF_00368} OS=Gracilaria tenuistipitata var. liui (Red alga) OrderedLocusNames=Grc000049 PE=3	uncharacterized protein LOC110098785 [Dendrobium catenatum]	uncharacterized protein LOC104595604 {ECO:0000313|RefSeq:XP_010254700.1} OS=Nelumbo nucifera (Sacred lotus) Name=LOC104595604 {ECO:0000313|RefSeq:XP_010254700.1} PE=3	GO:0006412(translation)|GO:0005840(ribosome)|GO:0003735(structural constituent of ribosome)
rna-tia000279.1	Superscaffold1	30495249	30504871	-	-	-	-	-	-
rna-tia000279.2	Superscaffold1	30495249	30505246	-	-	-	-	-	-
rna-tia000280.1	Superscaffold1	30551134	30565761	IPR011611; Carbohydrate kinase PfkB	no KO assigned | (RefSeq) fructokinase-1	Probable fructokinase-1 EC=2.7.1.4 OS=Arabidopsis thaliana (Mouse-ear cress) ORFNames=T28P16.12 {ECO:0000312|EMBL:AAD26480.1} PE=2	uncharacterized protein LOC110098787 isoform X1 [Dendrobium catenatum]	5-dehydro-2-deoxygluconokinase 1 {ECO:0000313|EMBL:JAT60836.1} Fragment OS=Anthurium amnicola ORFNames=g.64590 {ECO:0000313|EMBL:JAT60836.1} PE=4	GO:0016301(kinase activity)
rna-tia000281.1	Superscaffold1	30570438	30572751	-	-	-	-	-	-
rna-tia000282.1	Superscaffold1	30614096	30638838	-	-	-	-	-	-
rna-tia000283.1	Superscaffold1	30655616	30704044	-	-	-	-	-	-
rna-tia000284.1	Superscaffold1	30706937	30731877	IPR000594; THIF-type NAD/FAD binding fold|IPR006285; Ubiquitin-like modifier-activating enzyme Atg7|IPR032197; Ubiquitin-like modifier-activating enzyme Atg7, N-terminal	K08337 ubiquitin-like modifier-activating enzyme ATG7 | (RefSeq) ubiquitin-like modifier-activating enzyme atg7	Ubiquitin-like modifier-activating enzyme atg7 ATG12-activating enzyme E1 atg7 Autophagy-related protein 7 Short=AtAPG7 Protein PEROXISOME UNUSUAL POSITIONING 4 {ECO:0000303|PubMed:24368788} OS=Arabidopsis thaliana (Mouse-ear cress) OrderedLocusNames=At5g45900 ORFNames=K15I22.10 PE=1	ubiquitin-like modifier-activating enzyme atg7 [Dendrobium catenatum] >XP_020681370.1 ubiquitin-like modifier-activating enzyme atg7 [Dendrobium catenatum]	ubiquitin-like modifier-activating enzyme atg7 {ECO:0000313|RefSeq:XP_010279100.1} OS=Nelumbo nucifera (Sacred lotus) Name=LOC104613102 {ECO:0000313|RefSeq:XP_010279100.1} PE=4	GO:0000045(autophagosome assembly)|GO:0000422(autophagy of mitochondrion)|GO:0006501(C-terminal protein lipidation)|GO:0006995(cellular response to nitrogen starvation)|GO:0044805(late nucleophagy)|GO:0034727(piecemeal microautophagy of the nucleus)|GO:0032446(protein modification by small protein conjugation)|GO:0015031(protein transport)|GO:0006914(autophagy)|GO:0005737(cytoplasm)|GO:0000407(ph…
rna-tia000285.1	Superscaffold1	30779595	30780666	-	-	-	-	-	-
rna-tia000286.1	Superscaffold1	30787962	30790529	IPR002902; Gnk2-homologous domain	no KO assigned | (RefSeq) cysteine-rich repeat secretory protein 12	Cysteine-rich repeat secretory protein 12 Plasmodesmata-located protein 6 Short=PDLP6 Precursor OS=Arabidopsis thaliana (Mouse-ear cress) Name=CRRSP12 OrderedLocusNames=At2g01660 ORFNames=T8O11.17 PE=1	cysteine-rich repeat secretory protein 12-like [Dendrobium catenatum]	Uncharacterized protein {ECO:0000313|EnsemblPlants:GSMUA_Achr3P07450_001} OS=Musa acuminata subsp. malaccensis (Wild banana) (Musa malaccensis) PE=4	GO:0016021(integral component of membrane)|GO:0009506(plasmodesma)
rna-tia000287.1	Superscaffold1	30796844	30820312	IPR001214; SET domain|IPR015353; Rubisco LSMT, substrate-binding domain	no KO assigned | (RefSeq) histone-lysine N-methyltransferase setd3	Protein PLASTID TRANSCRIPTIONALLY ACTIVE 14 {ECO:0000303|PubMed:16326926} Short=pTAC14 {ECO:0000303|PubMed:16326926} EC=2.1.1.- {ECO:0000255|PROSITE-ProRule:PRU00190} Plastid-encoded RNA polymerase-associated protein 7 {ECO:0000303|PubMed:21949211} Short=PEP-associated protein 7 {ECO:0000303|PubMed:21949211} Precursor OS=Arabidopsis thaliana (Mouse-ear cress) F1C12.4 {ECO:0000312|EMBL:CAB79012.1}…	histone-lysine N-methyltransferase setd3 isoform X1 [Phalaenopsis equestris]	Histone-lysine N-methyltransferase setd3 {ECO:0000313|EMBL:JAT66341.1} Fragment OS=Anthurium amnicola ORFNames=g.80266 {ECO:0000313|EMBL:JAT66341.1} PE=4	GO:0018026(peptidyl-lysine monomethylation)|GO:0032259(methylation)|GO:0016279(protein-lysine N-methyltransferase activity)|GO:0008168(methyltransferase activity)
rna-tia000287.2	Superscaffold1	30796266	30819602	IPR001214; SET domain|IPR015353; Rubisco LSMT, substrate-binding domain	no KO assigned | (RefSeq) histone-lysine N-methyltransferase setd3	Protein PLASTID TRANSCRIPTIONALLY ACTIVE 14 {ECO:0000303|PubMed:16326926} Short=pTAC14 {ECO:0000303|PubMed:16326926} EC=2.1.1.- {ECO:0000255|PROSITE-ProRule:PRU00190} Plastid-encoded RNA polymerase-associated protein 7 {ECO:0000303|PubMed:21949211} Short=PEP-associated protein 7 {ECO:0000303|PubMed:21949211} Precursor OS=Arabidopsis thaliana (Mouse-ear cress) F1C12.4 {ECO:0000312|EMBL:CAB79012.1}…	histone-lysine N-methyltransferase setd3 isoform X1 [Phalaenopsis equestris]	Histone-lysine N-methyltransferase setd3 {ECO:0000313|EMBL:JAT66341.1} Fragment OS=Anthurium amnicola ORFNames=g.80266 {ECO:0000313|EMBL:JAT66341.1} PE=4	GO:0018026(peptidyl-lysine monomethylation)|GO:0032259(methylation)|GO:0016279(protein-lysine N-methyltransferase activity)|GO:0008168(methyltransferase activity)
rna-tia000287.3	Superscaffold1	30796266	30819602	IPR001214; SET domain|IPR015353; Rubisco LSMT, substrate-binding domain	no KO assigned | (RefSeq) histone-lysine N-methyltransferase setd3	Protein PLASTID TRANSCRIPTIONALLY ACTIVE 14 {ECO:0000303|PubMed:16326926} Short=pTAC14 {ECO:0000303|PubMed:16326926} EC=2.1.1.- {ECO:0000255|PROSITE-ProRule:PRU00190} Plastid-encoded RNA polymerase-associated protein 7 {ECO:0000303|PubMed:21949211} Short=PEP-associated protein 7 {ECO:0000303|PubMed:21949211} Precursor OS=Arabidopsis thaliana (Mouse-ear cress) F1C12.4 {ECO:0000312|EMBL:CAB79012.1}…	histone-lysine N-methyltransferase setd3 isoform X1 [Phalaenopsis equestris]	Histone-lysine N-methyltransferase setd3 {ECO:0000313|EMBL:JAT66341.1} Fragment OS=Anthurium amnicola ORFNames=g.80266 {ECO:0000313|EMBL:JAT66341.1} PE=4	GO:0018026(peptidyl-lysine monomethylation)|GO:0016279(protein-lysine N-methyltransferase activity)
rna-tia000288.1	Superscaffold1	30903877	30936667	IPR000504; RNA recognition motif domain|IPR025715; Chromatin target of PRMT1 protein, C-terminal	K12881 THO complex subunit 4 | (RefSeq) THO complex subunit 4D-like isoform X1	THO complex subunit 4D ALYREF homolog 4 {ECO:0000303|PubMed:15299117} Short=AtALY4 {ECO:0000303|PubMed:15299117} OS=Arabidopsis thaliana (Mouse-ear cress) OrderedLocusNames=At5g37720 ORFNames=K12B20.19 PE=1	THO complex subunit 4D-like [Dendrobium catenatum]	Uncharacterized protein {ECO:0000313|EnsemblPlants:GSMUA_Achr2P18730_001} OS=Musa acuminata subsp. malaccensis (Wild banana) (Musa malaccensis) PE=4	-
rna-tia000289.1	Superscaffold1	30976622	30980196	IPR001701; Glycoside hydrolase family 9	no KO assigned | (RefSeq) endoglucanase 17-like	Endoglucanase 17 EC=3.2.1.4 Endo-1,4-beta glucanase 17 OsGLU13 Precursor OS=Oryza sativa subsp. japonica (Rice) ORFNames=OsJ_020012, P0624H09.19 PE=2	LOW QUALITY PROTEIN: endoglucanase 17-like [Phalaenopsis equestris]	Endoglucanase 8 {ECO:0000313|EMBL:JAT66740.1} Fragment OS=Anthurium amnicola ORFNames=g.99642 {ECO:0000313|EMBL:JAT66740.1} PE=4	GO:0030245(cellulose catabolic process)|GO:0008810(cellulase activity)
rna-tia000289.2	Superscaffold1	30976622	30979505	IPR001701; Glycoside hydrolase family 9	no KO assigned | (RefSeq) endoglucanase 17-like	Endoglucanase 17 EC=3.2.1.4 Endo-1,4-beta glucanase 17 OsGLU13 Precursor OS=Oryza sativa subsp. japonica (Rice) ORFNames=OsJ_020012, P0624H09.19 PE=2	LOW QUALITY PROTEIN: endoglucanase 17-like [Phalaenopsis equestris]	Endoglucanase {ECO:0000256|RuleBase:RU361166} EC=3.2.1.4 {ECO:0000256|RuleBase:RU361166} OS=Oryza sativa subsp. indica (Rice) ORFNames=OsI_22418 {ECO:0000313|EMBL:EAZ00403.1} PE=3	GO:0030245(cellulose catabolic process)|GO:0008810(cellulase activity)
rna-tia000290.1	Superscaffold1	31049364	31049936	-	-	-	-	-	-
rna-tia000291.1	Superscaffold1	31062211	31084125	-	-	-	-	-	-
rna-tia000292.1	Superscaffold1	31388479	31399372	-	-	-	-	-	-
rna-tia000293.1	Superscaffold1	31625505	31627878	IPR001005; SANT/Myb domain|IPR015495; Myb-like transcription factor|IPR017930; Myb domain	K09422 myb proto-oncogene protein, plant | (RefSeq) protein ODORANT1-like	Protein ODORANT1 MYB-like protein ODO1 OS=Petunia hybrida (Petunia) Name=ODO1 PE=2	protein ODORANT1-like [Dendrobium catenatum]	Uncharacterized protein {ECO:0000313|EnsemblPlants:GSMUA_Achr10P29970_001} OS=Musa acuminata subsp. malaccensis (Wild banana) (Musa malaccensis) PE=4	GO:0030154(cell differentiation)|GO:0005634(nucleus)|GO:0003700(DNA-binding transcription factor activity)|GO:0043565(sequence-specific DNA binding)|GO:0044212(transcription regulatory region DNA binding)
rna-tia000293.2	Superscaffold1	31625505	31627878	IPR001005; SANT/Myb domain|IPR015495; Myb-like transcription factor|IPR017930; Myb domain	K09422 myb proto-oncogene protein, plant | (RefSeq) protein ODORANT1-like	Protein ODORANT1 MYB-like protein ODO1 OS=Petunia hybrida (Petunia) Name=ODO1 PE=2	protein ODORANT1-like [Dendrobium catenatum]	Uncharacterized protein {ECO:0000313|EnsemblPlants:GSMUA_Achr10P29970_001} OS=Musa acuminata subsp. malaccensis (Wild banana) (Musa malaccensis) PE=4	GO:0030154(cell differentiation)|GO:0005634(nucleus)|GO:0003700(DNA-binding transcription factor activity)|GO:0043565(sequence-specific DNA binding)|GO:0044212(transcription regulatory region DNA binding)
rna-tia000294.1	Superscaffold1	31675124	31686350	IPR040353; FLC EXPRESSOR/FLX-like	no KO assigned | (RefSeq) protein FLX-like 3 isoform X1	Protein FLX-like 3 Short=AtFLXL3 OS=Arabidopsis thaliana (Mouse-ear cress) ORFNames=F7A10.21, T7N22.12 PE=1	protein FLX-like 3 [Dendrobium catenatum] >XP_020675757.1 protein FLX-like 3 [Dendrobium catenatum]	Uncharacterized protein {ECO:0000313|EnsemblPlants:GSMUA_Achr8P23090_001} OS=Musa acuminata subsp. malaccensis (Wild banana) (Musa malaccensis) PE=4	-
rna-tia000294.2	Superscaffold1	31675124	31686350	IPR040353; FLC EXPRESSOR/FLX-like	no KO assigned | (RefSeq) protein FLX-like 3 isoform X1	Protein FLX-like 3 Short=AtFLXL3 OS=Arabidopsis thaliana (Mouse-ear cress) ORFNames=F7A10.21, T7N22.12 PE=1	protein FLX-like 3 [Dendrobium catenatum] >XP_020675757.1 protein FLX-like 3 [Dendrobium catenatum]	Uncharacterized protein {ECO:0000313|EnsemblPlants:GSMUA_Achr8P23090_001} OS=Musa acuminata subsp. malaccensis (Wild banana) (Musa malaccensis) PE=4	-
rna-tia000295.1	Superscaffold1	31779526	31781578	-	-	-	-	-	-
rna-tia000296.1	Superscaffold1	31989137	32008803	IPR004827; Basic-leucine zipper domain|IPR025422; Transcription factor TGA like domain	K14431 transcription factor TGA | (RefSeq) transcription factor TGA2.3-like	Transcription factor TGAL3 {ECO:0000305} bZIP transcription factor 47 {ECO:0000303|PubMed:18065552} Short=OsbZIP47 {ECO:0000303|PubMed:18065552} OS=Oryza sativa subsp. japonica (Rice) ORFNames=OJ1001_B06.18 {ECO:0000312|EMBL:BAD54380.1} PE=1	transcription factor TGA2.2-like isoform X1 [Dendrobium catenatum]	Uncharacterized protein {ECO:0000313|EnsemblPlants:GSMUA_Achr9P15550_001} OS=Musa acuminata subsp. malaccensis (Wild banana) (Musa malaccensis) PE=4	GO:0009909(regulation of flower development)|GO:0006351(transcription, DNA-templated)|GO:0005634(nucleus)|GO:0003700(DNA-binding transcription factor activity)|GO:0043565(sequence-specific DNA binding)|GO:0044212(transcription regulatory region DNA binding)
rna-tia000297.1	Superscaffold1	32213021	32232273	IPR000277; Cys/Met metabolism, pyridoxal phosphate-dependent enzyme	K01739 cystathionine gamma-synthase [EC:2.5.1.48] | (RefSeq) cystathionine gamma-synthase 1, chloroplastic-like	Cystathionine gamma-synthase 1, chloroplastic {ECO:0000305} Short=AtCGS1 {ECO:0000305} EC=2.5.1.48 {ECO:0000269|PubMed:9531508} METHIONINE OVERACCUMULATION 1 {ECO:0000303|PubMed:10558994} O-succinylhomoserine (thiol)-lyase Precursor OS=Arabidopsis thaliana (Mouse-ear cress) OrderedLocusNames=At3g01120 ORFNames=T4P13.19 PE=1	cystathionine gamma-synthase 1, chloroplastic [Dendrobium catenatum] >XP_020675696.1 cystathionine gamma-synthase 1, chloroplastic [Dendrobium catenatum]	Uncharacterized protein {ECO:0000313|EnsemblPlants:GSMUA_Achr1P21750_001} OS=Musa acuminata subsp. malaccensis (Wild banana) (Musa malaccensis) PE=3	-
rna-tia000298.1	Superscaffold1	32311100	32315218	IPR002472; Palmitoyl protein thioesterase	K01074 palmitoyl-protein thioesterase [EC:3.1.2.22] | (RefSeq) palmitoyl-protein thioesterase 1-like	-	PREDICTED: palmitoyl-protein thioesterase 3-like [Camelina sativa] >XP_019087962.1 PREDICTED: palmitoyl-protein thioesterase 3-like [Camelina sativa]	Uncharacterized protein {ECO:0000313|EMBL:KZM84824.1} OS=Daucus carota subsp. sativus ORFNames=DCAR_027754 {ECO:0000313|EMBL:KZM84824.1} PE=4	GO:0016021(integral component of membrane)|GO:0098599(palmitoyl hydrolase activity)
rna-tia000298.2	Superscaffold1	32310232	32420548	IPR002472; Palmitoyl protein thioesterase	K01074 palmitoyl-protein thioesterase [EC:3.1.2.22] | (RefSeq) palmitoyl-protein thioesterase 1-like	-	palmitoyl-protein thioesterase 1-like [Phalaenopsis equestris]	palmitoyl-protein thioesterase 1-like {ECO:0000313|RefSeq:XP_008448812.1} OS=Cucumis melo (Muskmelon) Name=LOC103490867 {ECO:0000313|RefSeq:XP_008448812.1} PE=4	GO:0005829(cytosol)|GO:0005773(vacuole)|GO:0098599(palmitoyl hydrolase activity)
rna-tia000299.1	Superscaffold1	32420078	32420548	-	K01074 palmitoyl-protein thioesterase [EC:3.1.2.22] | (RefSeq) palmitoyl-protein thioesterase 1-like	-	hypothetical protein AXX17_AT4G20520 [Arabidopsis thaliana]	Uncharacterized protein {ECO:0000313|EMBL:OAP00732.1} OS=Arabidopsis thaliana (Mouse-ear cress) OrderedLocusNames=AXX17_At4g20520 {ECO:0000313|EMBL:OAP00732.1} PE=4	GO:0098599(palmitoyl hydrolase activity)
rna-tia000300.1	Superscaffold1	32778329	32801745	IPR002472; Palmitoyl protein thioesterase	K01074 palmitoyl-protein thioesterase [EC:3.1.2.22] | (RefSeq) palmitoyl-protein thioesterase 1-like	-	hypothetical protein DCAR_027754 [Daucus carota subsp. sativus]	Uncharacterized protein {ECO:0000313|EMBL:KZM84824.1} OS=Daucus carota subsp. sativus ORFNames=DCAR_027754 {ECO:0000313|EMBL:KZM84824.1} PE=4	GO:0098599(palmitoyl hydrolase activity)
rna-tia000301.1	Superscaffold1	32836735	32838675	-	-	-	-	-	-
rna-tia000302.1	Superscaffold1	32981907	33034810	IPR004045; Glutathione S-transferase, N-terminal|IPR010987; Glutathione S-transferase, C-terminal-like	no KO assigned | (RefSeq) glutathione S-transferase DHAR3, chloroplastic-like	Glutathione S-transferase DHAR3, chloroplastic EC=2.5.1.18 Chloride intracellular channel homolog 3 Short=CLIC homolog 3 Glutathione-dependent dehydroascorbate reductase 3 Short=AtDHAR3 Short=ChlDHAR Short=GSH-dependent dehydroascorbate reductase 3 Precursor OS=Arabidopsis thaliana (Mouse-ear cress) Name=DHAR3 OrderedLocusNames=At5g16710 ORFNames=F5E19.50 PE=1	glutathione S-transferase DHAR2-like [Phalaenopsis equestris]	glutathione S-transferase DHAR3, chloroplastic-like isoform X1 {ECO:0000313|RefSeq:XP_016572502.1} OS=Capsicum annuum (Bell pepper) Name=LOC107870482 {ECO:0000313|RefSeq:XP_016572502.1} PE=4	GO:0010731(protein glutathionylation)|GO:0009941(chloroplast envelope)|GO:0009570(chloroplast stroma)|GO:0045174(glutathione dehydrogenase (ascorbate) activity)|GO:0016740(transferase activity)
rna-tia000303.1	Superscaffold1	33063766	33119691	IPR002326; Cytochrome c1|IPR009056; Cytochrome c-like domain	K00413 ubiquinol-cytochrome c reductase cytochrome c1 subunit | (RefSeq) cytochrome c1-2, heme protein, mitochondrial-like	Cytochrome c1-1, heme protein, mitochondrial Complex III subunit 4-1 Complex III subunit IV-1 Cytochrome b-c1 complex subunit 4-1 Ubiquinol-cytochrome-c reductase complex cytochrome c1 subunit 1 Short=Cytochrome c-1-1 Precursor OS=Solanum tuberosum (Potato) Name=CYCL PE=2	Cytochrome c1 [Macleaya cordata]	cytochrome c1-2, heme protein, mitochondrial-like {ECO:0000313|RefSeq:XP_010258441.1} OS=Nelumbo nucifera (Sacred lotus) Name=LOC104598216 {ECO:0000313|RefSeq:XP_010258441.1} PE=4	GO:0042776(mitochondrial ATP synthesis coupled proton transport)|GO:0006122(mitochondrial electron transport, ubiquinol to cytochrome c)|GO:0005750(mitochondrial respiratory chain complex III)|GO:0009055(electron transfer activity)|GO:0020037(heme binding)|GO:0046872(metal ion binding)|GO:0016620(oxidoreductase activity, acting on the aldehyde or oxo group of donors, NAD or NADP as acceptor)|GO:0…
rna-tia000303.2	Superscaffold1	33089379	33120091	IPR002326; Cytochrome c1|IPR009056; Cytochrome c-like domain	no KO assigned | (RefSeq) cytochrome c1-2, heme protein, mitochondrial-like	Cytochrome c1-1, heme protein, mitochondrial Complex III subunit 4-1 Complex III subunit IV-1 Cytochrome b-c1 complex subunit 4-1 Ubiquinol-cytochrome-c reductase complex cytochrome c1 subunit 1 Short=Cytochrome c-1-1 Precursor OS=Solanum tuberosum (Potato) Name=CYCL PE=2	cytochrome c1-2, heme protein, mitochondrial [Phalaenopsis equestris] >XP_020584514.1 cytochrome c1-2, heme protein, mitochondrial [Phalaenopsis equestris] >XP_020584515.1 cytochrome c1-2, heme protein, mitochondrial [Phalaenopsis equestris]	Cytochrome c1-1, heme protein, mitochondrial {ECO:0000313|EMBL:JAT62528.1} Fragment OS=Anthurium amnicola ORFNames=g.69540 {ECO:0000313|EMBL:JAT62528.1} PE=4	GO:0009055(electron transfer activity)|GO:0020037(heme binding)|GO:0046872(metal ion binding)
rna-tia000303.3	Superscaffold1	33089379	33120091	IPR002326; Cytochrome c1|IPR009056; Cytochrome c-like domain	K00413 ubiquinol-cytochrome c reductase cytochrome c1 subunit | (RefSeq) cytochrome c1-2, heme protein, mitochondrial-like	Cytochrome c1-1, heme protein, mitochondrial Complex III subunit 4-1 Complex III subunit IV-1 Cytochrome b-c1 complex subunit 4-1 Ubiquinol-cytochrome-c reductase complex cytochrome c1 subunit 1 Short=Cytochrome c-1-1 Precursor OS=Solanum tuberosum (Potato) Name=CYCL PE=2	cytochrome c1-2, heme protein, mitochondrial [Phalaenopsis equestris] >XP_020584514.1 cytochrome c1-2, heme protein, mitochondrial [Phalaenopsis equestris] >XP_020584515.1 cytochrome c1-2, heme protein, mitochondrial [Phalaenopsis equestris]	Cytochrome c1-1, heme protein, mitochondrial {ECO:0000313|EMBL:JAT62528.1} Fragment OS=Anthurium amnicola ORFNames=g.69540 {ECO:0000313|EMBL:JAT62528.1} PE=4	GO:0042776(mitochondrial ATP synthesis coupled proton transport)|GO:0006122(mitochondrial electron transport, ubiquinol to cytochrome c)|GO:0005750(mitochondrial respiratory chain complex III)|GO:0009055(electron transfer activity)|GO:0020037(heme binding)|GO:0046872(metal ion binding)|GO:0016620(oxidoreductase activity, acting on the aldehyde or oxo group of donors, NAD or NADP as acceptor)|GO:0…
rna-tia000304.1	Superscaffold1	33132301	33132871	IPR001792; Acylphosphatase-like domain|IPR020456; Acylphosphatase	K01512 acylphosphatase [EC:3.6.1.7] | (RefSeq) uncharacterized protein LOC103969596	-	uncharacterized protein LOC110094739 [Dendrobium catenatum]	Acylphosphatase {ECO:0000256|PROSITE-ProRule:PRU00520} EC=3.6.1.7 {ECO:0000256|PROSITE-ProRule:PRU00520} OS=Vigna radiata var. radiata (Mung bean) (Phaseolus aureus) Name=LOC106771291 {ECO:0000313|RefSeq:XP_014512731.1} PE=3	GO:0003998(acylphosphatase activity)
rna-tia000305.1	Superscaffold1	33184041	33185040	IPR006924; Ribosomal protein PSRP-3/Ycf65	K19032 30S ribosomal protein 3 | (RefSeq) 30S ribosomal protein 3-1, chloroplastic	30S ribosomal protein 3, chloroplastic {ECO:0000303|PubMed:10874039} Chloroplastic small ribosomal subunit protein cS23 {ECO:0000303|PubMed:28007896} Plastid-specific 30S ribosomal protein 3 Short=PSRP-3 Precursor OS=Spinacia oleracea (Spinach) Name=PSRP3 ORFNames=SOVF_058240 PE=1	30S ribosomal protein 3-1, chloroplastic [Dendrobium catenatum]	Uncharacterized protein {ECO:0000313|EMBL:AQX44100.1} OS=Dendrobium catenatum PE=2	-
rna-tia000305.2	Superscaffold1	33184041	33187386	IPR006924; Ribosomal protein PSRP-3/Ycf65	K19032 30S ribosomal protein 3 | (RefSeq) 30S ribosomal protein 3-1, chloroplastic	30S ribosomal protein 3, chloroplastic {ECO:0000303|PubMed:10874039} Chloroplastic small ribosomal subunit protein cS23 {ECO:0000303|PubMed:28007896} Plastid-specific 30S ribosomal protein 3 Short=PSRP-3 Precursor OS=Spinacia oleracea (Spinach) Name=PSRP3 ORFNames=SOVF_058240 PE=1	30S ribosomal protein 3-1, chloroplastic [Dendrobium catenatum]	Uncharacterized protein {ECO:0000313|EMBL:AQX44100.1} OS=Dendrobium catenatum PE=2	-
rna-tia000306.1	Superscaffold1	33188817	33230610	IPR000330; SNF2-related, N-terminal domain|IPR001650; Helicase, C-terminal|IPR014001; Helicase superfamily 1/2, ATP-binding domain	K11647 SWI/SNF-related matrix-associated actin-dependent regulator of chromatin subfamily A member 2/4 [EC:3.6.4.-] | (RefSeq) probable ATP-dependent DNA helicase CHR12	Probable ATP-dependent DNA helicase CHR12 EC=3.6.4.12 Protein CHROMATIN REMODELING 12 {ECO:0000303|PubMed:16547115} Short=AtCHR12 {ECO:0000303|PubMed:17605754} Protein MINUSCULE 1 {ECO:0000303|PubMed:23062007} OS=Arabidopsis thaliana (Mouse-ear cress) OrderedLocusNames=At3g06010 ORFNames=F2O10.3 PE=2	probable ATP-dependent DNA helicase CHR12 isoform X1 [Dendrobium catenatum]	Uncharacterized protein {ECO:0000313|EMBL:AQX44099.1} OS=Dendrobium catenatum PE=2	-
rna-tia000306.2	Superscaffold1	33188172	33230610	IPR000330; SNF2-related, N-terminal domain|IPR001650; Helicase, C-terminal|IPR014001; Helicase superfamily 1/2, ATP-binding domain|IPR029295; Snf2, ATP coupling domain	K11647 SWI/SNF-related matrix-associated actin-dependent regulator of chromatin subfamily A member 2/4 [EC:3.6.4.-] | (RefSeq) probable ATP-dependent DNA helicase CHR12	Probable ATP-dependent DNA helicase CHR12 EC=3.6.4.12 Protein CHROMATIN REMODELING 12 {ECO:0000303|PubMed:16547115} Short=AtCHR12 {ECO:0000303|PubMed:17605754} Protein MINUSCULE 1 {ECO:0000303|PubMed:23062007} OS=Arabidopsis thaliana (Mouse-ear cress) OrderedLocusNames=At3g06010 ORFNames=F2O10.3 PE=2	probable ATP-dependent DNA helicase CHR12 isoform X4 [Dendrobium catenatum] >XP_020675711.1 probable ATP-dependent DNA helicase CHR12 isoform X4 [Dendrobium catenatum] >XP_020675713.1 probable ATP-dependent DNA helicase CHR12 isoform X4 [Dendrobium catenatum]	Uncharacterized protein {ECO:0000313|EMBL:AQX44099.1} OS=Dendrobium catenatum PE=2	-
rna-tia000306.3	Superscaffold1	33188172	33230610	IPR000330; SNF2-related, N-terminal domain|IPR014001; Helicase superfamily 1/2, ATP-binding domain	K11647 SWI/SNF-related matrix-associated actin-dependent regulator of chromatin subfamily A member 2/4 [EC:3.6.4.-] | (RefSeq) probable ATP-dependent DNA helicase CHR12	Probable ATP-dependent DNA helicase CHR12 EC=3.6.4.12 Protein CHROMATIN REMODELING 12 {ECO:0000303|PubMed:16547115} Short=AtCHR12 {ECO:0000303|PubMed:17605754} Protein MINUSCULE 1 {ECO:0000303|PubMed:23062007} OS=Arabidopsis thaliana (Mouse-ear cress) OrderedLocusNames=At3g06010 ORFNames=F2O10.3 PE=2	hypothetical protein [Dendrobium catenatum]	Uncharacterized protein {ECO:0000313|EMBL:AQX44099.1} OS=Dendrobium catenatum PE=2	GO:0043044(ATP-dependent chromatin remodeling)|GO:0045944(positive regulation of transcription by RNA polymerase II)|GO:0005634(nucleus)|GO:0005524(ATP binding)|GO:0003677(DNA binding)|GO:0008094(DNA-dependent ATPase activity)|GO:0004386(helicase activity)|GO:0042393(histone binding)
rna-tia000307.1	Superscaffold1	33318721	33319113	-	no KO assigned | (RefSeq) GTPase-activating protein gyp7-like	-	hypothetical protein TanjilG_08722 [Lupinus angustifolius]	Uncharacterized protein {ECO:0000313|EMBL:OIV96861.1} OS=Lupinus angustifolius (Narrow-leaved blue lupine) ORFNames=TanjilG_08722 {ECO:0000313|EMBL:OIV96861.1} PE=4	GO:0090630(activation of GTPase activity)|GO:0006886(intracellular protein transport)|GO:0016021(integral component of membrane)|GO:0005096(GTPase activator activity)|GO:0017137(Rab GTPase binding)
rna-tia000308.1	Superscaffold1	33319686	33342373	IPR020966; Aluminum-activated malate transporter	no KO assigned | (RefSeq) aluminum-activated malate transporter 9-like	Aluminum-activated malate transporter 9 Short=AtALMT9 OS=Arabidopsis thaliana (Mouse-ear cress) Name=ALMT9 OrderedLocusNames=At3g18440 ORFNames=MYF24.16 PE=2	aluminum-activated malate transporter 9-like [Phalaenopsis equestris]	Aluminum-activated malate transporter 9 {ECO:0000313|EMBL:JAT66772.1} Fragment OS=Anthurium amnicola ORFNames=g.44726 {ECO:0000313|EMBL:JAT66772.1} PE=4	GO:0015743(malate transport)|GO:0016021(integral component of membrane)|GO:0009705(plant-type vacuole membrane)
rna-tia000308.2	Superscaffold1	33319113	33342495	IPR020966; Aluminum-activated malate transporter	no KO assigned | (RefSeq) aluminum-activated malate transporter 9	Aluminum-activated malate transporter 9 Short=AtALMT9 OS=Arabidopsis thaliana (Mouse-ear cress) Name=ALMT9 OrderedLocusNames=At3g18440 ORFNames=MYF24.16 PE=2	aluminum-activated malate transporter 4-like [Dendrobium catenatum]	Aluminum-activated malate transporter 9 {ECO:0000313|EMBL:JAT66772.1} Fragment OS=Anthurium amnicola ORFNames=g.44726 {ECO:0000313|EMBL:JAT66772.1} PE=4	GO:0015743(malate transport)|GO:0016021(integral component of membrane)|GO:0009705(plant-type vacuole membrane)
rna-tia000309.1	Superscaffold1	33349666	33381701	IPR005135; Endonuclease/exonuclease/phosphatase	no KO assigned | (RefSeq) carbon catabolite repressor protein 4 homolog 3-like	Carbon catabolite repressor protein 4 homolog 3 Short=CCR4 homolog 3 EC=3.1.13.4 OS=Arabidopsis thaliana (Mouse-ear cress) Name=CCR4-3 OrderedLocusNames=At3g18500 ORFNames=MYF24.23 PE=2	carbon catabolite repressor protein 4 homolog 3-like isoform X1 [Dendrobium catenatum]	Carbon catabolite repressor protein 4 3 {ECO:0000313|EMBL:JAT46638.1} Fragment OS=Anthurium amnicola ORFNames=g.75107 {ECO:0000313|EMBL:JAT46638.1} PE=4	GO:0000175(3'-5'-exoribonuclease activity)
rna-tia000309.2	Superscaffold1	33349666	33381701	IPR005135; Endonuclease/exonuclease/phosphatase	no KO assigned | (RefSeq) carbon catabolite repressor protein 4 homolog 3-like	Carbon catabolite repressor protein 4 homolog 3 Short=CCR4 homolog 3 EC=3.1.13.4 OS=Arabidopsis thaliana (Mouse-ear cress) Name=CCR4-3 OrderedLocusNames=At3g18500 ORFNames=MYF24.23 PE=2	carbon catabolite repressor protein 4 homolog 3-like isoform X1 [Dendrobium catenatum]	Carbon catabolite repressor protein 4 3 {ECO:0000313|EMBL:JAT46638.1} Fragment OS=Anthurium amnicola ORFNames=g.75107 {ECO:0000313|EMBL:JAT46638.1} PE=4	GO:0000175(3'-5'-exoribonuclease activity)
rna-tia000309.3	Superscaffold1	33349666	33381701	IPR005135; Endonuclease/exonuclease/phosphatase	no KO assigned | (RefSeq) carbon catabolite repressor protein 4 homolog 3-like	Carbon catabolite repressor protein 4 homolog 3 Short=CCR4 homolog 3 EC=3.1.13.4 OS=Arabidopsis thaliana (Mouse-ear cress) Name=CCR4-3 OrderedLocusNames=At3g18500 ORFNames=MYF24.23 PE=2	carbon catabolite repressor protein 4 homolog 3-like isoform X1 [Dendrobium catenatum]	Carbon catabolite repressor protein 4 3 {ECO:0000313|EMBL:JAT46638.1} Fragment OS=Anthurium amnicola ORFNames=g.75107 {ECO:0000313|EMBL:JAT46638.1} PE=4	GO:0000175(3'-5'-exoribonuclease activity)
rna-tia000310.1	Superscaffold1	33427242	33436101	IPR000719; Protein kinase domain|IPR001245; Serine-threonine/tyrosine-protein kinase, catalytic domain	no KO assigned | (GenBank) hypothetical protein	Probable inactive receptor kinase RLK902 Receptor-like kinase 902 Precursor OS=Arabidopsis thaliana (Mouse-ear cress) Name=RLK902 OrderedLocusNames=At3g17840 ORFNames=MEB5.6 PE=1	probable inactive receptor kinase At1g48480 [Dendrobium catenatum]	Uncharacterized protein {ECO:0000313|EMBL:ACR38562.1} OS=Zea mays (Maize) PE=2	-
rna-tia000310.2	Superscaffold1	33427216	33431522	-	-	-	-	-	-
rna-tia000311.1	Superscaffold1	33453668	33496063	-	no KO assigned | (RefSeq) uncharacterized protein LOC103993870	-	uncharacterized protein LOC110115014 isoform X3 [Dendrobium catenatum]	uncharacterized protein LOC104603029 isoform X3 {ECO:0000313|RefSeq:XP_010265243.1} OS=Nelumbo nucifera (Sacred lotus) Name=LOC104603029 {ECO:0000313|RefSeq:XP_010265243.1} PE=4	-
rna-tia000312.1	Superscaffold1	33505176	33528037	IPR002100; Transcription factor, MADS-box|IPR002487; Transcription factor, K-box	K09264 MADS-box transcription factor, plant | (RefSeq) MADS-box transcription factor 23-like	MADS-box transcription factor 27 OsMADS27 RMADS218 OS=Oryza sativa subsp. japonica (Rice) ORFNames=B1267B06.20 PE=2	MADS-box transcription factor 23-like isoform X3 [Phalaenopsis equestris]	MADS-box transcription factor 27 {ECO:0000313|EMBL:JAT48639.1} OS=Anthurium amnicola ORFNames=g.42985 {ECO:0000313|EMBL:JAT48639.1} PE=4	-
rna-tia000313.1	Superscaffold1	33767970	33794048	IPR018612; Domain of unknown function DUF2040	K13206 coiled-coil domain-containing protein 55 | (RefSeq) nuclear speckle splicing regulatory protein 1	-	nuclear speckle splicing regulatory protein 1-like [Dendrobium catenatum] >XP_020687429.1 nuclear speckle splicing regulatory protein 1-like [Dendrobium catenatum] >XP_020687430.1 nuclear speckle splicing regulatory protein 1-like [Dendrobium catenatum]	Nuclear speckle splicing regulatory protein 1 {ECO:0000313|EMBL:OAY63781.1} OS=Ananas comosus (Pineapple) (Ananas ananas) ORFNames=ACMD2_05941 {ECO:0000313|EMBL:OAY63781.1} PE=4	-
rna-tia000313.2	Superscaffold1	33767970	33794048	IPR018612; Domain of unknown function DUF2040	K13206 coiled-coil domain-containing protein 55 | (RefSeq) nuclear speckle splicing regulatory protein 1	-	nuclear speckle splicing regulatory protein 1-like [Dendrobium catenatum] >XP_020687429.1 nuclear speckle splicing regulatory protein 1-like [Dendrobium catenatum] >XP_020687430.1 nuclear speckle splicing regulatory protein 1-like [Dendrobium catenatum]	Nuclear speckle splicing regulatory protein 1 {ECO:0000313|EMBL:OAY63781.1} OS=Ananas comosus (Pineapple) (Ananas ananas) ORFNames=ACMD2_05941 {ECO:0000313|EMBL:OAY63781.1} PE=4	-
rna-tia000313.3	Superscaffold1	33767970	33794048	IPR018612; Domain of unknown function DUF2040	K13206 coiled-coil domain-containing protein 55 | (RefSeq) nuclear speckle splicing regulatory protein 1	-	nuclear speckle splicing regulatory protein 1-like [Dendrobium catenatum] >XP_020687429.1 nuclear speckle splicing regulatory protein 1-like [Dendrobium catenatum] >XP_020687430.1 nuclear speckle splicing regulatory protein 1-like [Dendrobium catenatum]	Nuclear speckle splicing regulatory protein 1 {ECO:0000313|EMBL:OAY63781.1} OS=Ananas comosus (Pineapple) (Ananas ananas) ORFNames=ACMD2_05941 {ECO:0000313|EMBL:OAY63781.1} PE=4	-
rna-tia000314.1	Superscaffold1	33837417	33895486	-	-	-	-	-	-
rna-tia000315.1	Superscaffold1	34018047	34022132	IPR000719; Protein kinase domain|IPR001611; Leucine-rich repeat|IPR013210; Leucine-rich repeat-containing N-terminal, plant-type	no KO assigned | (RefSeq) probable inactive receptor kinase At1g48480	Probable inactive receptor kinase At1g48480 Precursor OS=Arabidopsis thaliana (Mouse-ear cress) Name=RKL1 OrderedLocusNames=At1g48480 ORFNames=T1N15.9 PE=2	probable inactive receptor kinase At1g48480 [Dendrobium catenatum]	Putative inactive receptor kinase {ECO:0000313|EMBL:OAY72266.1} OS=Ananas comosus (Pineapple) (Ananas ananas) ORFNames=ACMD2_15168 {ECO:0000313|EMBL:OAY72266.1} PE=4	GO:0016021(integral component of membrane)|GO:0005524(ATP binding)|GO:0004672(protein kinase activity)
rna-tia000316.1	Superscaffold1	34032410	34036370	-	-	-	-	-	-
rna-tia000317.1	Superscaffold1	34094546	34138742	IPR021133; HEAT, type 2|IPR021841; Vacuolar protein 14 C-terminal Fig4-binding domain|IPR026825; Vacuole morphology and inheritance protein 14|IPR032878; Vacuole morphology and inheritance protein 14, Fab1-binding region	K15305 vacuole morphology and inheritance protein 14 | (RefSeq) protein VAC14 homolog	Protein VAC14 homolog OS=Arabidopsis thaliana (Mouse-ear cress) Name=VAC14 OrderedLocusNames=At2g01690 ORFNames=T8O11.14 PE=1	protein VAC14 homolog isoform X2 [Dendrobium catenatum]	Uncharacterized protein {ECO:0000313|EMBL:EMJ26405.1} OS=Prunus persica (Peach) (Amygdalus persica) ORFNames=PRUPE_ppa002039mg {ECO:0000313|EMBL:EMJ26405.1} PE=4	GO:0006661(phosphatidylinositol biosynthetic process)|GO:0009555(pollen development)|GO:0007033(vacuole organization)|GO:0010008(endosome membrane)|GO:0000306(extrinsic component of vacuolar membrane)|GO:0070772(PAS complex)
rna-tia000317.2	Superscaffold1	34094546	34138742	IPR021133; HEAT, type 2|IPR026825; Vacuole morphology and inheritance protein 14|IPR032878; Vacuole morphology and inheritance protein 14, Fab1-binding region	K15305 vacuole morphology and inheritance protein 14 | (RefSeq) protein VAC14 homolog	Protein VAC14 homolog OS=Arabidopsis thaliana (Mouse-ear cress) Name=VAC14 OrderedLocusNames=At2g01690 ORFNames=T8O11.14 PE=1	PREDICTED: protein VAC14 homolog [Phoenix dactylifera]	Uncharacterized protein {ECO:0000313|EMBL:ESW32422.1} OS=Phaseolus vulgaris (Kidney bean) (French bean) ORFNames=PHAVU_002G321100g {ECO:0000313|EMBL:ESW32422.1} PE=4	GO:0006661(phosphatidylinositol biosynthetic process)|GO:0010008(endosome membrane)|GO:0000306(extrinsic component of vacuolar membrane)|GO:0070772(PAS complex)
rna-tia000318.1	Superscaffold1	34170207	34171611	-	-	-	-	-	-
rna-tia000319.1	Superscaffold1	34378740	34385425	IPR000719; Protein kinase domain|IPR001245; Serine-threonine/tyrosine-protein kinase, catalytic domain|IPR020635; Tyrosine-protein kinase, catalytic domain	no KO assigned | (RefSeq) probable protein kinase At2g41970	Probable protein kinase At2g41970 EC=2.7.11.- OS=Arabidopsis thaliana (Mouse-ear cress) OrderedLocusNames=At2g41970 ORFNames=T6D20.14 PE=2	probable protein kinase At2g41970 [Dendrobium catenatum] >XP_020675692.1 probable protein kinase At2g41970 [Dendrobium catenatum]	probable protein kinase At2g41970 isoform X1 {ECO:0000313|RefSeq:XP_010243367.1} OS=Nelumbo nucifera (Sacred lotus) Name=LOC104587453 {ECO:0000313|RefSeq:XP_010243367.1} PE=3	GO:0005524(ATP binding)|GO:0004713(protein tyrosine kinase activity)
rna-tia000320.1	Superscaffold1	34455835	34466605	IPR000719; Protein kinase domain	no KO assigned | (RefSeq) uncharacterized LOC103712966	Casein kinase 1-like protein HD16 {ECO:0000305} EC=2.7.11.1 {ECO:0000305} Os03g0793500 protein {ECO:0000312|EMBL:BAF13445.1} Protein EARLY FLOWERING 1 {ECO:0000303|PubMed:20400938} Protein HEADING DATE 16 {ECO:0000303|PubMed:23789941} OS=Oryza sativa subsp. japonica (Rice) OSJNBb0060J21.12 {ECO:0000312|EMBL:AAO37965.1} PE=1	casein kinase 1-like protein HD16 [Phalaenopsis equestris] >XP_020584471.1 casein kinase 1-like protein HD16 [Phalaenopsis equestris]	Uncharacterized protein {ECO:0000313|EnsemblPlants:GSMUA_Achr6P11480_001} OS=Musa acuminata subsp. malaccensis (Wild banana) (Musa malaccensis) PE=4	GO:0018105(peptidyl-serine phosphorylation)|GO:0005737(cytoplasm)|GO:0005634(nucleus)|GO:0005524(ATP binding)|GO:0004672(protein kinase activity)|GO:0004674(protein serine/threonine kinase activity)
rna-tia000320.2	Superscaffold1	34455835	34466605	IPR000719; Protein kinase domain	no KO assigned | (RefSeq) uncharacterized LOC103712966	Casein kinase 1-like protein HD16 {ECO:0000305} EC=2.7.11.1 {ECO:0000305} Os03g0793500 protein {ECO:0000312|EMBL:BAF13445.1} Protein EARLY FLOWERING 1 {ECO:0000303|PubMed:20400938} Protein HEADING DATE 16 {ECO:0000303|PubMed:23789941} OS=Oryza sativa subsp. japonica (Rice) OSJNBb0060J21.12 {ECO:0000312|EMBL:AAO37965.1} PE=1	casein kinase 1-like protein HD16 [Phalaenopsis equestris] >XP_020584471.1 casein kinase 1-like protein HD16 [Phalaenopsis equestris]	Uncharacterized protein {ECO:0000313|EnsemblPlants:GSMUA_Achr6P11480_001} OS=Musa acuminata subsp. malaccensis (Wild banana) (Musa malaccensis) PE=4	GO:0018105(peptidyl-serine phosphorylation)|GO:0005737(cytoplasm)|GO:0005634(nucleus)|GO:0005524(ATP binding)|GO:0004672(protein kinase activity)|GO:0004674(protein serine/threonine kinase activity)
rna-tia000321.1	Superscaffold1	34922391	34923132	IPR013087; Zinc finger C2H2-type	no KO assigned | (RefSeq) zinc finger protein 8-like	Zinc finger protein GIS Protein GLABROUS INFLORESCENCE STEMS OS=Arabidopsis thaliana (Mouse-ear cress) Name=GIS OrderedLocusNames=At3g58070 ORFNames=T10K17.280 PE=2	zinc finger protein 8-like [Dendrobium catenatum]	Uncharacterized protein {ECO:0000313|EMBL:EPS74241.1} Fragment OS=Genlisea aurea ORFNames=M569_00517 {ECO:0000313|EMBL:EPS74241.1} PE=4	GO:0003676(nucleic acid binding)
rna-tia000322.1	Superscaffold1	35264287	35266038	-	-	-	-	Uncharacterized protein {ECO:0000313|EMBL:JAU23678.1} Fragment OS=Noccaea caerulescens (Alpine penny-cress) (Thlaspi caerulescens) ORFNames=GA_TR19271_c0_g1_i1_g.62644 {ECO:0000313|EMBL:JAU23678.1} PE=4	-
rna-tia000323.1	Superscaffold1	35392580	35440619	IPR009755; Regulator of MON1-CCZ1 complex, C-terminal|IPR040371; Regulator of MON1-CCZ1 complex	no KO assigned | (RefSeq) uncharacterized LOC105058648	-	uncharacterized protein C18orf8 [Dendrobium catenatum] >XP_020675723.1 uncharacterized protein C18orf8 [Dendrobium catenatum] >XP_020675724.1 uncharacterized protein C18orf8 [Dendrobium catenatum]	Uncharacterized protein {ECO:0000313|EnsemblPlants:GSMUA_Achr1P21990_001} OS=Musa acuminata subsp. malaccensis (Wild banana) (Musa malaccensis) PE=4	GO:0010506(regulation of autophagy)|GO:0035658(Mon1-Ccz1 complex)
rna-tia000323.2	Superscaffold1	35392580	35440619	IPR009755; Regulator of MON1-CCZ1 complex, C-terminal|IPR040371; Regulator of MON1-CCZ1 complex	no KO assigned | (RefSeq) uncharacterized LOC105058648	-	uncharacterized protein C18orf8 [Dendrobium catenatum] >XP_020675723.1 uncharacterized protein C18orf8 [Dendrobium catenatum] >XP_020675724.1 uncharacterized protein C18orf8 [Dendrobium catenatum]	Uncharacterized protein {ECO:0000313|EnsemblPlants:GSMUA_Achr1P21990_001} OS=Musa acuminata subsp. malaccensis (Wild banana) (Musa malaccensis) PE=4	GO:0010506(regulation of autophagy)|GO:0035658(Mon1-Ccz1 complex)
rna-tia000323.3	Superscaffold1	35392580	35440619	IPR009755; Regulator of MON1-CCZ1 complex, C-terminal|IPR040371; Regulator of MON1-CCZ1 complex	no KO assigned | (RefSeq) uncharacterized LOC105058648	-	uncharacterized protein C18orf8 [Dendrobium catenatum] >XP_020675723.1 uncharacterized protein C18orf8 [Dendrobium catenatum] >XP_020675724.1 uncharacterized protein C18orf8 [Dendrobium catenatum]	Uncharacterized protein {ECO:0000313|EnsemblPlants:GSMUA_Achr1P21990_001} OS=Musa acuminata subsp. malaccensis (Wild banana) (Musa malaccensis) PE=4	GO:0010506(regulation of autophagy)|GO:0035658(Mon1-Ccz1 complex)
rna-tia000324.1	Superscaffold1	35654252	35714898	-	no KO assigned | (RefSeq) uncharacterized LOC105056461	-	PREDICTED: uncharacterized protein LOC105056461 isoform X2 [Elaeis guineensis]	Uncharacterized protein {ECO:0000313|EnsemblPlants:GSMUA_Achr3P07830_001} OS=Musa acuminata subsp. malaccensis (Wild banana) (Musa malaccensis) PE=4	-
rna-tia000324.2	Superscaffold1	35654252	35715056	-	no KO assigned | (RefSeq) uncharacterized LOC105056461	-	PREDICTED: uncharacterized protein LOC105056461 isoform X2 [Elaeis guineensis]	Uncharacterized protein {ECO:0000313|EnsemblPlants:GSMUA_Achr3P07830_001} OS=Musa acuminata subsp. malaccensis (Wild banana) (Musa malaccensis) PE=4	-
rna-tia000324.3	Superscaffold1	35654252	35732455	-	no KO assigned | (RefSeq) uncharacterized LOC105056461	-	PREDICTED: uncharacterized protein LOC105056461 isoform X2 [Elaeis guineensis]	Uncharacterized protein {ECO:0000313|EnsemblPlants:GSMUA_Achr3P07830_001} OS=Musa acuminata subsp. malaccensis (Wild banana) (Musa malaccensis) PE=4	-
rna-tia000325.1	Superscaffold1	35896779	35929084	IPR001965; Zinc finger, PHD-type|IPR019787; Zinc finger, PHD-finger|IPR021998; Alfin	no KO assigned | (RefSeq) PHD finger protein ALFIN-LIKE 8-like	PHD finger protein ALFIN-LIKE 3 Short=Protein AL3 PHD finger protein ALFIN-LIKE 3, N-terminally processed OS=Arabidopsis thaliana (Mouse-ear cress) Name=AL3 OrderedLocusNames=At3g42790 ORFNames=T21C14_10 PE=1	PHD finger protein ALFIN-LIKE 3-like isoform X1 [Dendrobium catenatum]	Uncharacterized protein {ECO:0000313|EnsemblPlants:GSMUA_Achr10P16300_001} OS=Musa acuminata subsp. malaccensis (Wild banana) (Musa malaccensis) PE=4	GO:0006355(regulation of transcription, DNA-templated)|GO:0042393(histone binding)|GO:0046872(metal ion binding)
rna-tia000325.2	Superscaffold1	35896779	35929084	IPR001965; Zinc finger, PHD-type|IPR019787; Zinc finger, PHD-finger|IPR021998; Alfin	no KO assigned | (RefSeq) PHD finger protein ALFIN-LIKE 8-like	PHD finger protein ALFIN-LIKE 3 Short=Protein AL3 PHD finger protein ALFIN-LIKE 3, N-terminally processed OS=Arabidopsis thaliana (Mouse-ear cress) Name=AL3 OrderedLocusNames=At3g42790 ORFNames=T21C14_10 PE=1	PHD finger protein ALFIN-LIKE 3-like isoform X1 [Phalaenopsis equestris]	Uncharacterized protein {ECO:0000313|EnsemblPlants:GSMUA_Achr10P16300_001} OS=Musa acuminata subsp. malaccensis (Wild banana) (Musa malaccensis) PE=4	GO:0006355(regulation of transcription, DNA-templated)|GO:0042393(histone binding)|GO:0046872(metal ion binding)
rna-tia000326.1	Superscaffold1	36084759	36090468	-	no KO assigned | (RefSeq) uncharacterized LOC105058650	-	uncharacterized protein LOC110094728 [Dendrobium catenatum]	Uncharacterized protein {ECO:0000313|EnsemblPlants:GSMUA_Achr1P12440_001} OS=Musa acuminata subsp. malaccensis (Wild banana) (Musa malaccensis) PE=4	GO:0009941(chloroplast envelope)
rna-tia000327.1	Superscaffold1	36090998	36092156	-	-	-	-	-	-
rna-tia000328.1	Superscaffold1	36273101	36306685	IPR013657; UAA transporter	K15276 solute carrier family 35 (adenosine 3'-phospho 5'-phosphosulfate transporter), member B2 | (RefSeq) UDP-galactose/UDP-glucose transporter 5B	UDP-galactose/UDP-glucose transporter 5B {ECO:0000305} Short=AtUTr5B {ECO:0000305} OS=Arabidopsis thaliana (Mouse-ear cress) ORFNames=MTH12.11 {ECO:0000312|EMBL:BAB09511.1} PE=2	UDP-galactose/UDP-glucose transporter 5B-like isoform X1 [Dendrobium catenatum]	Putative uncharacterized protein {ECO:0000313|EMBL:CBI16197.3} OS=Vitis vinifera (Grape) OrderedLocusNames=VIT_06s0004g04070 {ECO:0000313|EMBL:CBI16197.3} PE=4	GO:0008643(carbohydrate transport)|GO:0055085(transmembrane transport)|GO:0016021(integral component of membrane)
rna-tia000329.1	Superscaffold1	36371423	36434573	IPR003010; Carbon-nitrogen hydrolase	K13566 omega-amidase [EC:3.5.1.3] | (RefSeq) omega-amidase, chloroplastic	Omega-amidase, chloroplastic EC=3.5.1.3 {ECO:0000269|PubMed:24461228} Nitrilase-like protein 3 Precursor OS=Arabidopsis thaliana (Mouse-ear cress) Name=NLP3 OrderedLocusNames=At5g12040 ORFNames=F14F18.210 PE=1	omega-amidase, chloroplastic [Phalaenopsis equestris]	Nitrilase/cyanide hydratase and apolipoprotein N-acyltransferase family protein {ECO:0000313|EMBL:AIU48767.1} Fragment OS=Iris japonica PE=2	GO:0006528(asparagine metabolic process)|GO:0006541(glutamine metabolic process)|GO:0006107(oxaloacetate metabolic process)|GO:0050152(omega-amidase activity)
rna-tia000329.2	Superscaffold1	36371423	36432295	IPR003010; Carbon-nitrogen hydrolase	K13566 omega-amidase [EC:3.5.1.3] | (RefSeq) omega-amidase, chloroplastic	Omega-amidase, chloroplastic EC=3.5.1.3 {ECO:0000269|PubMed:24461228} Nitrilase-like protein 3 Precursor OS=Arabidopsis thaliana (Mouse-ear cress) Name=NLP3 OrderedLocusNames=At5g12040 ORFNames=F14F18.210 PE=1	omega-amidase, chloroplastic [Phalaenopsis equestris]	Nitrilase/cyanide hydratase and apolipoprotein N-acyltransferase family protein {ECO:0000313|EMBL:AIU48767.1} Fragment OS=Iris japonica PE=2	GO:0006528(asparagine metabolic process)|GO:0006541(glutamine metabolic process)|GO:0006107(oxaloacetate metabolic process)|GO:0050152(omega-amidase activity)
rna-tia000329.3	Superscaffold1	36371423	36434695	IPR003010; Carbon-nitrogen hydrolase	K13566 omega-amidase [EC:3.5.1.3] | (RefSeq) omega-amidase, chloroplastic	Omega-amidase, chloroplastic EC=3.5.1.3 {ECO:0000269|PubMed:24461228} Nitrilase-like protein 3 Precursor OS=Arabidopsis thaliana (Mouse-ear cress) Name=NLP3 OrderedLocusNames=At5g12040 ORFNames=F14F18.210 PE=1	omega-amidase, chloroplastic [Phalaenopsis equestris]	Nitrilase/cyanide hydratase and apolipoprotein N-acyltransferase family protein {ECO:0000313|EMBL:AIU48767.1} Fragment OS=Iris japonica PE=2	GO:0006528(asparagine metabolic process)|GO:0006541(glutamine metabolic process)|GO:0006107(oxaloacetate metabolic process)|GO:0050152(omega-amidase activity)
rna-tia000330.1	Superscaffold1	36565339	36567061	IPR009741; Protein EARLY FLOWERING 4 domain|IPR040462; Protein EARLY FLOWERING 4	no KO assigned | (RefSeq) protein ELF4-LIKE 4	Protein ELF4-LIKE 3 OS=Arabidopsis thaliana (Mouse-ear cress) ORFNames=F18P14 PE=3	protein ELF4-LIKE 3-like [Phalaenopsis equestris] >XP_020584624.1 protein ELF4-LIKE 3-like [Phalaenopsis equestris] >AJR35694.1 early flowering 4-like 2 [x Doritaenopsis hybrid cultivar]	Early flowering 4-like 2 {ECO:0000313|EMBL:AJR35694.1} OS=x Doritaenopsis hybrid cultivar Name=EFL2 {ECO:0000313|EMBL:AJR35694.1} PE=2	GO:0009649(entrainment of circadian clock)|GO:0042753(positive regulation of circadian rhythm)
rna-tia000330.2	Superscaffold1	36565339	36567061	IPR009741; Protein EARLY FLOWERING 4 domain|IPR040462; Protein EARLY FLOWERING 4	no KO assigned | (RefSeq) protein ELF4-LIKE 4	Protein ELF4-LIKE 3 OS=Arabidopsis thaliana (Mouse-ear cress) ORFNames=F18P14 PE=3	protein ELF4-LIKE 3-like [Phalaenopsis equestris] >XP_020584624.1 protein ELF4-LIKE 3-like [Phalaenopsis equestris] >AJR35694.1 early flowering 4-like 2 [x Doritaenopsis hybrid cultivar]	Early flowering 4-like 2 {ECO:0000313|EMBL:AJR35694.1} OS=x Doritaenopsis hybrid cultivar Name=EFL2 {ECO:0000313|EMBL:AJR35694.1} PE=2	GO:0009649(entrainment of circadian clock)|GO:0042753(positive regulation of circadian rhythm)
rna-tia000331.1	Superscaffold1	36594479	36628017	-	-	-	-	-	-
rna-tia000332.1	Superscaffold1	36628811	36629349	IPR014977; WRC domain|IPR014978; Glutamine-Leucine-Glutamine, QLQ|IPR031137; Growth-regulating factor	no KO assigned | (RefSeq) growth-regulating factor 1-like	Growth-regulating factor 2 Short=AtGRF2 Transcription activator GRF2 OS=Arabidopsis thaliana (Mouse-ear cress) Name=GRF2 OrderedLocusNames=At4g37740 ORFNames=T28I19.20 PE=1	growth-regulating factor 1-like [Dendrobium catenatum]	Uncharacterized protein {ECO:0000313|EnsemblPlants:ORUFI12G13380.1} OS=Oryza rufipogon (Brownbeard rice) (Asian wild rice) PE=4	GO:0032502(developmental process)|GO:0006355(regulation of transcription, DNA-templated)|GO:0006351(transcription, DNA-templated)|GO:0005634(nucleus)|GO:0005524(ATP binding)
rna-tia000333.1	Superscaffold1	36827842	36833669	IPR002222; Ribosomal protein S19/S15	K02958 small subunit ribosomal protein S15e | (RefSeq) 40S ribosomal protein S15-4	40S ribosomal protein S15 OS=Elaeis oleifera (American oil palm) (Corozo oleifera) Name=RPS15 PE=2	40S ribosomal protein S15E [Hevea brasiliensis]	40S ribosomal protein S15E {ECO:0000313|EMBL:ADR71252.1} OS=Hevea brasiliensis (Para rubber tree) (Siphonia brasiliensis) Name=RPS15E {ECO:0000313|EMBL:ADR71252.1} PE=2	GO:0006412(translation)|GO:0015935(small ribosomal subunit)|GO:0003723(RNA binding)|GO:0003735(structural constituent of ribosome)
rna-tia000334.1	Superscaffold1	36836010	36855459	IPR002222; Ribosomal protein S19/S15	K02958 small subunit ribosomal protein S15e | (RefSeq) 40S ribosomal protein S15	40S ribosomal protein S15 OS=Picea mariana (Black spruce) (Abies mariana) Name=RPS15 Synonyms=SB23 PE=2	40s ribosomal protein s15, partial [Nicotiana attenuata]	40s ribosomal protein s15 {ECO:0000313|EMBL:OIS98860.1} Fragment OS=Nicotiana attenuata (Coyote tobacco) ORFNames=A4A49_60832 {ECO:0000313|EMBL:OIS98860.1} PE=3	GO:0000028(ribosomal small subunit assembly)|GO:0006412(translation)|GO:0022627(cytosolic small ribosomal subunit)|GO:0015935(small ribosomal subunit)|GO:0003723(RNA binding)|GO:0003735(structural constituent of ribosome)
rna-tia000335.1	Superscaffold1	36923785	36925216	IPR005818; Linker histone H1/H5, domain H15|IPR005819; Histone H5	K11275 histone H1/5 | (RefSeq) histone H1	Histone H1 OS=Solanum pennellii (Tomato) (Lycopersicon pennellii) PE=2	histone H1-like [Phalaenopsis equestris]	Histone-like protein {ECO:0000313|EMBL:AAK94321.1} Fragment OS=Fritillaria liliacea (Fragrant fritillary) PE=3	-
rna-tia000336.1	Superscaffold1	36925939	36996003	IPR003156; DHHA1 domain|IPR012947; Threonyl/alanyl tRNA synthetase, SAD|IPR018164; Alanyl-tRNA synthetase, class IIc, N-terminal|IPR018165; Alanyl-tRNA synthetase, class IIc, core domain	K01872 alanyl-tRNA synthetase [EC:6.1.1.7] | (RefSeq) alanine--tRNA ligase-like	Alanine--tRNA ligase {ECO:0000255|HAMAP-Rule:MF_03133} EC=6.1.1.7 {ECO:0000255|HAMAP-Rule:MF_03133} Alanyl-tRNA synthetase {ECO:0000255|HAMAP-Rule:MF_03133} Short=AlaRS {ECO:0000255|HAMAP-Rule:MF_03133} Precursor OS=Arabidopsis thaliana (Mouse-ear cress) ORFNames=F14I3.17 PE=1	alanine--tRNA ligase [Phalaenopsis equestris]	Alanine--tRNA ligase {ECO:0000256|HAMAP-Rule:MF_03133} EC=6.1.1.7 {ECO:0000256|HAMAP-Rule:MF_03133} Alanyl-tRNA synthetase {ECO:0000256|HAMAP-Rule:MF_03133} Short=AlaRS {ECO:0000256|HAMAP-Rule:MF_03133} OS=Ananas comosus (Pineapple) (Ananas ananas) ORFNames=ACMD2_17249 {ECO:0000313|EMBL:OAY82969.1} PE=3	GO:0006419(alanyl-tRNA aminoacylation)|GO:0070143(mitochondrial alanyl-tRNA aminoacylation)|GO:0006400(tRNA modification)|GO:0009507(chloroplast)|GO:0005829(cytosol)|GO:0005739(mitochondrion)|GO:0004813(alanine-tRNA ligase activity)|GO:0016597(amino acid binding)|GO:0002161(aminoacyl-tRNA editing activity)|GO:0005524(ATP binding)|GO:0000049(tRNA binding)|GO:0008270(zinc ion binding)
rna-tia000336.2	Superscaffold1	36926039	36995903	IPR002318; Alanine-tRNA ligase, class IIc|IPR003156; DHHA1 domain|IPR012947; Threonyl/alanyl tRNA synthetase, SAD|IPR018164; Alanyl-tRNA synthetase, class IIc, N-terminal|IPR018165; Alanyl-tRNA synthetase, class IIc, core domain	K01872 alanyl-tRNA synthetase [EC:6.1.1.7] | (RefSeq) alanine--tRNA ligase-like	Alanine--tRNA ligase {ECO:0000255|HAMAP-Rule:MF_03133} EC=6.1.1.7 {ECO:0000255|HAMAP-Rule:MF_03133} Alanyl-tRNA synthetase {ECO:0000255|HAMAP-Rule:MF_03133} Short=AlaRS {ECO:0000255|HAMAP-Rule:MF_03133} Precursor OS=Arabidopsis thaliana (Mouse-ear cress) ORFNames=F14I3.17 PE=1	alanine--tRNA ligase [Phalaenopsis equestris]	Alanine--tRNA ligase {ECO:0000256|HAMAP-Rule:MF_03133} EC=6.1.1.7 {ECO:0000256|HAMAP-Rule:MF_03133} Alanyl-tRNA synthetase {ECO:0000256|HAMAP-Rule:MF_03133} Short=AlaRS {ECO:0000256|HAMAP-Rule:MF_03133} OS=Nelumbo nucifera (Sacred lotus) Name=LOC104609139 {ECO:0000313|RefSeq:XP_010273668.1} PE=3	GO:0006419(alanyl-tRNA aminoacylation)|GO:0070143(mitochondrial alanyl-tRNA aminoacylation)|GO:0006400(tRNA modification)|GO:0009507(chloroplast)|GO:0005829(cytosol)|GO:0005739(mitochondrion)|GO:0004813(alanine-tRNA ligase activity)|GO:0016597(amino acid binding)|GO:0002161(aminoacyl-tRNA editing activity)|GO:0005524(ATP binding)|GO:0000049(tRNA binding)|GO:0008270(zinc ion binding)
rna-tia000337.1	Superscaffold1	37067823	37103278	IPR003656; Zinc finger, BED-type|IPR013087; Zinc finger C2H2-type	no KO assigned | (RefSeq) protein SUPPRESSOR OF FRI 4-like	Protein SUPPRESSOR OF FRI 4 {ECO:0000303|PubMed:17079264} OS=Arabidopsis thaliana (Mouse-ear cress) ORFNames=F17F8.14 {ECO:0000312|EMBL:AAF98186.1} PE=1	protein SUPPRESSOR OF FRI 4 isoform X1 [Dendrobium catenatum]	protein SUPPRESSOR OF FRI 4 isoform X2 {ECO:0000313|RefSeq:XP_010260706.1} OS=Nelumbo nucifera (Sacred lotus) Name=LOC104599735 {ECO:0000313|RefSeq:XP_010260706.1} PE=4	GO:0003677(DNA binding)
rna-tia000337.2	Superscaffold1	37067823	37103278	IPR003656; Zinc finger, BED-type|IPR013087; Zinc finger C2H2-type	no KO assigned | (RefSeq) protein SUPPRESSOR OF FRI 4-like	Protein SUPPRESSOR OF FRI 4 {ECO:0000303|PubMed:17079264} OS=Arabidopsis thaliana (Mouse-ear cress) ORFNames=F17F8.14 {ECO:0000312|EMBL:AAF98186.1} PE=1	protein SUPPRESSOR OF FRI 4 isoform X1 [Dendrobium catenatum]	protein SUPPRESSOR OF FRI 4 isoform X2 {ECO:0000313|RefSeq:XP_010260706.1} OS=Nelumbo nucifera (Sacred lotus) Name=LOC104599735 {ECO:0000313|RefSeq:XP_010260706.1} PE=4	-
rna-tia000338.1	Superscaffold1	37111581	37127440	IPR004583; DNA repair protein Rad4|IPR018325; Rad4/PNGase transglutaminase-like fold|IPR018326; Rad4 beta-hairpin domain 1|IPR018327; Rad4 beta-hairpin domain 2|IPR018328; Rad4 beta-hairpin domain 3|IPR041588; Integrase zinc-binding domain	K10838 xeroderma pigmentosum group C-complementing protein | (RefSeq) DNA repair protein RAD4	DNA repair protein RAD4 {ECO:0000312|EMBL:AED92319.1} OS=Arabidopsis thaliana (Mouse-ear cress) ORFNames=MTG13.7 {ECO:0000312|EMBL:AAL32833.1} PE=1	DNA repair protein RAD4 [Dendrobium catenatum]	DNA repair protein RAD4 isoform X1 {ECO:0000313|RefSeq:XP_010266370.1} OS=Nelumbo nucifera (Sacred lotus) Name=LOC104603881 {ECO:0000313|RefSeq:XP_010266370.1} PE=4	GO:0006298(mismatch repair)|GO:0006289(nucleotide-excision repair)|GO:0005737(cytoplasm)|GO:0000111(nucleotide-excision repair factor 2 complex)|GO:0071942(XPC complex)|GO:0005634(nucleus)|GO:0003684(damaged DNA binding)|GO:0003697(single-stranded DNA binding)
rna-tia000338.2	Superscaffold1	37111198	37164958	IPR002931; Transglutaminase-like|IPR004583; DNA repair protein Rad4|IPR018325; Rad4/PNGase transglutaminase-like fold|IPR018326; Rad4 beta-hairpin domain 1|IPR018327; Rad4 beta-hairpin domain 2|IPR018328; Rad4 beta-hairpin domain 3	K10838 xeroderma pigmentosum group C-complementing protein | (RefSeq) DNA repair protein RAD4	DNA repair protein RAD4 {ECO:0000312|EMBL:AED92319.1} OS=Arabidopsis thaliana (Mouse-ear cress) ORFNames=MTG13.7 {ECO:0000312|EMBL:AAL32833.1} PE=1	DNA repair protein RAD4 [Dendrobium catenatum]	DNA repair protein RAD4 {ECO:0000313|EMBL:OAY66143.1} Fragment OS=Ananas comosus (Pineapple) (Ananas ananas) ORFNames=ACMD2_05863 {ECO:0000313|EMBL:OAY66143.1} PE=4	GO:0006298(mismatch repair)|GO:0006289(nucleotide-excision repair)|GO:0005737(cytoplasm)|GO:0000111(nucleotide-excision repair factor 2 complex)|GO:0071942(XPC complex)|GO:0003684(damaged DNA binding)|GO:0003697(single-stranded DNA binding)
rna-tia000339.1	Superscaffold1	37153391	37195252	-	-	-	DNA repair protein RAD4 [Dendrobium catenatum]	-	-
rna-tia000340.1	Superscaffold1	37302555	37331817	IPR001683; Phox homologous domain|IPR025258; Putative zinc-RING and/or ribbon	no KO assigned | (RefSeq) uncharacterized LOC105046349	-	uncharacterized protein LOC110094756 [Dendrobium catenatum] >XP_020675732.1 uncharacterized protein LOC110094756 [Dendrobium catenatum]	Uncharacterized protein {ECO:0000313|EnsemblPlants:GSMUA_Achr1P25510_001} OS=Musa acuminata subsp. malaccensis (Wild banana) (Musa malaccensis) PE=4	GO:0035091(phosphatidylinositol binding)
rna-tia000340.2	Superscaffold1	37302555	37331817	IPR001683; Phox homologous domain|IPR025258; Putative zinc-RING and/or ribbon	no KO assigned | (RefSeq) uncharacterized LOC105046349	-	uncharacterized protein LOC110094756 [Dendrobium catenatum] >XP_020675732.1 uncharacterized protein LOC110094756 [Dendrobium catenatum]	Uncharacterized protein {ECO:0000313|EnsemblPlants:GSMUA_Achr1P25510_001} OS=Musa acuminata subsp. malaccensis (Wild banana) (Musa malaccensis) PE=4	GO:0035091(phosphatidylinositol binding)
rna-tia000341.1	Superscaffold1	37342322	37342907	-	-	-	-	-	-
rna-tia000342.1	Superscaffold1	37367004	37396626	-	-	-	-	-	-
rna-tia000343.1	Superscaffold1	37468297	37469520	IPR001099; Chalcone/stilbene synthase, N-terminal|IPR011141; Polyketide synthase, type III|IPR012328; Chalcone/stilbene synthase, C-terminal	K00660 chalcone synthase [EC:2.3.1.74] | (RefSeq) chalcone synthase 3-like	Bibenzyl synthase EC=2.3.1.- OS=Phalaenopsis sp. (Moth orchid) Name=BIBSY212 Synonyms=PCS1 PE=2	bibenzyl synthase [Phalaenopsis equestris] >AAB65094.1 chalcone synthase homolog [Phalaenopsis hybrid cultivar]	Bibenzyl synthase {ECO:0000313|EMBL:AIM58716.1} OS=Cymbidium hybrid cultivar Name=BBS {ECO:0000313|EMBL:AIM58716.1} PE=2	-
rna-tia000344.1	Superscaffold1	37480950	37516705	IPR027074; Integrator complex subunit 9	K13146 integrator complex subunit 9 | (RefSeq) integrator complex subunit 9	-	integrator complex subunit 9 homolog [Dendrobium catenatum]	Integrator complex subunit 9 {ECO:0000313|EMBL:OAY77893.1} Fragment OS=Ananas comosus (Pineapple) (Ananas ananas) ORFNames=ACMD2_11825 {ECO:0000313|EMBL:OAY77893.1} PE=4	GO:0016180(snRNA processing)|GO:0032039(integrator complex)
rna-tia000345.1	Superscaffold1	37517150	37539584	-	K13146 integrator complex subunit 9 | (RefSeq) integrator complex subunit	-	integrator complex subunit 9 homolog [Dendrobium catenatum]	Integrator complex subunit {ECO:0000313|EMBL:ANM63628.1} OS=Arabidopsis thaliana (Mouse-ear cress) OrderedLocusNames=At3g07530 {ECO:0000313|EMBL:ANM63628.1} PE=4	GO:0016180(snRNA processing)|GO:0032039(integrator complex)
rna-tia000346.1	Superscaffold1	37579012	37607871	-	-	-	-	-	-
rna-tia000347.1	Superscaffold1	37612907	37616568	IPR001752; Kinesin motor domain|IPR027640; Kinesin-like protein	K10406 kinesin family member C2/C3 | (RefSeq) kinesin-like protein KIN-14S	Kinesin-like protein KIN-14J {ECO:0000305} OS=Oryza sativa subsp. japonica (Rice) P0605G01.4 {ECO:0000312|EMBL:AAU10796.1} PE=2	kinesin-like protein KIN-14J isoform X3 [Dendrobium catenatum]	Kinesin-like protein {ECO:0000256|RuleBase:RU000394} OS=Ananas comosus (Pineapple) (Ananas ananas) ORFNames=ACMD2_18174 {ECO:0000313|EMBL:OAY81313.1} PE=3	-
rna-tia000347.2	Superscaffold1	37613007	37621265	IPR001752; Kinesin motor domain|IPR027640; Kinesin-like protein	K10406 kinesin family member C2/C3 | (RefSeq) kinesin-like protein KIN-14S	Kinesin-like protein KIN-14J {ECO:0000305} OS=Oryza sativa subsp. japonica (Rice) P0605G01.4 {ECO:0000312|EMBL:AAU10796.1} PE=2	kinesin-like protein KIN-14J isoform X3 [Dendrobium catenatum]	Uncharacterized protein {ECO:0000313|EnsemblPlants:GSMUA_Achr11P20120_001} OS=Musa acuminata subsp. malaccensis (Wild banana) (Musa malaccensis) PE=3	-
rna-tia000348.1	Superscaffold1	37844058	37896586	IPR007855; RNA-dependent RNA polymerase, eukaryotic-type	K11699 RNA-dependent RNA polymerase [EC:2.7.7.48] | (RefSeq) probable RNA-dependent RNA polymerase 1	RNA-dependent RNA polymerase 1 Short=AtRDRP1 EC=2.7.7.48 RNA-directed RNA polymerase 1 OS=Arabidopsis thaliana (Mouse-ear cress) ORFNames=F10B6.19 PE=2	probable RNA-dependent RNA polymerase 1 isoform X1 [Dendrobium catenatum]	RNA-dependent RNA polymerase {ECO:0000256|RuleBase:RU363098} EC=2.7.7.48 {ECO:0000256|RuleBase:RU363098} OS=Solanum demissum (Wild potato) ORFNames=SDM1_42t00020 {ECO:0000313|EMBL:AAT38751.2} PE=3	-
rna-tia000348.2	Superscaffold1	37843521	37901158	IPR007855; RNA-dependent RNA polymerase, eukaryotic-type	K11699 RNA-dependent RNA polymerase [EC:2.7.7.48] | (RefSeq) probable RNA-dependent RNA polymerase 1	RNA-dependent RNA polymerase 1 Short=AtRDRP1 EC=2.7.7.48 RNA-directed RNA polymerase 1 OS=Arabidopsis thaliana (Mouse-ear cress) ORFNames=F10B6.19 PE=2	probable RNA-dependent RNA polymerase 1 isoform X1 [Dendrobium catenatum]	RNA-dependent RNA polymerase 1 {ECO:0000313|EMBL:OAY79234.1} Fragment OS=Ananas comosus (Pineapple) (Ananas ananas) ORFNames=ACMD2_00034 {ECO:0000313|EMBL:OAY79234.1} PE=4	GO:0070919(production of siRNA involved in chromatin silencing by small RNA)|GO:0030422(production of siRNA involved in RNA interference)|GO:0031380(nuclear RNA-directed RNA polymerase complex)|GO:0005634(nucleus)|GO:0003723(RNA binding)|GO:0003968(RNA-directed 5'-3' RNA polymerase activity)
rna-tia000349.1	Superscaffold1	37984306	37985054	-	-	-	PREDICTED: uncharacterized protein LOC109505023 [Elaeis guineensis]	-	-
rna-tia000350.1	Superscaffold1	38231119	38238733	IPR008146; Glutamine synthetase, catalytic domain|IPR008147; Glutamine synthetase, beta-Grasp domain	K01915 glutamine synthetase [EC:6.3.1.2] | (RefSeq) glutamine synthetase nodule isozyme	Glutamine synthetase cytosolic isozyme 1-1 EC=6.3.1.2 Glutamate--ammonia ligase GLN1;1 Short=OsGLN1 Glutamine synthetase shoot isozyme OsGS1;1 OS=Oryza sativa subsp. japonica (Rice) ORFNames=OsJ_08295 {ECO:0000312|EMBL:EAZ24534.1}, P0487D09.8 PE=1	glutamine synthetase nodule isozyme-like [Dendrobium catenatum]	Glutamine synthetase {ECO:0000256|RuleBase:RU004356} EC=6.3.1.2 {ECO:0000256|RuleBase:RU004356} OS=Eichhornia crassipes (Water hyacinth) (Piaropus crassipes) Name=GS1 {ECO:0000313|EMBL:AIK03054.1} PE=2	GO:0006542(glutamine biosynthetic process)|GO:0005524(ATP binding)|GO:0004356(glutamate-ammonia ligase activity)
rna-tia000351.1	Superscaffold1	38362773	38365497	IPR001830; Glycosyl transferase, family 20|IPR003337; Trehalose-phosphatase	K16055 trehalose 6-phosphate synthase/phosphatase [EC:2.4.1.15 3.1.3.12] | (RefSeq) alpha,alpha-trehalose-phosphate synthase [UDP-forming] 6	Alpha,alpha-trehalose-phosphate synthase [UDP-forming] 6 EC=2.4.1.15 Trehalose-6-phosphate synthase 6 Short=AtTPS6 OS=Arabidopsis thaliana (Mouse-ear cress) Name=TPS6 OrderedLocusNames=At1g68020 ORFNames=T23K23.13 PE=1	alpha,alpha-trehalose-phosphate synthase [UDP-forming] 6-like [Dendrobium catenatum]	Trehalose-6-phosphate synthase-9 {ECO:0000313|EMBL:ALN13342.1} OS=Hevea brasiliensis (Para rubber tree) (Siphonia brasiliensis) PE=2	GO:0016311(dephosphorylation)|GO:0005992(trehalose biosynthetic process)|GO:0005737(cytoplasm)|GO:0005829(cytosol)|GO:0003824(catalytic activity)
rna-tia000352.1	Superscaffold1	38536028	38536727	-	-	-	-	-	-
rna-tia000353.1	Superscaffold1	38783424	38825311	IPR013176; Vacuolar fusion protein Ccz1	no KO assigned | (RefSeq) vacuolar fusion protein CCZ1 homolog	Vacuolar fusion protein CCZ1 homolog {ECO:0000305} OS=Oryza sativa subsp. japonica (Rice) OSJNBb0032E15.114 {ECO:0000312|EMBL:BAD01463.1} PE=2	vacuolar fusion protein CCZ1 homolog [Dendrobium catenatum]	Vacuolar fusion protein CCZ {ECO:0000313|EMBL:OAY66127.1} Fragment OS=Ananas comosus (Pineapple) (Ananas ananas) ORFNames=ACMD2_05854 {ECO:0000313|EMBL:OAY66127.1} PE=4	GO:0016192(vesicle-mediated transport)|GO:0035658(Mon1-Ccz1 complex)
rna-tia000353.2	Superscaffold1	38783086	38825311	IPR013176; Vacuolar fusion protein Ccz1	no KO assigned | (RefSeq) vacuolar fusion protein CCZ1 homolog	Vacuolar fusion protein CCZ1 homolog {ECO:0000305} OS=Oryza sativa subsp. japonica (Rice) OSJNBb0032E15.114 {ECO:0000312|EMBL:BAD01463.1} PE=2	vacuolar fusion protein CCZ1 homolog [Dendrobium catenatum]	Uncharacterized protein {ECO:0000313|EMBL:KDO60812.1} OS=Citrus sinensis (Sweet orange) (Citrus aurantium var. sinensis) ORFNames=CISIN_1g010307mg {ECO:0000313|EMBL:KDO60812.1} PE=4	GO:0016192(vesicle-mediated transport)|GO:0035658(Mon1-Ccz1 complex)
rna-tia000354.1	Superscaffold1	39011692	39012616	IPR019587; Polyketide cyclase/dehydrase	K14496 abscisic acid receptor PYR/PYL family | (RefSeq) abscisic acid receptor PYL12-like	Abscisic acid receptor PYL5 ABI1-binding protein 3 PYR1-like protein 5 Regulatory components of ABA receptor 8 OS=Arabidopsis thaliana (Mouse-ear cress) ORFNames=K18I23.25 PE=1	PREDICTED: abscisic acid receptor PYL12-like [Musa acuminata subsp. malaccensis]	Abscisic acid receptor PYL5 {ECO:0000313|EMBL:JAT62404.1} Fragment OS=Anthurium amnicola ORFNames=g.48323 {ECO:0000313|EMBL:JAT62404.1} PE=4	-
rna-tia000355.1	Superscaffold1	39659244	39750923	IPR000719; Protein kinase domain	no KO assigned | (RefSeq) serine/threonine-protein kinase EDR1	Probable serine/threonine-protein kinase SIS8 {ECO:0000305} EC=2.7.11.1 {ECO:0000305} MAPKK kinase SIS8 {ECO:0000305} Protein SUGAR INSENSITIVE 8 {ECO:0000303|PubMed:24320620} OS=Arabidopsis thaliana (Mouse-ear cress) ORFNames=F25P22.8 {ECO:0000312|EMBL:AAG52069.1} PE=1	serine/threonine-protein kinase EDR1-like isoform X4 [Dendrobium catenatum]	Uncharacterized protein {ECO:0000313|EnsemblPlants:GSMUA_Achr5P09170_001} OS=Musa acuminata subsp. malaccensis (Wild banana) (Musa malaccensis) PE=4	GO:0005524(ATP binding)|GO:0004672(protein kinase activity)
rna-tia000355.2	Superscaffold1	39659244	39750923	IPR000719; Protein kinase domain|IPR001245; Serine-threonine/tyrosine-protein kinase, catalytic domain	no KO assigned | (RefSeq) serine/threonine-protein kinase EDR1	Probable serine/threonine-protein kinase SIS8 {ECO:0000305} EC=2.7.11.1 {ECO:0000305} MAPKK kinase SIS8 {ECO:0000305} Protein SUGAR INSENSITIVE 8 {ECO:0000303|PubMed:24320620} OS=Arabidopsis thaliana (Mouse-ear cress) ORFNames=F25P22.8 {ECO:0000312|EMBL:AAG52069.1} PE=1	serine/threonine-protein kinase EDR1-like isoform X4 [Dendrobium catenatum]	Uncharacterized protein {ECO:0000313|EnsemblPlants:GSMUA_Achr5P09170_001} OS=Musa acuminata subsp. malaccensis (Wild banana) (Musa malaccensis) PE=4	GO:0005524(ATP binding)|GO:0004672(protein kinase activity)
rna-tia000355.3	Superscaffold1	39659244	39750923	IPR000719; Protein kinase domain|IPR001245; Serine-threonine/tyrosine-protein kinase, catalytic domain	no KO assigned | (RefSeq) serine/threonine-protein kinase EDR1	Probable serine/threonine-protein kinase SIS8 {ECO:0000305} EC=2.7.11.1 {ECO:0000305} MAPKK kinase SIS8 {ECO:0000305} Protein SUGAR INSENSITIVE 8 {ECO:0000303|PubMed:24320620} OS=Arabidopsis thaliana (Mouse-ear cress) ORFNames=F25P22.8 {ECO:0000312|EMBL:AAG52069.1} PE=1	serine/threonine-protein kinase EDR1-like isoform X4 [Dendrobium catenatum]	Uncharacterized protein {ECO:0000313|EnsemblPlants:GSMUA_Achr5P09170_001} OS=Musa acuminata subsp. malaccensis (Wild banana) (Musa malaccensis) PE=4	GO:0005524(ATP binding)|GO:0004672(protein kinase activity)
rna-tia000356.1	Superscaffold1	39802952	39804114	-	-	-	-	-	-
rna-tia000357.1	Superscaffold1	39806549	39808089	-	-	-	-	-	-
rna-tia000358.1	Superscaffold1	39831421	39852571	IPR021135; Phosphoenolpyruvate carboxylase	K01595 phosphoenolpyruvate carboxylase [EC:4.1.1.31] | (RefSeq) phosphoenolpyruvate carboxylase 1	Phosphoenolpyruvate carboxylase 3 Short=AtPPC3 Short=PEPC 3 Short=PEPCase 3 EC=4.1.1.31 OS=Arabidopsis thaliana (Mouse-ear cress) ORFNames=K15M2.8 PE=1	LOW QUALITY PROTEIN: uncharacterized protein LOC110113993 [Dendrobium catenatum]	Phosphoenolpyruvate carboxylase 1 {ECO:0000313|EMBL:AAB80714.1} EC=4.1.1.31 {ECO:0000313|EMBL:AAB80714.1} phosphoenolpyruvate carboxylase 2 {ECO:0000313|RefSeq:XP_016668157.1} OS=Gossypium hirsutum (Upland cotton) (Gossypium mexicanum) Synonyms=LOC107888527 {ECO:0000313|RefSeq:XP_016668157.1} PE=2	GO:0015977(carbon fixation)|GO:0016036(cellular response to phosphate starvation)|GO:0048366(leaf development)|GO:0051262(protein tetramerization)|GO:0090378(seed trichome elongation)|GO:0090377(seed trichome initiation)|GO:0006099(tricarboxylic acid cycle)|GO:0048046(apoplast)|GO:0009507(chloroplast)|GO:0005829(cytosol)|GO:0016020(membrane)|GO:0008964(phosphoenolpyruvate carboxylase activity)
rna-tia000358.2	Superscaffold1	39831521	39848582	IPR021135; Phosphoenolpyruvate carboxylase	K01595 phosphoenolpyruvate carboxylase [EC:4.1.1.31] | (RefSeq) phosphoenolpyruvate carboxylase 1	Phosphoenolpyruvate carboxylase 3 Short=AtPPC3 Short=PEPC 3 Short=PEPCase 3 EC=4.1.1.31 OS=Arabidopsis thaliana (Mouse-ear cress) ORFNames=K15M2.8 PE=1	LOW QUALITY PROTEIN: uncharacterized protein LOC110113993 [Dendrobium catenatum]	Phosphoenolpyruvate carboxylase 1 {ECO:0000313|EMBL:AAB80714.1} EC=4.1.1.31 {ECO:0000313|EMBL:AAB80714.1} phosphoenolpyruvate carboxylase 2 {ECO:0000313|RefSeq:XP_016668157.1} OS=Gossypium hirsutum (Upland cotton) (Gossypium mexicanum) Synonyms=LOC107888527 {ECO:0000313|RefSeq:XP_016668157.1} PE=2	GO:0015977(carbon fixation)|GO:0016036(cellular response to phosphate starvation)|GO:0048366(leaf development)|GO:0051262(protein tetramerization)|GO:0090378(seed trichome elongation)|GO:0090377(seed trichome initiation)|GO:0006099(tricarboxylic acid cycle)|GO:0048046(apoplast)|GO:0009507(chloroplast)|GO:0005829(cytosol)|GO:0016020(membrane)|GO:0008964(phosphoenolpyruvate carboxylase activity)
rna-tia000359.1	Superscaffold1	39993955	40002000	IPR001986; Enolpyruvate transferase domain	no KO assigned | (RefSeq) UDP-N-acetylglucosamine 1-carboxyvinyltransferase 2-like	-	uncharacterized protein LOC110094769 [Dendrobium catenatum]	uncharacterized protein LOC104611602 isoform X1 {ECO:0000313|RefSeq:XP_010277039.1} OS=Nelumbo nucifera (Sacred lotus) Name=LOC104611602 {ECO:0000313|RefSeq:XP_010277039.1} PE=3	GO:0019277(UDP-N-acetylgalactosamine biosynthetic process)|GO:0008760(UDP-N-acetylglucosamine 1-carboxyvinyltransferase activity)
rna-tia000359.2	Superscaffold1	39994270	40034936	IPR001986; Enolpyruvate transferase domain	no KO assigned | (RefSeq) uncharacterized protein LOC103999901 isoform X1	-	uncharacterized protein LOC110094769 [Dendrobium catenatum]	Uncharacterized protein {ECO:0000313|EnsemblPlants:GSMUA_Achr1P27450_001} OS=Musa acuminata subsp. malaccensis (Wild banana) (Musa malaccensis) PE=4	GO:0019277(UDP-N-acetylgalactosamine biosynthetic process)|GO:0008760(UDP-N-acetylglucosamine 1-carboxyvinyltransferase activity)
rna-tia000360.1	Superscaffold1	40008072	40034936	IPR001986; Enolpyruvate transferase domain	no KO assigned | (RefSeq) uncharacterized protein LOC103999901 isoform X1	-	uncharacterized protein LOC110094769 [Dendrobium catenatum]	Uncharacterized protein {ECO:0000313|EnsemblPlants:GSMUA_Achr1P27450_001} OS=Musa acuminata subsp. malaccensis (Wild banana) (Musa malaccensis) PE=4	GO:0019277(UDP-N-acetylgalactosamine biosynthetic process)|GO:0008760(UDP-N-acetylglucosamine 1-carboxyvinyltransferase activity)
rna-tia000361.1	Superscaffold1	40102086	40126369	IPR039301; Protein Sip5/DA2	no KO assigned | (RefSeq) uncharacterized LOC105043890	-	uncharacterized protein LOC110094763 [Dendrobium catenatum]	Uncharacterized protein {ECO:0000313|EnsemblPlants:GSMUA_Achr10P21580_001} OS=Musa acuminata subsp. malaccensis (Wild banana) (Musa malaccensis) PE=4	-
rna-tia000361.2	Superscaffold1	40102086	40126894	IPR039301; Protein Sip5/DA2	no KO assigned | (RefSeq) uncharacterized LOC105048139	-	uncharacterized protein LOC110094763 [Dendrobium catenatum]	Uncharacterized protein {ECO:0000313|EnsemblPlants:GSMUA_Achr10P21580_001} OS=Musa acuminata subsp. malaccensis (Wild banana) (Musa malaccensis) PE=4	-
rna-tia000361.3	Superscaffold1	40102086	40126894	IPR039301; Protein Sip5/DA2	no KO assigned | (RefSeq) uncharacterized LOC105048139	-	uncharacterized protein LOC110094763 [Dendrobium catenatum]	Uncharacterized protein {ECO:0000313|EnsemblPlants:GSMUA_Achr10P21580_001} OS=Musa acuminata subsp. malaccensis (Wild banana) (Musa malaccensis) PE=4	-
rna-tia000361.4	Superscaffold1	40102086	40126894	IPR039301; Protein Sip5/DA2	no KO assigned | (RefSeq) uncharacterized LOC105048139	-	uncharacterized protein LOC110094763 [Dendrobium catenatum]	Uncharacterized protein {ECO:0000313|EnsemblPlants:GSMUA_Achr10P21580_001} OS=Musa acuminata subsp. malaccensis (Wild banana) (Musa malaccensis) PE=4	-
rna-tia000362.1	Superscaffold1	40127788	40128436	-	-	-	-	-	-
rna-tia000363.1	Superscaffold1	40170308	40198390	-	-	-	-	-	-
rna-tia000364.1	Superscaffold1	40347261	40349685	IPR005333; Transcription factor, TCP|IPR017887; Transcription factor TCP subgroup	no KO assigned | (RefSeq) transcription factor TCP4-like	Transcription factor TCP3 OS=Arabidopsis thaliana (Mouse-ear cress) Name=TCP3 OrderedLocusNames=At1g53230 ORFNames=F12M16.13 PE=1	transcription factor PCF5-like [Phalaenopsis equestris] >ANU06230.1 TCP transcription factor [Phalaenopsis equestris]	TCP transcription factor {ECO:0000313|EMBL:ANU06230.1} OS=Phalaenopsis equestris (Moth orchid) Name=CIN6 {ECO:0000313|EMBL:ANU06230.1} PE=2	GO:2000032(regulation of secondary shoot formation)|GO:0048831(regulation of shoot system development)|GO:0005634(nucleus)|GO:0003700(DNA-binding transcription factor activity)|GO:0043565(sequence-specific DNA binding)
rna-tia000364.2	Superscaffold1	40347261	40349585	IPR005333; Transcription factor, TCP|IPR017887; Transcription factor TCP subgroup	no KO assigned | (RefSeq) transcription factor TCP4-like	Transcription factor TCP3 OS=Arabidopsis thaliana (Mouse-ear cress) Name=TCP3 OrderedLocusNames=At1g53230 ORFNames=F12M16.13 PE=1	transcription factor PCF5-like [Phalaenopsis equestris] >ANU06230.1 TCP transcription factor [Phalaenopsis equestris]	TCP transcription factor {ECO:0000313|EMBL:ANU06230.1} OS=Phalaenopsis equestris (Moth orchid) Name=CIN6 {ECO:0000313|EMBL:ANU06230.1} PE=2	GO:2000032(regulation of secondary shoot formation)|GO:0048831(regulation of shoot system development)|GO:0005634(nucleus)|GO:0003700(DNA-binding transcription factor activity)|GO:0043565(sequence-specific DNA binding)
rna-tia000364.3	Superscaffold1	40347261	40349585	IPR005333; Transcription factor, TCP|IPR017887; Transcription factor TCP subgroup	no KO assigned | (RefSeq) transcription factor TCP4-like	Transcription factor TCP3 OS=Arabidopsis thaliana (Mouse-ear cress) Name=TCP3 OrderedLocusNames=At1g53230 ORFNames=F12M16.13 PE=1	transcription factor PCF5-like [Phalaenopsis equestris] >ANU06230.1 TCP transcription factor [Phalaenopsis equestris]	TCP transcription factor {ECO:0000313|EMBL:ANU06230.1} OS=Phalaenopsis equestris (Moth orchid) Name=CIN6 {ECO:0000313|EMBL:ANU06230.1} PE=2	GO:2000032(regulation of secondary shoot formation)|GO:0048831(regulation of shoot system development)|GO:0005634(nucleus)|GO:0003700(DNA-binding transcription factor activity)|GO:0043565(sequence-specific DNA binding)
rna-tia000364.4	Superscaffold1	40347261	40349585	IPR005333; Transcription factor, TCP|IPR017887; Transcription factor TCP subgroup	no KO assigned | (RefSeq) transcription factor TCP4-like	Transcription factor TCP3 OS=Arabidopsis thaliana (Mouse-ear cress) Name=TCP3 OrderedLocusNames=At1g53230 ORFNames=F12M16.13 PE=1	transcription factor PCF5-like [Phalaenopsis equestris] >ANU06230.1 TCP transcription factor [Phalaenopsis equestris]	TCP transcription factor {ECO:0000313|EMBL:ANU06230.1} OS=Phalaenopsis equestris (Moth orchid) Name=CIN6 {ECO:0000313|EMBL:ANU06230.1} PE=2	GO:2000032(regulation of secondary shoot formation)|GO:0048831(regulation of shoot system development)|GO:0005634(nucleus)|GO:0003700(DNA-binding transcription factor activity)|GO:0043565(sequence-specific DNA binding)
rna-tia000365.1	Superscaffold1	40653962	40656833	-	no KO assigned | (RefSeq) uncharacterized LOC100243789	-	uncharacterized protein LOC110030426 [Phalaenopsis equestris] >XP_020588795.1 uncharacterized protein LOC110030426 [Phalaenopsis equestris]	Uncharacterized protein {ECO:0000313|EMBL:KDO84662.1} Fragment OS=Citrus sinensis (Sweet orange) (Citrus aurantium var. sinensis) ORFNames=CISIN_1g0119542mg {ECO:0000313|EMBL:KDO84662.1} PE=4	-
rna-tia000366.1	Superscaffold1	40803676	40807342	-	-	-	-	-	-
rna-tia000367.1	Superscaffold1	41212541	41213527	-	no KO assigned | (RefSeq) U-box domain-containing protein 21-like	U-box domain-containing protein 21 EC=2.3.2.27 Plant U-box protein 21 RING-type E3 ubiquitin transferase PUB21 {ECO:0000305} OS=Arabidopsis thaliana (Mouse-ear cress) Name=PUB21 OrderedLocusNames=At5g37490 ORFNames=MPA22.3 PE=2	U-box domain-containing protein 21-like [Dendrobium catenatum]	RING-type E3 ubiquitin transferase {ECO:0000256|SAAS:SAAS00702733} EC=2.3.2.27 {ECO:0000256|SAAS:SAAS00702733} OS=Ananas comosus (Pineapple) (Ananas ananas) ORFNames=ACMD2_00039 {ECO:0000313|EMBL:OAY79233.1} PE=4	GO:0004842(ubiquitin-protein transferase activity)
rna-tia000368.1	Superscaffold1	41279176	41313948	IPR012419; Cas1p 10 TM acyl transferase domain	no KO assigned | (RefSeq) protein REDUCED WALL ACETYLATION 3-like	Protein REDUCED WALL ACETYLATION 1 {ECO:0000303|PubMed:21212300, ECO:0000303|PubMed:21673009} EC=2.3.1.- {ECO:0000305} OS=Arabidopsis thaliana (Mouse-ear cress) ORFNames=MPL12.14 {ECO:0000312|EMBL:BAB11089.1} PE=2	protein REDUCED WALL ACETYLATION 1-like isoform X1 [Dendrobium catenatum]	Uncharacterized protein {ECO:0000313|EnsemblPlants:GSMUA_Achr6P27130_001} OS=Musa acuminata subsp. malaccensis (Wild banana) (Musa malaccensis) PE=4	GO:0005975(carbohydrate metabolic process)|GO:0009834(plant-type secondary cell wall biogenesis)|GO:1990937(xylan acetylation)|GO:0045492(xylan biosynthetic process)|GO:0010411(xyloglucan metabolic process)|GO:0005794(Golgi apparatus)|GO:0016021(integral component of membrane)|GO:0016407(acetyltransferase activity)
rna-tia000368.2	Superscaffold1	41279176	41313948	IPR012419; Cas1p 10 TM acyl transferase domain	no KO assigned | (RefSeq) protein REDUCED WALL ACETYLATION 3-like	Protein REDUCED WALL ACETYLATION 3 {ECO:0000303|PubMed:21212300, ECO:0000303|PubMed:21673009} EC=2.3.1.- {ECO:0000305} OS=Arabidopsis thaliana (Mouse-ear cress) ORFNames=F13P17.23 {ECO:0000312|EMBL:AAM14946.1} PE=1	protein REDUCED WALL ACETYLATION 1-like isoform X1 [Dendrobium catenatum]	Uncharacterized protein {ECO:0000313|EnsemblPlants:GSMUA_Achr6P27130_001} OS=Musa acuminata subsp. malaccensis (Wild banana) (Musa malaccensis) PE=4	GO:0005975(carbohydrate metabolic process)|GO:0009834(plant-type secondary cell wall biogenesis)|GO:1990937(xylan acetylation)|GO:0045492(xylan biosynthetic process)|GO:0010411(xyloglucan metabolic process)|GO:0005794(Golgi apparatus)|GO:0016021(integral component of membrane)|GO:0016407(acetyltransferase activity)
rna-tia000368.3	Superscaffold1	41279176	41313948	IPR012419; Cas1p 10 TM acyl transferase domain	no KO assigned | (RefSeq) protein REDUCED WALL ACETYLATION 3-like	Protein REDUCED WALL ACETYLATION 1 {ECO:0000303|PubMed:21212300, ECO:0000303|PubMed:21673009} EC=2.3.1.- {ECO:0000305} OS=Arabidopsis thaliana (Mouse-ear cress) ORFNames=MPL12.14 {ECO:0000312|EMBL:BAB11089.1} PE=2	protein REDUCED WALL ACETYLATION 1-like isoform X2 [Dendrobium catenatum]	Uncharacterized protein {ECO:0000313|EnsemblPlants:GSMUA_Achr6P27130_001} OS=Musa acuminata subsp. malaccensis (Wild banana) (Musa malaccensis) PE=4	GO:0005975(carbohydrate metabolic process)|GO:0009834(plant-type secondary cell wall biogenesis)|GO:1990937(xylan acetylation)|GO:0045492(xylan biosynthetic process)|GO:0010411(xyloglucan metabolic process)|GO:0005794(Golgi apparatus)|GO:0016021(integral component of membrane)|GO:0016407(acetyltransferase activity)
rna-tia000369.1	Superscaffold1	41386501	41387124	-	no KO assigned | (RefSeq) uncharacterized protein LOC103984321	-	uncharacterized protein LOC110027370 [Phalaenopsis equestris]	Uncharacterized protein {ECO:0000313|EnsemblPlants:GSMUA_Achr5P09180_001} OS=Musa acuminata subsp. malaccensis (Wild banana) (Musa malaccensis) PE=4	-
rna-tia000370.1	Superscaffold1	41481905	41484293	IPR007789; Protein of unknown function DUF688	no KO assigned | (RefSeq) uncharacterized LOC105044068	-	uncharacterized protein LOC110093799 [Dendrobium catenatum]	Uncharacterized protein {ECO:0000313|EMBL:JAT47333.1} OS=Anthurium amnicola {ECO:0000313|EMBL:JAT47333.1} PE=4	-
rna-tia000370.2	Superscaffold1	41481459	41484293	IPR007789; Protein of unknown function DUF688	no KO assigned | (RefSeq) uncharacterized LOC105044068	-	uncharacterized protein LOC110093799 [Dendrobium catenatum]	Uncharacterized protein {ECO:0000313|EMBL:JAT47333.1} OS=Anthurium amnicola {ECO:0000313|EMBL:JAT47333.1} PE=4	-
rna-tia000371.1	Superscaffold1	41629602	41637804	IPR001790; Ribosomal protein L10P|IPR040637; 60S ribosomal protein L10P, insertion domain	K02941 large subunit ribosomal protein LP0 | (RefSeq) 60S acidic ribosomal protein P0-like	60S acidic ribosomal protein P0-1 OS=Arabidopsis thaliana (Mouse-ear cress) Name=RPP0A OrderedLocusNames=At2g40010 ORFNames=T28M21.17 PE=1	60S acidic ribosomal protein P0 [Dendrobium catenatum]	60S acidic ribosomal protein P0 {ECO:0000256|PIRNR:PIRNR039087} OS=Musa acuminata subsp. malaccensis (Wild banana) (Musa malaccensis) PE=3	GO:0002181(cytoplasmic translation)|GO:0000027(ribosomal large subunit assembly)|GO:0042254(ribosome biogenesis)|GO:0022625(cytosolic large ribosomal subunit)|GO:0005840(ribosome)|GO:0070180(large ribosomal subunit rRNA binding)|GO:0003735(structural constituent of ribosome)
rna-tia000372.1	Superscaffold1	41923279	41926289	IPR000209; Peptidase S8/S53 domain|IPR003137; PA domain|IPR010259; Peptidase S8 propeptide/proteinase inhibitor I9|IPR015500; Peptidase S8, subtilisin-related|IPR041469; Subtilisin-like protease, fibronectin type-III domain	no KO assigned | (RefSeq) subtilisin-like protease SBT1.2	Subtilisin-like protease SBT1.7 {ECO:0000303|PubMed:16193095} EC=3.4.21.- {ECO:0000305} Cucumisin-like serine protease Subtilase subfamily 1 member 7 {ECO:0000303|PubMed:16193095} Short=AtSBT1.7 {ECO:0000303|PubMed:16193095} Subtilisin-like serine protease 1 {ECO:0000303|PubMed:12702015} Short=At-SLP1 {ECO:0000303|PubMed:12702015} Precursor OS=Arabidopsis thaliana (Mouse-ear cress) ORFNames=K8K14…	subtilisin-like protease SBT1.5 [Dendrobium catenatum]	Subtilisin-like protease SBT1.2 {ECO:0000313|EMBL:OAY85361.1} OS=Ananas comosus (Pineapple) (Ananas ananas) ORFNames=ACMD2_15490 {ECO:0000313|EMBL:OAY85361.1} PE=3	GO:0004252(serine-type endopeptidase activity)
rna-tia000373.1	Superscaffold1	41987422	42008710	-	-	-	-	-	-
rna-tia000374.1	Superscaffold1	42047998	42052627	IPR000719; Protein kinase domain	no KO assigned | (RefSeq) probable receptor-like protein kinase At2g42960 isoform X1	Probable receptor-like protein kinase At2g42960 EC=2.7.11.1 OS=Arabidopsis thaliana (Mouse-ear cress) OrderedLocusNames=At2g42960 ORFNames=F7D19.4 PE=3	probable receptor-like protein kinase At2g42960 [Dendrobium catenatum]	Uncharacterized protein {ECO:0000313|EMBL:KQL23054.1, ECO:0000313|EnsemblPlants:Si029537m} OS=Setaria italica (Foxtail millet) (Panicum italicum) ORFNames=SETIT_029537mg {ECO:0000313|EMBL:KQL23054.1} PE=4	GO:0006468(protein phosphorylation)|GO:0005886(plasma membrane)|GO:0016021(integral component of membrane)|GO:0005524(ATP binding)|GO:0004675(transmembrane receptor protein serine/threonine kinase activity)
rna-tia000375.1	Superscaffold1	42056346	42057544	IPR000358; Ribonucleotide reductase small subunit family	K10808 ribonucleoside-diphosphate reductase subunit M2 [EC:1.17.4.1] | (RefSeq) ribonucleoside-diphosphate reductase small chain	Ribonucleoside-diphosphate reductase small chain EC=1.17.4.1 Ribonucleoside-diphosphate reductase R2 subunit Ribonucleotide reductase small subunit OS=Nicotiana tabacum (Common tobacco) PE=2	ribonucleoside-diphosphate reductase small chain-like [Dendrobium catenatum]	Uncharacterized protein {ECO:0000313|EMBL:KRH06940.1, ECO:0000313|EnsemblPlants:GLYMA16G06070.1} OS=Glycine max (Soybean) (Glycine hispida) ORFNames=GLYMA_16G056300 {ECO:0000313|EMBL:KRH06940.1} PE=4	GO:0009263(deoxyribonucleotide biosynthetic process)|GO:0016491(oxidoreductase activity)
rna-tia000376.1	Superscaffold1	42058681	42133867	IPR000719; Protein kinase domain	no KO assigned | (RefSeq) probable receptor-like protein kinase At2g42960	Probable receptor-like protein kinase At2g42960 EC=2.7.11.1 OS=Arabidopsis thaliana (Mouse-ear cress) OrderedLocusNames=At2g42960 ORFNames=F7D19.4 PE=3	probable receptor-like protein kinase At2g42960 [Phalaenopsis equestris]	Uncharacterized protein {ECO:0000313|EnsemblPlants:MLOC_56354.2} OS=Hordeum vulgare subsp. vulgare (Domesticated barley) PE=4	GO:0016021(integral component of membrane)|GO:0005524(ATP binding)|GO:0004672(protein kinase activity)
rna-tia000377.1	Superscaffold1	42142338	42148780	IPR000719; Protein kinase domain	no KO assigned | (RefSeq) probable receptor-like protein kinase At2g42960 isoform X1	Probable receptor-like protein kinase At2g42960 EC=2.7.11.1 OS=Arabidopsis thaliana (Mouse-ear cress) OrderedLocusNames=At2g42960 ORFNames=F7D19.4 PE=3	probable receptor-like protein kinase At2g42960 [Phalaenopsis equestris]	Protein kinase family protein {ECO:0000313|EMBL:ABF69953.1} OS=Musa acuminata (Banana) (Musa cavendishii) ORFNames=MA4_25J11.20 {ECO:0000313|EMBL:ABF69953.1} PE=4	GO:0006468(protein phosphorylation)|GO:0016021(integral component of membrane)|GO:0005886(plasma membrane)|GO:0005524(ATP binding)|GO:0004675(transmembrane receptor protein serine/threonine kinase activity)
rna-tia000377.2	Superscaffold1	42047099	42148780	IPR000719; Protein kinase domain	no KO assigned | (RefSeq) probable receptor-like protein kinase At2g42960 isoform X1	Probable receptor-like protein kinase At2g42960 EC=2.7.11.1 OS=Arabidopsis thaliana (Mouse-ear cress) OrderedLocusNames=At2g42960 ORFNames=F7D19.4 PE=3	probable receptor-like protein kinase At2g42960 [Dendrobium catenatum]	Uncharacterized protein {ECO:0000313|EMBL:KQL23054.1, ECO:0000313|EnsemblPlants:Si029537m} OS=Setaria italica (Foxtail millet) (Panicum italicum) ORFNames=SETIT_029537mg {ECO:0000313|EMBL:KQL23054.1} PE=4	GO:0006468(protein phosphorylation)|GO:0005886(plasma membrane)|GO:0016021(integral component of membrane)|GO:0005524(ATP binding)|GO:0004675(transmembrane receptor protein serine/threonine kinase activity)
rna-tia000377.3	Superscaffold1	42047099	42148780	IPR000719; Protein kinase domain	no KO assigned | (RefSeq) probable receptor-like protein kinase At2g42960 isoform X1	Probable receptor-like protein kinase At2g42960 EC=2.7.11.1 OS=Arabidopsis thaliana (Mouse-ear cress) OrderedLocusNames=At2g42960 ORFNames=F7D19.4 PE=3	probable receptor-like protein kinase At2g42960 [Phalaenopsis equestris]	Protein kinase family protein {ECO:0000313|EMBL:ABF69953.1} OS=Musa acuminata (Banana) (Musa cavendishii) ORFNames=MA4_25J11.20 {ECO:0000313|EMBL:ABF69953.1} PE=4	GO:0006468(protein phosphorylation)|GO:0016021(integral component of membrane)|GO:0005886(plasma membrane)|GO:0005524(ATP binding)|GO:0004675(transmembrane receptor protein serine/threonine kinase activity)
rna-tia000378.1	Superscaffold1	42149586	42151018	IPR000358; Ribonucleotide reductase small subunit family	K10808 ribonucleoside-diphosphate reductase subunit M2 [EC:1.17.4.1] | (RefSeq) ribonucleoside-diphosphate reductase small chain	Ribonucleoside-diphosphate reductase small chain EC=1.17.4.1 Ribonucleoside-diphosphate reductase R2 subunit Ribonucleotide reductase small subunit OS=Nicotiana tabacum (Common tobacco) PE=2	ribonucleoside-diphosphate reductase small chain-like [Dendrobium catenatum]	Uncharacterized protein {ECO:0000313|EMBL:KRH06940.1, ECO:0000313|EnsemblPlants:GLYMA16G06070.1} OS=Glycine max (Soybean) (Glycine hispida) ORFNames=GLYMA_16G056300 {ECO:0000313|EMBL:KRH06940.1} PE=4	GO:0009263(deoxyribonucleotide biosynthetic process)|GO:0016491(oxidoreductase activity)
rna-tia000379.1	Superscaffold1	42206824	42207732	IPR012946; X8 domain	no KO assigned | (RefSeq) glucan endo-1,3-beta-D-glucosidase-like isoform X1	Major pollen allergen Ole e 10 Precursor OS=Olea europaea (Common olive) PE=1	major pollen allergen Ole e 10-like [Dendrobium catenatum]	Uncharacterized protein {ECO:0000313|EnsemblPlants:GSMUA_Achr6P27160_001} OS=Musa acuminata subsp. malaccensis (Wild banana) (Musa malaccensis) PE=4	GO:0016787(hydrolase activity)
rna-tia000380.1	Superscaffold1	42247202	42252050	IPR003657; WRKY domain	no KO assigned | (RefSeq) WRKY transcription factor 6-like	WRKY transcription factor 42 {ECO:0000303|Ref.1} WRKY DNA-binding protein 42 {ECO:0000303|Ref.1} OS=Arabidopsis thaliana (Mouse-ear cress) ORFNames=T26N6.6 {ECO:0000312|EMBL:AAD29757.1} PE=2	PREDICTED: WRKY transcription factor 6-like [Musa acuminata subsp. malaccensis]	Uncharacterized protein {ECO:0000313|EnsemblPlants:GSMUA_Achr3P03090_001} OS=Musa acuminata subsp. malaccensis (Wild banana) (Musa malaccensis) PE=4	GO:0005634(nucleus)|GO:0003700(DNA-binding transcription factor activity)|GO:0043565(sequence-specific DNA binding)
rna-tia000381.1	Superscaffold1	42252178	42269755	IPR002150; Ribosomal protein L31	K02909 large subunit ribosomal protein L31 | (RefSeq) 50S ribosomal protein L31, chloroplastic	50S ribosomal protein L31, chloroplastic {ECO:0000303|PubMed:10874046} CL31 Chloroplastic large ribosomal subunit protein bL31c {ECO:0000303|PubMed:28007896} Precursor OS=Spinacia oleracea (Spinach) Name=RPL31 ORFNames=SOVF_125040 PE=1	50S ribosomal protein L31, chloroplastic [Dendrobium catenatum]	50S ribosomal protein L31 {ECO:0000256|RuleBase:RU000564} OS=Ananas comosus (Pineapple) (Ananas ananas) ORFNames=ACMD2_17145 {ECO:0000313|EMBL:OAY64290.1} PE=3	GO:0006412(translation)|GO:0005840(ribosome)|GO:0003735(structural constituent of ribosome)
rna-tia000381.2	Superscaffold1	42253242	42269755	IPR002150; Ribosomal protein L31	K02909 large subunit ribosomal protein L31 | (RefSeq) 50S ribosomal protein L31, chloroplastic	50S ribosomal protein L31, chloroplastic {ECO:0000303|PubMed:10874046} CL31 Chloroplastic large ribosomal subunit protein bL31c {ECO:0000303|PubMed:28007896} Precursor OS=Spinacia oleracea (Spinach) Name=RPL31 ORFNames=SOVF_125040 PE=1	50S ribosomal protein L31, chloroplastic [Dendrobium catenatum]	50S ribosomal protein L31 {ECO:0000256|RuleBase:RU000564} OS=Ananas comosus (Pineapple) (Ananas ananas) ORFNames=ACMD2_17145 {ECO:0000313|EMBL:OAY64290.1} PE=3	GO:0006412(translation)|GO:0005840(ribosome)|GO:0003735(structural constituent of ribosome)
rna-tia000382.1	Superscaffold1	42387454	42390278	-	no KO assigned | (RefSeq) SNF1-related protein kinase regulatory subunit gamma-1-like	SNF1-related protein kinase regulatory subunit gamma-1-like AKIN subunit gamma-1-like CBS domain-containing protein CBSCBS2 OS=Arabidopsis thaliana (Mouse-ear cress) Name=CBSCBS2 OrderedLocusNames=At1g69800 ORFNames=T17F3.17 PE=1	SNF1-related protein kinase regulatory subunit gamma-1-like [Dendrobium catenatum]	uncharacterized protein LOC109114577 {ECO:0000313|RefSeq:XP_019053019.1} OS=Nelumbo nucifera (Sacred lotus) Name=LOC109114577 {ECO:0000313|RefSeq:XP_019053019.1} PE=4	-
rna-tia000383.1	Superscaffold1	42403650	42448810	IPR000644; CBS domain	no KO assigned | (RefSeq) SNF1-related protein kinase regulatory subunit gamma-1-like	SNF1-related protein kinase regulatory subunit gamma-1 Short=AKIN subunit gamma-1 Short=AKING1 Short=AKINgamma1 CBS domain-containing protein CBSCBS1 OS=Arabidopsis thaliana (Mouse-ear cress) ORFNames=T8P19.40 PE=1	SNF1-related protein kinase regulatory subunit gamma-1-like [Dendrobium catenatum]	Uncharacterized protein {ECO:0000313|EnsemblPlants:GSMUA_Achr2P09000_001} OS=Musa acuminata subsp. malaccensis (Wild banana) (Musa malaccensis) PE=4	-
rna-tia000383.2	Superscaffold1	42387454	42449017	IPR000644; CBS domain	no KO assigned | (RefSeq) SNF1-related protein kinase regulatory subunit gamma-1-like	SNF1-related protein kinase regulatory subunit gamma-1 Short=AKIN subunit gamma-1 Short=AKING1 Short=AKINgamma1 CBS domain-containing protein CBSCBS1 OS=Arabidopsis thaliana (Mouse-ear cress) ORFNames=T8P19.40 PE=1	SNF1-related protein kinase regulatory subunit gamma-1-like [Dendrobium catenatum]	SNF1-related protein kinase regulatory subunit gamma-1-like {ECO:0000313|RefSeq:XP_019053020.1} OS=Nelumbo nucifera (Sacred lotus) Name=LOC104595933 {ECO:0000313|RefSeq:XP_019053020.1} PE=4	GO:0016301(kinase activity)
rna-tia000384.1	Superscaffold1	42550372	42551070	-	no KO assigned | (RefSeq) uncharacterized LOC104595648	-	uncharacterized protein LOC110093782 [Dendrobium catenatum]	uncharacterized protein LOC104595648 {ECO:0000313|RefSeq:XP_010254779.1} OS=Nelumbo nucifera (Sacred lotus) Name=LOC104595648 {ECO:0000313|RefSeq:XP_010254779.1} PE=4	-
rna-tia000385.1	Superscaffold1	42673487	42713370	IPR008183; Aldose 1-/Glucose-6-phosphate 1-epimerase	K01792 glucose-6-phosphate 1-epimerase [EC:5.1.3.15] | (RefSeq) putative glucose-6-phosphate 1-epimerase	Putative glucose-6-phosphate 1-epimerase {ECO:0000250|UniProtKB:Q03161} EC=5.1.3.15 {ECO:0000250|UniProtKB:Q03161} Putative D-hexose-6-phosphate mutarotase {ECO:0000250|UniProtKB:Q03161} Putative apospory-associated protein C OS=Cenchrus ciliaris (Buffelgrass) (Pennisetum ciliare) PE=2	putative glucose-6-phosphate 1-epimerase isoform X1 [Dendrobium catenatum]	Putative glucose-6-phosphate 1-epimerase {ECO:0000313|EMBL:OAY73211.1} OS=Ananas comosus (Pineapple) (Ananas ananas) ORFNames=ACMD2_20952 {ECO:0000313|EMBL:OAY73211.1} PE=4	GO:0005975(carbohydrate metabolic process)|GO:0030246(carbohydrate binding)|GO:0047938(glucose-6-phosphate 1-epimerase activity)
rna-tia000386.1	Superscaffold1	42714033	42736275	IPR004932; Retrieval of early ER protein Rer1	no KO assigned | (RefSeq) protein RER1B	Protein RER1B Short=AtRER1B OS=Arabidopsis thaliana (Mouse-ear cress) Name=RER1B OrderedLocusNames=At2g21600 ORFNames=F2G1.13 PE=1	protein RER1B-like [Dendrobium catenatum]	Putative uncharacterized protein {ECO:0000313|EMBL:CBI19718.3} OS=Vitis vinifera (Grape) OrderedLocusNames=VIT_18s0001g12720 {ECO:0000313|EMBL:CBI19718.3} PE=4	GO:0006621(protein retention in ER lumen)|GO:0006890(retrograde vesicle-mediated transport, Golgi to endoplasmic reticulum)|GO:0005783(endoplasmic reticulum)|GO:0030173(integral component of Golgi membrane)
rna-tia000387.1	Superscaffold1	42839445	42841937	IPR001117; Multicopper oxidase, type 1|IPR011706; Multicopper oxidase, type 2|IPR011707; Multicopper oxidase, type 3	K05909 laccase [EC:1.10.3.2] | (RefSeq) laccase-11-like	Laccase-11 EC=1.10.3.2 Benzenediol:oxygen oxidoreductase 11 Diphenol oxidase 11 Urishiol oxidase 11 Precursor OS=Arabidopsis thaliana (Mouse-ear cress) ORFNames=F15A17_290, MOK16.17 PE=2	laccase-11-like [Dendrobium catenatum]	Laccase {ECO:0000256|RuleBase:RU361119} EC=1.10.3.2 {ECO:0000256|RuleBase:RU361119} Benzenediol:oxygen oxidoreductase {ECO:0000256|RuleBase:RU361119} Diphenol oxidase {ECO:0000256|RuleBase:RU361119} Urishiol oxidase {ECO:0000256|RuleBase:RU361119} OS=Corchorus olitorius ORFNames=COLO4_27007 {ECO:0000313|EMBL:OMO73578.1} PE=3	GO:0055072(iron ion homeostasis)|GO:0006826(iron ion transport)|GO:0046274(lignin catabolic process)|GO:0048046(apoplast)|GO:0005886(plasma membrane)|GO:0005507(copper ion binding)|GO:0004322(ferroxidase activity)|GO:0052716(hydroquinone:oxygen oxidoreductase activity)
rna-tia000388.1	Superscaffold1	42868852	42869701	IPR001085; Serine hydroxymethyltransferase|IPR039429; Serine hydroxymethyltransferase-like domain	K00600 glycine hydroxymethyltransferase [EC:2.1.2.1] | (RefSeq) serine hydroxymethyltransferase 4-like	Serine hydroxymethyltransferase 4 Short=AtSHMT4 EC=2.1.2.1 Glycine hydroxymethyltransferase 4 Serine methylase 4 OS=Arabidopsis thaliana (Mouse-ear cress) ORFNames=dl3005c, FCAALL.160 PE=1	serine hydroxymethyltransferase 4 [Phalaenopsis equestris]	Serine hydroxymethyltransferase {ECO:0000256|RuleBase:RU000585} EC=2.1.2.1 {ECO:0000256|RuleBase:RU000585} OS=Lupinus angustifolius (Narrow-leaved blue lupine) ORFNames=TanjilG_01214 {ECO:0000313|EMBL:OIW19181.1} PE=3	GO:0019264(glycine biosynthetic process from serine)|GO:0035999(tetrahydrofolate interconversion)|GO:1904482(cellular response to tetrahydrofolate)|GO:0046655(folic acid metabolic process)|GO:0006544(glycine metabolic process)|GO:0006565(L-serine catabolic process)|GO:0032259(methylation)|GO:0006730(one-carbon metabolic process)|GO:0046653(tetrahydrofolate metabolic process)|GO:0004372(glycine hy…
rna-tia000389.1	Superscaffold1	42870174	42870464	-	K10523 speckle-type POZ protein | (RefSeq) BTB/POZ domain-containing protein At1g21780-like	BTB/POZ domain-containing protein At1g21780 OS=Arabidopsis thaliana (Mouse-ear cress) OrderedLocusNames=At1g21780 ORFNames=F8K7.22 PE=1	PREDICTED: BTB/POZ domain-containing protein At1g21780 [Phoenix dactylifera]	BTB/POZ domain-containing protein At1g21780-like {ECO:0000313|RefSeq:XP_010243844.1} OS=Nelumbo nucifera (Sacred lotus) Name=LOC104587814 {ECO:0000313|RefSeq:XP_010243844.1} PE=4	-
rna-tia000390.1	Superscaffold1	43055258	43059710	-	-	-	-	-	-
rna-tia000391.1	Superscaffold1	43298878	43299651	IPR003265; HhH-GPD domain	K01247 DNA-3-methyladenine glycosylase II [EC:3.2.2.21] | (RefSeq) DNA-3-methyladenine glycosylase 1-like	-	probable DNA-3-methyladenine glycosylase 2 [Dendrobium catenatum]	Uncharacterized protein {ECO:0000313|EMBL:OMO56922.1} OS=Corchorus capsularis ORFNames=CCACVL1_26167 {ECO:0000313|EMBL:OMO56922.1} PE=4	-
rna-tia000392.1	Superscaffold1	43442384	43442845	IPR001268; NADH:ubiquinone oxidoreductase, 30kDa subunit	K03936 NADH dehydrogenase (ubiquinone) Fe-S protein 3 [EC:1.6.5.3 1.6.99.3] | (RefSeq) nad9; NADH dehydrogenase subunit 9	NADH dehydrogenase [ubiquinone] iron-sulfur protein 3 EC=1.6.5.3 EC=1.6.99.3 NADH dehydrogenase subunit 9 OS=Oryza sativa subsp. japonica (Rice) Name=NAD9 PE=2	NADH dehydrogenase subunit 9 (mitochondrion) [Liriope spicata] >AFB35056.1 NADH dehydrogenase subunit 9 (mitochondrion) [Bowiea volubilis] >AFB35059.1 NADH dehydrogenase subunit 9 (mitochondrion) [Sansevieria trifasciata] >AFB35068.1 NADH dehydrogenase subunit 9 (mitochondrion) [Iris tenax] >AFB35070.1 NADH dehydrogenase subunit 9 (mitochondrion) [Xeronema callistemon]	NADH dehydrogenase subunit 9 {ECO:0000313|EMBL:AFB35059.1} OS=Sansevieria trifasciata (snake plant) Name=nad9 {ECO:0000313|EMBL:AFB35059.1} PE=4	GO:0005747(mitochondrial respiratory chain complex I)|GO:0005739(mitochondrion)|GO:0008137(NADH dehydrogenase (ubiquinone) activity)
rna-tia000393.1	Superscaffold1	43480547	43521461	IPR003663; Sugar/inositol transporter|IPR005828; Major facilitator, sugar transporter-like|IPR020846; Major facilitator superfamily domain	K08145 MFS transporter, SP family, solute carrier family 2 (facilitated glucose transporter), member 8 | (RefSeq) sugar transporter ERD6-like 4	Sugar transporter ERD6-like 6 OS=Arabidopsis thaliana (Mouse-ear cress) OrderedLocusNames=At1g75220 ORFNames=F22H5.6 PE=1	sugar transporter ERD6-like 6 [Dendrobium catenatum]	Uncharacterized protein {ECO:0000313|EnsemblPlants:GSMUA_Achr5P09100_001} OS=Musa acuminata subsp. malaccensis (Wild banana) (Musa malaccensis) PE=3	GO:0008643(carbohydrate transport)|GO:0005887(integral component of plasma membrane)|GO:0016021(integral component of membrane)|GO:0005351(carbohydrate:proton symporter activity)|GO:0022857(transmembrane transporter activity)
rna-tia000394.1	Superscaffold1	43621796	43626280	IPR000743; Glycoside hydrolase, family 28|IPR006626; Parallel beta-helix repeat	no KO assigned | (RefSeq) polygalacturonase At1g48100-like	Polygalacturonase At1g48100 Short=PG EC=3.2.1.15 Pectinase At1g48100 Precursor OS=Arabidopsis thaliana (Mouse-ear cress) OrderedLocusNames=At1g48100 ORFNames=F21D18.17, F21D18.18 PE=2	polygalacturonase At1g48100-like [Phalaenopsis equestris]	Polygalacturonase 1 {ECO:0000313|EMBL:ABV24998.1} OS=Oncidium hybrid cultivar (Orchid) Name=PG1 {ECO:0000313|EMBL:ABV24998.1} PE=2	-
rna-tia000395.1	Superscaffold1	43840657	43843205	IPR001005; SANT/Myb domain|IPR017930; Myb domain	K09422 myb proto-oncogene protein, plant | (RefSeq) myb-related protein 305	Myb-related protein 305 OS=Antirrhinum majus (Garden snapdragon) Name=MYB305 {ECO:0000303|PubMed:1840903} PE=2	myb-related protein 305-like [Dendrobium catenatum]	Transcription factor {ECO:0000313|EMBL:ADG58094.1} Fragment OS=Lycoris longituba PE=2	GO:0005634(nucleus)|GO:0043565(sequence-specific DNA binding)
rna-tia000395.2	Superscaffold1	43839279	43843404	IPR001005; SANT/Myb domain|IPR017930; Myb domain	K09422 myb proto-oncogene protein, plant | (RefSeq) myb-related protein 305	Myb-related protein 305 OS=Antirrhinum majus (Garden snapdragon) Name=MYB305 {ECO:0000303|PubMed:1840903} PE=2	myb-related protein 305-like [Dendrobium catenatum]	Transcription factor {ECO:0000313|EMBL:ADG57931.1} Fragment OS=Lycoris longituba PE=2	GO:0005634(nucleus)|GO:0043565(sequence-specific DNA binding)
rna-tia000396.1	Superscaffold1	44417714	44418877	-	-	-	-	-	-
rna-tia000397.1	Superscaffold1	44513842	44515084	IPR001099; Chalcone/stilbene synthase, N-terminal|IPR011141; Polyketide synthase, type III|IPR012328; Chalcone/stilbene synthase, C-terminal	K00660 chalcone synthase [EC:2.3.1.74] | (RefSeq) CHS-BN-3, CHSB2; chalcone synthase	Bibenzyl synthase EC=2.3.1.- OS=Phalaenopsis sp. (Moth orchid) Name=BIBSY212 Synonyms=PCS1 PE=2	bibenzyl synthase [Cymbidium hybrid cultivar]	Bibenzyl synthase {ECO:0000313|EMBL:AIM58716.1} OS=Cymbidium hybrid cultivar Name=BBS {ECO:0000313|EMBL:AIM58716.1} PE=2	-
rna-tia000398.1	Superscaffold1	44584293	44619030	IPR040418; Protein crowded nuclei	no KO assigned | (RefSeq) protein CROWDED NUCLEI 1-like	-	protein CROWDED NUCLEI 1-like [Dendrobium catenatum]	Uncharacterized protein {ECO:0000313|EnsemblPlants:GSMUA_Achr11P13580_001} OS=Musa acuminata subsp. malaccensis (Wild banana) (Musa malaccensis) PE=4	-
rna-tia000398.2	Superscaffold1	44584293	44619030	IPR040418; Protein crowded nuclei	no KO assigned | (RefSeq) protein CROWDED NUCLEI 1-like	Protein CROWDED NUCLEI 3 {ECO:0000303|PubMed:24308514} Protein LITTLE NUCLEI 3 {ECO:0000303|PubMed:17873096} OS=Arabidopsis thaliana (Mouse-ear cress) ORFNames=F14K14.10 {ECO:0000312|EMBL:AAG52034.1} PE=1	protein CROWDED NUCLEI 1-like [Phalaenopsis equestris]	Protein CROWDED NUCLEI 1 {ECO:0000313|EMBL:OAY82207.1} OS=Ananas comosus (Pineapple) (Ananas ananas) ORFNames=ACMD2_05756 {ECO:0000313|EMBL:OAY82207.1} PE=4	-
rna-tia000399.1	Superscaffold1	44740924	44766241	IPR000608; Ubiquitin-conjugating enzyme E2	K13960 ubiquitin-conjugating enzyme E2 T [EC:2.3.2.23] | (RefSeq) probable ubiquitin-conjugating enzyme E2 37	Probable ubiquitin-conjugating enzyme E2 37 EC=2.3.2.23 E2 ubiquitin-conjugating enzyme 37 Ubiquitin carrier protein 37 OS=Arabidopsis thaliana (Mouse-ear cress) Name=UBC37 OrderedLocusNames=At3g24515 ORFNames=MOB24.7 PE=2	probable ubiquitin-conjugating enzyme E2 37 isoform X1 [Phalaenopsis equestris]	Uncharacterized protein {ECO:0000313|EnsemblPlants:MLOC_5992.3} OS=Hordeum vulgare subsp. vulgare (Domesticated barley) PE=3	GO:0006974(cellular response to DNA damage stimulus)|GO:0005634(nucleus)|GO:0005524(ATP binding)|GO:0061631(ubiquitin conjugating enzyme activity)
rna-tia000400.1	Superscaffold1	44814950	44815386	-	-	-	-	-	-
rna-tia000401.1	Superscaffold1	44860831	44862072	IPR001099; Chalcone/stilbene synthase, N-terminal|IPR011141; Polyketide synthase, type III|IPR012328; Chalcone/stilbene synthase, C-terminal	K00660 chalcone synthase [EC:2.3.1.74] | (RefSeq) chalcone synthase	Bibenzyl synthase EC=2.3.1.- OS=Phalaenopsis sp. (Moth orchid) Name=BIBSY212 Synonyms=PCS1 PE=2	bibenzyl synthase [Cymbidium hybrid cultivar]	Bibenzyl synthase {ECO:0000313|EMBL:AIM58716.1} OS=Cymbidium hybrid cultivar Name=BBS {ECO:0000313|EMBL:AIM58716.1} PE=2	-
rna-tia000402.1	Superscaffold1	44921627	44922868	IPR001099; Chalcone/stilbene synthase, N-terminal|IPR011141; Polyketide synthase, type III|IPR012328; Chalcone/stilbene synthase, C-terminal	K00660 chalcone synthase [EC:2.3.1.74] | (RefSeq) chalcone synthase	Bibenzyl synthase EC=2.3.1.- OS=Phalaenopsis sp. (Moth orchid) Name=BIBSY212 Synonyms=PCS1 PE=2	bibenzyl synthase [Cymbidium hybrid cultivar]	Bibenzyl synthase {ECO:0000313|EMBL:AIM58716.1} OS=Cymbidium hybrid cultivar Name=BBS {ECO:0000313|EMBL:AIM58716.1} PE=2	-
rna-tia000402.2	Superscaffold1	44860831	44985639	IPR001099; Chalcone/stilbene synthase, N-terminal|IPR011141; Polyketide synthase, type III|IPR012328; Chalcone/stilbene synthase, C-terminal	K00660 chalcone synthase [EC:2.3.1.74] | (RefSeq) chalcone synthase	Bibenzyl synthase EC=2.3.1.- OS=Phalaenopsis sp. (Moth orchid) Name=BIBSY212 Synonyms=PCS1 PE=2	bibenzyl synthase [Cymbidium hybrid cultivar]	Bibenzyl synthase {ECO:0000313|EMBL:AIM58716.1} OS=Cymbidium hybrid cultivar Name=BBS {ECO:0000313|EMBL:AIM58716.1} PE=2	-
rna-tia000402.3	Superscaffold1	44860831	44985639	IPR001099; Chalcone/stilbene synthase, N-terminal|IPR011141; Polyketide synthase, type III|IPR012328; Chalcone/stilbene synthase, C-terminal	K00660 chalcone synthase [EC:2.3.1.74] | (RefSeq) chalcone synthase	Bibenzyl synthase EC=2.3.1.- OS=Phalaenopsis sp. (Moth orchid) Name=BIBSY212 Synonyms=PCS1 PE=2	bibenzyl synthase [Cymbidium hybrid cultivar]	Bibenzyl synthase {ECO:0000313|EMBL:AIM58716.1} OS=Cymbidium hybrid cultivar Name=BBS {ECO:0000313|EMBL:AIM58716.1} PE=2	-
rna-tia000402.4	Superscaffold1	44921553	44985639	IPR001099; Chalcone/stilbene synthase, N-terminal|IPR011141; Polyketide synthase, type III|IPR012328; Chalcone/stilbene synthase, C-terminal	K00660 chalcone synthase [EC:2.3.1.74] | (RefSeq) chalcone synthase	Bibenzyl synthase EC=2.3.1.- OS=Phalaenopsis sp. (Moth orchid) Name=BIBSY212 Synonyms=PCS1 PE=2	bibenzyl synthase [Cymbidium hybrid cultivar]	Bibenzyl synthase {ECO:0000313|EMBL:AIM58716.1} OS=Cymbidium hybrid cultivar Name=BBS {ECO:0000313|EMBL:AIM58716.1} PE=2	-
rna-tia000402.5	Superscaffold1	44921553	44985639	IPR001099; Chalcone/stilbene synthase, N-terminal|IPR011141; Polyketide synthase, type III|IPR012328; Chalcone/stilbene synthase, C-terminal	K00660 chalcone synthase [EC:2.3.1.74] | (RefSeq) chalcone synthase	Bibenzyl synthase EC=2.3.1.- OS=Phalaenopsis sp. (Moth orchid) Name=BIBSY212 Synonyms=PCS1 PE=2	bibenzyl synthase [Cymbidium hybrid cultivar]	Bibenzyl synthase {ECO:0000313|EMBL:AIM58716.1} OS=Cymbidium hybrid cultivar Name=BBS {ECO:0000313|EMBL:AIM58716.1} PE=2	-
rna-tia000403.1	Superscaffold1	44984398	44985639	IPR001099; Chalcone/stilbene synthase, N-terminal|IPR011141; Polyketide synthase, type III|IPR012328; Chalcone/stilbene synthase, C-terminal	K00660 chalcone synthase [EC:2.3.1.74] | (RefSeq) chalcone synthase	Bibenzyl synthase EC=2.3.1.- OS=Phalaenopsis sp. (Moth orchid) Name=BIBSY212 Synonyms=PCS1 PE=2	bibenzyl synthase [Cymbidium hybrid cultivar]	Bibenzyl synthase {ECO:0000313|EMBL:AIM58716.1} OS=Cymbidium hybrid cultivar Name=BBS {ECO:0000313|EMBL:AIM58716.1} PE=2	-
rna-tia000403.2	Superscaffold1	44860831	44985639	IPR001099; Chalcone/stilbene synthase, N-terminal|IPR011141; Polyketide synthase, type III|IPR012328; Chalcone/stilbene synthase, C-terminal	K00660 chalcone synthase [EC:2.3.1.74] | (RefSeq) chalcone synthase	Bibenzyl synthase EC=2.3.1.- OS=Phalaenopsis sp. (Moth orchid) Name=BIBSY212 Synonyms=PCS1 PE=2	bibenzyl synthase [Cymbidium hybrid cultivar]	Bibenzyl synthase {ECO:0000313|EMBL:AIM58716.1} OS=Cymbidium hybrid cultivar Name=BBS {ECO:0000313|EMBL:AIM58716.1} PE=2	-
rna-tia000403.3	Superscaffold1	44860831	44985639	IPR001099; Chalcone/stilbene synthase, N-terminal|IPR011141; Polyketide synthase, type III|IPR012328; Chalcone/stilbene synthase, C-terminal	K00660 chalcone synthase [EC:2.3.1.74] | (RefSeq) chalcone synthase	Bibenzyl synthase EC=2.3.1.- OS=Phalaenopsis sp. (Moth orchid) Name=BIBSY212 Synonyms=PCS1 PE=2	bibenzyl synthase [Cymbidium hybrid cultivar]	Bibenzyl synthase {ECO:0000313|EMBL:AIM58716.1} OS=Cymbidium hybrid cultivar Name=BBS {ECO:0000313|EMBL:AIM58716.1} PE=2	-
rna-tia000403.4	Superscaffold1	44860831	44985639	IPR001099; Chalcone/stilbene synthase, N-terminal|IPR011141; Polyketide synthase, type III|IPR012328; Chalcone/stilbene synthase, C-terminal	K00660 chalcone synthase [EC:2.3.1.74] | (RefSeq) chalcone synthase	Bibenzyl synthase EC=2.3.1.- OS=Phalaenopsis sp. (Moth orchid) Name=BIBSY212 Synonyms=PCS1 PE=2	bibenzyl synthase [Cymbidium hybrid cultivar]	Bibenzyl synthase {ECO:0000313|EMBL:AIM58716.1} OS=Cymbidium hybrid cultivar Name=BBS {ECO:0000313|EMBL:AIM58716.1} PE=2	-
rna-tia000404.1	Superscaffold1	45029454	45080479	IPR001179; FKBP-type peptidyl-prolyl cis-trans isomerase domain|IPR013026; Tetratricopeptide repeat-containing domain|IPR013105; Tetratricopeptide repeat 2|IPR019734; Tetratricopeptide repeat|IPR039663; AIP/AIPL1	no KO assigned | (RefSeq) peptidyl-prolyl cis-trans isomerase FKBP42	Peptidyl-prolyl cis-trans isomerase FKBP42 Short=PPIase FKBP42 EC=5.2.1.8 42 kDa peptidyl-prolyl isomerase FK506-binding protein 42 Short=AtFKBP42 Immunophilin FKBP42 Protein TWISTED DWARF 1 Protein ULTRACURVATA 2 Rotamase OS=Arabidopsis thaliana (Mouse-ear cress) ORFNames=MIL23.21 PE=1	peptidyl-prolyl cis-trans isomerase FKBP42 [Phalaenopsis equestris]	Peptidylprolyl isomerase {ECO:0000256|PROSITE-ProRule:PRU00277} EC=5.2.1.8 {ECO:0000256|PROSITE-ProRule:PRU00277} OS=Gossypium hirsutum (Upland cotton) (Gossypium mexicanum) Name=LOC107926707 {ECO:0000313|RefSeq:XP_016713096.1} PE=4	GO:0003755(peptidyl-prolyl cis-trans isomerase activity)
rna-tia000405.1	Superscaffold1	45086698	45089499	-	-	-	-	-	-
rna-tia000406.1	Superscaffold1	45090993	45093410	-	-	-	-	-	-
rna-tia000407.1	Superscaffold1	45100676	45103063	IPR005162; Retrotransposon gag domain	no KO assigned | (RefSeq) uncharacterized LOC107489254	-	uncharacterized protein LOC110098936, partial [Dendrobium catenatum]	HERV-K_6q14.1 provirus ancestral Gag-Pol polyprotein {ECO:0000313|EMBL:JAT41280.1} Fragment OS=Anthurium amnicola ORFNames=g.121591 {ECO:0000313|EMBL:JAT41280.1} PE=4	-
rna-tia000408.1	Superscaffold1	45103196	45104032	-	-	-	-	-	-
rna-tia000409.1	Superscaffold1	45299879	45355262	IPR000719; Protein kinase domain	no KO assigned | (RefSeq) serine/threonine-protein kinase 10	MAP3K epsilon protein kinase 1 {ECO:0000303|PubMed:11489177} Short=AtM3KE1 {ECO:0000303|PubMed:11489177} EC=2.7.11.1 {ECO:0000250|UniProtKB:A0A078CGE6} Mitogen-activated protein kinase kinase kinase 7 {ECO:0000305} OS=Arabidopsis thaliana (Mouse-ear cress) ORFNames=MRP15.19 {ECO:0000312|EMBL:BAB01760.1} PE=1	serine/threonine-protein kinase dst1 [Phalaenopsis equestris]	Uncharacterized protein {ECO:0000313|EnsemblPlants:GSMUA_Achr7P00480_001} OS=Musa acuminata subsp. malaccensis (Wild banana) (Musa malaccensis) PE=4	GO:0032147(activation of protein kinase activity)|GO:0023014(signal transduction by protein phosphorylation)|GO:0005737(cytoplasm)|GO:0005524(ATP binding)|GO:0004674(protein serine/threonine kinase activity)|GO:0004672(protein kinase activity)
rna-tia000409.2	Superscaffold1	45299879	45355930	IPR000719; Protein kinase domain	no KO assigned | (RefSeq) serine/threonine-protein kinase 10 isoform X1	Serine/threonine-protein kinase BLUS1 EC=2.7.11.1 Protein BLUE LIGHT SIGNALING 1 OS=Arabidopsis thaliana (Mouse-ear cress) Name=BLUS1 OrderedLocusNames=At4g14480 ORFNames=dl3280c PE=1	serine/threonine-protein kinase dst1 [Dendrobium catenatum]	Uncharacterized protein {ECO:0000313|EnsemblPlants:GSMUA_Achr7P00480_001} OS=Musa acuminata subsp. malaccensis (Wild banana) (Musa malaccensis) PE=4	GO:0032147(activation of protein kinase activity)|GO:0023014(signal transduction by protein phosphorylation)|GO:0005737(cytoplasm)|GO:0005524(ATP binding)|GO:0004674(protein serine/threonine kinase activity)|GO:0004672(protein kinase activity)
rna-tia000410.1	Superscaffold1	45463590	45472192	IPR010678; Digestive organ expansion factor, predicted	K14774 U3 small nucleolar RNA-associated protein 25 | (RefSeq) U3 small nucleolar RNA-associated protein 25	-	digestive organ expansion factor homolog [Dendrobium catenatum]	U3 small nucleolar RNA-associated protein 25 isoform X1 {ECO:0000313|RefSeq:XP_010263240.1, ECO:0000313|RefSeq:XP_010263241.1} OS=Nelumbo nucifera (Sacred lotus) ECO:0000313|RefSeq:XP_010263241.1} PE=4	GO:0005634(nucleus)
rna-tia000410.2	Superscaffold1	45463580	45472192	IPR010678; Digestive organ expansion factor, predicted	K14774 U3 small nucleolar RNA-associated protein 25 | (RefSeq) U3 small nucleolar RNA-associated protein 25	-	digestive organ expansion factor homolog [Dendrobium catenatum]	U3 small nucleolar RNA-associated protein 25 isoform X1 {ECO:0000313|RefSeq:XP_010263240.1, ECO:0000313|RefSeq:XP_010263241.1} OS=Nelumbo nucifera (Sacred lotus) ECO:0000313|RefSeq:XP_010263241.1} PE=4	GO:0005634(nucleus)
rna-tia000410.3	Superscaffold1	45463580	45472192	IPR010678; Digestive organ expansion factor, predicted	K14774 U3 small nucleolar RNA-associated protein 25 | (RefSeq) U3 small nucleolar RNA-associated protein 25	-	digestive organ expansion factor homolog [Dendrobium catenatum]	U3 small nucleolar RNA-associated protein 25 isoform X1 {ECO:0000313|RefSeq:XP_010263240.1, ECO:0000313|RefSeq:XP_010263241.1} OS=Nelumbo nucifera (Sacred lotus) ECO:0000313|RefSeq:XP_010263241.1} PE=4	GO:0005634(nucleus)
rna-tia000411.1	Superscaffold1	45511040	45581599	IPR002815; Spo11/DNA topoisomerase VI subunit A|IPR013048; Meiotic recombination, Spo11	K10878 meiotic recombination protein SPO11 | (RefSeq) meiotic recombination protein SPO11-1	Meiotic recombination protein SPO11-1 Short=OsSPO11-1 OsSPO11A Putative topoisomerase VI subunit A1 Short=OsTOP6A1 OS=Oryza sativa subsp. japonica (Rice) ORFNames=OJ1112_G08.6, OsJ_12593, OSJNBa0047E24.8 PE=2	meiotic recombination protein SPO11-1 isoform X3 [Phalaenopsis equestris]	Meiotic recombination protein SPO11-1 {ECO:0000313|EMBL:JAT52775.1} OS=Anthurium amnicola ORFNames=g.48398 {ECO:0000313|EMBL:JAT52775.1} PE=4	-
rna-tia000412.1	Superscaffold1	45623938	45630693	IPR003406; Glycosyl transferase, family 14	no KO assigned | (RefSeq) uncharacterized LOC104588211	-	uncharacterized protein LOC110109750 [Dendrobium catenatum]	Uncharacterized protein {ECO:0000313|EMBL:OAY62960.1} OS=Ananas comosus (Pineapple) (Ananas ananas) ORFNames=ACMD2_13207 {ECO:0000313|EMBL:OAY62960.1} PE=4	GO:0016021(integral component of membrane)|GO:0008375(acetylglucosaminyltransferase activity)
rna-tia000413.1	Superscaffold1	45666742	45669310	IPR006910; Rad21/Rec8-like protein, N-terminal|IPR039781; Rad21/Rec8-like protein	K06670 cohesin complex subunit SCC1 | (RefSeq) sister chromatid cohesion 1 protein 3-like isoform X1	Sister chromatid cohesion 1 protein 2 SCC1 homolog 2 Short=AtRAD21-1 OS=Arabidopsis thaliana (Mouse-ear cress) Name=SYN2 OrderedLocusNames=At5g40840 ORFNames=MHK7.7 PE=2	sister chromatid cohesion 1 protein 2 isoform X2 [Dendrobium catenatum]	Sister chromatid cohesion 1 protein 3 {ECO:0000313|EMBL:JAT62959.1} Fragment OS=Anthurium amnicola ORFNames=g.41994 {ECO:0000313|EMBL:JAT62959.1} PE=4	GO:0007062(sister chromatid cohesion)|GO:0006302(double-strand break repair)|GO:0008278(cohesin complex)|GO:0003682(chromatin binding)
rna-tia000414.1	Superscaffold1	45708451	45726711	IPR000909; Phosphatidylinositol-specific phospholipase C, X domain	no KO assigned | (RefSeq) PI-PLC X-box domain-containing protein DDB_G0293730	-	uncharacterized protein LOC110097590 [Dendrobium catenatum]	Uncharacterized protein {ECO:0000313|EMBL:EYU37932.1} OS=Erythranthe guttata (Yellow monkey flower) (Mimulus guttatus) ORFNames=MIMGU_mgv1a010249mg {ECO:0000313|EMBL:EYU37932.1} PE=4	GO:0006629(lipid metabolic process)|GO:0008081(phosphoric diester hydrolase activity)
rna-tia000414.2	Superscaffold1	45714230	45726711	IPR000909; Phosphatidylinositol-specific phospholipase C, X domain	no KO assigned | (RefSeq) PI-PLC X-box domain-containing protein DDB_G0293730	-	uncharacterized protein LOC110097590 [Dendrobium catenatum]	Uncharacterized protein {ECO:0000313|EMBL:EYU37932.1} OS=Erythranthe guttata (Yellow monkey flower) (Mimulus guttatus) ORFNames=MIMGU_mgv1a010249mg {ECO:0000313|EMBL:EYU37932.1} PE=4	GO:0006629(lipid metabolic process)|GO:0008081(phosphoric diester hydrolase activity)
rna-tia000414.3	Superscaffold1	45714330	45726711	IPR000909; Phosphatidylinositol-specific phospholipase C, X domain	no KO assigned | (RefSeq) PI-PLC X-box domain-containing protein DDB_G0293730	-	uncharacterized protein LOC110097590 [Dendrobium catenatum]	Uncharacterized protein {ECO:0000313|EMBL:EYU37932.1} OS=Erythranthe guttata (Yellow monkey flower) (Mimulus guttatus) ORFNames=MIMGU_mgv1a010249mg {ECO:0000313|EMBL:EYU37932.1} PE=4	GO:0006629(lipid metabolic process)|GO:0008081(phosphoric diester hydrolase activity)
rna-tia000414.4	Superscaffold1	45714330	45726711	IPR000909; Phosphatidylinositol-specific phospholipase C, X domain	no KO assigned | (RefSeq) PI-PLC X-box domain-containing protein DDB_G0293730	-	uncharacterized protein LOC110097590 [Dendrobium catenatum]	Uncharacterized protein {ECO:0000313|EMBL:EYU37932.1} OS=Erythranthe guttata (Yellow monkey flower) (Mimulus guttatus) ORFNames=MIMGU_mgv1a010249mg {ECO:0000313|EMBL:EYU37932.1} PE=4	GO:0006629(lipid metabolic process)|GO:0008081(phosphoric diester hydrolase activity)
rna-tia000414.5	Superscaffold1	45723846	45726711	IPR000909; Phosphatidylinositol-specific phospholipase C, X domain	no KO assigned | (RefSeq) PI-PLC X-box domain-containing protein DDB_G0293730	-	uncharacterized protein LOC110097590 [Dendrobium catenatum]	Uncharacterized protein {ECO:0000313|EMBL:EYU37932.1} OS=Erythranthe guttata (Yellow monkey flower) (Mimulus guttatus) ORFNames=MIMGU_mgv1a010249mg {ECO:0000313|EMBL:EYU37932.1} PE=4	GO:0006629(lipid metabolic process)|GO:0008081(phosphoric diester hydrolase activity)
rna-tia000415.1	Superscaffold1	45788120	45790400	IPR024746; Glycosyl hydrolase family 100	no KO assigned | (RefSeq) alkaline/neutral invertase A, mitochondrial-like	Alkaline/neutral invertase A, mitochondrial {ECO:0000305} Short=A/N-INVA {ECO:0000303|PubMed:21441406} EC=3.2.1.26 {ECO:0000269|PubMed:21441406} Precursor OS=Arabidopsis thaliana (Mouse-ear cress) ORFNames=F25P12.99 {ECO:0000312|EMBL:AAG09107.1} PE=1	neutral/alkaline invertase 1, mitochondrial-like [Phalaenopsis equestris]	alkaline/neutral invertase A, mitochondrial-like {ECO:0000313|RefSeq:XP_004495636.1} OS=Cicer arietinum (Chickpea) (Garbanzo) Name=LOC101503498 {ECO:0000313|RefSeq:XP_004495636.1} PE=4	GO:0005987(sucrose catabolic process)|GO:0042542(response to hydrogen peroxide)|GO:0048364(root development)|GO:0005739(mitochondrion)|GO:0033926(glycopeptide alpha-N-acetylgalactosaminidase activity)|GO:0004575(sucrose alpha-glucosidase activity)
rna-tia000416.1	Superscaffold1	45801973	45861851	IPR000719; Protein kinase domain|IPR001245; Serine-threonine/tyrosine-protein kinase, catalytic domain|IPR001611; Leucine-rich repeat|IPR003591; Leucine-rich repeat, typical subtype	no KO assigned | (RefSeq) probable inactive leucine-rich repeat receptor-like protein kinase At3g03770	Probable inactive leucine-rich repeat receptor-like protein kinase At3g03770 Precursor OS=Arabidopsis thaliana (Mouse-ear cress) OrderedLocusNames=At3g03770 ORFNames=F20H23.20 PE=2	probable inactive leucine-rich repeat receptor-like protein kinase At3g03770 [Phalaenopsis equestris] >XP_020592513.1 probable inactive leucine-rich repeat receptor-like protein kinase At3g03770 [Phalaenopsis equestris]	Putative inactive leucine-rich repeat receptor-like protein kinase {ECO:0000313|EMBL:OAY71817.1} Fragment OS=Ananas comosus (Pineapple) (Ananas ananas) ORFNames=ACMD2_00784 {ECO:0000313|EMBL:OAY71817.1} PE=4	GO:0046777(protein autophosphorylation)|GO:0016021(integral component of membrane)|GO:0005886(plasma membrane)|GO:0009506(plasmodesma)|GO:0005524(ATP binding)|GO:0004672(protein kinase activity)
rna-tia000417.1	Superscaffold1	45864762	45871675	-	K02943 large subunit ribosomal protein LP2 | (RefSeq) 60S acidic ribosomal protein P2-like	60S acidic ribosomal protein P2B OS=Zea mays (Maize) Name=RPP2B PE=1	60S acidic ribosomal protein P2B-like [Dendrobium catenatum]	Uncharacterized protein {ECO:0000313|EMBL:KGN48246.1} OS=Cucumis sativus (Cucumber) ORFNames=Csa_6G451490 {ECO:0000313|EMBL:KGN48246.1} PE=3	GO:0006414(translational elongation)|GO:0005840(ribosome)|GO:0003735(structural constituent of ribosome)
rna-tia000418.1	Superscaffold1	45957944	45960851	IPR000783; RNA polymerase, subunit H/Rpb5 C-terminal|IPR005571; RNA polymerase, Rpb5, N-terminal|IPR039531; DNA-directed RNA polymerase subunit Rpb5-like	K03013 DNA-directed RNA polymerases I, II, and III subunit RPABC1 | (RefSeq) DNA-directed RNA polymerases II and IV subunit 5A-like	DNA-directed RNA polymerases II and IV subunit 5A Short=RPB5a DNA-directed RNA polymerase II subunit E RNA polymerase I, II and III 24.3 kDa subunit Short=AtRPB24.3 OS=Arabidopsis thaliana (Mouse-ear cress) ORFNames=MCB17.4, MCB17_5 PE=1	DNA-directed RNA polymerases II and IV subunit 5A-like [Dendrobium catenatum]	DNA-directed RNA polymerases II and IV subunit 5A {ECO:0000313|EMBL:OAY71099.1} OS=Ananas comosus (Pineapple) (Ananas ananas) ORFNames=ACMD2_26883 {ECO:0000313|EMBL:OAY71099.1} PE=3	GO:0006351(transcription, DNA-templated)|GO:0006360(transcription by RNA polymerase I)|GO:0006366(transcription by RNA polymerase II)|GO:0006383(transcription by RNA polymerase III)|GO:0005634(nucleus)|GO:0005736(RNA polymerase I complex)|GO:0005665(RNA polymerase II, core complex)|GO:0005666(RNA polymerase III complex)|GO:0003677(DNA binding)|GO:0003899(DNA-directed 5'-3' RNA polymerase activity)
rna-tia000419.1	Superscaffold1	45962530	45965613	-	-	-	-	-	-
rna-tia000420.1	Superscaffold1	45987048	45988334	IPR002885; Pentatricopeptide repeat	no KO assigned | (RefSeq) pentatricopeptide repeat-containing protein At1g61870, mitochondrial	Pentatricopeptide repeat-containing protein At1g61870, mitochondrial Protein PENTATRICOPEPTIDE REPEAT 336 Precursor OS=Arabidopsis thaliana (Mouse-ear cress) Name=PPR336 OrderedLocusNames=At1g61870 ORFNames=F8K4.8 PE=2	pentatricopeptide repeat-containing protein At1g61870, mitochondrial [Phalaenopsis equestris]	Pentatricopeptide repeat-containing protein At1g61870, mitochondrial {ECO:0000313|EMBL:JAT54943.1} OS=Anthurium amnicola {ECO:0000313|EMBL:JAT43544.1} PE=4	-
rna-tia000421.1	Superscaffold1	45994378	46004705	IPR000462; CDP-alcohol phosphatidyltransferase	K08744 cardiolipin synthase (CMP-forming) [EC:2.7.8.41] | (RefSeq) CDP-diacylglycerol--glycerol-3-phosphate 3-phosphatidyltransferase 1, chloroplastic	Cardiolipin synthase (CMP-forming), mitochondrial Short=CLS EC=2.7.8.41 {ECO:0000269|PubMed:15527784, ECO:0000269|PubMed:15811335} Phosphatidylglycerophosphate synthase 3 Short=PGP synthase 3 Precursor OS=Arabidopsis thaliana (Mouse-ear cress) ORFNames=T4B21.19 PE=1	CDP-diacylglycerol--glycerol-3-phosphate 3-phosphatidyltransferase 1, chloroplastic [Phalaenopsis equestris]	Putative cardiolipin synthase 1 {ECO:0000313|EMBL:JAT49641.1} Fragment OS=Anthurium amnicola ORFNames=g.25365 {ECO:0000313|EMBL:JAT49641.1} PE=3	GO:0032049(cardiolipin biosynthetic process)|GO:0046474(glycerophospholipid biosynthetic process)|GO:0008654(phospholipid biosynthetic process)|GO:0016020(membrane)|GO:0005739(mitochondrion)|GO:0016021(integral component of membrane)|GO:0008808(cardiolipin synthase activity)|GO:0016780(phosphotransferase activity, for other substituted phosphate groups)
rna-tia000422.1	Superscaffold1	46010175	46011143	-	no KO assigned | (RefSeq) uncharacterized LOC104599202	-	uncharacterized protein LOC110106591 [Dendrobium catenatum]	uncharacterized protein LOC104599202 {ECO:0000313|RefSeq:XP_010259945.1} OS=Nelumbo nucifera (Sacred lotus) Name=LOC104599202 {ECO:0000313|RefSeq:XP_010259945.1} PE=4	GO:0016021(integral component of membrane)|GO:0005794(Golgi apparatus)|GO:0005886(plasma membrane)
rna-tia000422.2	Superscaffold1	46005563	46011143	-	no KO assigned | (RefSeq) uncharacterized LOC104599202	-	uncharacterized protein LOC110106591 [Dendrobium catenatum]	uncharacterized protein LOC104599202 {ECO:0000313|RefSeq:XP_010259945.1} OS=Nelumbo nucifera (Sacred lotus) Name=LOC104599202 {ECO:0000313|RefSeq:XP_010259945.1} PE=4	GO:0016021(integral component of membrane)|GO:0005794(Golgi apparatus)|GO:0005886(plasma membrane)
rna-tia000423.1	Superscaffold1	46023604	46024673	-	-	-	-	-	-
rna-tia000424.1	Superscaffold1	46066169	46092365	-	no KO assigned | (RefSeq) uncharacterized LOC105038903	-	uncharacterized protein LOC110094261 [Dendrobium catenatum]	Uncharacterized protein {ECO:0000313|EMBL:EMJ01569.1} OS=Prunus persica (Peach) (Amygdalus persica) ORFNames=PRUPE_ppa010750mg {ECO:0000313|EMBL:EMJ01569.1} PE=4	-
rna-tia000425.1	Superscaffold1	46094219	46114991	-	K00472 prolyl 4-hydroxylase [EC:1.14.11.2] | (RefSeq) prolyl 4-hydroxylase 1	Prolyl 4-hydroxylase 1 {ECO:0000305} Short=AtP4H-1 {ECO:0000303|PubMed:11976332} Short=AtP4H1 {ECO:0000303|Ref.6} EC=1.14.11.2 {ECO:0000269|PubMed:11976332} OS=Arabidopsis thaliana (Mouse-ear cress) ORFNames=MFL8 PE=1	prolyl 4-hydroxylase 1 isoform X2 [Dendrobium catenatum]	Uncharacterized protein {ECO:0000313|EnsemblPlants:MLOC_77814.1} OS=Hordeum vulgare subsp. vulgare (Domesticated barley) PE=4	-
rna-tia000426.1	Superscaffold1	46123707	46138135	-	no KO assigned | (RAP-DB) Os05g0501650; Hypothetical protein.	L-galactono-1,4-lactone dehydrogenase 2, mitochondrial EC=1.3.2.3 Precursor OS=Oryza sativa subsp. japonica (Rice) ORFNames=OsJ_35179 PE=2	Os05g0501650, partial [Oryza sativa Japonica Group]	Os05g0501650 protein {ECO:0000313|EMBL:BAS94772.1} Fragment OS=Oryza sativa subsp. japonica (Rice) ORFNames=OSNPB_050501650 {ECO:0000313|EMBL:BAS94772.1} PE=4	-
rna-tia000426.2	Superscaffold1	46093688	46144699	IPR005123; Oxoglutarate/iron-dependent dioxygenase|IPR006620; Prolyl 4-hydroxylase, alpha subunit	K00472 prolyl 4-hydroxylase [EC:1.14.11.2] | (RefSeq) prolyl 4-hydroxylase 1	Prolyl 4-hydroxylase 1 {ECO:0000305} Short=AtP4H-1 {ECO:0000303|PubMed:11976332} Short=AtP4H1 {ECO:0000303|Ref.6} EC=1.14.11.2 {ECO:0000269|PubMed:11976332} OS=Arabidopsis thaliana (Mouse-ear cress) ORFNames=MFL8 PE=1	prolyl 4-hydroxylase 1 isoform X1 [Dendrobium catenatum]	Prolyl 4-hydroxylase subunit alpha-1 {ECO:0000313|EMBL:JAT51834.1} OS=Anthurium amnicola ORFNames=g.41104 {ECO:0000313|EMBL:JAT51834.1} PE=4	GO:0018401(peptidyl-proline hydroxylation to 4-hydroxy-L-proline)|GO:0005783(endoplasmic reticulum)|GO:0016021(integral component of membrane)|GO:0005506(iron ion binding)|GO:0031418(L-ascorbic acid binding)|GO:0016705(oxidoreductase activity, acting on paired donors, with incorporation or reduction of molecular oxygen)
rna-tia000426.3	Superscaffold1	46093688	46144699	IPR005123; Oxoglutarate/iron-dependent dioxygenase|IPR006620; Prolyl 4-hydroxylase, alpha subunit	K00472 prolyl 4-hydroxylase [EC:1.14.11.2] | (RefSeq) prolyl 4-hydroxylase 1-like	Prolyl 4-hydroxylase 1 {ECO:0000305} Short=AtP4H-1 {ECO:0000303|PubMed:11976332} Short=AtP4H1 {ECO:0000303|Ref.6} EC=1.14.11.2 {ECO:0000269|PubMed:11976332} OS=Arabidopsis thaliana (Mouse-ear cress) ORFNames=MFL8 PE=1	prolyl 4-hydroxylase 1 isoform X2 [Dendrobium catenatum]	Prolyl 4-hydroxylase 1 {ECO:0000313|EMBL:OAY81091.1} Fragment OS=Ananas comosus (Pineapple) (Ananas ananas) ORFNames=ACMD2_19273 {ECO:0000313|EMBL:OAY81091.1} PE=4	GO:0018401(peptidyl-proline hydroxylation to 4-hydroxy-L-proline)|GO:0005783(endoplasmic reticulum)|GO:0016021(integral component of membrane)|GO:0005506(iron ion binding)|GO:0031418(L-ascorbic acid binding)|GO:0016705(oxidoreductase activity, acting on paired donors, with incorporation or reduction of molecular oxygen)
rna-tia000427.1	Superscaffold1	46445544	46446009	-	no KO assigned | (RefSeq) uncharacterized protein LOC104000730	-	uncharacterized protein LOC110094217 [Dendrobium catenatum]	Uncharacterized protein {ECO:0000313|EMBL:KMZ60635.1} OS=Zostera marina (Eelgrass) ORFNames=ZOSMA_58G00930 {ECO:0000313|EMBL:KMZ60635.1} PE=4	-
rna-tia000427.2	Superscaffold1	46445086	46446009	-	no KO assigned | (RefSeq) uncharacterized LOC105034233	-	uncharacterized protein LOC110094217 [Dendrobium catenatum]	Uncharacterized protein {ECO:0000313|EMBL:KMZ60635.1} OS=Zostera marina (Eelgrass) ORFNames=ZOSMA_58G00930 {ECO:0000313|EMBL:KMZ60635.1} PE=4	-
rna-tia000428.1	Superscaffold1	46447785	46448611	-	no KO assigned | (RefSeq) uncharacterized protein LOC103989270	-	uncharacterized protein LOC110033013 [Phalaenopsis equestris] >XP_020594853.1 uncharacterized protein LOC110034955 [Phalaenopsis equestris] >XP_020598199.1 uncharacterized protein LOC110037817 [Phalaenopsis equestris]	Uncharacterized protein {ECO:0000313|EnsemblPlants:GSMUA_Achr2P06070_001} OS=Musa acuminata subsp. malaccensis (Wild banana) (Musa malaccensis) PE=4	-
rna-tia000429.1	Superscaffold1	46462526	46486805	IPR001806; Small GTPase	K07904 Ras-related protein Rab-11A | (RefSeq) ras-related protein RABA5c	Ras-related protein RABA5c Short=AtRABA5c Ras-related protein Ara-4 Ras-related protein Rab11F Short=AtRab11F OS=Arabidopsis thaliana (Mouse-ear cress) ORFNames=F14B2.7 PE=1	PREDICTED: ras-related protein RABA5e-like isoform X1 [Elaeis guineensis]	Putative uncharacterized protein {ECO:0000313|EMBL:CAN66526.1} OS=Vitis vinifera (Grape) ORFNames=VITISV_043978 {ECO:0000313|EMBL:CAN66526.1} PE=4	GO:0006886(intracellular protein transport)|GO:0032482(Rab protein signal transduction)|GO:0005525(GTP binding)|GO:0003924(GTPase activity)
rna-tia000429.2	Superscaffold1	46462253	46486934	IPR001806; Small GTPase	K07904 Ras-related protein Rab-11A | (RefSeq) ras-related protein RABA5c	Ras-related protein RABA5d Short=AtRABA5d OS=Arabidopsis thaliana (Mouse-ear cress) Name=RABA5D OrderedLocusNames=At2g31680 ORFNames=T9H9.20 PE=1	ras-related protein RABA5c [Dendrobium catenatum]	ras-related protein RABA5c {ECO:0000313|RefSeq:XP_010241769.1} OS=Nelumbo nucifera (Sacred lotus) Name=LOC104586291 {ECO:0000313|RefSeq:XP_010241769.1} PE=4	GO:0006886(intracellular protein transport)|GO:0032482(Rab protein signal transduction)|GO:0005525(GTP binding)|GO:0003924(GTPase activity)
rna-tia000430.1	Superscaffold1	46571202	46586502	IPR004364; Aminoacyl-tRNA synthetase, class II (D/K/N)	K01893 asparaginyl-tRNA synthetase [EC:6.1.1.22] | (RefSeq) asparagine--tRNA ligase, cytoplasmic 2-like	Asparagine--tRNA ligase, cytoplasmic 2 {ECO:0000305} EC=6.1.1.22 {ECO:0000305} Asparaginyl-tRNA synthetase 2 {ECO:0000305} Short=AsnRS 2 {ECO:0000305} AtNS2 {ECO:0000303|PubMed:9655910} OS=Arabidopsis thaliana (Mouse-ear cress) OrderedLocusNames=At3g07420 ORFNames=F21O3.13 PE=1	asparagine--tRNA ligase, cytoplasmic 2 [Dendrobium catenatum]	Asparagine--tRNA ligase, cytoplasmic 2 {ECO:0000313|EMBL:OAY79998.1} OS=Ananas comosus (Pineapple) (Ananas ananas) ORFNames=ACMD2_25697 {ECO:0000313|EMBL:OAY79998.1} PE=4	GO:0006421(asparaginyl-tRNA aminoacylation)|GO:0006418(tRNA aminoacylation for protein translation)|GO:0004816(asparagine-tRNA ligase activity)|GO:0005524(ATP binding)|GO:0004812(aminoacyl-tRNA ligase activity)
rna-tia000430.2	Superscaffold1	46571071	46586761	IPR004364; Aminoacyl-tRNA synthetase, class II (D/K/N)	K01893 asparaginyl-tRNA synthetase [EC:6.1.1.22] | (RefSeq) asparagine--tRNA ligase, cytoplasmic 2-like	Asparagine--tRNA ligase, cytoplasmic 2 {ECO:0000305} EC=6.1.1.22 {ECO:0000305} Asparaginyl-tRNA synthetase 2 {ECO:0000305} Short=AsnRS 2 {ECO:0000305} AtNS2 {ECO:0000303|PubMed:9655910} OS=Arabidopsis thaliana (Mouse-ear cress) OrderedLocusNames=At3g07420 ORFNames=F21O3.13 PE=1	asparagine--tRNA ligase, cytoplasmic 2 [Dendrobium catenatum]	Asparagine--tRNA ligase, cytoplasmic 2 {ECO:0000313|EMBL:OAY79998.1} OS=Ananas comosus (Pineapple) (Ananas ananas) ORFNames=ACMD2_25697 {ECO:0000313|EMBL:OAY79998.1} PE=4	GO:0006421(asparaginyl-tRNA aminoacylation)|GO:0006418(tRNA aminoacylation for protein translation)|GO:0004816(asparagine-tRNA ligase activity)|GO:0005524(ATP binding)|GO:0004812(aminoacyl-tRNA ligase activity)
rna-tia000431.1	Superscaffold1	46621562	46646539	IPR001680; WD40 repeat|IPR012952; BING4, C-terminal domain|IPR017986; WD40-repeat-containing domain|IPR040315; WD repeat-containing protein WDR46/Utp7	K14768 U3 small nucleolar RNA-associated protein 7 | (RefSeq) probable U3 small nucleolar RNA-associated protein 7	Pre-mRNA-processing factor 19 {ECO:0000305} EC=2.3.2.27 {ECO:0000269|PubMed:19825583} Plant U-box protein 72 Short=OsPUB72 RING-type E3 ubiquitin transferase PRP19 {ECO:0000305} U-box domain-containing protein 72 OS=Oryza sativa subsp. japonica (Rice) ORFNames=OsJ_31829, OSJNBa0006L06.5 PE=2	probable U3 small nucleolar RNA-associated protein 7 [Dendrobium catenatum] >XP_020693366.1 probable U3 small nucleolar RNA-associated protein 7 [Dendrobium catenatum] >XP_020693367.1 probable U3 small nucleolar RNA-associated protein 7 [Dendrobium catenatum] >XP_020693368.1 probable U3 small nucleolar RNA-associated protein 7 [Dendrobium catenatum]	Uncharacterized protein {ECO:0000313|EnsemblPlants:GSMUA_Achr6P16550_001} OS=Musa acuminata subsp. malaccensis (Wild banana) (Musa malaccensis) PE=4	GO:0000462(maturation of SSU-rRNA from tricistronic rRNA transcript (SSU-rRNA, 5.8S rRNA, LSU-rRNA))|GO:0005730(nucleolus)|GO:0032040(small-subunit processome)
rna-tia000431.2	Superscaffold1	46621562	46646640	IPR001680; WD40 repeat|IPR012952; BING4, C-terminal domain|IPR017986; WD40-repeat-containing domain|IPR040315; WD repeat-containing protein WDR46/Utp7	K14768 U3 small nucleolar RNA-associated protein 7 | (RefSeq) probable U3 small nucleolar RNA-associated protein 7	Pre-mRNA-processing factor 19 {ECO:0000305} EC=2.3.2.27 {ECO:0000269|PubMed:19825583} Plant U-box protein 72 Short=OsPUB72 RING-type E3 ubiquitin transferase PRP19 {ECO:0000305} U-box domain-containing protein 72 OS=Oryza sativa subsp. japonica (Rice) ORFNames=OsJ_31829, OSJNBa0006L06.5 PE=2	probable U3 small nucleolar RNA-associated protein 7 [Dendrobium catenatum] >XP_020693366.1 probable U3 small nucleolar RNA-associated protein 7 [Dendrobium catenatum] >XP_020693367.1 probable U3 small nucleolar RNA-associated protein 7 [Dendrobium catenatum] >XP_020693368.1 probable U3 small nucleolar RNA-associated protein 7 [Dendrobium catenatum]	Uncharacterized protein {ECO:0000313|EnsemblPlants:GSMUA_Achr6P16550_001} OS=Musa acuminata subsp. malaccensis (Wild banana) (Musa malaccensis) PE=4	GO:0000462(maturation of SSU-rRNA from tricistronic rRNA transcript (SSU-rRNA, 5.8S rRNA, LSU-rRNA))|GO:0005730(nucleolus)|GO:0032040(small-subunit processome)
rna-tia000431.3	Superscaffold1	46633709	46646640	IPR001680; WD40 repeat|IPR012952; BING4, C-terminal domain|IPR017986; WD40-repeat-containing domain|IPR040315; WD repeat-containing protein WDR46/Utp7	K14768 U3 small nucleolar RNA-associated protein 7 | (RefSeq) probable U3 small nucleolar RNA-associated protein 7	Pre-mRNA-processing factor 19 {ECO:0000305} EC=2.3.2.27 {ECO:0000269|PubMed:19825583} Plant U-box protein 72 Short=OsPUB72 RING-type E3 ubiquitin transferase PRP19 {ECO:0000305} U-box domain-containing protein 72 OS=Oryza sativa subsp. japonica (Rice) ORFNames=OsJ_31829, OSJNBa0006L06.5 PE=2	probable U3 small nucleolar RNA-associated protein 7 [Dendrobium catenatum] >XP_020693366.1 probable U3 small nucleolar RNA-associated protein 7 [Dendrobium catenatum] >XP_020693367.1 probable U3 small nucleolar RNA-associated protein 7 [Dendrobium catenatum] >XP_020693368.1 probable U3 small nucleolar RNA-associated protein 7 [Dendrobium catenatum]	Uncharacterized protein {ECO:0000313|EnsemblPlants:GSMUA_Achr6P16550_001} OS=Musa acuminata subsp. malaccensis (Wild banana) (Musa malaccensis) PE=4	GO:0000462(maturation of SSU-rRNA from tricistronic rRNA transcript (SSU-rRNA, 5.8S rRNA, LSU-rRNA))|GO:0005730(nucleolus)|GO:0032040(small-subunit processome)
rna-tia000432.1	Superscaffold1	46736801	46796610	IPR001173; Glycosyltransferase 2-like|IPR039528; DPM1-like	K00721 dolichol-phosphate mannosyltransferase [EC:2.4.1.83] | (RefSeq) hypothetical protein	Dolichol-phosphate mannosyltransferase subunit 1 {ECO:0000305} EC=2.4.1.83 {ECO:0000269|PubMed:21558543} Dol-P-Man synthase1 {ECO:0000303|PubMed:21558543} Dolichol-phosphate mannose synthase subunit 1 {ECO:0000305} Short=DPM synthase subunit 1 {ECO:0000305} OS=Arabidopsis thaliana (Mouse-ear cress) ORFNames=F2D10.6 {ECO:0000312|EMBL:AAF80640.1} PE=1	dolichol-phosphate mannosyltransferase subunit 1 [Dendrobium catenatum] >XP_020694918.1 dolichol-phosphate mannosyltransferase subunit 1 [Dendrobium catenatum] >XP_020694919.1 dolichol-phosphate mannosyltransferase subunit 1 [Dendrobium catenatum]	Putative uncharacterized protein {ECO:0000313|EMBL:EFH69379.1} OS=Arabidopsis lyrata subsp. lyrata (Lyre-leaved rock-cress) ORFNames=ARALYDRAFT_889509 {ECO:0000313|EMBL:EFH69379.1} PE=4	GO:0006486(protein glycosylation)|GO:0060359(response to ammonium ion)|GO:0019348(dolichol metabolic process)|GO:0006506(GPI anchor biosynthetic process)|GO:0035269(protein O-linked mannosylation)|GO:0005783(endoplasmic reticulum)|GO:0033185(dolichol-phosphate-mannose synthase complex)|GO:0005789(endoplasmic reticulum membrane)|GO:0004582(dolichyl-phosphate beta-D-mannosyltransferase activity)
rna-tia000432.2	Superscaffold1	46736662	46796924	IPR001173; Glycosyltransferase 2-like|IPR039528; DPM1-like	K00721 dolichol-phosphate mannosyltransferase [EC:2.4.1.83] | (RefSeq) hypothetical protein	Dolichol-phosphate mannosyltransferase subunit 1 {ECO:0000305} EC=2.4.1.83 {ECO:0000269|PubMed:21558543} Dol-P-Man synthase1 {ECO:0000303|PubMed:21558543} Dolichol-phosphate mannose synthase subunit 1 {ECO:0000305} Short=DPM synthase subunit 1 {ECO:0000305} OS=Arabidopsis thaliana (Mouse-ear cress) ORFNames=F2D10.6 {ECO:0000312|EMBL:AAF80640.1} PE=1	dolichol-phosphate mannosyltransferase subunit 1 [Dendrobium catenatum] >XP_020694918.1 dolichol-phosphate mannosyltransferase subunit 1 [Dendrobium catenatum] >XP_020694919.1 dolichol-phosphate mannosyltransferase subunit 1 [Dendrobium catenatum]	Putative uncharacterized protein {ECO:0000313|EMBL:EFH69379.1} OS=Arabidopsis lyrata subsp. lyrata (Lyre-leaved rock-cress) ORFNames=ARALYDRAFT_889509 {ECO:0000313|EMBL:EFH69379.1} PE=4	GO:0006486(protein glycosylation)|GO:0060359(response to ammonium ion)|GO:0005783(endoplasmic reticulum)|GO:0033185(dolichol-phosphate-mannose synthase complex)|GO:0004582(dolichyl-phosphate beta-D-mannosyltransferase activity)
rna-tia000432.3	Superscaffold1	46736662	46796924	IPR001173; Glycosyltransferase 2-like|IPR039528; DPM1-like	K00721 dolichol-phosphate mannosyltransferase [EC:2.4.1.83] | (RefSeq) hypothetical protein	Dolichol-phosphate mannosyltransferase subunit 1 {ECO:0000305} EC=2.4.1.83 {ECO:0000269|PubMed:21558543} Dol-P-Man synthase1 {ECO:0000303|PubMed:21558543} Dolichol-phosphate mannose synthase subunit 1 {ECO:0000305} Short=DPM synthase subunit 1 {ECO:0000305} OS=Arabidopsis thaliana (Mouse-ear cress) ORFNames=F2D10.6 {ECO:0000312|EMBL:AAF80640.1} PE=1	dolichol-phosphate mannosyltransferase subunit 1 [Dendrobium catenatum] >XP_020694918.1 dolichol-phosphate mannosyltransferase subunit 1 [Dendrobium catenatum] >XP_020694919.1 dolichol-phosphate mannosyltransferase subunit 1 [Dendrobium catenatum]	Uncharacterized protein {ECO:0000313|EMBL:ESQ34736.1} OS=Eutrema salsugineum (Saltwater cress) (Sisymbrium salsugineum) ORFNames=EUTSA_v10008599mg {ECO:0000313|EMBL:ESQ34736.1} PE=4	GO:0006486(protein glycosylation)|GO:0060359(response to ammonium ion)|GO:0005783(endoplasmic reticulum)|GO:0033185(dolichol-phosphate-mannose synthase complex)|GO:0004582(dolichyl-phosphate beta-D-mannosyltransferase activity)
rna-tia000433.1	Superscaffold1	46800863	46811080	IPR003829; Pirin, N-terminal domain|IPR008778; Pirin, C-terminal domain	K06911 uncharacterized protein | (RefSeq) pirin-like protein	Pirin-like protein OS=Solanum lycopersicum (Tomato) (Lycopersicon esculentum) PE=2	pirin-like protein [Phalaenopsis equestris]	Pirin-like protein {ECO:0000313|EMBL:JAE13494.1} OS=Arundo donax (Giant reed) (Donax arundinaceus) PE=3	-
rna-tia000433.2	Superscaffold1	46800263	46802077	IPR003829; Pirin, N-terminal domain|IPR008778; Pirin, C-terminal domain	K06911 uncharacterized protein | (RefSeq) pirin-like protein	Pirin-like protein OS=Solanum lycopersicum (Tomato) (Lycopersicon esculentum) PE=2	pirin-like protein [Phalaenopsis equestris]	Pirin-like protein {ECO:0000313|EMBL:JAE13494.1} OS=Arundo donax (Giant reed) (Donax arundinaceus) PE=3	-
rna-tia000434.1	Superscaffold1	46812577	46813668	IPR003829; Pirin, N-terminal domain	K06911 uncharacterized protein | (RefSeq) pirin-like protein	Pirin-like protein OS=Solanum lycopersicum (Tomato) (Lycopersicon esculentum) PE=2	pirin-like protein [Dendrobium catenatum]	Uncharacterized protein {ECO:0000313|EMBL:KMT11038.1} OS=Beta vulgaris subsp. vulgaris ORFNames=BVRB_5g112570 {ECO:0000313|EMBL:KMT11038.1} PE=3	-
rna-tia000435.1	Superscaffold1	47010918	47013328	-	-	-	-	-	-
rna-tia000436.1	Superscaffold1	47042099	47048764	-	no KO assigned | (RefSeq) uncharacterized LOC105051217	-	uncharacterized protein LOC110108576 [Dendrobium catenatum]	Cytoplasmic dynein 1 light intermediate chain 1 {ECO:0000313|EMBL:KHG01240.1} OS=Gossypium arboreum (Tree cotton) (Gossypium nanking) ORFNames=F383_23220 {ECO:0000313|EMBL:KHG01240.1} PE=4	GO:0006629(lipid metabolic process)|GO:0016021(integral component of membrane)|GO:0016787(hydrolase activity)
rna-tia000437.1	Superscaffold1	47049888	47055553	-	no KO assigned | (RefSeq) uncharacterized LOC105051217	-	uncharacterized protein LOC110108576 [Dendrobium catenatum]	Lipase_3 domain-containing protein {ECO:0000313|EMBL:GAV70759.1} OS=Cephalotus follicularis (Albany pitcher plant) ORFNames=CFOL_v3_14257 {ECO:0000313|EMBL:GAV70759.1} PE=4	GO:0006629(lipid metabolic process)|GO:0016021(integral component of membrane)|GO:0016787(hydrolase activity)
rna-tia000438.1	Superscaffold1	47059633	47072635	-	-	-	-	-	-
rna-tia000439.1	Superscaffold1	47074457	47075866	-	-	-	-	-	-
rna-tia000440.1	Superscaffold1	47081007	47103717	IPR002921; Fungal lipase-like domain	no KO assigned | (RefSeq) uncharacterized LOC105051217	Protein EDS1B {ECO:0000305} Enhanced disease susceptibility 1 protein B OS=Arabidopsis thaliana (Mouse-ear cress) ORFNames=T17F15.50 {ECO:0000312|EMBL:CAB41131.1} PE=1	uncharacterized protein LOC110108576 [Dendrobium catenatum]	Uncharacterized protein {ECO:0000313|EnsemblPlants:GSMUA_Achr10P17100_001} OS=Musa acuminata subsp. malaccensis (Wild banana) (Musa malaccensis) PE=4	-
rna-tia000440.2	Superscaffold1	47042099	47103717	-	no KO assigned | (RefSeq) uncharacterized LOC105051217	-	uncharacterized protein LOC110108576 [Dendrobium catenatum]	Os02g0481700 protein {ECO:0000313|EMBL:BAF08766.1} Fragment OS=Oryza sativa subsp. japonica (Rice) ORFNames=OSNPB_020481700 {ECO:0000313|EMBL:BAS78691.1} PE=4	GO:0006629(lipid metabolic process)|GO:0016021(integral component of membrane)|GO:0016787(hydrolase activity)
rna-tia000441.1	Superscaffold1	47176596	47184269	-	-	-	-	-	-
rna-tia000442.1	Superscaffold1	47268047	47303205	IPR000717; Proteasome component (PCI) domain|IPR019585; 26S proteasome regulatory subunit Rpn7/COP9 signalosome complex subunit 1	K03037 26S proteasome regulatory subunit N7 | (RefSeq) 26S proteasome non-ATPase regulatory subunit 6	26S proteasome non-ATPase regulatory subunit 6 26S proteasome regulatory particle non-ATPase subunit 7 Short=OsRPN7 26S proteasome regulatory subunit RPN7 OS=Oryza sativa subsp. japonica (Rice) OSJNBa0081L15.15 PE=2	26S proteasome non-ATPase regulatory subunit 6 [Dendrobium catenatum]	Uncharacterized protein {ECO:0000313|EMBL:EMJ10433.1} OS=Prunus persica (Peach) (Amygdalus persica) ORFNames=PRUPE_ppa006999mg {ECO:0000313|EMBL:EMJ10433.1} PE=4	GO:0043161(proteasome-mediated ubiquitin-dependent protein catabolic process)|GO:0000502(proteasome complex)
rna-tia000443.1	Superscaffold1	47357277	47366086	-	-	-	-	-	-
rna-tia000444.1	Superscaffold1	47421928	47466032	IPR020532; Cycloeucalenol cycloisomerase	K08246 cycloeucalenol cycloisomerase [EC:5.5.1.9] | (RefSeq) cycloeucalenol cycloisomerase	Cycloeucalenol cycloisomerase EC=5.5.1.9 Cycloeucalenol--obtusifoliol isomerase Cyclopropyl sterol isomerase OS=Arabidopsis thaliana (Mouse-ear cress) Name=CPI1 OrderedLocusNames=At5g50375 ORFNames=MXI22.9 PE=2	PREDICTED: cycloeucalenol cycloisomerase [Elaeis guineensis]	Cycloeucalenol cycloisomerase {ECO:0000313|EMBL:OAY71821.1} OS=Ananas comosus (Pineapple) (Ananas ananas) ORFNames=ACMD2_00780 {ECO:0000313|EMBL:OAY71821.1} PE=4	GO:0016021(integral component of membrane)|GO:0047793(cycloeucalenol cycloisomerase activity)
rna-tia000444.2	Superscaffold1	47421928	47466032	IPR020532; Cycloeucalenol cycloisomerase	K08246 cycloeucalenol cycloisomerase [EC:5.5.1.9] | (RefSeq) cycloeucalenol cycloisomerase	Cycloeucalenol cycloisomerase EC=5.5.1.9 Cycloeucalenol--obtusifoliol isomerase Cyclopropyl sterol isomerase OS=Arabidopsis thaliana (Mouse-ear cress) Name=CPI1 OrderedLocusNames=At5g50375 ORFNames=MXI22.9 PE=2	PREDICTED: cycloeucalenol cycloisomerase [Elaeis guineensis]	Cycloeucalenol cycloisomerase {ECO:0000313|EMBL:OAY71821.1} OS=Ananas comosus (Pineapple) (Ananas ananas) ORFNames=ACMD2_00780 {ECO:0000313|EMBL:OAY71821.1} PE=4	GO:0016021(integral component of membrane)|GO:0047793(cycloeucalenol cycloisomerase activity)
rna-tia000445.1	Superscaffold1	47568761	47589490	IPR000225; Armadillo|IPR003613; U box domain	no KO assigned | (RefSeq) U-box domain-containing protein 6	U-box domain-containing protein 6 EC=2.3.2.27 Plant U-box protein 6 RING-type E3 ubiquitin transferase PUB6 {ECO:0000305} OS=Arabidopsis thaliana (Mouse-ear cress) Name=PUB6 OrderedLocusNames=At1g24330 ORFNames=F3I6.27 PE=2	U-box domain-containing protein 6-like [Dendrobium catenatum] >XP_020694906.1 U-box domain-containing protein 6-like [Dendrobium catenatum] >XP_020694907.1 U-box domain-containing protein 6-like [Dendrobium catenatum]	RING-type E3 ubiquitin transferase {ECO:0000256|SAAS:SAAS00702733} EC=2.3.2.27 {ECO:0000256|SAAS:SAAS00702733} OS=Vitis vinifera (Grape) OrderedLocusNames=VIT_01s0010g02890 {ECO:0000313|EMBL:CCB51258.1} PE=4	GO:0005737(cytoplasm)|GO:0005634(nucleus)|GO:0004842(ubiquitin-protein transferase activity)
rna-tia000445.2	Superscaffold1	47568761	47589490	IPR000225; Armadillo|IPR003613; U box domain	no KO assigned | (RefSeq) U-box domain-containing protein 6	U-box domain-containing protein 6 EC=2.3.2.27 Plant U-box protein 6 RING-type E3 ubiquitin transferase PUB6 {ECO:0000305} OS=Arabidopsis thaliana (Mouse-ear cress) Name=PUB6 OrderedLocusNames=At1g24330 ORFNames=F3I6.27 PE=2	U-box domain-containing protein 6-like [Dendrobium catenatum] >XP_020694906.1 U-box domain-containing protein 6-like [Dendrobium catenatum] >XP_020694907.1 U-box domain-containing protein 6-like [Dendrobium catenatum]	RING-type E3 ubiquitin transferase {ECO:0000256|SAAS:SAAS00702733} EC=2.3.2.27 {ECO:0000256|SAAS:SAAS00702733} OS=Vitis vinifera (Grape) OrderedLocusNames=VIT_01s0010g02890 {ECO:0000313|EMBL:CCB51258.1} PE=4	GO:0005737(cytoplasm)|GO:0005634(nucleus)|GO:0004842(ubiquitin-protein transferase activity)
rna-tia000445.3	Superscaffold1	47568761	47589490	IPR000225; Armadillo|IPR003613; U box domain	no KO assigned | (RefSeq) U-box domain-containing protein 6	U-box domain-containing protein 6 EC=2.3.2.27 Plant U-box protein 6 RING-type E3 ubiquitin transferase PUB6 {ECO:0000305} OS=Arabidopsis thaliana (Mouse-ear cress) Name=PUB6 OrderedLocusNames=At1g24330 ORFNames=F3I6.27 PE=2	U-box domain-containing protein 6-like [Dendrobium catenatum] >XP_020694906.1 U-box domain-containing protein 6-like [Dendrobium catenatum] >XP_020694907.1 U-box domain-containing protein 6-like [Dendrobium catenatum]	RING-type E3 ubiquitin transferase {ECO:0000256|SAAS:SAAS00702733} EC=2.3.2.27 {ECO:0000256|SAAS:SAAS00702733} OS=Nelumbo nucifera (Sacred lotus) Name=LOC104592926 {ECO:0000313|RefSeq:XP_010250775.1} PE=4	GO:0005737(cytoplasm)|GO:0005634(nucleus)|GO:0004842(ubiquitin-protein transferase activity)
rna-tia000446.1	Superscaffold1	47594623	47629073	IPR011598; Myc-type, basic helix-loop-helix (bHLH) domain	no KO assigned | (RefSeq) transcription factor bHLH129	Transcription factor bHLH128 Basic helix-loop-helix protein 128 Short=AtbHLH128 Short=bHLH 128 Transcription factor EN 74 bHLH transcription factor bHLH128 OS=Arabidopsis thaliana (Mouse-ear cress) ORFNames=T20M3.7 PE=1	transcription factor bHLH128 [Phalaenopsis equestris]	Uncharacterized protein {ECO:0000313|EnsemblPlants:GSMUA_Achr1P27710_001} OS=Musa acuminata subsp. malaccensis (Wild banana) (Musa malaccensis) PE=4	GO:0005634(nucleus)|GO:0001228(DNA-binding transcription activator activity, RNA polymerase II-specific)|GO:0046983(protein dimerization activity)
rna-tia000447.1	Superscaffold1	47714606	47720732	-	no KO assigned | (RefSeq) (-)-alpha-terpineol synthase-like	Myrcene synthase, chloroplastic EC=4.2.3.15 Precursor OS=Quercus ilex (Holly oak) PE=1	alpha-terpineol synthase, chloroplastic-like [Dendrobium catenatum]	(-)-alpha-terpineol synthase-like {ECO:0000313|RefSeq:XP_009779942.1} OS=Nicotiana sylvestris (Wood tobacco) (South American tobacco) Name=LOC104229064 {ECO:0000313|RefSeq:XP_009779942.1} PE=3	-
rna-tia000448.1	Superscaffold1	47720859	47722879	IPR001906; Terpene synthase, N-terminal domain|IPR005630; Terpene synthase, metal-binding domain	K12742 isoprene synthase [EC:4.2.3.27] | (RefSeq) tricyclene synthase EBOS, chloroplastic-like	Tricyclene synthase, chloroplastic EC=4.2.3.105 (E)-beta-ocimene synthase EC=4.2.3.106 (E,E)-alpha-farnesene synthase EC=4.2.3.46 Terpenoid synthase 3 Short=AtTPS03 Precursor OS=Arabidopsis thaliana (Mouse-ear cress) Name=TPS03 OrderedLocusNames=At4g16740 ORFNames=dl4395w, FCAALL.18 PE=2	Terpene synthase 10 [Ananas comosus]	Terpene synthase 10 {ECO:0000313|EMBL:OAY75917.1} OS=Ananas comosus (Pineapple) (Ananas ananas) ORFNames=ACMD2_23151 {ECO:0000313|EMBL:OAY75917.1} PE=3	-
[truncated: 25,790 more rows]
