# Supplementary material for: Genome sequencing and resequencing identified three horizontal gene transfers and uncovered the genetic mechanism on the intraspecies adaptive evolution of Gastrodia elata Blume
Source: Front Plant Sci. 2023 Jan 4;13:1035157. doi: 10.3389/fpls.2022.1035157 (PMC9848658; doi:10.3389/fpls.2022.1035157)
Supplement: Supplementary file 3 [file DataSheet_3.xlsx]

## Sheet: D3-1
ns1:program	ns1:version	ns1:reference	ns1:db	ns1:matrix	ns1:expect	ns1:gap-open	ns1:gap-extend	ns1:filter	ns1:cbs	ns1:query-id	ns1:query-title	ns1:query-len	ns1:num	ns1:id	ns1:accession	ns1:title	ns1:taxid	ns1:sciname	ns1:len	ns1:num2	ns1:bit-score	ns1:score	ns1:evalue	ns1:identity	ns1:positive	ns1:query-from	ns1:query-to	ns1:hit-from	ns1:hit-to	ns1:align-len	ns1:gaps	ns1:qseq	ns1:hseq	ns1:midline	ns1:db-num	ns1:db-len	ns1:hsp-len	ns1:eff-space	ns1:kappa	ns1:lambda	ns1:entropy
blastp	BLASTP 2.12.0+	Stephen F. Altschul, Thomas L. Madden, Alejandro A. Sch&auml;ffer, Jinghui Zhang, Zheng Zhang, Webb Miller, and David J. Lipman (1997), "Gapped BLAST and PSI-BLAST: a new generation of protein database search programs", Nucleic Acids Res. 25:3389-3402.	refseq_protein	BLOSUM62	0.05	11	1	F	2	Query_56772	rna-tia001237.1	735	1	ref|YP_009551936.1|	YP_009551936	putative coat protein [Panax notoginseng virus B]	2248770	Panax notoginseng virus B	759	1	538.88	1387	1.23806e-178	281	428	1	734	1	742	747	18	MDAFVKQFFPNFESPGAAFVYGEGACTFAYYESVLNLFDGHHNSHRWLHAAQPMSLLGVTECNVGYPTSSLAGINTAFMTLKGDISMIKVLEHLRYQEG---------GLNMSKLTWGDNHVALLVNALRYCLLKVIEEARGDLTANAGYYTDGHVTIDLDDGWPNDTYAEESNLQQWRTPNNPELYPTPRRLTGSVLTVDAPAIYLKGLSSQEAAFMFYMLAPWTRASRLRLDFSAPALADTILYRSDITIAGVTDWLENNADNSNARRIAVVDSKTAWSALRGYVTKNRLYDHFSSALFIVAGIMYQFHPVSAESCWWFHQKWTVSIPCFQSIRGRFDALLYDSGALLNPRAIREWAFINGEMQKINLMALLLAQSAQTGMAIRATRRGLEMESVDL…	MDSFVKQFFTEFDSPGVDFNFDSDLKTHTYMGCGLRVYDGHINQSRHFHAFQPMTPLGYYDCEVTGGGSSLDGITKNYLTPEGTVNLVTVADTLKGSSGLQTAMLSAHVSHMQHWSWADNHVGLLFNMFRYVLIEKIRECAGSLDGKLGLYEDGHVGIDMDQFW-EDEYCEDGGARKWPGGDVDASYPDYLRLTNTTPSTGDWALDLRGMNARDARFVLLMMGAWKRRSRLRLDCTTKKLCDCVLYRSSVEVANITDWI---VDKEKGIVPPTLSSSEAWQALKFYVTQNRLFDHFSATLYIIATMMYQFVPATAEATNWLRLKWTVNIPTFRSVRGRYEFLNEGEPALLSHRCLNEWGYINGKMEKVNLMALVFSQAYHTGLAVRGVRKGLELHPDDI…	MD+FVKQFF F+SPG F + T Y L ++DGH N R HA QPM+ LG +C V SSL GI ++T +G ++++ V + L+ G +M +W DNHV LL N RY L++ I E G L G Y DGHV ID+D W D Y E+ ++W + YP RLT + + A+ L+G+++++A F+ M+ W R SRLRLD + L D +LYRS + +A +TDW+ D + S AW AL+ YVT+NRL+DHFS+ L+I+A +MYQF P +AE+ W KWTV+IP F+S+RGR++ L ALL+ R + EW +ING+M+K+NLMAL+ +Q+ TG+A+R R+GLE+ D+ ++ D+ F SA+ +EATR PL GM + +N + D Y +R + T ++ L+ Y T + + + ++++D+ + ++ ++++++ L…	205208325	1309404734	0	0	0.041	0.267	0.14
blastp	BLASTP 2.12.0+	Stephen F. Altschul, Thomas L. Madden, Alejandro A. Sch&auml;ffer, Jinghui Zhang, Zheng Zhang, Webb Miller, and David J. Lipman (1997), "Gapped BLAST and PSI-BLAST: a new generation of protein database search programs", Nucleic Acids Res. 25:3389-3402.	refseq_protein	BLOSUM62	0.05	11	1	F	2	Query_56772	rna-tia001237.1	735	2	ref|YP_009225664.1|	YP_009225664	putative coat protein [Panax notoginseng virus A]	1777016	Panax notoginseng virus A	759	1	534.258	1375	9.09498e-177	281	435	1	734	1	742	749	22	MDAFVKQFFPNFESPGAAFVYGEGACTFAYYESVLNLFDGHHNSHRWLHAAQPMSLLGVTECNVGYPTSSLAGINTAFMTLKGDISMIKVLEHLRYQEGGLNMSKLT----------WGDNHVALLVNALRYCLLKVIEEARGDLTANAGYYTDGHVTIDLDDGWPNDTYAEESNLQQWRTPNNPELYPTPRRLTGSVLTVDAPAIYLKGLSSQEAAFMFYMLAPWTRASRLRLDFSAPALADTILYRSDITIAGVTDWLENNADNSNARRIAVVDSKTAWSALRGYVTKNRLYDHFSSALFIVAGIMYQFHPVSAESCWWFHQKWTVSIPCFQSIRGRFDALLYDSGALLNPRAIREWAFINGEMQKINLMALLLAQSAQTGMAIRATRRGLEMESVD…	MDSFVRQFFPDFNSPGVDFNFDSDLKTHTYMGCGLRVYDGHIDQNRHFHSFQPMTPLGHYDCEFTGGSTSLDGLTKNYLTPEGTVDLTALADTLK-GSAGLQTALLSAHVSHMLHWSWADNHVALLFNMFRYVMIERIREAAGSLVGKLGLYEDGHIGIDMDQFW-KESYPEDGGDRCWPGGGDDLSYPDYIRLTATTPSTGDWALDLRGMSARDARFVLLMLGSWKRRSRLRLDCSTPRLCDNVLYRSSVEVTNITDWISDKDKQAPPRTLS---SSEAWRALKLYVTQNRLYDHFSATLYTISTMMYQFVPATAEATNWLSLHWTVNIPTFRAVRGRYEFLNEGEAALLSHRSLNEWGYINGKLEKVNLMALVFSQAYHTGLAVRGVRKGLELHPND…	MD+FV+QFFP+F SPG F + T Y L ++DGH + +R H+ QPM+ LG +C ++SL G+ ++T +G + + + + L+ GL + L+ W DNHVALL N RY +++ I EA G L G Y DGH+ ID+D W ++Y E+ + W + YP RLT + + A+ L+G+S+++A F+ ML W R SRLRLD S P L D +LYRS + + +TDW+ + + R ++ S AW AL+ YVT+NRLYDHFS+ L+ ++ +MYQF P +AE+ W WTV+IP F+++RGR++ L ALL+ R++ EW +ING+++K+NLMAL+ +Q+ TG+A+R R+GLE+ D+ + D+ F SA+ +EATR PL GM + + + D Y + R V T ++ L+ Y T + + + I ++++D R+ ++…	205208325	1309404734	0	0	0.041	0.267	0.14
blastp	BLASTP 2.12.0+	Stephen F. Altschul, Thomas L. Madden, Alejandro A. Sch&auml;ffer, Jinghui Zhang, Zheng Zhang, Webb Miller, and David J. Lipman (1997), "Gapped BLAST and PSI-BLAST: a new generation of protein database search programs", Nucleic Acids Res. 25:3389-3402.	refseq_protein	BLOSUM62	0.05	11	1	F	2	Query_56772	rna-tia001237.1	735	3	ref|YP_009336495.1|	YP_009336495	hypothetical protein 1 [Hubei toti-like virus 2]	1923308	Hubei toti-like virus 2	754	1	510.375	1313	1.43688e-167	284	418	1	734	1	737	746	21	MDAFVKQFFPNFESPGAAFVYGEGACTFA-YYESVLNLFDGHHNSHRWLHAAQPMSLLGVTECNVGYPTSSLAGINTAFMTLKGDISMIKVLEHLRYQEGGLN----------MSKLTWGDNHVALLVNALRYC-LLKVIEEARGDLTANAGYYTDGHVTIDLDDGWPNDTYAEESNLQQWRTPNNPELYPTPRRLTGSVLTVDAPAIYLKGLSSQEAAFMFYMLAPWTRASRLRLDFSAPALADTILYRSDITIAGVTDWLENNADNSNARRIAVVDSKTAWSALRGYVTKNRLYDHFSSALFIVAGIMYQFHPVSAESCWWFHQKWTVSIPCFQSIRGRFDALLYDSGALLNPRAIREWAFINGEMQKINLMALLLAQSAQTGMAIRATRRGLEMES…	MDGFVKRFYPEHEAPGIEF-KSEGDLKFGTYYGGVLRVFDGHVQSSRNHYAVQEMTAAGKLKAVLMGTSSSLDGLTKQYLTPEGMVNISTVAEALK-QSAGLQTQVWSTHVNRMQHWGWADNHVSLLVNLLRFSILLRTQESNGGNLDCSLGVYMDGHVNVDMDQWWSSE-YPEKYKMDTWPTGTGEENYPEYAHLTSTTPDTDSNAIDLRGLTAVEANIILMMTGAWSRKSRCRLDFSTPRLTELLYYRHGSTMTGLESWLK---EEQGAEMPKMPNWKQVWSALRAYVGQNRLYDQFSTALYIVSFLAYQFVPATAEACVWLSFDWQIVMPVFHSIRGRYEILNDGEAALVSHRAINEWGFINGKLEKINLMCMLVAQCFQTGCAVRAMRKGLETDP…	MD FVK+F+P E+PG F EG F YY VL +FDGH S R +A Q M+ G + + +SSL G+ ++T +G +++ V E L+ Q GL M W DNHV+LLVN LR+ LL+ E G+L + G Y DGHV +D+D W ++ Y E+ + W T E YP LT + D+ AI L+GL++ EA + M W+R SR RLDFS P L + + YR T+ G+ WL+ + A + + K WSALR YV +NRLYD FS+AL+IV+ + YQF P +AE+C W W + +P F SIRGR++ L AL++ RAI EW FING+++KINLM +L+AQ QTG A+RA R+GLE + DL +T ++ F SA+++EATR P+ GM Y+ +V DD + + T N SE GLE Y+T ++ + + + + ELSD +…	205208325	1309404734	0	0	0.041	0.267	0.14
blastp	BLASTP 2.12.0+	Stephen F. Altschul, Thomas L. Madden, Alejandro A. Sch&auml;ffer, Jinghui Zhang, Zheng Zhang, Webb Miller, and David J. Lipman (1997), "Gapped BLAST and PSI-BLAST: a new generation of protein database search programs", Nucleic Acids Res. 25:3389-3402.	refseq_protein	BLOSUM62	0.05	11	1	F	2	Query_56772	rna-tia001237.1	735	4	ref|YP_001497150.1|	YP_001497150	coat protein [Black raspberry virus F]	463392	Black raspberry virus F	769	1	397.512	1020	8.95708e-124	255	393	1	734	1	762	769	42	MDAFVKQFFPNFESPGAAFVYGEG-ACTFAYYESVLNLFDGHHNSHRWLHAAQPMSLLGVTECNVGYPTSSLAGINTAFMTLKGDISMIKVLEHLRYQEG------GLNMSKL---TWGDNHVALLVNALRYCLLKVIEEARGDLTANAGYYTDGHVTIDLDDGWPNDTYAEESNLQQW--RTPNNP---ELYPTPRRLTGSVLTVDAPAIYLKGLSSQEAAFMFYMLAPWTRASRLRLDFSAPALADTILYRSDITIAGVTDWLENNADNSNARRIAVVDSKTAWSALRGYVTKNRLYDHFSSALFIVAGIMYQFHPVSAESCWWFHQKWTVSIPCFQSIRGRFDALLYDSGALLNPRAIREWAFINGEMQKINLMALLLAQSAQTGMAIRATRRGLE…	MDAFLKKFFEGFEAPGAEFSFNASPARIYTFFQSLLRVDCDGVIQNRPFYVNQPMTPLGKMTARFGSTVSTLDGISKPYLTPEGVINLNAIGDVLKSTGGMTSNAWSLHMGVVKGWNWADNHVPLLVNMLRYTLIKHIQTVAGTLDATLGTYDDGHVTIN-SDGCFTEAYPEEAAWDGWPFAVPEGQAAIEAWTQFTRFETAEPQANDVCLDLRNLTPQESAFVLLMCTQWQRKSRLRLDFALPELAHAISYRASAEPAGFAGWLSGTYVAAQGPP-AAPGPELAWSALKKYVNQNRLYDHFSTALYLVACSMYQFAPVTAEAHSWLDVDWDLSLPLFHSVRGRYTFLNEDEAAFISHRALNEWSYYSVNINRINLLALTFSQAYHTGFAVRNVRKSIT…	MDAF+K+FF FE+PGA F + A + +++S+L + +R + QPM+ LG G S+L GI+ ++T +G I++ + + L+ G L+M + W DNHV LLVN LRY L+K I+ G L A G Y DGHVTI+ DG + Y EE+ W P E + R + + + L+ L+ QE+AF+ M W R SRLRLDF+ P LA I YR+ AG WL + A + AWSAL+ YV +NRLYDHFS+AL++VA MYQF PV+AE+ W W +S+P F S+RGR+ L D A ++ RA+ EW++ + + +INL+AL +Q+ TG A+R R+ + + D+ T + ++ +EA R P PL+GM Y+Y N DY +R +T EN+ +DG + E V E + ++L+ + P R A G+ + A D LT+D V+ + PA …	205208325	1309404734	0	0	0.041	0.267	0.14
blastp	BLASTP 2.12.0+	Stephen F. Altschul, Thomas L. Madden, Alejandro A. Sch&auml;ffer, Jinghui Zhang, Zheng Zhang, Webb Miller, and David J. Lipman (1997), "Gapped BLAST and PSI-BLAST: a new generation of protein database search programs", Nucleic Acids Res. 25:3389-3402.	refseq_protein	BLOSUM62	0.05	11	1	F	2	Query_56772	rna-tia001237.1	735	5	ref|YP_009448195.1|	YP_009448195	coat protein [Maize-associated totivirus 3]	2057198	Maize-associated totivirus 3	750	1	392.119	1006	6.89399e-122	249	375	1	725	1	730	742	29	MDAFVKQFFPNFESPGAAFVYGEGACTFAYYESVLNLFDGHHNSHRWLHAAQPMSLLGVTECNVGYPTSSLAGINTAFMTLKGDISMIKVLEHLRYQEGGLNMSKLT----------WGDNHVALLVNALRYCLLKVIEEARGDLTANAGYYTDGHVTIDLDDGWPNDTYAEESNLQQWRTPNNPELYPTPRRLTGSVLTVDAPAIYLKGLSSQEAAFMFYMLAPWTRASRLRLDFSAPALADTILYRS-DITIAGVTDWLENNADNSNARRIAVVDSKTAWSALRGYVTKNRLYDHFSSALFIVAGIMYQFHPVSAESCWWFHQKWTVSIPCFQSIRGRFDALLYDSGALLNPRAIREWAFINGEMQKINLMALLLAQSAQTGMAIRATRRGLEMESV…	MDTFVRHFFKEVTTPGVPFVLDEACHTWTYFQGFKTVVTGDASKSSARDIYQAMTPLGMLETAFESMGSNYDGLTKNYLTPEGAINFSNIHDTLK-QSGGMNNQELSTFMAFCQTISWHDNHVTLLFNMLRYVILMKFKECKQNLNGALGRFQEDFLEINMDQYWP-DSYPRDCAFDSWPVDVTEEGAIALEHLSTDQTRNTGPAIDLRGLTSTESIFVIFMLHKWTRSSRFKIDVSTKKLTDTLQFRGVDVSALYDSYWKQDTV------MPALLSSNAAWHALAKYVTQNRLFDQFSSALYLVTALTYQYVPETAEGVAWLSLNWRVVLPEFTSIRGKFAFFNTGDAAFLSQRSLDEWEYIGGKTEKINLMSLTFCQAFYAGIALRTTRRGLEMMPA…	MD FV+ FF +PG FV E T+ Y++ + G + Q M+ LG+ E S+ G+ ++T +G I+ + + L+ Q GG+N +L+ W DNHV LL N LRY +L +E + +L G + + + I++D WP D+Y + W E L+ PAI L+GL+S E+ F+ +ML WTR+SR ++D S L DT+ +R D++ + W ++ A++ S AW AL YVT+NRL+D FSSAL++V + YQ+ P +AE W W V +P F SIRG+F A L+ R++ EW +I G+ +KINLM+L Q+ G+A+R TRRGLEM D+ T ++ F SA++AE R+ P++G YI + D + R VTT N + L T V +E L IE++ L D R PDK++ +N R+R GA+A RA+ +L LA RV P A RV + P…	205208325	1309404734	0	0	0.041	0.267	0.14
blastp	BLASTP 2.12.0+	Stephen F. Altschul, Thomas L. Madden, Alejandro A. Sch&auml;ffer, Jinghui Zhang, Zheng Zhang, Webb Miller, and David J. Lipman (1997), "Gapped BLAST and PSI-BLAST: a new generation of protein database search programs", Nucleic Acids Res. 25:3389-3402.	refseq_protein	BLOSUM62	0.05	11	1	F	2	Query_56772	rna-tia001237.1	735	6	ref|YP_009259485.2|	YP_009259485	coat protein [Maize-associated totivirus 2]	1874267	Maize-associated totivirus 2	764	1	380.948	977	1.60713e-117	239	367	1	725	1	730	742	29	MDAFVKQFFPNFESPGAAFVYGEGACTFAYYESVLNLFDGHHNSHRWLHAAQPMSLLGVTECNVGYPTSSLAGINTAFMTLKGDISMIKVLEHLRYQEGGLNMSKLT----------WGDNHVALLVNALRYCLLKVIEEARGDLTANAGYYTDGHVTIDLDDGWPNDTYAEESNLQQWRTPNNPELYPTPRRLTGSVLTVDAPAIYLKGLSSQEAAFMFYMLAPWTRASRLRLDFSAPALADTILYRS-DITIAGVTDWLENNADNSNARRIAVVDSKTAWSALRGYVTKNRLYDHFSSALFIVAGIMYQFHPVSAESCWWFHQKWTVSIPCFQSIRGRFDALLYDSGALLNPRAIREWAFINGEMQKINLMALLLAQSAQTGMAIRATRRGLEMESV…	MDTFVRHFFKEVTTPGVPFVLDDACHTWTYFQGFKTVTTGDATKSSARDIYQAMTPLGMLDAAFESMGSNYDGLTKNYLTPEGAINFSNIHDTLK-QSGGMNNQDLSTFMAFCQTISWHDNHVTLLFNMLRYVILMKFKECKQNLNGALGRFQEDFLEINMDQYWP-DSYPRDCAFDSWPVDVTEDGAIALEHLTTDQTRNIGPAIDLRGLTSAESIFVIFMLHKWTRSSRFKLDVSTKLLTNTLQFRGVDVSALYDSYWKEETV------MPALLSSNAAWHALAKYVTQNRLFDQFSSALYLVTALTYQYVPETAEGVSWLSLNWRVVLPEFTSIRGKFAFFNTGDAAFLSQRSLDEWEYIGGKMEKINLMSLTFCQAFYAGIALRTTRRGLEMMPA…	MD FV+ FF +PG FV + T+ Y++ + G Q M+ LG+ + S+ G+ ++T +G I+ + + L+ Q GG+N L+ W DNHV LL N LRY +L +E + +L G + + + I++D WP D+Y + W + LT PAI L+GL+S E+ F+ +ML WTR+SR +LD S L +T+ +R D++ + W E A++ S AW AL YVT+NRL+D FSSAL++V + YQ+ P +AE W W V +P F SIRG+F A L+ R++ EW +I G+M+KINLM+L Q+ G+A+R TRRGLEM D+ T ++ F SA++AE R+ P++G YI + D R+V T N + L T E ++ ++EL +PD++ E+ L +R GA+A RA+ D E +L E+ + P A RV + P LPF GVPTL…	205208325	1309404734	0	0	0.041	0.267	0.14
blastp	BLASTP 2.12.0+	Stephen F. Altschul, Thomas L. Madden, Alejandro A. Sch&auml;ffer, Jinghui Zhang, Zheng Zhang, Webb Miller, and David J. Lipman (1997), "Gapped BLAST and PSI-BLAST: a new generation of protein database search programs", Nucleic Acids Res. 25:3389-3402.	refseq_protein	BLOSUM62	0.05	11	1	F	2	Query_56772	rna-tia001237.1	735	7	ref|YP_009448193.1|	YP_009448193	gag-pol-like fusion protein [Maize-associated totivirus 3]	2057198	Maize-associated totivirus 3	1608	1	391.734	1005	2.63866e-115	249	375	1	726	1	731	743	29	MDAFVKQFFPNFESPGAAFVYGEGACTFAYYESVLNLFDGHHNSHRWLHAAQPMSLLGVTECNVGYPTSSLAGINTAFMTLKGDISMIKVLEHLRYQEGGLNMSKLT----------WGDNHVALLVNALRYCLLKVIEEARGDLTANAGYYTDGHVTIDLDDGWPNDTYAEESNLQQWRTPNNPELYPTPRRLTGSVLTVDAPAIYLKGLSSQEAAFMFYMLAPWTRASRLRLDFSAPALADTILYRS-DITIAGVTDWLENNADNSNARRIAVVDSKTAWSALRGYVTKNRLYDHFSSALFIVAGIMYQFHPVSAESCWWFHQKWTVSIPCFQSIRGRFDALLYDSGALLNPRAIREWAFINGEMQKINLMALLLAQSAQTGMAIRATRRGLEMESV…	MDTFVRHFFKEVTTPGVPFVLDEACHTWTYFQGFKTVVTGDASKSSARDIYQAMTPLGMLETAFESMGSNYDGLTKNYLTPEGAINFSNIHDTLK-QSGGMNNQELSTFMAFCQTISWHDNHVTLLFNMLRYVILMKFKECKQNLNGALGRFQEDFLEINMDQYWP-DSYPRDCAFDSWPVDVTEEGAIALEHLSTDQTRNTGPAIDLRGLTSTESIFVIFMLHKWTRSSRFKIDVSTKKLTDTLQFRGVDVSALYDSYWKQDTV------MPALLSSNAAWHALAKYVTQNRLFDQFSSALYLVTALTYQYVPETAEGVAWLSLNWRVVLPEFTSIRGKFAFFNTGDAAFLSQRSLDEWEYIGGKTEKINLMSLTFCQAFYAGIALRTTRRGLEMMPA…	MD FV+ FF +PG FV E T+ Y++ + G + Q M+ LG+ E S+ G+ ++T +G I+ + + L+ Q GG+N +L+ W DNHV LL N LRY +L +E + +L G + + + I++D WP D+Y + W E L+ PAI L+GL+S E+ F+ +ML WTR+SR ++D S L DT+ +R D++ + W ++ A++ S AW AL YVT+NRL+D FSSAL++V + YQ+ P +AE W W V +P F SIRG+F A L+ R++ EW +I G+ +KINLM+L Q+ G+A+R TRRGLEM D+ T ++ F SA++AE R+ P++G YI + D + R VTT N + L T V +E L IE++ L D R PDK++ +N R+R GA+A RA+ +L LA RV P A RV + P…	205208325	1309404734	0	0	0.041	0.267	0.14
blastp	BLASTP 2.12.0+	Stephen F. Altschul, Thomas L. Madden, Alejandro A. Sch&auml;ffer, Jinghui Zhang, Zheng Zhang, Webb Miller, and David J. Lipman (1997), "Gapped BLAST and PSI-BLAST: a new generation of protein database search programs", Nucleic Acids Res. 25:3389-3402.	refseq_protein	BLOSUM62	0.05	11	1	F	2	Query_56772	rna-tia001237.1	735	8	ref|YP_009259484.2|	YP_009259484	CP-RdRp fusion protein [Maize-associated totivirus 2]	1874267	Maize-associated totivirus 2	1608	1	381.333	978	1.50611e-111	239	367	1	726	1	731	743	29	MDAFVKQFFPNFESPGAAFVYGEGACTFAYYESVLNLFDGHHNSHRWLHAAQPMSLLGVTECNVGYPTSSLAGINTAFMTLKGDISMIKVLEHLRYQEGGLNMSKLT----------WGDNHVALLVNALRYCLLKVIEEARGDLTANAGYYTDGHVTIDLDDGWPNDTYAEESNLQQWRTPNNPELYPTPRRLTGSVLTVDAPAIYLKGLSSQEAAFMFYMLAPWTRASRLRLDFSAPALADTILYRS-DITIAGVTDWLENNADNSNARRIAVVDSKTAWSALRGYVTKNRLYDHFSSALFIVAGIMYQFHPVSAESCWWFHQKWTVSIPCFQSIRGRFDALLYDSGALLNPRAIREWAFINGEMQKINLMALLLAQSAQTGMAIRATRRGLEMESV…	MDTFVRHFFKEVTTPGVPFVLDDACHTWTYFQGFKTVTTGDATKSSARDIYQAMTPLGMLDAAFESMGSNYDGLTKNYLTPEGAINFSNIHDTLK-QSGGMNNQDLSTFMAFCQTISWHDNHVTLLFNMLRYVILMKFKECKQNLNGALGRFQEDFLEINMDQYWP-DSYPRDCAFDSWPVDVTEDGAIALEHLTTDQTRNIGPAIDLRGLTSAESIFVIFMLHKWTRSSRFKLDVSTKLLTNTLQFRGVDVSALYDSYWKEETV------MPALLSSNAAWHALAKYVTQNRLFDQFSSALYLVTALTYQYVPETAEGVSWLSLNWRVVLPEFTSIRGKFAFFNTGDAAFLSQRSLDEWEYIGGKMEKINLMSLTFCQAFYAGIALRTTRRGLEMMPA…	MD FV+ FF +PG FV + T+ Y++ + G Q M+ LG+ + S+ G+ ++T +G I+ + + L+ Q GG+N L+ W DNHV LL N LRY +L +E + +L G + + + I++D WP D+Y + W + LT PAI L+GL+S E+ F+ +ML WTR+SR +LD S L +T+ +R D++ + W E A++ S AW AL YVT+NRL+D FSSAL++V + YQ+ P +AE W W V +P F SIRG+F A L+ R++ EW +I G+M+KINLM+L Q+ G+A+R TRRGLEM D+ T ++ F SA++AE R+ P++G YI + D R+V T N + L T E ++ ++EL +PD++ E+ L +R GA+A RA+ D E +L E+ + P A RV + P LPF GVPTL…	205208325	1309404734	0	0	0.041	0.267	0.14
blastp	BLASTP 2.12.0+	Stephen F. Altschul, Thomas L. Madden, Alejandro A. Sch&auml;ffer, Jinghui Zhang, Zheng Zhang, Webb Miller, and David J. Lipman (1997), "Gapped BLAST and PSI-BLAST: a new generation of protein database search programs", Nucleic Acids Res. 25:3389-3402.	refseq_protein	BLOSUM62	0.05	11	1	F	2	Query_56772	rna-tia001237.1	735	9	ref|XP_002770118.1|	XP_002770118	DEHA2B13156p [Debaryomyces hansenii CBS767]	284592	Debaryomyces hansenii CBS767	668	1	189.504	480	2.21734e-47	127	197	46	431	45	437	403	27	RWLHAAQPMSLLGVTECNVGYPTSSLAGINTAFMTLKGDISMIKVLEHLRYQEG---------GLNMSKLTWGDNHVALLVNALRYCLLKVIEEARGDLTANAGYYTDGHVTIDLDDGWPNDTYAEESNLQQWRTPNN--PELYPTPRRLTGSVLTVDAPAIYLKGLSSQEAAFMFYMLAPWTRASRLRLDFSAPALADTILYRSDITIAGVTDWLENNADNSNARRIAVVDSKTAWSALRGYVTKNRLYDHFSSALFIVAGIMYQFHPVSAESCWWFHQKWTVSIPCFQSIRGRFDALLYDSGALLNPRAIREWAFINGEMQKINLMALLLAQSAQTGMAIRATRRGLEM--ESVDLDNTVCDYEQVHIFYSASIAEATRMPAPLTGMHSAYIY----…	RSLTASQDYTWVGKVLTSMSEVESSLDGLNKKYLTLDGAISTDNVFQELKNSAGFQSNIIAGHAYNVAGWRWYDNHVALLVNLLRFYILSDLDERSKLSTGKFPVYDDGHVIIDL-----NDTLLLEDKAVDWTWPGRRADESYPYWNPMTEFLPVTDDPHIDLRPLTEEEAKVVLMMTGEWKPQTNYKLDFYTPRLAEKIMYRYRNPISSLNEWLDAEG---TAPTYYLPKSRVIWSALRKYVTHNNLYNQFYTATNIVAQVMLTVYPDTAEGMTWLTHVPEVHLPKFGSVRGRYPFLNSGEAAFIQAKALEDWAALIAKPELLFTYGMMLASTLNIGLAVRDAKASLLIGEDKSSFDDTL--FLTPETFFASAVSLATGLDAPLNGMGDVYVFYPEL…	R L A+Q + +G ++ SSL G+N ++TL G IS V + L+ G N++ W DNHVALLVN LR+ +L ++E T Y DGHV IDL NDT E W P E YP +T + D P I L+ L+ +EA + M W + +LDF P LA+ I+YR I+ + +WL+ A + S+ WSALR YVT N LY+ F +A IVA +M +P +AE W V +P F S+RGR+ L A + +A+ +WA + + + + ++LA + G+A+R + L + + D+T+ + F++++++ AT + APL GM Y++ +N+N	205208325	1309404734	0	0	0.041	0.267	0.14
blastp	BLASTP 2.12.0+	Stephen F. Altschul, Thomas L. Madden, Alejandro A. Sch&auml;ffer, Jinghui Zhang, Zheng Zhang, Webb Miller, and David J. Lipman (1997), "Gapped BLAST and PSI-BLAST: a new generation of protein database search programs", Nucleic Acids Res. 25:3389-3402.	refseq_protein	BLOSUM62	0.05	11	1	F	2	Query_56772	rna-tia001237.1	735	10	ref|YP_009182173.1|	YP_009182173	capsid protein [Red clover powdery mildew-associated totivirus 1]	1714362	Red clover powdery mildew-associated totivirus 1	681	1	180.259	456	4.17067e-44	129	206	1	434	1	438	448	24	MDAFVKQFFPNFESPGAAFVYGEGACTFAYYESVLNLFDGHHNSHRWLHAAQPMSLLGVTECNVGYPTSSLAGINTAFMTLKGDISMIKVLEHLRYQEG-GLN--------MSKLTWGDNHVALLVNALRYCLLKVIEEARGDLTANAGY--YTDGHVTIDLDDGWPNDTYAEESNLQQWRTPNNPELYPTPRRLTGSVLTVDAPAIYLKGLSSQEAAFMFYMLAPWTRASRLRLDFSAPALADTILYRSDITIAGVTDWLENNADNSNARRIA---VVDSKTAWSALRGYVTKNRLYDHFSSALFIVAGIMYQFHPVSAESCWWFHQKWTVSIPCFQSIRGRFDALLYDSGALLNPRAIREWAFINGEMQKINLMALLLAQSAQTGMAIRATRRGLEM…	MDKIIKHVFESEGMAGMPIKHESGNYNTLLKGNLAVDVNGDKNIKK-LTMAQSMTYLGRSTVVMGSGSSDLEGINKFCLTPEGNLNIVNVLATVAKESGMPLNEQHHKLEYMKTMSWADNHVSLLVNLMRFAILLELSESSGGVGLKGALPKYNDGVVAVNRTALLPEE-YPVGGDMT-WFTRFSRQDMPDVVRVEEYCAPQSDVCLDLRSLTETEAVIVLLCCGKWYRQSRFLLDFDCPILTSKLYYRFDKRID------IGNFDQTSDGRVTQPKLPKAKEVWRTMSRYLAANRLYGQYSTALCLVAQTMCQFIPATAEGNVWLTQQRVIHLPALKSVRGALPFINEDEPALVSQRSLNEWGAFSTDVTKYNLLGNILVQAVQTGIAVRALRFRNED…	MD +K F + G + G ++ +G N + L AQ M+ LG + +G +S L GIN +T +G+++++ VL + + G LN M ++W DNHV+LLVN +R+ +L + E+ G + Y DG V ++ P + Y ++ W T + + P R+ + L+ L+ EA + W R SR LDF P L + YR D I N D ++ R+ + +K W + Y+ NRLY +S+AL +VA M QF P +AE W Q+ + +P +S+RG + D AL++ R++ EW + ++ K NL+ +L Q+ QTG+A+RA R E DL T + Y A +EA R P PL GM ++ + PD+	205208325	1309404734	0	0	0.041	0.267	0.14
blastp	BLASTP 2.12.0+	Stephen F. Altschul, Thomas L. Madden, Alejandro A. Sch&auml;ffer, Jinghui Zhang, Zheng Zhang, Webb Miller, and David J. Lipman (1997), "Gapped BLAST and PSI-BLAST: a new generation of protein database search programs", Nucleic Acids Res. 25:3389-3402.	refseq_protein	BLOSUM62	0.05	11	1	F	2	Query_56772	rna-tia001237.1	735	10	ref|YP_009182173.1|	YP_009182173	capsid protein [Red clover powdery mildew-associated totivirus 1]	1714362	Red clover powdery mildew-associated totivirus 1	681	2	88.1965	217	3.73157e-14	57	92	540	734	474	665	197	7	LPFAGVPTLILPLNPFPYNTPFSLKARIDDKMGHLASNGYRVSAQVGWLIAHYARLCGYDVTAK--FGAPIAGPQNYFAPDDVQMVWPVLWEPECMNMMGVLLKDQTKREQLFIALPPLYSRFFKGGTLDFSVHVLERGVAAANDKDEQVINECGRSIAFNDISTISWDVTEGVQRLRGFIVRGEQDFGFTSDIKGG	IPMAGVPTLLLPLNPIGKMSPFNLRGVFDTADLKRTKMGWETDLYSAWSWAWLCRLCGYDIQMRQQYGQS-CGSQGDYSP-DASWTWPILGSVGHNGI--VCISKLVERGNSFIDLPPLHSKSCH-SVINYKFSINSHSVSLPERRQPELIGDRYSAAPVLNLRHINIATTTEIIKLKGFIERSESDFRFADDVQAG	+P AGVPTL+LPLNP +PF+L+ D G+ W A RLCGYD+ + +G G Q ++P D WP+L + V + +R FI LPPL+S+ +++ + V+ + ++I + + ++ I+ T + +L+GFI R E DF F D++ G	205208325	1309404734	0	0	0.041	0.267	0.14
blastp	BLASTP 2.12.0+	Stephen F. Altschul, Thomas L. Madden, Alejandro A. Sch&auml;ffer, Jinghui Zhang, Zheng Zhang, Webb Miller, and David J. Lipman (1997), "Gapped BLAST and PSI-BLAST: a new generation of protein database search programs", Nucleic Acids Res. 25:3389-3402.	refseq_protein	BLOSUM62	0.05	11	1	F	2	Query_56772	rna-tia001237.1	735	11	ref|YP_009328932.1|	YP_009328932	major coat protein [Saccharomyces kudriavzevii virus L-A1]	1921825	Saccharomyces kudriavzevii virus L-A1	680	1	177.178	448	4.33516e-43	119	191	45	426	44	428	392	17	HRWLHAAQPMSLLGVTECNVGYPTSSLAGINTAFMTLKGDISMIKVLEHLRYQEG---------GLNMSKLTWGDNHVALLVNALRYCLLKVIEEARGDLTANA-GYYTDGHVTIDLDDGWPNDTYAEESNLQQWRTPNNPELYPTPRRLTGSVLTVDAPAIYLKGLSSQEAAFMFYMLAPWTRASRLRLDFSAPALADTILYRSDITIAGVTDWLENNADNSNARRIAVVDSKTAWSALRGYVTKNRLYDHFSSALFIVAGIMYQFHPVSAESCWWFHQKWTVSIPCFQSIRGRFDALLYDSGALLNPRAIREWAFINGEMQKINLMALLLAQSAQTGMAIRATRRGLEMESVDLDNTVCDYEQVHIFYSASIAEATRMPAPLTGMHSAYI	NRVYGVSQKFTLVGNPTVCFNEGSSYLEGIAKKYLTLDGGLAIDNILNELKSTCGIPGNAVTSHAYNITSWRWYDNHVALLMNMLRAYHLQVLSE-QGQYSAGAYPMYHDGHVKVKLDVAISEDAAPESF---KWPGDRASDSFPEWAQFSESFPSIDVPYIDVRPLTVTEVNFVLMMMSKWHRRTNLAIDYAAPTLADKFAYRHAITVQDADEWIEGDRTDDQFRPPS---SKVMLSALRKYVNHNRLYNQFYTAAQLLSQIMVKPVPNCAEGYAWLMHDALVNLPKFGSIRGRYPFLLAGDAALIQATALEDWSAIMAKPELVFTYAMQVAVALNTGLYLRRVKKTGFGTTIDDSYEDGPFLQPETFVQAALACCTGQDAPLNGMSDVYV	+R +Q +L+G +S L GI ++TL G +++ +L L+ G N++ W DNHVALL+N LR L+V+ E +G +A A Y DGHV + LD D E +W + +P + + S ++D P I ++ L+ E F+ M++ W R + L +D++AP LAD YR IT+ +W+E + + R + SK SALR YV NRLY+ F +A +++ IM + P AE W V++P F SIRGR+ LL AL+ A+ +W+ I + + + A+ +A + TG+ +R ++ ++D + Q F A++A T APL GM Y+	205208325	1309404734	0	0	0.041	0.267	0.14
blastp	BLASTP 2.12.0+	Stephen F. Altschul, Thomas L. Madden, Alejandro A. Sch&auml;ffer, Jinghui Zhang, Zheng Zhang, Webb Miller, and David J. Lipman (1997), "Gapped BLAST and PSI-BLAST: a new generation of protein database search programs", Nucleic Acids Res. 25:3389-3402.	refseq_protein	BLOSUM62	0.05	11	1	F	2	Query_56772	rna-tia001237.1	735	12	ref|XP_002153757.1|	XP_002153757	conserved hypothetical protein [Talaromyces marneffei ATCC 18224]	441960	Talaromyces marneffei ATCC 18224	489	1	170.244	430	6.77044e-42	119	182	69	427	6	367	374	27	SSLAGINTAFMTLKGDISMIKVLEHLRYQEG---------GLNMSKLTWGDNHVALLVNALRYCLLKVIEEARGDLTANAGYYTDGHVTIDLDDGWPNDTYAEESNLQQWRTPNN--PELYPTPRRLTGSVLTVDAPAIYLKGLSSQEAAFMFYMLAPWTRASRLRLDFSAPALADTILYRSDITIAGVTDWLENNADNSNARRIAVV-DSKTAWSALRGYVTKNRLYDHFSSALFIVAGIMYQFHPVSAESCWWFHQKWTVSIPCFQSIRGRFDALLYDSGALLNPRAIREWAFINGEMQKINLMALLLAQSAQTGMAIR---ATRRGLEMESVDLDNTVCDYEQVHIFYSASIAEATRMPAPLTGMHSAYIY	SSLDGLNKKYLTLDGAISTDNVFAELKNLAGFQTSVISGHAYNVAGWKWYDNHVSLLVNLLRFYILSDLHERTSLTTGKYPIYDDGNVIIDL-----NPTLEFDNKEVDWTWPGRRMDESYPFWSPIAEFLPVTDDPHIDLRPLTEEEAKIVLMMTGEWKPQTNYKLDFYTPRLADKIMYRFRSPISSLNDWL----DPEDVGPVYFLPKPKVIWNALRKYVTYNNLYNQFYTATNIIAQVMLTVFPDTAEGMTWLTHVPEVHLPKFGSVRGWYPFLNSGEAAFIQAKALEDWAALIAEPELLFTYAMMLASTLNIGLAVRDAKASRLIGEVKST-FDDTL--FLTPETFFASAVSLATGLDAPLNGMADVYVF	SSL G+N ++TL G IS V L+ G N++ W DNHV+LLVN LR+ +L + E T Y DG+V IDL N T ++ W P E YP + + D P I L+ L+ +EA + M W + +LDF P LAD I+YR I+ + DWL D + + + K W+ALR YVT N LY+ F +A I+A +M P +AE W V +P F S+RG + L A + +A+ +WA + E + + A++LA + G+A+R A+R E++S D+T+ + F++++++ AT + APL GM Y++	205208325	1309404734	0	0	0.041	0.267	0.14
blastp	BLASTP 2.12.0+	Stephen F. Altschul, Thomas L. Madden, Alejandro A. Sch&auml;ffer, Jinghui Zhang, Zheng Zhang, Webb Miller, and David J. Lipman (1997), "Gapped BLAST and PSI-BLAST: a new generation of protein database search programs", Nucleic Acids Res. 25:3389-3402.	refseq_protein	BLOSUM62	0.05	11	1	F	2	Query_56772	rna-tia001237.1	735	13	ref|NP_620494.1|	NP_620494	major coat protein [Saccharomyces cerevisiae virus L-A]	11008	Saccharomyces cerevisiae virus L-A	680	1	173.326	438	8.50965e-42	119	188	45	426	44	428	395	23	HRWLHAAQPMSLLGVTECNVGYPTSSLAGINTAFMTLKGDISMIKVLEHLRYQEG---------GLNMSKLTWGDNHVALLVNALRYCLLKVIEEARGDLTANAGYYTDGHVTIDL----DDGWPNDTYAEESNLQQWRTPNNPELYPTPRRLTGSVLTVDAPAIYLKGLSSQEAAFMFYMLAPWTRASRLRLDFSAPALADTILYRSDITIAGVTDWLENNADNSNARRIAVVDSKTAWSALRGYVTKNRLYDHFSSALFIVAGIMYQFHPVSAESCWWFHQKWTVSIPCFQSIRGRFDALLYDSGALLNPRAIREWAFINGEMQKINLMALLLAQSAQTGMAIRATRRGLEMESVDLDNTVCDYEQVHIFYSASIAEATRMPAPLTGMHSAYI	NRVYGVSQKFTLVGNPTVCFNEGSSYLEGIAKKYLTLDGGLAIDNVLNELRSTCGIPGNAVASHAYNITSWRWYDNHVALLMNMLRAYHLQVLTEQGQYSAGDIPMYHDGHVKIKLPVTIDDTAGPTQFA-------WPSDRSTDSYPDWAQFSESFPSIDVPYLDVRPLTVTEVNFVLMMMSKWHRRTNLAIDYEAPQLADKFAYRHALTVQDADEWIEGDRTDDQFRPPS---SKVMLSALRKYVNHNRLYNQFYTAAQLLAQIMMKPVPNCAEGYAWLMHDALVNIPKFGSIRGRYPFLLSGDAALIQATALEDWSAIMAKPELVFTYAMQVSVALNTGLYLRRVKKTGFGTTIDDSYEDGAFLQPETFVQAALACCTGQDAPLNGMSDVYV	+R +Q +L+G +S L GI ++TL G +++ VL LR G N++ W DNHVALL+N LR L+V+ E + Y DGHV I L DD +A W + + + YP + + S ++D P + ++ L+ E F+ M++ W R + L +D+ AP LAD YR +T+ +W+E + + R + SK SALR YV NRLY+ F +A ++A IM + P AE W V+IP F SIRGR+ LL AL+ A+ +W+ I + + + A+ ++ + TG+ +R ++ ++D + Q F A++A T APL GM Y+	205208325	1309404734	0	0	0.041	0.267	0.14
blastp	BLASTP 2.12.0+	Stephen F. Altschul, Thomas L. Madden, Alejandro A. Sch&auml;ffer, Jinghui Zhang, Zheng Zhang, Webb Miller, and David J. Lipman (1997), "Gapped BLAST and PSI-BLAST: a new generation of protein database search programs", Nucleic Acids Res. 25:3389-3402.	refseq_protein	BLOSUM62	0.05	11	1	F	2	Query_56772	rna-tia001237.1	735	14	ref|YP_009328931.1|	YP_009328931	gag-pol fusion protein [Saccharomyces kudriavzevii virus L-A1]	1921825	Saccharomyces kudriavzevii virus L-A1	1505	1	176.022	445	1.15706e-41	118	189	51	426	50	428	386	17	AQPMSLLGVTECNVGYPTSSLAGINTAFMTLKGDISMIKVLEHLRYQEG---------GLNMSKLTWGDNHVALLVNALRYCLLKVIEEARGDLTANA-GYYTDGHVTIDLDDGWPNDTYAEESNLQQWRTPNNPELYPTPRRLTGSVLTVDAPAIYLKGLSSQEAAFMFYMLAPWTRASRLRLDFSAPALADTILYRSDITIAGVTDWLENNADNSNARRIAVVDSKTAWSALRGYVTKNRLYDHFSSALFIVAGIMYQFHPVSAESCWWFHQKWTVSIPCFQSIRGRFDALLYDSGALLNPRAIREWAFINGEMQKINLMALLLAQSAQTGMAIRATRRGLEMESVDLDNTVCDYEQVHIFYSASIAEATRMPAPLTGMHSAYI	SQKFTLVGNPTVCFNEGSSYLEGIAKKYLTLDGGLAIDNILNELKSTCGIPGNAVTSHAYNITSWRWYDNHVALLMNMLRAYHLQVLSE-QGQYSAGAYPMYHDGHVKVKLDVAISEDAAPESF---KWPGDRASDSFPEWAQFSESFPSIDVPYIDVRPLTVTEVNFVLMMMSKWHRRTNLAIDYAAPTLADKFAYRHAITVQDADEWIEGDRTDDQFRPPS---SKVMLSALRKYVNHNRLYNQFYTAAQLLSQIMVKPVPNCAEGYAWLMHDALVNLPKFGSIRGRYPFLLAGDAALIQATALEDWSAIMAKPELVFTYAMQVAVALNTGLYLRRVKKTGFGTTIDDSYEDGPFLQPETFVQAALACCTGQDAPLNGMSDVYV	+Q +L+G +S L GI ++TL G +++ +L L+ G N++ W DNHVALL+N LR L+V+ E +G +A A Y DGHV + LD D E +W + +P + + S ++D P I ++ L+ E F+ M++ W R + L +D++AP LAD YR IT+ +W+E + + R + SK SALR YV NRLY+ F +A +++ IM + P AE W V++P F SIRGR+ LL AL+ A+ +W+ I + + + A+ +A + TG+ +R ++ ++D + Q F A++A T APL GM Y+	205208325	1309404734	0	0	0.041	0.267	0.14
blastp	BLASTP 2.12.0+	Stephen F. Altschul, Thomas L. Madden, Alejandro A. Sch&auml;ffer, Jinghui Zhang, Zheng Zhang, Webb Miller, and David J. Lipman (1997), "Gapped BLAST and PSI-BLAST: a new generation of protein database search programs", Nucleic Acids Res. 25:3389-3402.	refseq_protein	BLOSUM62	0.05	11	1	F	2	Query_56772	rna-tia001237.1	735	15	ref|NP_620493.1|	NP_620493	ssRNA-binding protein [Saccharomyces cerevisiae virus L-A]	11008	Saccharomyces cerevisiae virus L-A	1505	1	172.555	436	1.43729e-40	118	186	51	426	50	428	389	23	AQPMSLLGVTECNVGYPTSSLAGINTAFMTLKGDISMIKVLEHLRYQEG---------GLNMSKLTWGDNHVALLVNALRYCLLKVIEEARGDLTANAGYYTDGHVTIDL----DDGWPNDTYAEESNLQQWRTPNNPELYPTPRRLTGSVLTVDAPAIYLKGLSSQEAAFMFYMLAPWTRASRLRLDFSAPALADTILYRSDITIAGVTDWLENNADNSNARRIAVVDSKTAWSALRGYVTKNRLYDHFSSALFIVAGIMYQFHPVSAESCWWFHQKWTVSIPCFQSIRGRFDALLYDSGALLNPRAIREWAFINGEMQKINLMALLLAQSAQTGMAIRATRRGLEMESVDLDNTVCDYEQVHIFYSASIAEATRMPAPLTGMHSAYI	SQKFTLVGNPTVCFNEGSSYLEGIAKKYLTLDGGLAIDNVLNELRSTCGIPGNAVASHAYNITSWRWYDNHVALLMNMLRAYHLQVLTEQGQYSAGDIPMYHDGHVKIKLPVTIDDTAGPTQFA-------WPSDRSTDSYPDWAQFSESFPSIDVPYLDVRPLTVTEVNFVLMMMSKWHRRTNLAIDYEAPQLADKFAYRHALTVQDADEWIEGDRTDDQFRPPS---SKVMLSALRKYVNHNRLYNQFYTAAQLLAQIMMKPVPNCAEGYAWLMHDALVNIPKFGSIRGRYPFLLSGDAALIQATALEDWSAIMAKPELVFTYAMQVSVALNTGLYLRRVKKTGFGTTIDDSYEDGAFLQPETFVQAALACCTGQDAPLNGMSDVYV	+Q +L+G +S L GI ++TL G +++ VL LR G N++ W DNHVALL+N LR L+V+ E + Y DGHV I L DD +A W + + + YP + + S ++D P + ++ L+ E F+ M++ W R + L +D+ AP LAD YR +T+ +W+E + + R + SK SALR YV NRLY+ F +A ++A IM + P AE W V+IP F SIRGR+ LL AL+ A+ +W+ I + + + A+ ++ + TG+ +R ++ ++D + Q F A++A T APL GM Y+	205208325	1309404734	0	0	0.041	0.267	0.14
blastp	BLASTP 2.12.0+	Stephen F. Altschul, Thomas L. Madden, Alejandro A. Sch&auml;ffer, Jinghui Zhang, Zheng Zhang, Webb Miller, and David J. Lipman (1997), "Gapped BLAST and PSI-BLAST: a new generation of protein database search programs", Nucleic Acids Res. 25:3389-3402.	refseq_protein	BLOSUM62	0.05	11	1	F	2	Query_56772	rna-tia001237.1	735	16	ref|YP_009507832.1|	YP_009507832	capsid protein [Tuber aestivum virus 1]	927810	Tuber aestivum virus 1	681	1	165.622	418	3.70057e-39	119	189	35	427	34	429	404	19	LNLFDGHHNSHRWLHAAQPMSLLGVTECNVGYPTSSLAGINTAFMTLKGDISMIKVLEHLRYQEGGLNMSKLT----------WGDNHVALLVNALRYCLLKVIEEARGDLTANAGYYTDGHVTIDLDDGWPNDTYAEESNLQQWRTPNNPELYPTPRRLTGSVLTVDAPAIYLKGLSSQEAAFMFYMLAPWTRASRLRLDFSAPALADTILYRSDITIAGVTDWLENNADNSNARRIAVVDSKTAWSALRGYVTKNRLYDHFSSALFIVAGIMYQFHPVSAESCWWFHQKWTVSIPCFQSIRGRFDALLYDSGALLNPRAIREWAFINGEMQKINLMALLLAQSAQTGMAIR-ATRRGLEMESVDLDNTVCDYEQVHIFYSASIAEATRMPAPLTGMH…	LNLAYDNLDFNRVYSSKQDYTWLGKAAAFIVEAELSLDGIAKQYLTLDGAINFDNVLAELR-TGAGLQTTNVSNHSVSVSSWRWYDNHVTLLFNLLRLYVMADLQLKGPITTGSYPKYDDGHVEIDLNAGLP---LPDETIVWSWPGSKNSLNYPEWGNFTEYMPLNDEAYIDVGGLLPEEVKMVLMATGAWERQTNFKLDFPTPKLAERIYYRYPSKVTMIDDWLDGEIPDIN---FGLPNPKVVWNAIRKYVTTNNLYNQFYSAAAIINQVMLTPLPDSAEGMSWLIHEAQVVLPKFGSVRGRYPFLLRGEGALIQAKALEDWTMLQTNPNLLFSTSMVTASLFNIGLAVRDSMLRGIANDSLSGVDTSL-FQQPELAWAAAVSLACGIDVPLNGMS…	LNL + + +R + Q + LG + SL GI ++TL G I+ VL LR GL + ++ W DNHV LL N LR ++ ++ T + Y DGHV IDL+ G P +E+ + W N YP T + D I + GL +E + W R + +LDF P LA+ I YR + + DWL+ + N + + K W+A+R YVT N LY+ F SA I+ +M P SAE W + V +P F S+RGR+ LL GAL+ +A+ +W + + +++ A G+A+R + RG+ +S+ +T ++Q + ++A+++ A + PL GM + Y+Y	205208325	1309404734	0	0	0.041	0.267	0.14
blastp	BLASTP 2.12.0+	Stephen F. Altschul, Thomas L. Madden, Alejandro A. Sch&auml;ffer, Jinghui Zhang, Zheng Zhang, Webb Miller, and David J. Lipman (1997), "Gapped BLAST and PSI-BLAST: a new generation of protein database search programs", Nucleic Acids Res. 25:3389-3402.	refseq_protein	BLOSUM62	0.05	11	1	F	2	Query_56772	rna-tia001237.1	735	17	ref|XP_036668484.1|	XP_036668484	uncharacterized protein CPAR2_703380 [Candida parapsilosis]	5480	Candida parapsilosis	661	1	157.918	398	1.36674e-36	119	190	33	427	30	429	409	23	SVLNLFDGHHNS--HRWLHAAQPMSLLGVTECNVGYPTSSLAGINTAFMTLKGDISMIKVLEHLRY-----QEGGLNMSKLT----WGDNHVALLVNALRYCLLKVIEEARG-DLTANAGYYTDGHVTIDLDDGWPNDTYAEESNLQQWRTPNNPEL--YPTPRRLTGSVLTVDAPAIYLKGLSSQEAAFMFYMLAPWTRASRLRLDFSAPALADTILYRSDITIAGVTDWLENNADNSNARRIAVVDSKTAWSALRGYVTKNRLYDHFSSALFIVAGIMYQFHPVSAESCWWFHQKWTVSIPCFQSIRGRFDALLYDSGALLNPRAIREWAFINGEMQKINLMALLLAQSAQTGMAIRATRRGLEMESVDLDNTVCDYEQVHIFYSASIAEATRMPAP…	SKINMTIGYSGKCFERSFTAEQRYSWLGCTKGDQLDGETSLAGLATKYVTPSGNINISQVMVELQSRVALSQEESINHETQSMLWEWYDNHVALLFNLIRLYVMAELKESGGLKTTGTFPKYDDGHVQID-----PNFRLLKPDEEISWSWPGGKESENYPRWTSTQSNLPEHNVPHIDLRALSRAEAIVVLLATSKWRRQSNFRIDFDYPKLADQLVYRYTRNIQELDDWISGKSE----RDFPLSDKRVIWSALRKYVVANNLYNQFYSAASVLSQLLLTVIPDSAEGQVWLTEIVEVGLPRFGSVRGWYPFLTNGEAALIQETALEDWAYLKANPGLLYSTAISVATLLPYGIAARNNNPRNRRQNIVLERDRNLIKQPETFVAACLSLASGLNIP…	S +N+ G+ R A Q S LG T+ + +SLAG+ T ++T G+I++ +V+ L+ QE +N + W DNHVALL N +R ++ ++E+ G T Y DGHV ID PN + W P E YP ++ + P I L+ LS EA + + W R S R+DF P LAD ++YR I + DW+ ++ R + D + WSALR YV N LY+ F SA +++ ++ P SAE W + V +P F S+RG + L AL+ A+ +WA++ + A+ +A G+A R +++ L+ +Q F +A ++ A+ + PL G +AY++	205208325	1309404734	0	0	0.041	0.267	0.14
blastp	BLASTP 2.12.0+	Stephen F. Altschul, Thomas L. Madden, Alejandro A. Sch&auml;ffer, Jinghui Zhang, Zheng Zhang, Webb Miller, and David J. Lipman (1997), "Gapped BLAST and PSI-BLAST: a new generation of protein database search programs", Nucleic Acids Res. 25:3389-3402.	refseq_protein	BLOSUM62	0.05	11	1	F	2	Query_56772	rna-tia001237.1	735	18	ref|XP_019155398.1|	XP_019155398	PREDICTED: uncharacterized protein LOC109152265 isoform X1 [Ipomoea nil]	35883	Ipomoea nil	510	1	145.976	367	2.21744e-33	118	186	209	656	1	395	452	61	MFYMLAPWTRASRLRLDFSAPALADTILYRSDITIAGVTDWLENNADNSNARRIAVVDSKTAWSALRGYVTKNRLYDHFSSALFIVAGIMYQFHPVSAESCWWFHQKWTVSIPCFQSIRGRFDALLYDSGALLNPRAIREWAFINGEMQKINLMALLLAQSAQTGMAIRATRRGLEMESVDLDNTVCDYEQVHIFYSASIAEATRMPAPLTGMHSAYIYLNVNPDDYCNSRWVTTENESEDGLESYETRMVPMEGEALMPIEMELSDARIPDKEMERLNRRVRALAAGADAKRAICHDIELTLDEILAKMCRVMYLPAAGPANRVQIRVPWLPFAGVPTLILPL--NPFPYNTPFSLKARIDDKMGHLASNGYRV-SAQVGWLIAHYARLCGYDVTAKF…	MLMMTGAWERRSRYKLDFSLHRLADKIAFRSNANYRMSTSWQRKGDQEPTTKMPNLPTSDKIWRAMIEYVMTNRLYAHFSVAVYLFCTTACQYVPSTAEQSIWNEVTTRLTVPTFHSIRGRYTFFNESRSSPINARATNEWIYIGKQFRKLQSLSVLVCQAMWFGLGLRNMRRGIEFHQRELDSTMMAFMNQRYVASPAIVEALRIKVPLSGMSGIRVWF--------------------DGWE-----------------EKPFEEPRMLQANIEQKN---YDLVEDGD-QTNILDDKELKNFDLIED------------GDQTYLRVHEFNLPGIPVYLLPLPANIVPGLKIFSGEGSFKPSDGEFGRMGWELPSYYKAYELAVIAKFCGFN--SKL…	M M W R SR +LDFS LAD I +RS+ T W + + S W A+ YV NRLY HFS A+++ Q+ P +AE W +++P F SIRGR+ + +N RA EW +I + +K+ +++L+ Q+ G+ +R RRG+E +LD+T+ + S +I EA R+ PL+GM ++ DG E E + R+ +E+ N L D + I D EL +++ ++ +RV G+P +LPL N P FS + G G+ + S + +A A+ CG++ +K GP+ + AP D V P L+E E M + ++LFIA+P +	205208325	1309404734	0	0	0.041	0.267	0.14
blastp	BLASTP 2.12.0+	Stephen F. Altschul, Thomas L. Madden, Alejandro A. Sch&auml;ffer, Jinghui Zhang, Zheng Zhang, Webb Miller, and David J. Lipman (1997), "Gapped BLAST and PSI-BLAST: a new generation of protein database search programs", Nucleic Acids Res. 25:3389-3402.	refseq_protein	BLOSUM62	0.05	11	1	F	2	Query_56772	rna-tia001237.1	735	19	ref|XP_026441714.1|	XP_026441714	uncharacterized protein LOC113340880 [Papaver somniferum]	3469	Papaver somniferum	292	1	139.043	349	1.02522e-32	102	154	293	635	1	277	343	66	IVAGIMYQFHPVSAESCWWFHQKWTVSIPCFQSIRGRFDALLYDSGALLNPRAIREWAFINGEMQKINLMALLLAQSAQTGMAIRATRRGLEMESVDLDNTVCDYEQVHIFYSASIAEATRMPAPLTGMHSAYIYLNVNPDDYCNSRWVTTENESEDGLESYETRMVPMEGEALMPIEMELSDARIPDKEMERLNRRVRALAAGADAKRAICHDIELTLDEILAKMCRVMYLPAAGPANRVQIRVPWLPFAGVPTLILPLNPFPYNTPFSLKARIDDKMGHLASNGYRVSAQVGWLIAHYARLCGYDVTAKFGAPIAGPQNYFAPDDVQMVWPVLWEPECMNM	MVCAMAYQFLPPTAEGTYWLSLEWKASLPAFHPIRGRYVLLNEGESLKVKKGALSEWNFINNQIEKVNLMALIFSQAAHTGLAVKSTRRSLEDNPSDLYNKEGDFYSAINMFSAAASECAQSQAPVSGMSD--VYL------YC----------TEDFERHSTTRHVVTTNSAQDDL-------------------------AGHDSE-VVC----------------------VGEDSQVRLLVRWMPLPGAPLLLLPLNCFPYKTPFELKGKLDPADGEPHCNHWSVKWHKAWEVAHLYNLVRYSLCYSDDNGVAGPTSFISPLATHFTWPVMRKPDHQDM	+V + YQF P +AE +W +W S+P F IRGR+ L + A+ EW FIN +++K+NLMAL+ +Q+A TG+A+++TRR LE DL N D+ +SA+ +E + AP++GM +YL YC +ED TR V A + AG D++ +C G ++V++ V W+P G P L+LPLN FPY TPF LK ++D G N + V W +AH L Y + +AGP ++ +P WPV+ +P+ +M	205208325	1309404734	0	0	0.041	0.267	0.14
blastp	BLASTP 2.12.0+	Stephen F. Altschul, Thomas L. Madden, Alejandro A. Sch&auml;ffer, Jinghui Zhang, Zheng Zhang, Webb Miller, and David J. Lipman (1997), "Gapped BLAST and PSI-BLAST: a new generation of protein database search programs", Nucleic Acids Res. 25:3389-3402.	refseq_protein	BLOSUM62	0.05	11	1	F	2	Query_56772	rna-tia001237.1	735	20	ref|XP_019155399.1|	XP_019155399	PREDICTED: uncharacterized protein LOC109152265 isoform X2 [Ipomoea nil]	35883	Ipomoea nil	494	1	140.584	353	1.43916e-31	115	180	209	656	1	379	450	73	MFYMLAPWTRASRLRLDFSAPALADTILYRSDITIAGVTDWLENNADNSNARRIAVVDSKTAWSALRGYVTKNRLYDHFSSALFIVAGIMYQFHPVSAESCWWFHQKWTVSIPCFQSIRGRFDALLYDSGALLNPRAIREWAFINGEMQKINLMALLLAQSAQTGMAIRATRRGLEMESVDLDNTVCDYEQVHIFYSASIAEATRMPAPLTGMHSAYIYLNVNPDDYCNSRWVTTENESEDGLESYETRMVPMEGEALMPIEMELSDARIPDKEMERLNRRVRALAAGADAKRAICHDIELTLDEILAKMCRVMYLPAAGPANRVQIRVPWLPFAGVPTLILPLNPFPYNTPFSLKARIDDKMGHLASNGYRV-SAQVGWLIAHYARLCGYDVTAKFGA…	MLMMTGAWERRSRYKLDFSLHRLADKIAFRSNANYRMSTSWQRKGDQEPTTKMPNLPTSDKIWRAMIEYVMTNRLYAHFSVAVYLFCTTACQYVPSTAEQSIWNEVTTRLTVPTFHSIRGRYTFFNESRSSPINARATNEWIYIGKQFRKLQSLSVLVCQAMWFGLGLRNMRRGIEFHQRELDSTMMAFMNQRYVASPAIVEALRIKVPLSGMSGIRVWF--------------------DGWEE-----KPFEEPRMLQTNI------LDDKELKNFD-----LIEDGDQTYLRVHEFNL----------------------------PGIPVYLLP---LPANIVPGLKIFSGEGSFKPSDGEFGRMGWELPSYYKAYELAVIAKFCGFN--SKLKD…	M M W R SR +LDFS LAD I +RS+ T W + + S W A+ YV NRLY HFS A+++ Q+ P +AE W +++P F SIRGR+ + +N RA EW +I + +K+ +++L+ Q+ G+ +R RRG+E +LD+T+ + S +I EA R+ PL+GM ++ DG E P E ++ + + DKE++ + L D H+ L P +P +P LP N P FS + G G+ + S + +A A+ CG++ +K GP+ + AP D V P L+E E M + ++LFIA+P +	205208325	1309404734	0	0	0.041	0.267	0.14
blastp	BLASTP 2.12.0+	Stephen F. Altschul, Thomas L. Madden, Alejandro A. Sch&auml;ffer, Jinghui Zhang, Zheng Zhang, Webb Miller, and David J. Lipman (1997), "Gapped BLAST and PSI-BLAST: a new generation of protein database search programs", Nucleic Acids Res. 25:3389-3402.	refseq_protein	BLOSUM62	0.05	11	1	F	2	Query_56772	rna-tia001237.1	735	21	ref|YP_009170671.1|	YP_009170671	capsid protein [Maize-associated totivirus 1]	1729670	Maize-associated totivirus 1	417	1	127.102	318	1.55837e-27	71	106	525	725	183	383	202	2	PAAGPANRVQIRVPWLPFAGVPTLILPLNPFPYNTPFSLKARIDDKMGHLASNGYRVSAQVGWLIAHYARLCGYDVTAKFGAPIAGPQNYFAPDDVQMVWPVLWEPECMNMMGVLLKDQTKREQLFIALPPLYSRFFKGGTLDFSVHVLERGVAAANDKDEQVINECGRSI-AFNDISTISWDVTEGVQRLRGFIVRGEQDF	PRARQAARVTVACPLLPFPGVPTLLLPTQCTPYPIPFELAGKFDDTMGRFDRRGTRLKIDVAWRVMNFLQDQSYTWQCEYRGTRIGQQEYVRGRYSNMIWPVLYQPED-NDEDVVLRRITEVGLPDVPLPPMHNEFFKGKSVEYKYQSIRRGLAARFRGAKIDISSYGAHVPVLKKISTVTYAVNEGLRTVRGFIERAAQDF	P A A RV + P LPF GVPTL+LP PY PF L + DD MG G R+ V W + ++ + Y ++ G Q Y M+WPVL++PE N V+L+ T+ + LPP+++ FFKG ++++ + RG+AA + I+ G + IST+++ V EG++ +RGFI R QDF	205208325	1309404734	0	0	0.041	0.267	0.14
blastp	BLASTP 2.12.0+	Stephen F. Altschul, Thomas L. Madden, Alejandro A. Sch&auml;ffer, Jinghui Zhang, Zheng Zhang, Webb Miller, and David J. Lipman (1997), "Gapped BLAST and PSI-BLAST: a new generation of protein database search programs", Nucleic Acids Res. 25:3389-3402.	refseq_protein	BLOSUM62	0.05	11	1	F	2	Query_56772	rna-tia001237.1	735	21	ref|YP_009170671.1|	YP_009170671	capsid protein [Maize-associated totivirus 1]	1729670	Maize-associated totivirus 1	417	2	78.1814	191	2.2993e-11	46	78	1	152	1	161	162	11	MDAFVKQFFPNFESPGAAFVYGEGACTFAYYESVLNLFDGHHNSHRWLHAAQPMSLLGVTECNVGYPTSSLAGINTAFMTLKGDISMIKVLEHLRYQEGGLNMSKL----------TWGDNHVALLVNALRYCLLKVIEEARGDLTANAGYYTDGHVTIDLD	MDTFVRHFFKEVTTPGVPFVLDDACHTWTYFQGFKTVVTGDASKSSARDIYQAMTPLGMLETAFESMGSNYDGLTKNYLTPEGAINYSNIHDTLK-QSGGMNNQELSTFMAFCQTISWHDNHVTLLFNMLRYVILMKSKESKQNLNGALGRFQEDFLEINMD	MD FV+ FF +PG FV + T+ Y++ + G + Q M+ LG+ E S+ G+ ++T +G I+ + + L+ Q GG+N +L +W DNHV LL N LRY +L +E++ +L G + + + I++D	205208325	1309404734	0	0	0.041	0.267	0.14
blastp	BLASTP 2.12.0+	Stephen F. Altschul, Thomas L. Madden, Alejandro A. Sch&auml;ffer, Jinghui Zhang, Zheng Zhang, Webb Miller, and David J. Lipman (1997), "Gapped BLAST and PSI-BLAST: a new generation of protein database search programs", Nucleic Acids Res. 25:3389-3402.	refseq_protein	BLOSUM62	0.05	11	1	F	2	Query_56772	rna-tia001237.1	735	22	ref|YP_009170670.1|	YP_009170670	ORF1-ORF2 fusion protein [Maize-associated totivirus 1]	1729670	Maize-associated totivirus 1	1261	1	129.413	324	8.91052e-27	71	106	525	726	183	384	203	2	PAAGPANRVQIRVPWLPFAGVPTLILPLNPFPYNTPFSLKARIDDKMGHLASNGYRVSAQVGWLIAHYARLCGYDVTAKFGAPIAGPQNYFAPDDVQMVWPVLWEPECMNMMGVLLKDQTKREQLFIALPPLYSRFFKGGTLDFSVHVLERGVAAANDKDEQVINECGRSI-AFNDISTISWDVTEGVQRLRGFIVRGEQDFG	PRARQAARVTVACPLLPFPGVPTLLLPTQCTPYPIPFELAGKFDDTMGRFDRRGTRLKIDVAWRVMNFLQDQSYTWQCEYRGTRIGQQEYVRGRYSNMIWPVLYQPE-DNDEDVVLRRITEVGLPDVPLPPMHNEFFKGKSVEYKYQSIRRGLAARFRGAKIDISSYGAHVPVLKKISTVTYAVNEGLRTVRGFIERAAQDFS	P A A RV + P LPF GVPTL+LP PY PF L + DD MG G R+ V W + ++ + Y ++ G Q Y M+WPVL++PE N V+L+ T+ + LPP+++ FFKG ++++ + RG+AA + I+ G + IST+++ V EG++ +RGFI R QDF	205208325	1309404734	0	0	0.041	0.267	0.14
blastp	BLASTP 2.12.0+	Stephen F. Altschul, Thomas L. Madden, Alejandro A. Sch&auml;ffer, Jinghui Zhang, Zheng Zhang, Webb Miller, and David J. Lipman (1997), "Gapped BLAST and PSI-BLAST: a new generation of protein database search programs", Nucleic Acids Res. 25:3389-3402.	refseq_protein	BLOSUM62	0.05	11	1	F	2	Query_56772	rna-tia001237.1	735	22	ref|YP_009170670.1|	YP_009170670	ORF1-ORF2 fusion protein [Maize-associated totivirus 1]	1729670	Maize-associated totivirus 1	1261	2	77.7962	190	7.91195e-11	46	78	1	152	1	161	162	11	MDAFVKQFFPNFESPGAAFVYGEGACTFAYYESVLNLFDGHHNSHRWLHAAQPMSLLGVTECNVGYPTSSLAGINTAFMTLKGDISMIKVLEHLRYQEGGLNMSKL----------TWGDNHVALLVNALRYCLLKVIEEARGDLTANAGYYTDGHVTIDLD	MDTFVRHFFKEVTTPGVPFVLDDACHTWTYFQGFKTVVTGDASKSSARDIYQAMTPLGMLETAFESMGSNYDGLTKNYLTPEGAINYSNIHDTLK-QSGGMNNQELSTFMAFCQTISWHDNHVTLLFNMLRYVILMKSKESKQNLNGALGRFQEDFLEINMD	MD FV+ FF +PG FV + T+ Y++ + G + Q M+ LG+ E S+ G+ ++T +G I+ + + L+ Q GG+N +L +W DNHV LL N LRY +L +E++ +L G + + + I++D	205208325	1309404734	0	0	0.041	0.267	0.14
blastp	BLASTP 2.12.0+	Stephen F. Altschul, Thomas L. Madden, Alejandro A. Sch&auml;ffer, Jinghui Zhang, Zheng Zhang, Webb Miller, and David J. Lipman (1997), "Gapped BLAST and PSI-BLAST: a new generation of protein database search programs", Nucleic Acids Res. 25:3389-3402.	refseq_protein	BLOSUM62	0.05	11	1	F	2	Query_56772	rna-tia001237.1	735	23	ref|XP_001386115.2|	XP_001386115	major coat protein/ssRNA-binding protein - IMP dehydrogenase/GMP reductase [Scheffersomyces stipitis CBS 6054]	322104	Scheffersomyces stipitis CBS 6054	640	1	125.946	315	3.55936e-26	124	201	23	497	14	487	495	41	EGACTFAYYESVLNLFDGHHNSHRWLHAAQPMSLLGVTECNVGYPTSSLAGINTAFMTLKGDISMIKVLEHLRYQEG---GLNMSKL----------TWGDNHVALLVNALRYCLLKVIEEARGDLTANAGYYTDGHVTIDLDDGWP-NDTYAEESNLQQWRTPNNPELYPTPRRLTGSVLTVDAPAIYLKGLSSQEAAFMFYMLAPWTRASRLRLDFSAPALADTILYRSDITIAGVTDWLENNADNSNARRIAVVDSKTAWSALRGYVTKNRLYDHFSSALFIVAGIMYQFHPVSAESCWWFHQKWTVSIPCFQSIRGRFDALLYDSGALLNPRAIREWAFINGEMQKINLMALLLAQSAQTGMAIRATRRGLEMESVD-LDNTVCDYEQVHIFYSA…	EHGHTKVYLEILLRAICSDSIQSKTFEAVQSFTWLGPVRSKFAPSESSFDGLSKLFLTIDSGL----CLDNIKLQAKILTGLQMSSIDDHFDEFSSTNWYDNHVSLLINILRLYILLDLAEKKGLQTGRFPPLNNKTYEVDVNNILPFPDTPVKFS----WPGGSEKKGYPNFVYANDFFPTSSSPYIDLRGLDIDEARIVLFMTGEWKAQTNFKVDFNSSKLCNEIFYRYRKPINELDLWY-------NSDDFGMPMSHVVLSALRKYVVNNSLYYQFHIASDLISQLMLTIFPENVEGMTWLQHTAEINLPIFGSIRGRYPFLCQGETAIARPDHIKEWALFIANPYLLFSRSLVLATCFNIGLAARDFRIRNSLSSKETIEEFFLDSES---FYAS…	E T Y E +L + A Q + LG SS G++ F+T+ + L++++ Q GL MS + W DNHV+LL+N LR +L + E +G T + +D+++ P DT + S W + + YP T +P I L+GL EA + +M W + ++DF++ L + I YR I + W N+ + S SALR YV N LY F A +++ +M P + E W +++P F SIRGR+ L A+ P I+EWA + +L+LA G+A R R + S + ++ D E FY+++I+ AT P M SA ++ P + C + V + +N+SE +++ VP G + + D P + +R + GA	205208325	1309404734	0	0	0.041	0.267	0.14
blastp	BLASTP 2.12.0+	Stephen F. Altschul, Thomas L. Madden, Alejandro A. Sch&auml;ffer, Jinghui Zhang, Zheng Zhang, Webb Miller, and David J. Lipman (1997), "Gapped BLAST and PSI-BLAST: a new generation of protein database search programs", Nucleic Acids Res. 25:3389-3402.	refseq_protein	BLOSUM62	0.05	11	1	F	2	Query_56772	rna-tia001237.1	735	24	ref|XP_001386114.2|	XP_001386114	Major viral coat protein [Scheffersomyces stipitis CBS 6054]	322104	Scheffersomyces stipitis CBS 6054	574	1	73.1738	178	1.71216e-09	75	113	114	397	90	358	288	23	ALLVNALRYCLLKVIEEARGDL-TANAGYYTDGHVTIDLDDGWPNDTYAEESNLQQWRTPNNP--ELYPTPRRL-TGSVLTVDAPAIYLKGLSSQEAAFMFYMLAPWTRASRLRLDFSAPALADTILYRSDITIAGVTDWLENNADNSNARRIAVVDSKTAWSALRGYVTKNRLYDHFSSALFIVAGIMYQFHPVSAESCWWFHQKWTVSIPCFQSIRGRFDALLYDSGALLNPRAIREWAFINGEMQKINLMALLLAQSAQTGMAIRATRRGLEMESVDLDNTVCDY	ALLVNLIRLYHLTLLNE-EGDLRNVKNIRYDDGHSTAHT--SWPREIG------EKWNWPNSSSSEEYPEFISLDETSEQQSHSMVLDFTGLSDEEITIMWRMCSRWCQRTNFKLDFELPKLASRIYCKSSRTMPNFLEVEE--VRTRNPKRIP--KSSQIWDLIVKYVRRNRLESQARSSCLVISHIMLSLLPDTLEGLSFLSERVEIHLPSLFSLRQ------LSSDKEENERMLNDWRQIEKYPAIIFNYGLFVANCFPIGLMKRELFPTEGVHEKDLVNAMVSY	ALLVN +R L ++ E GDL Y DGH T WP + ++W PN+ E YP L S + + GLS +E M+ M + W + + +LDF P LA I +S T+ + E N +RI S W + YV +NRL S+ +++ IM P + E + ++ + +P S+R S N R + +W I I L +A G+ R + DL N + Y	205208325	1309404734	0	0	0.041	0.267	0.14
blastp	BLASTP 2.12.0+	Stephen F. Altschul, Thomas L. Madden, Alejandro A. Sch&auml;ffer, Jinghui Zhang, Zheng Zhang, Webb Miller, and David J. Lipman (1997), "Gapped BLAST and PSI-BLAST: a new generation of protein database search programs", Nucleic Acids Res. 25:3389-3402.	refseq_protein	BLOSUM62	0.05	11	1	F	2	Query_56773	rna-tia016167.1	340	1	ref|YP_002321509.1|	YP_002321509	fusion protein p122 [Southern tomato virus]	591166	Southern tomato virus	1062	1	120.168	300	5.98742e-26	102	167	1	338	124	493	389	70	MLVAKLHKRGAGVHIAVDMGWESAFQTQKTEMAFELNEARLHHKQLVEAAERDVIKRRNEMEAALQAVRRKHLPVGAYEDLIVDQFNRRCWKAFQDHCAESGQVLSRLSLDTLREAVDAFGAIVRRVHQLEFLDQGNNKDVLTRYIEAHVGQFE-----------------------VEHNPRKAKRFPDLLVVA----GRGVTPSVPATN-----------APRPTAPGPDPVPAAQTKDELFGMIIGN--------PLG--TTAVPEADVDAQGQSSDLPQVRDGVLPGEPLQLTSPHTLAGTQYRGGNARDPDLAEYYTNAMHLIADARIDPPGRLLRDHFNLPAARDVLGLPSGQTVPDGPDSCACKNFNNEATSS---WAFPFR	MYAQKLEQKGRGDFSIAEVALLHCFETQRNDMLRDEKDVRLKAEEEIADLQRKIVKRREKLEEDLIATKSNYEPVSRYVGLSDYELNCKCWSLYQQFNPDKVTAGAKPTRKQVKEAFDMYAEFVAKTNRLEFLKHGNVKDELQAFINAKILGYEQLGDKGRVVILGVSWQQWVLRWIMKWNQRTRKRLLKNLPVGKLRRGKEMTPCRPLSEIIPMERLEEKRTLQYKLP-PQLSRATEVEAEAVSLLYPNARIEVEVRPIGRDTRAIPFS------RSRWEVGVRKVIGGGEVLNWD----IDGNKYRGGGC--------FADAIKLLAGATQRPPQRLLEDCYTITTAREALGLPSDLAVPSGKGSCHVRNYNDDATSGPFLWSFGIK	M KL ++G G ++ F+TQ+ +M + + RL ++ + +R ++KRR ++E L A + + PV Y L + N +CW +Q + ++ + ++EA D + V + ++LEFL GN KD L +I A + +E ++ N R KR L V G+ +TP P + + P P A + + E ++ N P+G T A+P + +S VR + GE L + G +YRGG + +A+ L+A A PP RLL D + + AR+ LGLPS VP G SC +N+N++ATS W+F +	205208325	1309404734	0	0	0.041	0.267	0.14
blastp	BLASTP 2.12.0+	Stephen F. Altschul, Thomas L. Madden, Alejandro A. Sch&auml;ffer, Jinghui Zhang, Zheng Zhang, Webb Miller, and David J. Lipman (1997), "Gapped BLAST and PSI-BLAST: a new generation of protein database search programs", Nucleic Acids Res. 25:3389-3402.	refseq_protein	BLOSUM62	0.05	11	1	F	2	Query_56773	rna-tia016167.1	340	2	ref|XP_042403972.1|	XP_042403972	uncharacterized protein LOC121993689 [Zingiber officinale]	94328	Zingiber officinale	265	1	107.842	268	1.96221e-23	85	124	9	272	5	264	281	38	RGAGVHIAVDMGWESAFQTQKTEMAFELNEARLHHKQLVEAAERDVIKRRNEMEAALQAVRRKHLPVGAYEDLIVDQFNRRCWKAFQDHCAESGQVLSRLSLDTLREAVDAFGAIVRRVHQLEFLDQGNNKDVLTRYI--EAHVGQFEVEHNPRKAKRFPDLLVVAGRGVTPSVPATNAPRPTAPGPDPVPAAQTKDELFGMIIGNPLGT------TAVPEADVDAQGQSSDLPQVRDGVLPGEPLQL---------TSPHTLAGTQYRGGNARDPDLAEY	RGGGNFTAELLGWLAMFDTQRTGYANEIGDVHRRHELVIADLESRLRAAKANMENELTAVRQKYIPCGEYVPLEIYEFNQQCWTEYLNTCLVNNAVSAALSEESAADAVGTFGDVVRQRHLLDFIMQGERRDQLLEYLNTKIKIGHFENVGEERAAKRLRILLTPAG-----------PERPTQTTPSRVPVAAGR--------ANPGGTDPQDNATRIFNTRFADPGEHS--PIAAQTHHPKEPGTLNVQQRSPYVSPPHKRSGQTFRRGVQGNPPCPEY	RG G A +GW + F TQ+T A E+ + H+ ++ E + + ME L AVR+K++P G Y L + +FN++CW + + C + V + LS ++ +AV FG +VR+ H L+F+ QG +D L Y+ + +G FE R AKR LL AG RPT P VP A + NP GT T + G+ S P P EP L + PH +G +R G +P EY	205208325	1309404734	0	0	0.041	0.267	0.14
blastp	BLASTP 2.12.0+	Stephen F. Altschul, Thomas L. Madden, Alejandro A. Sch&auml;ffer, Jinghui Zhang, Zheng Zhang, Webb Miller, and David J. Lipman (1997), "Gapped BLAST and PSI-BLAST: a new generation of protein database search programs", Nucleic Acids Res. 25:3389-3402.	refseq_protein	BLOSUM62	0.05	11	1	F	2	Query_56773	rna-tia016167.1	340	3	ref|XP_042400127.1|	XP_042400127	uncharacterized protein LOC121989892 [Zingiber officinale]	94328	Zingiber officinale	265	1	104.375	259	3.42144e-22	58	90	9	173	5	171	167	2	RGAGVHIAVDMGWESAFQTQKTEMAFELNEARLHHKQLVEAAERDVIKRRNEMEAALQAVRRKHLPVGAYEDLIVDQFNRRCWKAFQDHCAESGQVLSRLSLDTLREAVDAFGAIVRRVHQLEFLDQGNNKDVLTRYI--EAHVGQFEVEHNPRKAKRFPDLLVVAG	RGGGSFTAEQLGWLAMFDTQRTGYANEIGDVHRRHELVIADLELRLRAAKANMENELTAVRQKYIPCGEYVPLEIYEFNQQCWTEYLNTCLVNNAVSAALSEESAADAVETFGEAVRQRHLLDFIMQGERRDQLLEYLNTKIKIGHFENVGEERAAKRLRILLTPAG	RG G A +GW + F TQ+T A E+ + H+ ++ E + + ME L AVR+K++P G Y L + +FN++CW + + C + V + LS ++ +AV+ FG VR+ H L+F+ QG +D L Y+ + +G FE R AKR LL AG	205208325	1309404734	0	0	0.041	0.267	0.14
blastp	BLASTP 2.12.0+	Stephen F. Altschul, Thomas L. Madden, Alejandro A. Sch&auml;ffer, Jinghui Zhang, Zheng Zhang, Webb Miller, and David J. Lipman (1997), "Gapped BLAST and PSI-BLAST: a new generation of protein database search programs", Nucleic Acids Res. 25:3389-3402.	refseq_protein	BLOSUM62	0.05	11	1	F	2	Query_56773	rna-tia016167.1	340	4	ref|YP_009552797.1|	YP_009552797	ORF1+2p [Capsicum annuum amalgavirus 1]	2069320	Capsicum annuum amalgavirus 1	1062	1	106.686	265	1.96197e-21	96	157	1	339	124	488	381	58	MLVAKLHKRGAGVHIAVDMGWESAFQTQKTEMAFELNEARLHHKQLVEAAERDVIKRRNEMEAALQAVRRKHLPVGAYEDLIVDQFNRRCWKAF-QDHCAESGQVLSRLSLDTLREAVDAFGAIVRRVHQLEFLDQGNNKDVLTRYIEAHVGQFEVEHNPR------------------------KAKRFPDLLV--VAGRG-------VTPSVPATNAPRPTA----PGPDPVPAAQTKDELFGMIIGNPLGTTAVPEADVDAQG----QSSDLPQVRDGVLPGEPLQLTSPHTLAGTQYRGGNARDPDLAEYYTNAMHLIADARIDPPGRLLRDHFNLPAARDVLGLPSGQTVPDGPDSCACKNFNNEATSSWAFPFRF	MNIEKLERRGGGDFTVDEVAALNLFDVQRNDWIGHQKEARAIAEHEIAELQRKINLRRDKLDEDLREIADQHRPVSGYVPLTDAELNLRCWNFFRQAHEGVRG-VGVHPTMSQMKEAFDTYSVHVAKRARVEYMRHGDHVPLLQEYINQKIAHFDAVGDKRQVRHLIFNWQEWVMKWMVKWDVQTRVKLMRDIPVGTLNPRGNQTLCSRLSEQIPMNRLLEKRVISYRPAPQLSKMLECKAESLALLRANGRVEIIIMPGGCDLRAIPCARSRWEKGIRKIIGGGEMLNWK----VAGNMYRGGGC--------YSDAIKLLSSASTIPPGRLLHQCFSLPGARAALGLPSNLSVPVGKGSCRVKNYNDEATTG---PFLY	M + KL +RG G ++ + F Q+ + EAR + + +R + RR++++ L+ + +H PV Y L + N RCW F Q H G V ++ ++EA D + V + ++E++ G++ +L YI + F+ + R + K D+ V + RG ++ +P P P + K E ++ N + D + +S +R + GE L +AG YRGG Y++A+ L++ A PPGRLL F+LP AR LGLPS +VP G SC KN+N+EAT+ PF +	205208325	1309404734	0	0	0.041	0.267	0.14
blastp	BLASTP 2.12.0+	Stephen F. Altschul, Thomas L. Madden, Alejandro A. Sch&auml;ffer, Jinghui Zhang, Zheng Zhang, Webb Miller, and David J. Lipman (1997), "Gapped BLAST and PSI-BLAST: a new generation of protein database search programs", Nucleic Acids Res. 25:3389-3402.	refseq_protein	BLOSUM62	0.05	11	1	F	2	Query_56773	rna-tia016167.1	340	5	ref|YP_003868436.1|	YP_003868436	putative fusion protein [Rhododendron virus A]	878260	Rhododendron virus A	1077	1	85.8853	211	1.87753e-14	85	146	3	331	138	495	360	33	VAKLHKRGAGVHIAVDMGWESAFQTQKTEMAFELNEARLHHKQLVEAAERDVIKRRNEMEAALQAVRRKHLPVGAYEDLIVDQFNRRCWKAFQDHCAESGQVLSRLSLDTLREAVDAFGAIVRRVHQLEFLDQGNNKDVLTRYIEAHVGQFEVEHNPRKAKRFPDLLVVAGRGVTPSVPATN------------APRPTAPGPDPVPAA---QTKDELFGMIIGNPLGTTAVPE-ADVDAQGQSSDLPQVRDGVLPGEPLQLTSPHTLAGTQYRGGNAR---DPDLAEYYTN------------AMHLIADARIDPPGRLLRDHFNLPAARDVLGLPSGQTVPDGPDSCACKNFNNEATS	VKKVEDKRAGTQTPNEVALCQIFTMQQGIMAEEVKEARASTQQEIDELTRLLRLKRAEQVKVLAEIKDKYFPANIWEEPAEAERNARCWEVYSAALVTAGRPAPIKTEAAFKLAIDAYKNFVDTEFKTRFIRSDEHQVALRKFADERIHFLDGIGEPKKAGTFRSLLAVLG--VEPSAQTTTHTEERNDEDDSGGESDVARGEEPEPEAGGGTSRPGASGRGAGRGKGNARLSRNVEVSAQVRLGELQTYRFRVHREMVEHRVRSIAVARSRFEAGIRRIIGGGEMRSWYTDSRMYRGGGNSNDAMKLLSAASVVTPGKFLDQCYRVSSARKALRLPSGLRVPDSLAECQCKTFNDQASA	V K+ + AG ++ F Q+ MA E+ EAR +Q ++ R + +R E L ++ K+ P +E+ + N RCW+ + +G+ + + A+DA+ V + F+ ++ L ++ + + + P+KA F LL V G V PS T A G +P P A ++ G G G + +V AQ + +L R V +A +++ G R ++ +YT+ AM L++ A + PG+ L + + +AR L LPSG VPD C CK FN++A++	205208325	1309404734	0	0	0.041	0.267	0.14
blastp	BLASTP 2.12.0+	Stephen F. Altschul, Thomas L. Madden, Alejandro A. Sch&auml;ffer, Jinghui Zhang, Zheng Zhang, Webb Miller, and David J. Lipman (1997), "Gapped BLAST and PSI-BLAST: a new generation of protein database search programs", Nucleic Acids Res. 25:3389-3402.	refseq_protein	BLOSUM62	0.05	11	1	F	2	Query_56773	rna-tia016167.1	340	6	ref|YP_009551562.1|	YP_009551562	RNA-dependent RNA polymerase [Anthoxanthum odoratum amalgavirus 1]	2065797	Anthoxanthum odoratum amalgavirus 1	1056	1	82.4185	202	2.5637e-13	99	150	4	331	125	481	378	71	AKLHKRGAGVHIAVDMGWESAFQTQKTEMAFELNEARLHHKQLVEAAERDV-------IKRRNEMEAALQAVRRKHLPVGAYEDLIVDQFNRRCWKAFQDHCAESGQVLSRLSLDTLREAVDAFGAIVRRVHQLEFLDQGNNKDVLTRYIEAHVGQFEVEHN------------PRKAK---RFP-------DLLVVAGRGVTPSV--------------PATNAPRPTAPGPDP-----VPAA-QTKDELFGMIIGNPLGTTAVPEADVDAQGQSSDLPQVRDGVLPGEPLQLTSPHTLAGTQYR-GGNARDPDLAEYYTNAMHLIADARIDPPGRLLRDHFNLPAARDVLGLPSGQTVPDGPDSCACKNFNNEATS	SRFQAAGKGVFNAVEI-------SSVAQLTVQLADLELHKHRMSDASQKRIDELELLIAKEKESLETKLKMSDEEFFPASIYKKLNPMKLQKECWVRAKASSTELAAVAVPTN-DQLADALKNFKEEVERRHAVDFLAQQNRLTALREYVNKKILSFVLVENTGSRPALDTSWLPWTAKLLEKYPLPERISATAMIPMGRTTSPTTSVSCRTNLLEVMRSPALLAVRQRGTGPPPRLGAGVPAAVGTTPVLQGGARLHVIRAPVRPDRRGIPYARSKWEAGVRKIIGGGE----LSDWQAASSKVRCGGNASD---------ALLLLADASDRLPGKTLRGLFTLRGARDALRLPSGLSVPDGRACCNIKHFNVEATA	++ G GV AV++ + ++ +L + LH ++ +A+++ + K + +E L+ + P Y+ L + + CW + E V + D L +A+ F V R H ++FL Q N L Y+ + F + N P AK ++P ++ GR +P+ PA A R GP P VPAA T L G + + P+ +S VR + GE S A ++ R GGNA D A+ L+ADA PG+ LR F L ARD L LPSG +VPDG C K+FN EAT+	205208325	1309404734	0	0	0.041	0.267	0.14
blastp	BLASTP 2.12.0+	Stephen F. Altschul, Thomas L. Madden, Alejandro A. Sch&auml;ffer, Jinghui Zhang, Zheng Zhang, Webb Miller, and David J. Lipman (1997), "Gapped BLAST and PSI-BLAST: a new generation of protein database search programs", Nucleic Acids Res. 25:3389-3402.	refseq_protein	BLOSUM62	0.05	11	1	F	2	Query_56773	rna-tia016167.1	340	7	ref|YP_009553030.1|	YP_009553030	fusion protein [Salvia hispanica RNA virus 1]	2419805	Salvia hispanica RNA virus 1	1053	1	81.2629	199	5.95545e-13	84	136	23	335	136	477	354	53	SAFQTQKTEMAFELNEARLHHKQLVEAAERDVIKRRNEMEAALQAVRRKHLPVGAYEDLIVDQFNRRCWKAFQDHCAESGQVLSRLSLDTLREAVDAFGAIVRRVHQLEFLDQGNNKDVLTRYIEAHVGQ-----------------------FEVEHNPRKAKRFPDLLV----VAGRGVTPS------VPATNAPRPTAPGPDPVPAAQTKDELFGMIIGNPLGTTAVPEADVDAQGQSSDLP--------QVRDGVLPGEPLQLTSPHTLAGTQYRGGNARDPDLAEYYTNAMHLIADARIDPPGRLLRDHFNLPAARDVLGLPSGQTVPDGPDSCACKNFNNEATSSWAF	AAMEAQITEHAMLVKKSRATTEETLLQLRREIARTQQRGEADIKALEADFAPGSAYVPMDDQDLGRACHQLYLAQCQREDADPEDLTEEIMADIKATFGSEATARHRAAFIAEGHRRQDLLAWTEAKVQQLAGLGDLKRADTFVSSWKEWAESFLLKREPRLRRELLQQVVWGPIAAGGGLTSTHRISSIIPADVVTKPQCSKSKRRPPLSSKVETLDLAPGLLVTHQRTSVLRVPAMKGGGRIPTSRSKFEAKVRRVIGGGEMRNWAKDSNM----YRGGGN--------YSDALKLLATARTDIPGSFLHKHFTVNNARSFLKLPCGLPVPVGPESVRMKNFNEEATAGPSF	+A + Q TE A + ++R ++ + R++ + + EA ++A+ P AY + R C + + C L+ + + + FG+ H+ F+ +G+ + L + EA V Q F ++ PR + +V AG G+T + +PA +P P +K E + G + V A +P +VR + GE + YRGG Y++A+ L+A AR D PG L HF + AR L LP G VP GP+S KNFN EAT+ +F	205208325	1309404734	0	0	0.041	0.267	0.14
blastp	BLASTP 2.12.0+	Stephen F. Altschul, Thomas L. Madden, Alejandro A. Sch&auml;ffer, Jinghui Zhang, Zheng Zhang, Webb Miller, and David J. Lipman (1997), "Gapped BLAST and PSI-BLAST: a new generation of protein database search programs", Nucleic Acids Res. 25:3389-3402.	refseq_protein	BLOSUM62	0.05	11	1	F	2	Query_56773	rna-tia016167.1	340	8	ref|YP_009553342.1|	YP_009553342	ORF1+2p [Cleome droserifolia amalgavirus 1]	2069321	Cleome droserifolia amalgavirus 1	1070	1	79.7221	195	2.04047e-12	92	144	4	331	135	491	372	59	AKLHKRGAGVHIAVDMGWESAFQTQKTEMAFELNEARLHHKQLVEAAERDVIKRRNEMEAALQAVRRKHLPVGAYEDLIVDQFNRRCWKAFQDHCAESGQVLSRLSLDTLREAVDAFGAIVRRVHQLEFLDQGNNKDVLTRYIEAHVG-------QFEVEH---------------NPRKAKRFPDLLVVAGRGVTPS-VPATNAPRPTAP----------GPDPVPAAQTKDELFGMIIGNPLGTTAVPEADVDAQG---QSSDLP--------QVRDGVLPGEPLQLTSPHTLAGTQYRGGNARDPDLAEYYTNAMHLIADARIDPPGRLLRDHFNLPAARDVLGLPSGQTVPDGPDSCACKNFNNEATS	AKQERRAVGGRTVADVSMLQAFNQQVADWSAQVKEARKEIEEEMAELRAQLALKQQELNDSLAAINESYWPASSYKAPALNVVQSQAYALYAADCRRSGTVPLPAGSLGYSKAVELFGQQVREDHQLQYLRAEEARDTLSEYLQRLVGLKAGQGRRREVENFVPSWQEWVSQLLMRYPLERRRWLLNRLVVGRINPPGREPRTRLLREVMPAELMKAKRQAGIRHRPGLQRKIEEAG---GGSRGAEMTGRVRVLVEWGRERHRTIPVARGKFEAGIRKIIGGGELLNWREDSSM----YRGGGNS--------ADAIRMLFSADPIPPGRVLTDFWREGSARQALFIEELFEVPDGPGCCVMKNFNNEATS	AK +R G D+ AF Q + + ++ EAR ++ + + ++ E+ +L A+ + P +Y+ ++ + + + C SG V +AV+ FG VR HQL++L +D L+ Y++ VG + EVE+ P + +R+ +V GR P P T R P G P Q K E G G G V + + +P +R + GE L ++ YRGG +A+ ++ A PPGR+L D + +AR L + VPDGP C KNFNNEATS	205208325	1309404734	0	0	0.041	0.267	0.14
blastp	BLASTP 2.12.0+	Stephen F. Altschul, Thomas L. Madden, Alejandro A. Sch&auml;ffer, Jinghui Zhang, Zheng Zhang, Webb Miller, and David J. Lipman (1997), "Gapped BLAST and PSI-BLAST: a new generation of protein database search programs", Nucleic Acids Res. 25:3389-3402.	refseq_protein	BLOSUM62	0.05	11	1	F	2	Query_56773	rna-tia016167.1	340	9	ref|YP_009551564.1|	YP_009551564	ORF1+2p [Camellia oleifera amalgavirus 1]	2069319	Camellia oleifera amalgavirus 1	1066	1	79.337	194	2.33814e-12	84	142	16	331	143	487	357	53	AVDMGWESAFQTQKTEMAFELNEARLHHKQLVEAAERDVIKRRNEMEAALQAVRRKHLPVGAYEDLIVDQFNRRCWKAFQDHCAESGQVLSRLSLDTLREAVDAFGAIVRRVHQLEFLDQGNNKDVLTRYIEAHVGQFEVEHNPRKAKRF-PDLLVVAGRGV------------------TPSVPATNAPRPTAPGPDPVPAAQTKDEL----------------------FGMIIGNPLGTTAVPEADVDAQGQSSDLPQVRDGVLPGEPLQLTSPHTLAGTQYRGGNARDPDLAEYYTNAMHLIADARIDPPGRLLRDHFNLPAARDVLGLPSGQTVPDGPDSCACKNFNNEATS	AADVAWASVLQQQLSDLSGKRKEIRVEKDEAIAELRREIQRLEIEKGLDLAAIDAEMVPASMYNELNAAEIARRSFNLYTQRAALQGVVPLPRNDDGIKMAVDLFGNEVRQRHMQEFVQGEVVQQQLMQFLRGKILELDQIHERKQASTFVPYWLQSVVRRLHSRPLQRRLEMMEMIPVGKPNKPGENNVRMPLSLFLPEWLKSEKGQLGIKVQRGLRRQIEVVEGVASEEFRLVRGKVYVEWAAEKARLLPVARSKFETGVRRVIGGGE---MRNWH-VASSMYRGGGNN--------ADALRLLSNASFMNPEKYLHECFTIETARRELLLTTDQKVPDGPESVKMKNFNNDATA	A D+ W S Q Q ++++ + E R+ + + R++ + E L A+ + +P Y +L + RR + + A G V + D ++ AVD FG VR+ H EF+ + L +++ + + + H ++A F P L R + P+ P N R P K +L F ++ G A +A + +S VR + GE + + H +A + YRGG +A+ L+++A P + L + F + AR L L + Q VPDGP+S KNFNN+AT+	205208325	1309404734	0	0	0.041	0.267	0.14
blastp	BLASTP 2.12.0+	Stephen F. Altschul, Thomas L. Madden, Alejandro A. Sch&auml;ffer, Jinghui Zhang, Zheng Zhang, Webb Miller, and David J. Lipman (1997), "Gapped BLAST and PSI-BLAST: a new generation of protein database search programs", Nucleic Acids Res. 25:3389-3402.	refseq_protein	BLOSUM62	0.05	11	1	F	2	Query_56773	rna-tia016167.1	340	10	ref|YP_009552085.1|	YP_009552085	ORF1+2p [Medicago sativa amalgavirus 1]	2069326	Medicago sativa amalgavirus 1	1058	1	77.411	189	1.31144e-11	87	133	25	331	153	481	352	68	FQTQKTEMAF----ELNEARLHHKQLVEAAERDVIKRRNEMEAALQAVRRKHLPVGAYEDLIVDQFNRRCWKAFQDHCAESGQVLSRLSLDTLREAVDAFGAIVRRVHQLEFLDQGNNKDVLTRYIEAHV------------GQFEVEHNPRKAKRFPDLLVVAGRGVTPSVPA--------TNAPRPTAPGPD-------------PVPAAQTKDELFGMII--GNPLGTTAVPEADVDAQGQSSDLPQ------VRDGVLPGEPLQLTSPHTLAGTQYRGGNARDPDLAEYYTNAMHLIADARIDPPGRLLRDHFNLPAARDVLGLPSGQTVPDGPDSCACKNFNNEATS	YQRERKQRRFPIEEEMAELRRQLRQLDE-----------ELQAVEEEIKVKYGPVALYEGPDNTRVKSDAYLMYQDDCRKKGYRAIAQYQGGFEKAVELFGNKVREAHFCAYLSDPARSDFVRDYYNQKIVHLERSGEKKQAGSFAVSWWPLMEKWLLMFPLSTRSTLMEKIPVGKVHKPGETPTNRPLLRGADKSRVLNVRQSGYKSISRLERKHELQGCITSQGMPEGRIKIFKSWESEPGRMIPMSRSKYECAVRWVIGGGE----VRNWKVDSSMYRGGGSSN--------DALKLLANASTVRPGKLLRDVYSFRVARARLQLPGDFSVPDGPDACRVKNFNNFATS	+Q ++ + F E+ E R +QL E E++A + ++ K+ PV YE + + +QD C + G +AV+ FG VR H +L D + Y + G F V P K + + +P T RP G D + + K EL G I G P G + ++ G+ + + VR + GE + + YRGG + + +A+ L+A+A PG+LLRD ++ AR L LP +VPDGPD+C KNFNN ATS	205208325	1309404734	0	0	0.041	0.267	0.14
blastp	BLASTP 2.12.0+	Stephen F. Altschul, Thomas L. Madden, Alejandro A. Sch&auml;ffer, Jinghui Zhang, Zheng Zhang, Webb Miller, and David J. Lipman (1997), "Gapped BLAST and PSI-BLAST: a new generation of protein database search programs", Nucleic Acids Res. 25:3389-3402.	refseq_protein	BLOSUM62	0.05	11	1	F	2	Query_56773	rna-tia016167.1	340	11	ref|YP_009362304.1|	YP_009362304	fusion protein [Zostera marina amalgavirus 2]	1985203	Zostera marina amalgavirus 2	1062	1	65.855	159	7.6941e-08	73	140	5	331	129	484	358	33	KLHKRGAGVHIAVDMGWESAFQTQKTEMAFELNEARLHHKQLVEAAERDVIKRRNEMEAALQAVRRKHLPVGAYEDLIVDQFNRRCWKAFQDHCAESGQVLSRLSLDTLREAVDAFGAIVRRVHQLEFLDQGNNKDVLTRYIEAHVGQFEVEHNPRKAKRFPDLLVVAGRGVTPSVPATNAPRPTAPGPDPVPAAQTKDELFG-MIIGNPLGTTAVPEADVDAQGQSSDLPQVRDGVLPGEPLQLTSPHT---------------LAGTQYRGGNAR----------DPDLAEY-----YTNAMHLIADARIDPPGRLLRDHFNLPAARDVLGLPSGQTVPDGPDSCACKNFNNEATS	RLKKRSRDAITPAETALVAILEVAQNDCVADVSRVRITYDEEIKKLKRKIGKLEEHKARKIEKARKKYPGLLLLERPSESDVCNQAWHKYVEYCNASGIKQEKRSNASLEKAISMFDNILRLEIKAKCCEKPEVRDYLLQYCKEKIKGFVT--TPIKSALTHSRDTILQRLESHFLKAPLERREELLPLIPVGTVNPMGHLNATMSLREILWTESLKNRQVEGSKVKPPLPRKLEMLILPMNLLMANPRVNLLHAFVHASGRGLKIARSKWEAGVRRIVGGGEMRGWNEDSAKYRGGGNLHDAIRVLATGRHDLPGSFLFQHFNFRSARSILKLPSDLSVPDGRDSVTMRNFNEEATA	+L KR + + + + + +++ R+ + + ++ +R + K ++ R+K+ + E + W + ++C SG + S +L +A+ F I+R + + ++ +D L +Y + + F P K+ + R + + A R PV L M + L T ++ V+ LP+ + ++ L + +P +A +++ G R + D A+Y +A+ ++A R D PG L HFN +AR +L LPS +VPDG DS +NFN EAT+	205208325	1309404734	0	0	0.041	0.267	0.14
blastp	BLASTP 2.12.0+	Stephen F. Altschul, Thomas L. Madden, Alejandro A. Sch&auml;ffer, Jinghui Zhang, Zheng Zhang, Webb Miller, and David J. Lipman (1997), "Gapped BLAST and PSI-BLAST: a new generation of protein database search programs", Nucleic Acids Res. 25:3389-3402.	refseq_protein	BLOSUM62	0.05	11	1	F	2	Query_56773	rna-tia016167.1	340	12	ref|YP_009552087.1|	YP_009552087	ORF1+2p [Erigeron breviscapus amalgavirus 1]	2069322	Erigeron breviscapus amalgavirus 1	1049	1	65.0846	157	1.2238e-07	81	134	5	331	117	471	355	28	KLHKRGAGVHIAVDMGWESAFQTQKTEMAFELNEARLHHKQLVEAAERDVIKRRNEMEAALQAVRRKHLPVGAYEDLIVDQFNRRCWKAFQDHCAESGQVLSRLSLDTLREAVDAFGAIVRRVHQLEFLDQGNNKDVLTRYIEAHVGQFE--VEHNPRKAKRFPDL-----------LVVAGRGVTPSVPATNAPRPTAPGPDPVPAAQTKDELFGMIIGNPLGTTAVPEADVDAQGQSSDLPQVRDGV--LPGEPLQLTSP-----------HTLAGTQYRGGNARDPDL--AEYYTNAMHLIADARIDPPGRLLRDHFNLPAARDVLGLPSGQTVPDGPDSCACKNFNNEATS	KLEKKAAGVLEPREVALEQIFSAQRADWAAAKKEERSAYDKEIQELRKKIRQLERRWERREVEIDNAFDPQFEFLELDEAALNERAYAMYVHDCQVKERRPRSKEHGGVQLAVEAFGGQVKKQKQAEFAREPEVAVKLFEYAKRKILSFEEMVTSNRKPIGKFTWMPRVETYLLSRPVKLRKRICSMCPVGLPPPPGVAPGCQPLSKFVREELLVSGVVEGTKKTNPLLRAFATVQLGAEVLRSTRVLVHHTFGPETQRRIPVARSRIEAGLRRIIGGGAMRGWDADSKMFRGGGNSSDALLLLGQCDDNLPGGLLREHFSLLSAKRALSLPGGLRVPDGPECLVMKNFNNDATA	KL K+ AGV ++ E F Q+ + A E R + + ++ + + + E + P + +L N R + + C + ++ AV+AFG V++ Q EF + L Y + + FE V N + +F + + + R + P APG P+ ++ L ++ T + A Q + L R V G Q P + G RG +A ++A+ L+ + PG LLR+HF+L +A+ L LP G VPDGP+ KNFNN+AT+	205208325	1309404734	0	0	0.041	0.267	0.14
blastp	BLASTP 2.12.0+	Stephen F. Altschul, Thomas L. Madden, Alejandro A. Sch&auml;ffer, Jinghui Zhang, Zheng Zhang, Webb Miller, and David J. Lipman (1997), "Gapped BLAST and PSI-BLAST: a new generation of protein database search programs", Nucleic Acids Res. 25:3389-3402.	refseq_protein	BLOSUM62	0.05	11	1	F	2	Query_56773	rna-tia016167.1	340	13	ref|YP_009552089.1|	YP_009552089	ORF1+2p [Erigeron breviscapus amalgavirus 2]	2069323	Erigeron breviscapus amalgavirus 2	1054	1	64.6994	156	1.42727e-07	33	43	259	331	411	475	73	8	YRGGNARDPDLAEYYTNAMHLIADARIDPPGRLLRDHFNLPAARDVLGLPSGQTVPDGPDSCACKNFNNEATS	YRGGGTS--------SDALLLLSQADFRLPGGLLKEHFSLRTAREALCLPEDLVVPDGKDCCRMKNFNNEATA	YRGG ++A+ L++ A PG LL++HF+L AR+ L LP VPDG D C KNFNNEAT+	205208325	1309404734	0	0	0.041	0.267	0.14
blastp	BLASTP 2.12.0+	Stephen F. Altschul, Thomas L. Madden, Alejandro A. Sch&auml;ffer, Jinghui Zhang, Zheng Zhang, Webb Miller, and David J. Lipman (1997), "Gapped BLAST and PSI-BLAST: a new generation of protein database search programs", Nucleic Acids Res. 25:3389-3402.	refseq_protein	BLOSUM62	0.05	11	1	F	2	Query_56773	rna-tia016167.1	340	14	ref|YP_009447921.1|	YP_009447921	ORF1+2p [Allium cepa amalgavirus 2]	2058779	Allium cepa amalgavirus 2	1065	1	64.6994	156	1.62247e-07	33	44	255	331	411	479	77	8	AGTQYRGGNARDPDLAEYYTNAMHLIADARIDPPGRLLRDHFNLPAARDVLGLPSGQTVPDGPDSCACKNFNNEATS	VSNQYRGGGC--------FSDAILLLADARTDEPGKFLPDYFTLWKARDILRLPSDLKVPCNRQALKVSNFNNDATA	QYRGG +++A+ L+ADAR D PG+ L D+F L ARD+L LPS VP + NFNN+AT+	205208325	1309404734	0	0	0.041	0.267	0.14
blastp	BLASTP 2.12.0+	Stephen F. Altschul, Thomas L. Madden, Alejandro A. Sch&auml;ffer, Jinghui Zhang, Zheng Zhang, Webb Miller, and David J. Lipman (1997), "Gapped BLAST and PSI-BLAST: a new generation of protein database search programs", Nucleic Acids Res. 25:3389-3402.	refseq_protein	BLOSUM62	0.05	11	1	F	2	Query_56773	rna-tia016167.1	340	15	ref|YP_009362302.1|	YP_009362302	fusion protein [Zostera marina amalgavirus 1]	1985202	Zostera marina amalgavirus 1	1049	1	63.1586	152	5.37371e-07	34	43	259	331	407	471	74	10	YRGG-NARDPDLAEYYTNAMHLIADARIDPPGRLLRDHFNLPAARDVLGLPSGQTVPDGPDSCACKNFNNEATS	YRGGGNLHD---------AIRLLATGRQDPPGSFLFEHFSLETAREILLLPCNLEVPDGPKAVRMKNFNEDATA	YRGG N D A+ L+A R DPPG L +HF+L AR++L LP VPDGP + KNFN +AT+	205208325	1309404734	0	0	0.041	0.267	0.14
blastp	BLASTP 2.12.0+	Stephen F. Altschul, Thomas L. Madden, Alejandro A. Sch&auml;ffer, Jinghui Zhang, Zheng Zhang, Webb Miller, and David J. Lipman (1997), "Gapped BLAST and PSI-BLAST: a new generation of protein database search programs", Nucleic Acids Res. 25:3389-3402.	refseq_protein	BLOSUM62	0.05	11	1	F	2	Query_56773	rna-tia016167.1	340	16	ref|YP_009552799.1|	YP_009552799	ORF1+2p [Festuca pratensis amalgavirus 1]	2069324	Festuca pratensis amalgavirus 1	1057	1	60.8474	146	2.55098e-06	93	144	4	331	125	481	379	73	AKLHKRGAGVHIAVDMGWESAFQTQKTEMAFELNEARL--HHKQLVEAAERDVIKRRNEMEAALQAVRRKHLPVGAYEDLIVDQFNRRCWKAFQDHCAESGQVLSRLSLDT---LREAVDAFGAIVRRVHQLEFLDQGNNKDVLTRYIEAHV--------GQFEVEHN--------------------------PRKAKRFPDLLVVAGRGVTP--SVPATNAPRPTAPGPDP------VPAAQTKDELF-GMIIGNPLGTTAVPEADVDAQGQSSDLPQVRDGVLPGEP---LQLTSPHTLAGTQYRGGNARDPDLAEYYTNAMHLIADARIDPPGRLLRDHFNLPAARDVLGLPSGQTVPDGPDSCACKNFNNEATS	ARFLAAGKGVFTAVDIAAVSQLTVQAADL--EQHKARMIAASQKRIDELELAIAKEKESLETKLALSKDEFFPASIYKKPNAMKLQKEC----LIKAKAADPVLSAVAVPTNEQISDALKQFREEVERQDMVTFLSQQDRLHRLREYVGKKILSFELVESGRYPIDLSTSWLPWTASLLMKYPLSERVSATIMIPMGTITFPSMSLKIRRNLLEVLKVPGMNR-RKILPSSAPSRLGASVPRAQGVAPLLQGGARLRVLRAPVAPDTRGIPFARSKWEAGVRKIIGGGEMNDWLQVSSKERC------GGNASD---------ALLMLADASDRLPGRILRGLFTLRGAREALRLPSGLSVPDGRACCNVKHFNVEATA	A+ G GV AVD+ S Q ++ E ++AR+ ++ ++ E + K + +E L + + P Y+ + + C + VLS +++ T + +A+ F V R + FL Q + L Y+ + G++ ++ + P FP + + R + VP N R P P VP AQ L G L P+ +S VR + GE LQ++S GGNA D A+ ++ADA PGR+LR F L AR+ L LPSG +VPDG C K+FN EAT+	205208325	1309404734	0	0	0.041	0.267	0.14
blastp	BLASTP 2.12.0+	Stephen F. Altschul, Thomas L. Madden, Alejandro A. Sch&auml;ffer, Jinghui Zhang, Zheng Zhang, Webb Miller, and David J. Lipman (1997), "Gapped BLAST and PSI-BLAST: a new generation of protein database search programs", Nucleic Acids Res. 25:3389-3402.	refseq_protein	BLOSUM62	0.05	11	1	F	2	Query_56773	rna-tia016167.1	340	17	ref|XP_042408693.1|	XP_042408693	uncharacterized protein LOC121998040 [Zingiber officinale]	94328	Zingiber officinale	230	1	58.9214	141	3.03126e-06	26	48	5	98	122	215	94	0	KLHKRGAGVHIAVDMGWESAFQTQKTEMAFELNEARLHHKQLVEAAERDVIKRRNEMEAALQAVRRKHLPVGAYEDLIVDQFNRRCWKAFQDHC	RLARRGGEHFTAQEMGWIAMFEAHRNDLNGRLDDVRRDHQVVINDLELQLSEARHQLETDLARIKRKHFPASLYTPLCDVDFNKACWTEYTLEC	+L +RG A +MGW + F+ + ++ L++ R H+ ++ E + + R+++E L ++RKH P Y L FN+ CW + C	205208325	1309404734	0	0	0.041	0.267	0.14
blastp	BLASTP 2.12.0+	Stephen F. Altschul, Thomas L. Madden, Alejandro A. Sch&auml;ffer, Jinghui Zhang, Zheng Zhang, Webb Miller, and David J. Lipman (1997), "Gapped BLAST and PSI-BLAST: a new generation of protein database search programs", Nucleic Acids Res. 25:3389-3402.	refseq_protein	BLOSUM62	0.05	11	1	F	2	Query_56773	rna-tia016167.1	340	18	ref|YP_009552083.1|	YP_009552083	ORF1+2p [Phalaenopsis equestris amalgavirus 1]	2069327	Phalaenopsis equestris amalgavirus 1	1059	1	59.3066	142	8.81431e-06	30	46	255	331	405	473	77	8	AGTQYRGGNARDPDLAEYYTNAMHLIADARIDPPGRLLRDHFNLPAARDVLGLPSGQTVPDGPDSCACKNFNNEATS	ANAMYRGGGS--------FSDALKLLIDAREDAPGAILSEKWKVDSARRYLLLPCGLPVPRGPEATKMKNFNDDATA	A YRGG + +++A+ L+ DAR D PG +L + + + +AR L LP G VP GP++ KNFN++AT+	205208325	1309404734	0	0	0.041	0.267	0.14
blastp	BLASTP 2.12.0+	Stephen F. Altschul, Thomas L. Madden, Alejandro A. Sch&auml;ffer, Jinghui Zhang, Zheng Zhang, Webb Miller, and David J. Lipman (1997), "Gapped BLAST and PSI-BLAST: a new generation of protein database search programs", Nucleic Acids Res. 25:3389-3402.	refseq_protein	BLOSUM62	0.05	11	1	F	2	Query_56773	rna-tia016167.1	340	19	ref|YP_009553343.1|	YP_009553343	ORF1p [Cleome droserifolia amalgavirus 1]	2069321	Cleome droserifolia amalgavirus 1	402	1	56.6102	135	3.74775e-05	42	77	4	176	135	305	173	2	AKLHKRGAGVHIAVDMGWESAFQTQKTEMAFELNEARLHHKQLVEAAERDVIKRRNEMEAALQAVRRKHLPVGAYEDLIVDQFNRRCWKAFQDHCAESGQVLSRLSLDTLREAVDAFGAIVRRVHQLEFLDQGNNKDVLTRYIEAHVGQFEVEHNPRKAKRFPDLLVVAGRGV	AKQERRAVGGRTVADVSMLQAFNQQVADWSAQVKEARKEIEEEMAELRAQLALKQQELNDSLAAINESYWPASSYKAPALNVVQSQAYALYAADCRRSGTVPLPAGSLGYSKAVELFGQQVREDHQLQYLRAEEARDTLSEYLQRLVGLKAGQGRRREVENFRAIL--AGMGV	AK +R G D+ AF Q + + ++ EAR ++ + + ++ E+ +L A+ + P +Y+ ++ + + + C SG V +AV+ FG VR HQL++L +D L+ Y++ VG + R+ + F +L AG GV	205208325	1309404734	0	0	0.041	0.267	0.14
blastp	BLASTP 2.12.0+	Stephen F. Altschul, Thomas L. Madden, Alejandro A. Sch&auml;ffer, Jinghui Zhang, Zheng Zhang, Webb Miller, and David J. Lipman (1997), "Gapped BLAST and PSI-BLAST: a new generation of protein database search programs", Nucleic Acids Res. 25:3389-3402.	refseq_protein	BLOSUM62	0.05	11	1	F	2	Query_56773	rna-tia016167.1	340	20	ref|YP_009388304.1|	YP_009388304	fusion protein [Spinach amalgavirus 1]	1985164	Spinach amalgavirus 1	1053	1	51.6026	122	0.00244296	30	37	259	331	412	476	73	8	YRGGNARDPDLAEYYTNAMHLIADARIDPPGRLLRDHFNLPAARDVLGLPSGQTVPDGPDSCACKNFNNEATS	YRGGGNS--------ADALRLLGQARDDRPGAFLSGKFTQASARLALLLPNNLDVPDGAKSTRMKNFNNDATA	YRGG +A+ L+ AR D PG L F +AR L LP+ VPDG S KNFNN+AT+	205208325	1309404734	0	0	0.041	0.267	0.14
blastp	BLASTP 2.12.0+	Stephen F. Altschul, Thomas L. Madden, Alejandro A. Sch&auml;ffer, Jinghui Zhang, Zheng Zhang, Webb Miller, and David J. Lipman (1997), "Gapped BLAST and PSI-BLAST: a new generation of protein database search programs", Nucleic Acids Res. 25:3389-3402.	refseq_protein	BLOSUM62	0.05	11	1	F	2	Query_56774	rna-tia007372.1	264	1	ref|YP_002321509.1|	YP_002321509	fusion protein p122 [Southern tomato virus]	591166	Southern tomato virus	1062	1	278.87	712	5.67752e-83	149	184	2	261	603	938	336	76	WDEIKEAKVIVELDWKKFDRERPVEDILFCIDVFLSCFEPRTDRE----------------------DDGGVLLLDGMMEGSFCLMGWCPVGFSV--------------SEAVPKCCGDDNLTVFSMDPGDSIPESLRLRLNEFFCAGISEEDFKITRPPFYVTMEQACFPEDVDLSLGTSSVFEKAMWVEFQDELVVDEASGRSHRW----------------------------------------SIDDYEEALLAMVVDNPFNHHNANHLKHRFIICQQIKRYAVLGIDPFDVLTYSRTRPVGDEPVPFPMVASWRRQKQYIDLDTYEATAH	WDEVKEAAVCVELDWSKFDRERPSEDLDFMIKVICSCFRPKDEVEAKLLRGYGVCMRRALVERRLITDDGGVIHIDGMVPSGSLWTGWLDTALNILYIKSVLRSIDILEEEAVPKCAGDDNLTVFSKDPGDEVLEEMRVKLNDYFRAGIKKEDFIITRPPFHVRTFQAVFKEGTDLSKGTSKIMKKAYWREFEDELRIDQEKGLSHRWEYRFKGAPKFLSCYWLEDGRPIRPSHENLEKLLYPEGVHANIDDYIAAVLSMVVDNPFNHHNINHLKHRYIIANQVKRLSAAGGRCEDILRLARIREREDEEVPVPQIAVWRRVKEYVDLDSYEPAKY	WDE+KEA V VELDW KFDRERP ED+ F I V SCF P+ + E DDGGV+ +DGM+ GW ++ EAVPKC GDDNLTVFS DPGD + E +R++LN++F AGI +EDF ITRPPF+V QA F E DLS GTS + +KA W EF+DEL +D+ G SHRW +IDDY A+L+MVVDNPFNHHN NHLKHR+II Q+KR + G D+L +R R DE VP P +A WRR K+Y+DLD+YE +	205208325	1309404734	0	0	0.041	0.267	0.14
blastp	BLASTP 2.12.0+	Stephen F. Altschul, Thomas L. Madden, Alejandro A. Sch&auml;ffer, Jinghui Zhang, Zheng Zhang, Webb Miller, and David J. Lipman (1997), "Gapped BLAST and PSI-BLAST: a new generation of protein database search programs", Nucleic Acids Res. 25:3389-3402.	refseq_protein	BLOSUM62	0.05	11	1	F	2	Query_56774	rna-tia007372.1	264	2	ref|YP_009447921.1|	YP_009447921	ORF1+2p [Allium cepa amalgavirus 2]	2058779	Allium cepa amalgavirus 2	1065	1	276.944	707	3.06873e-82	144	186	1	254	599	928	330	76	MWDEIKEAKVIVELDWKKFDRERPVEDILFCIDVFLSCFEPRTDRE----------------------DDGGVLLLDGMMEGSFCLMGWC--------------PVGFSVSEAVPKCCGDDNLTVFSMDPGDSIPESLRLRLNEFFCAGISEEDFKITRPPFYVTMEQACFPEDVDLSLGTSSVFEKAMWVEFQDELVVDEASGRSHRW----------------------------------------SIDDYEEALLAMVVDNPFNHHNANHLKHRFIICQQIKRYAVLGIDPFDVLTYSRTRPVGDEPVPFPMVASWRRQKQYIDLD	MWEEVKKAQVIVELDWKKFDRERPTEDLAFMIDVIISCFKPENDRERLFLLAYKTMMQRCLIERFFVTDCGGVFKVEGMVPSGSLWTGWVDTALNILYLNAALLSLGFNMTEVFPKCAGDDNLTLFMRDVENRRLLALKDRLNSWFRAGIEAEDFLIHRPPFFVTREQAVFPRGTDLTKGTSKIIGNAVWVPIEGEMVIDQEAGRSHRWQYVFRGRPKFLSAYWLEDGRPIRPTHINSEKLLFPEGIHDSIDTYEAAVLSMVVDNPFNHHNINHCMHRFVICEQVKRQARMGLDPIDILWLSRFRSSVGEEVPYPMIASWRRQDTWVDME	MW+E+K+A+VIVELDWKKFDRERP ED+ F IDV +SCF+P DRE D GGV ++GM+ GW +GF+++E PKC GDDNLT+F D + +L+ RLN +F AGI EDF I RPPF+VT EQA FP DL+ GTS + A+WV + E+V+D+ +GRSHRW SID YE A+L+MVVDNPFNHHN NH HRF+IC+Q+KR A +G+DP D+L SR R E VP+PM+ASWRRQ ++D++	205208325	1309404734	0	0	0.041	0.267	0.14
blastp	BLASTP 2.12.0+	Stephen F. Altschul, Thomas L. Madden, Alejandro A. Sch&auml;ffer, Jinghui Zhang, Zheng Zhang, Webb Miller, and David J. Lipman (1997), "Gapped BLAST and PSI-BLAST: a new generation of protein database search programs", Nucleic Acids Res. 25:3389-3402.	refseq_protein	BLOSUM62	0.05	11	1	F	2	Query_56774	rna-tia007372.1	264	3	ref|YP_009552797.1|	YP_009552797	ORF1+2p [Capsicum annuum amalgavirus 1]	2069320	Capsicum annuum amalgavirus 1	1062	1	268.855	686	2.75808e-79	147	179	1	261	602	938	337	76	MWDEIKEAKVIVELDWKKFDRERPVEDILFCIDVFLSCFEPRTDRE----------------------DDGGVLLLDGMMEGSFCLMGWCPVGFSV--------------SEAVPKCCGDDNLTVFSMDPGDSIPESLRLRLNEFFCAGISEEDFKITRPPFYVTMEQACFPEDVDLSLGTSSVFEKAMWVEFQDELVVDEASGRSHRW----------------------------------------SIDDYEEALLAMVVDNPFNHHNANHLKHRFIICQQIKRYAVLGIDPFDVLTYSRTRPVGDEPVPFPMVASWRRQKQYIDLDTYEATAH	LWDEVKEASVCVELDWSKFDRERPSADLLFMIDVIISCFEPSNRYEVRMLEAYGICMRRALVERVLITDDGGVFEIEGMVPSGSLWTGWLDTALNILYLNAALRHLDIAPSSASPKCAGDDNLTLFYRDPGDEVLLRLKVVLNEWFRAGIKDEDFVITRPPYHVRTYQAVFPSGLDLSKGTSKIIHKAYWREFEDEVRVDMERGLSHRWEYRFKGCPKFLSCYWLEDGRPIRPSSENLEKLLFPEGVHSSIDDYIASVLSMVVDNPFNDHNINHLKHRYLIAMQIKRLSAAGGRCGDIMDLARIRPRHDEEVPVPQIAVWRRVKEYIDLDEYGPTKH	+WDE+KEA V VELDW KFDRERP D+LF IDV +SCFEP E DDGGV ++GM+ GW ++ S A PKC GDDNLT+F DPGD + L++ LNE+F AGI +EDF ITRPP++V QA FP +DLS GTS + KA W EF+DE+ VD G SHRW SIDDY ++L+MVVDNPFN HN NHLKHR++I QIKR + G D++ +R RP DE VP P +A WRR K+YIDLD Y T H	205208325	1309404734	0	0	0.041	0.267	0.14
blastp	BLASTP 2.12.0+	Stephen F. Altschul, Thomas L. Madden, Alejandro A. Sch&auml;ffer, Jinghui Zhang, Zheng Zhang, Webb Miller, and David J. Lipman (1997), "Gapped BLAST and PSI-BLAST: a new generation of protein database search programs", Nucleic Acids Res. 25:3389-3402.	refseq_protein	BLOSUM62	0.05	11	1	F	2	Query_56774	rna-tia007372.1	264	4	ref|YP_003934623.1|	YP_003934623	fusion protein [Blueberry latent virus]	430710	Blueberry latent virus	1054	1	263.462	672	1.84927e-77	146	184	1	251	592	918	327	76	MWDEIKEAKVIVELDWKKFDRERPVEDILFCIDVFLSCFEPRTDRE----------------------DDGGVLLLDGMM-EGSF-----------CLMGWC--PVGFSVSEAVPKCCGDDNLTVFSMDPGDSIPESLRLRLNEFFCAGISEEDFKITRPPFYVTMEQACFPEDVDLSLGTSSVFEKAMWVEFQDELVVDEASGRSHRW----------------------------------------SIDDYEEALLAMVVDNPFNHHNANHLKHRFIICQQIKRYAVLGIDPFDVLTYSRTRPVGDEPVPFPMVASWRRQKQYI	MYKEMRKAKVVVELDWKKFDRERPADHISFFIDVILSCFAPRTTREEKLLGAYRRAMENALLHRVLVTDDGGVLTVDGMVPSGSLWTGIIGTGLNILYIGYALSDIGISPLNYVPKCAGDDNLTFFSRDYGDAAFKRLRVKLNEMFRANIDEEDFIIHRPPFFVTKAQAVFPPGTDLSKGTSSILNQCKWVQFEGEIIIDEAMGLSHRWEYRFQGKPKFLANYWLPDGRSIRPATDSLERLLYPEGLHQTIEDYEMAVLAMVVDNPWNSHNVNHMMHRFCIVQQIKRQSMVGIKAEDVMWYSKLRGKEGEGIPYPQVAYWRRQEKKV	M+ E+++AKV+VELDWKKFDRERP + I F IDV LSCF PRT RE DDGGVL +DGM+ GS +G+ +G S VPKC GDDNLT FS D GD+ + LR++LNE F A I EEDF I RPPF+VT QA FP DLS GTSS+ + WV+F+ E+++DEA G SHRW +I+DYE A+LAMVVDNP+N HN NH+ HRF I QQIKR +++GI DV+ YS+ R E +P+P VA WRRQ++ +	205208325	1309404734	0	0	0.041	0.267	0.14
blastp	BLASTP 2.12.0+	Stephen F. Altschul, Thomas L. Madden, Alejandro A. Sch&auml;ffer, Jinghui Zhang, Zheng Zhang, Webb Miller, and David J. Lipman (1997), "Gapped BLAST and PSI-BLAST: a new generation of protein database search programs", Nucleic Acids Res. 25:3389-3402.	refseq_protein	BLOSUM62	0.05	11	1	F	2	Query_56774	rna-tia007372.1	264	5	ref|YP_009447919.1|	YP_009447919	ORF1+2p [Allium cepa amalgavirus 1]	2058778	Allium cepa amalgavirus 1	1057	1	262.692	670	4.64539e-77	142	180	2	254	601	929	329	76	WDEIKEAKVIVELDWKKFDRERPVEDILFCIDVFLSCFEPRTDRE----------------------DDGGVLLLDGMMEGSFCLMGWCPVGFS-------------VSEAV-PKCCGDDNLTVFSMDPGDSIPESLRLRLNEFFCAGISEEDFKITRPPFYVTMEQACFPEDVDLSLGTSSVFEKAMWVEFQDELVVDEASGRSHRWS----------------------------------------IDDYEEALLAMVVDNPFNHHNANHLKHRFIICQQIKRYAVLGIDPFDVLTYSRTRPVGDEPVPFPMVASWRRQKQYIDLD	WEEVKAAKVIVELDWKKFDRERPTEDLEFIIQVIISCFKPTDERERLFLRGYGIMLRRCLIDRYFITDDGGVFKIDGMVPSGSLWTGWVDTALNILYLQSVMISLGLVSTAVSPKCAGDDNLTLFWKDFDDKRLLSIKTRLNAWFRAGIDDEDFFIHRPPYHVTREQATFPPGTDLTKGTSRKLKDAIWIPIDGEPIIDQAQGLSHRWQYVFRGKPKFLSAYWLEDGRPIRPTHVNAEKLLFPEGIHKDIEQYESAVLSMIVDNPYNHHNVNHCMHRFIICEQVKRQSAAGIDPVDILWFSRIRPGNPDVVPYPMVASWRRCEGYVDLE	W+E+K AKVIVELDWKKFDRERP ED+ F I V +SCF+P +RE DDGGV +DGM+ GW + VS AV PKC GDDNLT+F D D S++ RLN +F AGI +EDF I RPP++VT EQA FP DL+ GTS + A+W+ E ++D+A G SHRW I+ YE A+L+M+VDNP+NHHN NH HRFIIC+Q+KR + GIDP D+L +SR RP + VP+PMVASWRR + Y+DL+	205208325	1309404734	0	0	0.041	0.267	0.14
blastp	BLASTP 2.12.0+	Stephen F. Altschul, Thomas L. Madden, Alejandro A. Sch&auml;ffer, Jinghui Zhang, Zheng Zhang, Webb Miller, and David J. Lipman (1997), "Gapped BLAST and PSI-BLAST: a new generation of protein database search programs", Nucleic Acids Res. 25:3389-3402.	refseq_protein	BLOSUM62	0.05	11	1	F	2	Query_56774	rna-tia007372.1	264	6	ref|YP_009552799.1|	YP_009552799	ORF1+2p [Festuca pratensis amalgavirus 1]	2069324	Festuca pratensis amalgavirus 1	1057	1	260.766	665	2.21574e-76	143	177	1	256	601	932	332	76	MWDEIKEAKVIVELDWKKFDRERPVEDILFCIDVFLSCFEPRTDRE----------------------DDGGVLLLDGMMEGSFCLMGWC--------------PVGFSVSEAVPKCCGDDNLTVFSMDPGDSIPESLRLRLNEFFCAGISEEDFKITRPPFYVTMEQACFPEDVDLSLGTSSVFEKAMWVEFQDELVVDEASGRSHRWS----------------------------------------IDDYEEALLAMVVDNPFNHHNANHLKHRFIICQQIKRYAVLGIDPFDVLTYSRTRPVGDEPVPFPMVASWRRQKQYIDLDTY	MWEEIKQAKVCMELDWSKFDRERPRDDLEFIVDLVISCFTPRTEREQRLLRAYEICMKRAIVERVAILDDGALFTIDGMVPSGSLWTGWIDTALNILYLSAALNQAGFSLDTARPKCAGDDNLTLFLEDVTDSRLFYVRDLLNEWFLAGIKEKDFNITRPPFYVETYQAVFPPGTDLSLGTSKIVDQCEWVRFEGQLYINQEEGHSHRWQYRFKGKPKFLSCYWLQDGRPIRPASDNVEKLLFPEGIHKDIDDYIAAVLAMVVDNPFNQHNVNHMKHRYLIAQQIKRVMVSTIPYQLILALSRIRSEAGEDIPFPMIAPWRRFKEWIDLDKY	MW+EIK+AKV +ELDW KFDRERP +D+ F +D+ +SCF PRT+RE DDG + +DGM+ GW GFS+ A PKC GDDNLT+F D DS +R LNE+F AGI E+DF ITRPPFYV QA FP DLSLGTS + ++ WV F+ +L +++ G SHRW IDDY A+LAMVVDNPFN HN NH+KHR++I QQIKR V I +L SR R E +PFPM+A WRR K++IDLD Y	205208325	1309404734	0	0	0.041	0.267	0.14
blastp	BLASTP 2.12.0+	Stephen F. Altschul, Thomas L. Madden, Alejandro A. Sch&auml;ffer, Jinghui Zhang, Zheng Zhang, Webb Miller, and David J. Lipman (1997), "Gapped BLAST and PSI-BLAST: a new generation of protein database search programs", Nucleic Acids Res. 25:3389-3402.	refseq_protein	BLOSUM62	0.05	11	1	F	2	Query_56774	rna-tia007372.1	264	7	ref|YP_009551562.1|	YP_009551562	RNA-dependent RNA polymerase [Anthoxanthum odoratum amalgavirus 1]	2065797	Anthoxanthum odoratum amalgavirus 1	1056	1	254.218	648	4.55572e-74	140	177	1	257	601	933	333	76	MWDEIKEAKVIVELDWKKFDRERPVEDILFCIDVFLSCFEPRTDRE----------------------DDGGVLLLDGMMEGSFCLMGW--------------CPVGFSVSEAVPKCCGDDNLTVFSMDPGDSIPESLRLRLNEFFCAGISEEDFKITRPPFYVTMEQACFPEDVDLSLGTSSVFEKAMWVEFQDELVVDEASGRSHRW----------------------------------------SIDDYEEALLAMVVDNPFNHHNANHLKHRFIICQQIKRYAVLGIDPFDVLTYSRTRPVGDEPVPFPMVASWRRQKQYIDLDTYE	MWEEIKEAKVCMELDWSKFDRERPRCDLEFMVDVVISCFAPKNEREQRLLRGYEVCMRRAIVERVALLDDGALFEIDGMVPSGSLWTGWLDTALNILYLSAALSEAGFSSYMARPKCAGDDNLTLFMEDVPDGRLIQVRGLLNDWFLAGIKDEDFAITRAPFHVETYQAVFPPGTDLTKGTSKIIDQCEWVRFEGQLQINQEQGLSHRWQYRFKGKPKFLSCYWLADGRPIRPASDNVEKLLYPEGIHKSVEDYISACLAMVVDNPFNQHNVNHMKHRYLIAQQIKRILVTGIPDRLVLALARIRPDGEEDIPYPMIAPWRRFKEYIDLDSYE	MW+EIKEAKV +ELDW KFDRERP D+ F +DV +SCF P+ +RE DDG + +DGM+ GW GFS A PKC GDDNLT+F D D +R LN++F AGI +EDF ITR PF+V QA FP DL+ GTS + ++ WV F+ +L +++ G SHRW S++DY A LAMVVDNPFN HN NH+KHR++I QQIKR V GI VL +R RP G+E +P+PM+A WRR K+YIDLD+YE	205208325	1309404734	0	0	0.041	0.267	0.14
blastp	BLASTP 2.12.0+	Stephen F. Altschul, Thomas L. Madden, Alejandro A. Sch&auml;ffer, Jinghui Zhang, Zheng Zhang, Webb Miller, and David J. Lipman (1997), "Gapped BLAST and PSI-BLAST: a new generation of protein database search programs", Nucleic Acids Res. 25:3389-3402.	refseq_protein	BLOSUM62	0.05	11	1	F	2	Query_56774	rna-tia007372.1	264	8	ref|YP_009553030.1|	YP_009553030	fusion protein [Salvia hispanica RNA virus 1]	2419805	Salvia hispanica RNA virus 1	1053	1	238.424	607	2.33247e-68	127	172	1	254	593	922	330	76	MWDEIKEAKVIVELDWKKFDRERPVEDILFCIDVFLSCFEPRTDRE----------------------DDGGVLLLDGMMEGSFCLMGWC--------------PVGFSVSEAVPKCCGDDNLTVFSMDPGDSIPESLRLRLNEFFCAGISEEDFKITRPPFYVTMEQACFPEDVDLSLGTSSVFEKAMWVEFQDELVVDEASGRSHRW----------------------------------------SIDDYEEALLAMVVDNPFNHHNANHLKHRFIICQQIKRYAVLGIDPFDVLTYSRTRPVGDEPVPFPMVASWRRQKQYIDLD	LFEEVKKASAVIELDWKKFDRDRPSDDIYFVIDIILSCFQPKNGYEARLLEAHGIMLRRALVERPFITDDGGIFTIEGMVPSGSLWTGWLDTALNTLYIKAVLFHLGFRESDASPKCAGDDNLTLIFKEATDMQLMEVKRLLNEWFRAGIDDEDFMVHHPPYHVERRQAVFPPGTDLSKGTSKLLDLAQWVPFEDPMTIDESKGLSHRWKYIFENKPKFLSCYWDENNNPIRPAYINLEKLLWPEGIHETIEDYEAALIGMVVDNPFNHHNVNHLMHRYCIVQQVKRMMITGIKAEDVLDFCRFKDDKGEGVPFPMVAQWRRVNGWVDME	+++E+K+A ++ELDWKKFDR+RP +DI F ID+ LSCF+P+ E DDGG+ ++GM+ GW +GF S+A PKC GDDNLT+ + D ++ LNE+F AGI +EDF + PP++V QA FP DLS GTS + + A WV F+D + +DE+ G SHRW +I+DYE AL+ MVVDNPFNHHN NHL HR+ I QQ+KR + GI DVL + R + E VPFPMVA WRR ++D++	205208325	1309404734	0	0	0.041	0.267	0.14
blastp	BLASTP 2.12.0+	Stephen F. Altschul, Thomas L. Madden, Alejandro A. Sch&auml;ffer, Jinghui Zhang, Zheng Zhang, Webb Miller, and David J. Lipman (1997), "Gapped BLAST and PSI-BLAST: a new generation of protein database search programs", Nucleic Acids Res. 25:3389-3402.	refseq_protein	BLOSUM62	0.05	11	1	F	2	Query_56774	rna-tia007372.1	264	9	ref|YP_009552083.1|	YP_009552083	ORF1+2p [Phalaenopsis equestris amalgavirus 1]	2069327	Phalaenopsis equestris amalgavirus 1	1059	1	238.424	607	2.90063e-68	130	174	1	255	593	923	331	76	MWDEIKEAKVIVELDWKKFDRERPVEDILFCIDVFLSCFEPRTDRE----------------------DDGGVLLLDGMMEGSFCLMGWCPVGFSV--------------SEAVPKCCGDDNLTVFSMDPGDSIPESLRLRLNEFFCAGISEEDFKITRPPFYVTMEQACFPEDVDLSLGTSSVFEKAMWVEFQDELVVDEASGRSHRW----------------------------------------SIDDYEEALLAMVVDNPFNHHNANHLKHRFIICQQIKRYAVLGIDPFDVLTYSRTRPVGDEPVPFPMVASWRRQKQYIDLDT	LWKDVSAASCVVELDWKKFDRERPADDISFMIDVIISCFEAKDDYEERLLLGYRIMLNRALIERCFVTDDGGVFHIDGMVPSGSLWTGWLDTALNILYIGAALRHVLPDTSQAVAKCAGDDNLTLFYTDLPDASLLNLKKYLNEWFRAGIEDEDFIIHRPPYHITRFQATFPPGTDLSKGTSHLLDSAKWIQIHGIMNIDEAAGLSHRWKYSFAGKPKFLSCYWEENGNPIRPAHVNLEKLLWPEGIHKTIDDYLAAVISMVVDNPFNHHNVNHMMHRFCIIQQVKRLSVAGIRDDHILSLAHIRGKEGEMVPFPMVAEWRRTQGWVDMES	+W ++ A +VELDWKKFDRERP +DI F IDV +SCFE + D E DDGGV +DGM+ GW ++ S+AV KC GDDNLT+F D D+ +L+ LNE+F AGI +EDF I RPP+++T QA FP DLS GTS + + A W++ + +DEA+G SHRW +IDDY A+++MVVDNPFNHHN NH+ HRF I QQ+KR +V GI +L+ + R E VPFPMVA WRR + ++D+++	205208325	1309404734	0	0	0.041	0.267	0.14
blastp	BLASTP 2.12.0+	Stephen F. Altschul, Thomas L. Madden, Alejandro A. Sch&auml;ffer, Jinghui Zhang, Zheng Zhang, Webb Miller, and David J. Lipman (1997), "Gapped BLAST and PSI-BLAST: a new generation of protein database search programs", Nucleic Acids Res. 25:3389-3402.	refseq_protein	BLOSUM62	0.05	11	1	F	2	Query_56774	rna-tia007372.1	264	10	ref|YP_009553342.1|	YP_009553342	ORF1+2p [Cleome droserifolia amalgavirus 1]	2069321	Cleome droserifolia amalgavirus 1	1070	1	238.424	607	3.13197e-68	134	176	1	263	611	950	341	79	MWDEIKEAKVIVELDWKKFDRERPVEDILFCIDVFLSCFEPRTDR----------------------EDDGGVLLLDGMMEGSFCLMGW--------------CPVGFSVSEAVPKCCGDDNLTVFSMDPGDSIPESLRLRLNEFFCAGISEEDFKITRPPFYVTMEQACFPEDVDLSLGTSSVFEKAMWVEFQDELVVDEASGRSHRW----------------------------------------SIDDYEEALLAMVVDNPFNHHNANHLKHRFIICQQIKRYAVLGIDPFD-VLTYSRTRPVGDEPVPFPMVASWRRQKQYIDLDTY-EATAHIA	LWRRVQQAKVIVELDWSKFDRERPREDLEFIVKVVCSCFRPRDDRGRRLLQAYQEMMRRALVERALITDSGGVFLVDGMVPSGSLWTGWIDTALNILYIKAICVELGIALSAVEVFCAGDDNLTLFMYDPGDVILKEFRTLLNQYFRAGIKEEDFFIHRPPFDVRKYQATFPVGSDLRGGTSRMLDRATWIEFEGEIEVDEARGRSHRWEYRFKGKPKFLSNYWLPDGRPVRPTRDNLEKLLWPEGVHATLEDYEGAVISMVVDNPFNHHNVNHMLMRYVIIQQLRRMSV-AVGELDLLLKLGKIRAKGDEEVPMPQIAPWRRGELQAKMEDYNDAQRHLA	+W +++AKVIVELDW KFDRERP ED+ F + V SCF PR DR D GGV L+DGM+ GW +G ++S C GDDNLT+F DPGD I + R LN++F AGI EEDF I RPPF V QA FP DL GTS + ++A W+EF+ E+ VDEA GRSHRW +++DYE A+++MVVDNPFNHHN NH+ R++I QQ++R +V + D +L + R GDE VP P +A WRR + ++ Y +A H+A	205208325	1309404734	0	0	0.041	0.267	0.14
blastp	BLASTP 2.12.0+	Stephen F. Altschul, Thomas L. Madden, Alejandro A. Sch&auml;ffer, Jinghui Zhang, Zheng Zhang, Webb Miller, and David J. Lipman (1997), "Gapped BLAST and PSI-BLAST: a new generation of protein database search programs", Nucleic Acids Res. 25:3389-3402.	refseq_protein	BLOSUM62	0.05	11	1	F	2	Query_56774	rna-tia007372.1	264	11	ref|YP_009551564.1|	YP_009551564	ORF1+2p [Camellia oleifera amalgavirus 1]	2069319	Camellia oleifera amalgavirus 1	1066	1	237.269	604	6.86868e-68	137	180	1	262	607	943	339	79	MWDEIKEAKVIVELDWKKFDRERPVEDILFCIDVFLSCFEPRTDRE----------------------DDGGVLLLDGMMEGSFCLMGWC--------------PVGFSVSEAVPKCCGDDNLTVFSMDPGDSIPESLRLRLNEFFCAGISEEDFKITRPPFYVTMEQACFPEDVDLSLGTSSVFEKAMWVEFQDELVVDEASGRSHRW----------------------------------------SIDDYEEALLAMVVDNPFNHHNANHLKHRFIICQQIKRYAVLGIDPFDVLTYSRTRPVGDEPVPFPMVASWRRQKQYIDLDTY-EATAHI	MWEEVQEAAVIVELDWSKFDRERPAEDIEFIINVVLSCFTPKTPREERLLRAYGIMMRRALIERLMITDNAGVFGISGMVPSGSLWTGWLDTALNILYIRAACREIGVSDQNSFPKCAGDDNLTLFMRDPGDRALNRMKDILNKWFRAGI-KEDFFIHRPPYHVSKFQACFPPGTDLSEGTSKLIDEAEWIEFHDELEVDVSRGKSHRWEYRFKGKPKFLSCYWLENGRPIRPAADNLEKLLWPEGVHDKLEIYEAAVASMIVDNPWNHHNVNHLLMRYIIIQQIKRLGVGPANVEDVLFLSQFRNEGEE-IPFPQVAPWRKFKEHVVMEEYNEVMEHV	MW+E++EA VIVELDW KFDRERP EDI F I+V LSCF P+T RE D+ GV + GM+ GW +G S + PKC GDDNLT+F DPGD ++ LN++F AGI +EDF I RPP++V+ QACFP DLS GTS + ++A W+EF DEL VD + G+SHRW ++ YE A+ +M+VDNP+NHHN NHL R+II QQIKR V + DVL S+ R G+E +PFP VA WR+ K+++ ++ Y E H+	205208325	1309404734	0	0	0.041	0.267	0.14
blastp	BLASTP 2.12.0+	Stephen F. Altschul, Thomas L. Madden, Alejandro A. Sch&auml;ffer, Jinghui Zhang, Zheng Zhang, Webb Miller, and David J. Lipman (1997), "Gapped BLAST and PSI-BLAST: a new generation of protein database search programs", Nucleic Acids Res. 25:3389-3402.	refseq_protein	BLOSUM62	0.05	11	1	F	2	Query_56774	rna-tia007372.1	264	12	ref|YP_009552087.1|	YP_009552087	ORF1+2p [Erigeron breviscapus amalgavirus 1]	2069322	Erigeron breviscapus amalgavirus 1	1049	1	236.498	602	1.31074e-67	135	174	1	257	591	923	338	86	MWDEIKEAKVIVELDWKKFDRERPVEDILFCIDVFLSCFEPRTDRE----------------------DDGGVLLLDGMMEGSFCLMGWC-------------------PVGFSVSEAVPKCCGDDNLTVFSMDPGDSIPESLRLRLNEFFCAGISEEDFKITRPPFYVTMEQACFPEDVDLSLGTSSVFEKAMWVEFQDELVVDEASGRSHRWS----------------------------------------IDDYEEALLAMVVDNPFNHHNANHLKHRFIICQQIKRYAVLGIDPFDVLTYSRTRPVGDEPVPFPMVASWRRQKQYIDLDTYE	IWEDVREAKAIIELDWSKFDRERPADDILFVIEVVLSCFEPTNDRERRLLRAFGLMMRRALVERIIVMDDGGVFEIDGMVPSGSLWTGWLDTALNVLYLNAACMNVGIGPLGFSAM-----CAGDDNLTLFWTDHPDHVLKRIKDELNGKFRAGISDEDFFIHRPPFHVTKQQACFPPGTDLSHGTSKLMDLVFWQVFDGEVVIDEAAGRSHRWEYVFKGRPKFLSCYWLPGGQPIRPTSDNMEKLLWPEGIHEDIDDYQATVMAMVVDNPWNHHCVNHLLMRYVILQQLRRVDILRGGMDDVLFLCACREKGGGPIPYPMVAPWRRSEVHGRMEDYE	+W++++EAK I+ELDW KFDRERP +DILF I+V LSCFEP DRE DDGGV +DGM+ GW P+GFS C GDDNLT+F D D + + ++ LN F AGIS+EDF I RPPF+VT +QACFP DLS GTS + + W F E+V+DEA+GRSHRW IDDY+ ++AMVVDNP+NHH NHL R++I QQ++R +L DVL R G P+P+PMVA WRR + + ++ YE	205208325	1309404734	0	0	0.041	0.267	0.14
blastp	BLASTP 2.12.0+	Stephen F. Altschul, Thomas L. Madden, Alejandro A. Sch&auml;ffer, Jinghui Zhang, Zheng Zhang, Webb Miller, and David J. Lipman (1997), "Gapped BLAST and PSI-BLAST: a new generation of protein database search programs", Nucleic Acids Res. 25:3389-3402.	refseq_protein	BLOSUM62	0.05	11	1	F	2	Query_56774	rna-tia007372.1	264	13	ref|YP_009553344.1|	YP_009553344	ORF1+2p [Festuca pratensis amalgavirus 2]	2069325	Festuca pratensis amalgavirus 2	1053	1	230.72	587	1.84156e-65	129	168	1	254	594	922	330	77	MWDEIKEAKVIVELDWKKFDRERPVEDILFCIDVFLSCFEPRTDRE----------------------DDGGVLLLDGMMEGSFCLMGWC--------------PVGFSVSEAVPKCCGDDNLTVFSMDPGDSIPESLRLRLNEFFCAGISEEDFKITRPPFYVTMEQACFPEDVDLSLGTSSVFEKAMWVEFQDELVVDEASGRSHRW----------------------------------------SIDDYEEALLAMVVDNPFNHHNANHLKHRFIICQQIKRYAVLGIDPFDVLTYSRTRPVGDEPVPFPMVASWRRQKQYIDLD	LWDELKSCGTIVELDWSKFDRDRPAEDIQFFVDVIISCFRPKNSRERRLLAGYRKMMENALVHRVMMLDDGSFFTLEGMVPSGSLWTGICDTALNIMYITSALRKLGFDDSTFSPKCAGDDNLTCFQRRQGLDVMERLRTTLNEMFRANIDKKDFIVHYPPYAVTTVQACFEPGTDLSKGTSRMMDKAEWVPFTGPCPIDQAAGRSHRWKYVFTNKPKFLANFFLPDGKPIRPAHDNLEKLLWPEGIHESIEDYMAAVLSMVVDNPFNHHNVNHMMHRYLIAQQIQKQSIF-IDPAVVMELAKTRPKHGEAVPFPEIAYYRKCEGYVDIE	+WDE+K IVELDW KFDR+RP EDI F +DV +SCF P+ RE DDG L+GM+ G C +GF S PKC GDDNLT F G + E LR LNE F A I ++DF + PP+ VT QACF DLS GTS + +KA WV F +D+A+GRSHRW SI+DY A+L+MVVDNPFNHHN NH+ HR++I QQI++ ++ IDP V+ ++TRP E VPFP +A +R+ + Y+D++	205208325	1309404734	0	0	0.041	0.267	0.14
blastp	BLASTP 2.12.0+	Stephen F. Altschul, Thomas L. Madden, Alejandro A. Sch&auml;ffer, Jinghui Zhang, Zheng Zhang, Webb Miller, and David J. Lipman (1997), "Gapped BLAST and PSI-BLAST: a new generation of protein database search programs", Nucleic Acids Res. 25:3389-3402.	refseq_protein	BLOSUM62	0.05	11	1	F	2	Query_56774	rna-tia007372.1	264	14	ref|YP_009552089.1|	YP_009552089	ORF1+2p [Erigeron breviscapus amalgavirus 2]	2069323	Erigeron breviscapus amalgavirus 2	1054	1	230.335	586	2.35155e-65	133	173	1	257	595	927	334	78	MWDEIKEAKVIVELDWKKFDRERPVEDILFCIDVFLSCFEPRTDRE----------------------DDGGVLLLDGMMEGSFCLMGW--------------CPVGFSVSEAVPKCCGDDNLTVFSMDPGDSIPESLRLRLNEFFCAGISEEDFKITRPPFYVTMEQACFPEDVDLSLGTSSVFEKAMWVEFQDELVVDEASGRSHRWS----------------------------------------IDDYEEALLAMVVDNPFNHHNANHLKHRFIICQQIKRY-AVLGIDPFDVLTYSRTRPVGDEPVPFPMVASWRRQKQYIDLDTYE	VWEYLRDSKVIIELDWAKFDRERPSEDLQFVIDVVLSCFAPRTPRERKLLEAYGIVMRRALIERAVVMDRGGVFTIEGMVPSGSLWTGWLDTALNILYLNAACVEAGYGPGFFHPMCAGDDNLTLFDLDLGDRRLLKIREVLNNWFRAGISEEDFFIHRPPFHVIKKQACFPPGTDLKIGTSKRMHEAFWVEFDGELVIDEAAGRSHRWEYIFKGRPKFLSNYWLPEGQPIRPTRDNLEKLLWPEGIHKDLNEYQAALMAMVVDNPWNHHAVNHLLMRYVIVQQLRRVNSGLGRED-DTLFLAGLRDMTGGVIPFPMVAPWRRGAQQGRMEDYK	+W+ ++++KVI+ELDW KFDRERP ED+ F IDV LSCF PRT RE D GGV ++GM+ GW G+ P C GDDNLT+F +D GD +R LN +F AGISEEDF I RPPF+V +QACFP DL +GTS +A WVEF ELV+DEA+GRSHRW +++Y+ AL+AMVVDNP+NHH NHL R++I QQ++R + LG + D L + R + +PFPMVA WRR Q ++ Y+	205208325	1309404734	0	0	0.041	0.267	0.14
blastp	BLASTP 2.12.0+	Stephen F. Altschul, Thomas L. Madden, Alejandro A. Sch&auml;ffer, Jinghui Zhang, Zheng Zhang, Webb Miller, and David J. Lipman (1997), "Gapped BLAST and PSI-BLAST: a new generation of protein database search programs", Nucleic Acids Res. 25:3389-3402.	refseq_protein	BLOSUM62	0.05	11	1	F	2	Query_56774	rna-tia007372.1	264	15	ref|YP_009388304.1|	YP_009388304	fusion protein [Spinach amalgavirus 1]	1985164	Spinach amalgavirus 1	1053	1	227.254	578	3.01629e-64	126	167	1	259	596	930	335	76	MWDEIKEAKVIVELDWKKFDRERPVEDILFCIDVFLSCFEP----------------------RTDREDDGGVLLLDGMMEGSFCLMGW--------------CPVGFSVSEAVPKCCGDDNLTVFSMDPGDSIPESLRLRLNEFFCAGISEEDFKITRPPFYVTMEQACFPEDVDLSLGTSSVFEKAMWVEFQDELVVDEASGRSHRW----------------------------------------SIDDYEEALLAMVVDNPFNHHNANHLKHRFIICQQIKRYAVLGIDPFDVLTYSRTRPVGDEPVPFPMVASWRRQKQYIDLDTYEAT	IWKGVREAEAIIELDWSKFDRERPAEDLEFIVDVVISCFKPRNERERRLLRAYGIMMRRALIERLLVMDGGGVFGIEGMVPSGSLWTGWIDTALNVLYLRSACLEVGLPSQRYLPMCAGDDNLTLFWSDPGEVKLLKIRELLNEWYRAGIDDADFFIHRPPYHVVKRQACFPPGTDLKGGTSMLMKDAEWVEFEGELRVDEAAGRSHRWQYLFKGRPKFLSCYWTRDGLPIRPTSDNLEKLLWPEGIHKSIDDYEASVASMAVDNPFNHHNVNHMLMRYVIIQQIRRVSAGILSPEECLAFCKFRSQEGEEIPYPMVAPWRRGMHEARMEDYPET	+W ++EA+ I+ELDW KFDRERP ED+ F +DV +SCF+P R D GGV ++GM+ GW VG +P C GDDNLT+F DPG+ +R LNE++ AGI + DF I RPP++V QACFP DL GTS + + A WVEF+ EL VDEA+GRSHRW SIDDYE ++ +M VDNPFNHHN NH+ R++I QQI+R + + P + L + + R E +P+PMVA WRR ++ Y T	205208325	1309404734	0	0	0.041	0.267	0.14
blastp	BLASTP 2.12.0+	Stephen F. Altschul, Thomas L. Madden, Alejandro A. Sch&auml;ffer, Jinghui Zhang, Zheng Zhang, Webb Miller, and David J. Lipman (1997), "Gapped BLAST and PSI-BLAST: a new generation of protein database search programs", Nucleic Acids Res. 25:3389-3402.	refseq_protein	BLOSUM62	0.05	11	1	F	2	Query_56774	rna-tia007372.1	264	16	ref|YP_009552085.1|	YP_009552085	ORF1+2p [Medicago sativa amalgavirus 1]	2069326	Medicago sativa amalgavirus 1	1058	1	214.542	545	1.04192e-59	133	175	1	262	601	939	339	77	MWDEIKEAKVIVELDWKKFDRERPVEDILFCIDVFLSCFEPRTDRE----------------------DDGGVLLLDGMMEGSFCLMGW--------------CPVGFSVSEAVPKCCGDDNLTVFSMDPGDSIPESLRLRLNEFFCAGISEEDFKITRPPFYVTMEQACFPEDVDLSLGTSSVFEKAMWVEFQDELVVDEASGRSHRWS----------------------------------------IDDYEEALLAMVVDNPFNHHNANHLKHRFIICQQIKRYAVLGIDPFDVLTYSRTRPVGDEPVPFPMVASWRRQKQYIDLDTY-EATAHI	IWNGVKDAAVIVELDWSKFDRERPREDLEFMVSLISSCFNPKSAREERLLHAYTTSNFRALVERPVFLDGGGVFGIEGMVPSGSLWTGWLDTALNILYMKAVCAEIGVGDDDVEVMCAGDDNLTLFKFDPGEANLRRIRDLLNDWFLAGISEDEFLIHRPPYHVTKVQACFPEGTDLSRGTSGMLKKAVWVPFEGEVVIDNARGRSHRWEYRFSGCPKFLSCYWLHDGLPIRPAHDNLEKLLWPEGLHDDIDVYEGAVISMVVDNPHNHHNCNHMLSRFIIIREARRLGASVEDPFIPIKHGSIRPVGDEPVPYPELAPWRRAPGGYKLEDYPENAEHI	+W+ +K+A VIVELDW KFDRERP ED+ F + + SCF P++ RE D GGV ++GM+ GW +G + C GDDNLT+F DPG++ +R LN++F AGISE++F I RPP++VT QACFPE DLS GTS + +KA+WV F+ E+V+D A GRSHRW ID YE A+++MVVDNP NHHN NH+ RFII ++ +R DPF + + RPVGDEPVP+P +A WRR L+ Y E HI	205208325	1309404734	0	0	0.041	0.267	0.14
blastp	BLASTP 2.12.0+	Stephen F. Altschul, Thomas L. Madden, Alejandro A. Sch&auml;ffer, Jinghui Zhang, Zheng Zhang, Webb Miller, and David J. Lipman (1997), "Gapped BLAST and PSI-BLAST: a new generation of protein database search programs", Nucleic Acids Res. 25:3389-3402.	refseq_protein	BLOSUM62	0.05	11	1	F	2	Query_56774	rna-tia007372.1	264	17	ref|YP_009362304.1|	YP_009362304	fusion protein [Zostera marina amalgavirus 2]	1985203	Zostera marina amalgavirus 2	1062	1	210.69	535	2.60581e-58	123	159	2	247	605	926	322	76	WDEIKEAKVIVELDWKKFDRERPVEDILFCIDVFLSCFEPRTDRE----------------------DDGGVLLLDGMMEGSFCLMGWCPVGFSV--------------SEAVPKCCGDDNLTVFSMDPGDSIPESLRLRLNEFFCAGISEEDFKITRPPFYVTMEQACFPEDVDLSLGTSSVFEKAMWVEFQDELVVDEASGRSHRWS----------------------------------------IDDYEEALLAMVVDNPFNHHNANHLKHRFIICQQIKRYAVLGIDPFDVLTYSRTRPVGDEPVPFPMVASWRRQ	WKDIRDAKCIVELDWSKFDRERPRADIQFCIDVLCSCFRPRGKRQRRLLSAYKYMLENALIHKVIMLDDGCAFEYEGMIPSGSLWTGILGTAMNILYITAACESCGVKRETFVPFCAGDDNLTVFDSAVDEGMLLNIRVFLNNMFRAGIEEKDFLIHYPPYHVTKVQAVFPDDFDLSLGTSKYLDKCVWVPFEGPLLVDTSRGYSHRWNYVFKGKPKFLANYFLEDGRSIRPAHDNMEKLLFPENIQEHIEDYEAAILSMVVDNPWNSHNVNHLMQRYVIVQQIKRQSIPPLNAAEVLFCSKFREIADNMYLFPTVGYWRRQ	W +I++AK IVELDW KFDRERP DI FCIDV SCF PR R+ DDG +GM+ G ++ VP C GDDNLTVF + + ++R+ LN F AGI E+DF I PP++VT QA FP+D DLSLGTS +K +WV F+ L+VD + G SHRW+ I+DYE A+L+MVVDNP+N HN NHL R++I QQIKR ++ ++ +VL S+ R + D FP V WRRQ	205208325	1309404734	0	0	0.041	0.267	0.14
blastp	BLASTP 2.12.0+	Stephen F. Altschul, Thomas L. Madden, Alejandro A. Sch&auml;ffer, Jinghui Zhang, Zheng Zhang, Webb Miller, and David J. Lipman (1997), "Gapped BLAST and PSI-BLAST: a new generation of protein database search programs", Nucleic Acids Res. 25:3389-3402.	refseq_protein	BLOSUM62	0.05	11	1	F	2	Query_56774	rna-tia007372.1	264	18	ref|YP_003868436.1|	YP_003868436	putative fusion protein [Rhododendron virus A]	878260	Rhododendron virus A	1077	1	203.756	517	7.76638e-56	116	158	1	256	615	946	332	76	MWDEIKEAKVIVELDWKKFDRERPVEDILFCIDVFLSCFEPRTDRE----------------------DDGGVLLLDGMMEGSFCLMGWC--------------PVGFSVSEAVPKCCGDDNLTVFSMDPGDSIPESLRLRLNEFFCAGISEEDFKITRPPFYVTMEQACFPEDVDLSLGTSSVFEKAMWVEFQDELVVDEASGRSHRWS----------------------------------------IDDYEEALLAMVVDNPFNHHNANHLKHRFIICQQIKRYAVLGIDPFDVLTYSRTRPVGDEPVPFPMVASWRRQKQYIDLDTY	LYSEVERAKCIVELDWSKFDRERPSRDILFVIKVIISCFEPRNGRERRLLEAYEIMLERALVHRLLLTDAGGVLEMEGMVPSGSLWTGWLDTAMNILYIRAACLGAGIASDLYSSRCAGDDNLTLFWEDQSDGILGLVKQHLNNWFRAGIKDEDFIICRGPYYVERYQATFPIGTDLSEGTSRLMDSAIWVRLEGGPIIDANRGLSHRWEYRFHGKPKFLSCYWLPDGRPIRPAHDCLEKLLWPEGIHGDLETYEAAVISMIVDNPFNHHNVNHMLVRYVLIQQIKRQVVSPMTAEDIVYLCKFRDREGGSVPYPMIGPWRRGQKQGRMEDY	++ E++ AK IVELDW KFDRERP DILF I V +SCFEPR RE D GGVL ++GM+ GW G + +C GDDNLT+F D D I ++ LN +F AGI +EDF I R P+YV QA FP DLS GTS + + A+WV + ++D G SHRW ++ YE A+++M+VDNPFNHHN NH+ R+++ QQIKR V + D++ + R VP+PM+ WRR ++ ++ Y	205208325	1309404734	0	0	0.041	0.267	0.14
blastp	BLASTP 2.12.0+	Stephen F. Altschul, Thomas L. Madden, Alejandro A. Sch&auml;ffer, Jinghui Zhang, Zheng Zhang, Webb Miller, and David J. Lipman (1997), "Gapped BLAST and PSI-BLAST: a new generation of protein database search programs", Nucleic Acids Res. 25:3389-3402.	refseq_protein	BLOSUM62	0.05	11	1	F	2	Query_56774	rna-tia007372.1	264	19	ref|YP_009362302.1|	YP_009362302	fusion protein [Zostera marina amalgavirus 1]	1985202	Zostera marina amalgavirus 1	1049	1	191.43	485	1.24446e-51	121	156	2	257	592	923	332	76	WDEIKEAKVIVELDWKKFDRERPVEDILFCIDVFLSCFEPRTDRE----------------------DDGGVLLLDGMM-EGSF--CLMGWC-----------PVGFSVSEAVPKCCGDDNLTVFSMDPGDSIPESLRLRLNEFFCAGISEEDFKITRPPFYVTMEQACFPEDVDLSLGTSSVFEKAMWVEFQDELVVDEASGRSHRWS----------------------------------------IDDYEEALLAMVVDNPFNHHNANHLKHRFIICQQIKRYAVLGIDPFDVLTYSRTRPVGDEPVPFPMVASWRRQKQYIDLDTYE	WGDIRNSCAIVELDWSKFDRERPKEDIEFVINIFVSCFLPKNRRERRLLSAYKYMMRKALIDKVIMLDDGCAFTYDGMIPSGSLWTGLLGTALNILYINAAVRRLGIPSDEFVPYCAGDDNLTVFKYPQRATRLGKIRGMLNEMFRAGIDPEDFIIHYPPFHVTKVQAKFPAGFDFTHGTSKFLDQCQWIPLKGNIHVDHSEGLSHRWNYVFKGKPKFLANYFMEDGRSIRPAHDNLEKLLYPENVQQKIEDYEAAVLSMAVDNPWNSHNINHLMQRFCIIQQIKRQAVHPLTAGDVLFCAKFQSISENMWMFPTVGAWRRQLLNVRMEDIE	W +I+ + IVELDW KFDRERP EDI F I++F+SCF P+ RE DDG DGM+ GS L+G +G E VP C GDDNLTVF + +R LNE F AGI EDF I PPF+VT QA FP D + GTS ++ W+ + + VD + G SHRW+ I+DYE A+L+M VDNP+N HN NHL RF I QQIKR AV + DVL ++ + + + FP V +WRRQ + ++ E	205208325	1309404734	0	0	0.041	0.267	0.14
blastp	BLASTP 2.12.0+	Stephen F. Altschul, Thomas L. Madden, Alejandro A. Sch&auml;ffer, Jinghui Zhang, Zheng Zhang, Webb Miller, and David J. Lipman (1997), "Gapped BLAST and PSI-BLAST: a new generation of protein database search programs", Nucleic Acids Res. 25:3389-3402.	refseq_protein	BLOSUM62	0.05	11	1	F	2	Query_56774	rna-tia007372.1	264	20	ref|XP_021990309.1|	XP_021990309	uncharacterized protein LOC110886778 isoform X4 [Helianthus annuus]	4232	Helianthus annuus	103	1	47.7506	112	0.00176618	21	31	126	172	19	65	47	0	FYVTMEQACFPEDVDLSLGTSSVFEKAMWVEFQDELVVDEASGRSHR	FHVKKLQACFPPGTDLSKGTPKIIDKASCVDVNGEVIIDEPAGKSYR	F+V QACFP DLS GT + +KA V+ E+++DE +G+S+R	205208325	1309404734	0	0	0.041	0.267	0.14
blastp	BLASTP 2.12.0+	Stephen F. Altschul, Thomas L. Madden, Alejandro A. Sch&auml;ffer, Jinghui Zhang, Zheng Zhang, Webb Miller, and David J. Lipman (1997), "Gapped BLAST and PSI-BLAST: a new generation of protein database search programs", Nucleic Acids Res. 25:3389-3402.	refseq_protein	BLOSUM62	0.05	11	1	F	2	Query_56774	rna-tia007372.1	264	21	ref|XP_035844763.1|	XP_035844763	uncharacterized protein LOC110886778 isoform X3 [Helianthus annuus]	4232	Helianthus annuus	106	1	46.2098	108	0.0059595	20	30	126	171	19	64	46	0	FYVTMEQACFPEDVDLSLGTSSVFEKAMWVEFQDELVVDEASGRSH	FHVKKLQACFPPGTDLSKGTPKIIDKASCVDVNGEVIIDEPAGKSY	F+V QACFP DLS GT + +KA V+ E+++DE +G+S+	205208325	1309404734	0	0	0.041	0.267	0.14
blastp	BLASTP 2.12.0+	Stephen F. Altschul, Thomas L. Madden, Alejandro A. Sch&auml;ffer, Jinghui Zhang, Zheng Zhang, Webb Miller, and David J. Lipman (1997), "Gapped BLAST and PSI-BLAST: a new generation of protein database search programs", Nucleic Acids Res. 25:3389-3402.	refseq_protein	BLOSUM62	0.05	11	1	F	2	Query_56774	rna-tia007372.1	264	22	ref|XP_035844762.1|	XP_035844762	uncharacterized protein LOC110886778 isoform X2 [Helianthus annuus]	4232	Helianthus annuus	110	1	45.8246	107	0.00977331	20	30	126	171	19	64	46	0	FYVTMEQACFPEDVDLSLGTSSVFEKAMWVEFQDELVVDEASGRSH	FHVKKLQACFPPGTDLSKGTPKIIDKASCVDVNGEVIIDEPAGKSY	F+V QACFP DLS GT + +KA V+ E+++DE +G+S+	205208325	1309404734	0	0	0.041	0.267	0.14

## Sheet: D3-2
Results of tia001237.1 sequences retrieved from BLAST
1
angiosperm
angiosperms (taxid:3398)
PSI-BLAST iteration 2
Sequences producing significant alignments with E-value BETTER than threshold
Select for downloading or viewing reports	Description	Scientific Name	Max Score	Total Score	Query Cover	E value	Per. Ident	Acc. Len	Accession
Select seq gb|KAF3338476.1|	Major capsid protein [Carex littledalei]	Carex littledalei	271	365	0.85	3e-77	0.3531	789	KAF3338476.1
Select seq gb|KAI3799665.1|	hypothetical protein L1987_34964 [Smallanthus sonchifolius]	Smallanthus sonchifolius	168	168	0.44	2e-42	0.3303	463	KAI3799665.1
Select seq ref|XP_019155398.1|	PREDICTED: uncharacterized protein LOC109152265 isoform X1 [Ipomoea nil]	Ipomoea nil	145	145	0.6	2e-34	0.2611	510	XP_019155398.1
Select seq ref|XP_026441714.1|	uncharacterized protein LOC113340880 [Papaver somniferum]	Papaver somniferum	139	139	0.46	9e-34	0.2974	292	XP_026441714.1
Select seq ref|XP_019155399.1|	PREDICTED: uncharacterized protein LOC109152265 isoform X2 [Ipomoea nil]	Ipomoea nil	140	140	0.6	1e-32	0.2556	494	XP_019155399.1
Select seq gb|PLY64237.1|	hypothetical protein LSAT_7X3621 [Lactuca sativa]	Lactuca sativa	112	112	0.25	1e-24	0.3418	270	PLY64237.1
Select seq gb|PLY64207.1|	hypothetical protein LSAT_7X3641 [Lactuca sativa]	Lactuca sativa	100	100	0.25	2e-21	0.3474	195	PLY64207.1
Select seq gb|KAI3862616.1|	hypothetical protein MKW92_032403 [Papaver armeniacum]	Papaver armeniacum	90.9	149	0.4	4e-17	0.3204	301	KAI3862616.1
2
Gymnosperms
Gymnosperma (taxid:71049)
No significant similarity found
3
Moss and lichen，Muscus
Mosses (taxid:3208)
No significant similarity found
4
Fern
ferns (taxid:241806)
No significant similarity found
5
Algae
algae (taxid:3041)
No significant similarity found
6
Bacteria
Bacteria (taxid:2)
No significant similarity found
7
Virus
viruses (taxid:10239)
PSI-BLAST iteration 2
Sequences producing significant alignments with E-value BETTER than threshold
Select for downloading or viewing reports	Description	Scientific Name	Max Score	Total Score	Query Cover	E value	Per. Ident	Acc. Len	Accession	Select for PSI blast	Used to build PSSM	Newly added
Select seq gb|AWX94598.1|	putative coat protein [Panax notoginseng virus B]	Panax notoginseng virus B	541	541	0.99	4e-180	0.3808	759	AWX94598.1	Select seq AWX94598.1 for PSI blast
Select seq ref|YP_009551936.1|	putative coat protein [Panax notoginseng virus B]	Panax notoginseng virus B	538	538	0.99	3e-179	0.3762	759	YP_009551936.1	Select seq YP_009551936.1 for PSI blast
Select seq ref|YP_009225664.1|	putative coat protein [Panax notoginseng virus A]	Panax notoginseng virus A	534	534	0.99	2e-177	0.3752	759	YP_009225664.1	Select seq YP_009225664.1 for PSI blast
Select seq ref|YP_009336495.1|	hypothetical protein 1 [Hubei toti-like virus 2]	Hubei toti-like virus 2	510	510	0.99	3e-168	0.3807	754	YP_009336495.1	Select seq YP_009336495.1 for PSI blast
Select seq gb|QSV39135.1|	capsid protein [Peach-associated virus 2]	Peach-associated virus 2	500	500	0.99	3e-164	0.3747	757	QSV39135.1	Select seq QSV39135.1 for PSI blast
Select seq gb|QSV39137.1|	capsid protein [Peach-associated virus 2]	Peach-associated virus 2	498	498	0.99	1e-163	0.376	757	QSV39137.1	Select seq QSV39137.1 for PSI blast
Select seq gb|QSV39139.1|	capsid protein [Peach-associated virus 2]	Peach-associated virus 2	498	498	0.99	2e-163	0.3747	757	QSV39139.1	Select seq QSV39139.1 for PSI blast
Select seq gb|QFS21890.1|	coat protein [Taro-associated totivirus L]	Taro-associated totivirus L	494	494	0.99	1e-161	0.3651	767	QFS21890.1	Select seq QFS21890.1 for PSI blast
Select seq gb|UUY86182.1|	coat protein [Loquat associated totivirus 1]	Loquat associated totivirus 1	487	487	0.99	3e-159	0.3727	755	UUY86182.1	Select seq UUY86182.1 for PSI blast
Select seq gb|ULN99199.1|	capsid protein [Pterostylis totivirus]	Pterostylis totivirus	438	438	0.99	2e-140	0.3475	754	ULN99199.1	Select seq ULN99199.1 for PSI blast
Select seq gb|ULN99201.1|	capsid protein [Pterostylis totivirus]	Pterostylis totivirus	437	437	0.99	7e-140	0.3529	754	ULN99201.1	Select seq ULN99201.1 for PSI blast
Select seq gb|ULN99207.1|	capsid protein [Pterostylis totivirus]	Pterostylis totivirus	432	432	0.99	5e-138	0.3502	754	ULN99207.1	Select seq ULN99207.1 for PSI blast
Select seq gb|ULN99203.1|	capsid protein [Pterostylis totivirus]	Pterostylis totivirus	432	432	0.99	8e-138	0.356	754	ULN99203.1	Select seq ULN99203.1 for PSI blast
Select seq gb|ULN99205.1|	capsid protein [Pterostylis totivirus]	Pterostylis totivirus	431	431	0.99	1e-137	0.3502	754	ULN99205.1	Select seq ULN99205.1 for PSI blast
Select seq gb|AOX47616.1|	coat protein [Pterostylis totivirus-like]	Pterostylis totivirus-like	421	421	0.98	2e-133	0.3477	764	AOX47616.1	Select seq AOX47616.1 for PSI blast
Select seq gb|ULN99202.1|	RNA dependent RNA polymerase RdRp [Pterostylis totivirus]	Pterostylis totivirus	436	436	0.99	4e-132	0.3552	1615	ULN99202.1	Select seq ULN99202.1 for PSI blast
Select seq gb|ULN99200.1|	RNA dependent RNA polymerase RdRp [Pterostylis totivirus]	Pterostylis totivirus	436	436	0.99	4e-132	0.3499	1615	ULN99200.1	Select seq ULN99200.1 for PSI blast
Select seq gb|ULN99204.1|	RNA dependent RNA polymerase RdRp [Pterostylis totivirus]	Pterostylis totivirus	431	431	0.99	2e-130	0.3565	1615	ULN99204.1	Select seq ULN99204.1 for PSI blast
Select seq gb|ULN99208.1|	RNA dependent RNA polymerase RdRp [Pterostylis totivirus]	Pterostylis totivirus	431	431	0.99	3e-130	0.3525	1615	ULN99208.1	Select seq ULN99208.1 for PSI blast
Select seq gb|ULN99206.1|	RNA dependent RNA polymerase RdRp [Pterostylis totivirus]	Pterostylis totivirus	430	430	0.99	5e-130	0.3525	1615	ULN99206.1	Select seq ULN99206.1 for PSI blast
Select seq gb|UTQ50480.1|	coat protein [Koper totivirus 2]	Koper totivirus 2	404	404	0.99	1e-127	0.3333	695	UTQ50480.1	Select seq UTQ50480.1 for PSI blast
Select seq gb|AOX47552.1|	coat protein [Pterostylis sanguinea totivirus A]	Pterostylis sanguinea totivirus A	396	396	0.93	1e-124	0.3499	723	AOX47552.1	Select seq AOX47552.1 for PSI blast
Select seq ref|YP_001497150.1|	coat protein [Black raspberry virus F]	Black raspberry virus F	397	397	0.99	2e-124	0.3316	769	YP_001497150.1	Select seq YP_001497150.1 for PSI blast
Select seq gb|QJD25930.1|	coat protein [Maize associated totivirus]	Maize associated totivirus	395	395	0.98	8e-124	0.3311	750	QJD25930.1	Select seq QJD25930.1 for PSI blast
Select seq gb|QYU75361.1|	coat protein [Maize associated totivirus]	Maize associated totivirus	395	395	0.98	9e-124	0.3311	750	QYU75361.1	Select seq QYU75361.1 for PSI blast
Select seq gb|AUH27268.1|	coat protein [Maize-associated totivirus 3]	Maize-associated totivirus 3	394	394	0.98	3e-123	0.3297	750	AUH27268.1	Select seq AUH27268.1 for PSI blast
Select seq gb|AUH27277.1|	coat protein [Maize-associated totivirus 3]	Maize-associated totivirus 3	393	393	0.98	4e-123	0.3297	750	AUH27277.1	Select seq AUH27277.1 for PSI blast
Select seq gb|AWD38953.1|	coat protein [Maize associated totivirus 1]	Maize associated totivirus 1	394	394	0.98	4e-123	0.3311	784	AWD38953.1	Select seq AWD38953.1 for PSI blast
Select seq ref|YP_009448195.1|	coat protein [Maize-associated totivirus 3]	Maize-associated totivirus 3	392	392	0.98	2e-122	0.3356	750	YP_009448195.1	Select seq YP_009448195.1 for PSI blast
Select seq gb|AOX47553.1|	coat protein [Pterostylis sanguinea totivirus A]	Pterostylis sanguinea totivirus A	389	389	0.92	2e-122	0.3319	696	AOX47553.1	Select seq AOX47553.1 for PSI blast
Select seq gb|QYU75365.1|	coat protein [Maize associated totivirus]	Maize associated totivirus	391	391	0.98	3e-122	0.3284	750	QYU75365.1	Select seq QYU75365.1 for PSI blast
Select seq gb|AUH27274.1|	coat protein [Maize-associated totivirus 3]	Maize-associated totivirus 3	389	389	0.98	1e-121	0.3257	750	AUH27274.1	Select seq AUH27274.1 for PSI blast
Select seq gb|AWD38955.1|	coat protein [Maize associated totivirus 1]	Maize associated totivirus 1	387	387	0.98	1e-120	0.3234	749	AWD38955.1	Select seq AWD38955.1 for PSI blast
Select seq gb|AWS06672.1|	coat protein [Maize-associated totivirus 2]	Maize-associated totivirus 2	382	382	0.98	1e-118	0.3235	764	AWS06672.1	Select seq AWS06672.1 for PSI blast
Select seq gb|AWD38957.1|	coat protein [Maize associated totivirus 1]	Maize associated totivirus 1	382	382	0.98	3e-118	0.3235	790	AWD38957.1	Select seq AWD38957.1 for PSI blast
Select seq ref|YP_009259485.2|	coat protein [Maize-associated totivirus 2]	Maize-associated totivirus 2	380	380	0.98	4e-118	0.3221	764	YP_009259485.2	Select seq YP_009259485.2 for PSI blast
Select seq gb|AZP55466.1|	coat protein [Maize associated totivirus]	Maize associated totivirus	380	380	0.98	5e-118	0.3221	764	AZP55466.1	Select seq AZP55466.1 for PSI blast
Select seq gb|QJC70220.1|	coat protein [Maize associated totivirus]	Maize associated totivirus	380	380	0.98	6e-118	0.3208	764	QJC70220.1	Select seq QJC70220.1 for PSI blast
Select seq gb|QJD25936.1|	coat protein [Maize associated totivirus]	Maize associated totivirus	379	379	0.98	1e-117	0.3208	764	QJD25936.1	Select seq QJD25936.1 for PSI blast
Select seq gb|AZP55457.1|	coat protein [Maize associated totivirus]	Maize associated totivirus	380	380	0.98	2e-117	0.3221	804	AZP55457.1	Select seq AZP55457.1 for PSI blast
Select seq gb|UHK03130.1|	coat protein [Sanya totivirus 6]	Sanya totivirus 6	376	376	0.99	1e-116	0.3259	749	UHK03130.1	Select seq UHK03130.1 for PSI blast
Select seq gb|AUH27267.1|	gag-pol-like fusion protein [Maize-associated totivirus 3]	Maize-associated totivirus 3	393	393	0.98	1e-116	0.3293	1608	AUH27267.1	Select seq AUH27267.1 for PSI blast
Select seq gb|AUH27276.1|	gag-pol-like fusion protein [Maize-associated totivirus 3]	Maize-associated totivirus 3	393	393	0.98	1e-116	0.3293	1608	AUH27276.1	Select seq AUH27276.1 for PSI blast
Select seq gb|AUH27279.1|	gag-pol-like fusion protein [Maize-associated totivirus 3]	Maize-associated totivirus 3	393	393	0.98	2e-116	0.3293	1608	AUH27279.1	Select seq AUH27279.1 for PSI blast
Select seq ref|YP_009448193.1|	gag-pol-like fusion protein [Maize-associated totivirus 3]	Maize-associated totivirus 3	391	391	0.98	6e-116	0.3351	1608	YP_009448193.1	Select seq YP_009448193.1 for PSI blast
Select seq gb|AUH27273.1|	gag-pol-like fusion protein [Maize-associated totivirus 3]	Maize-associated totivirus 3	390	390	0.98	2e-115	0.3252	1608	AUH27273.1	Select seq AUH27273.1 for PSI blast
Select seq gb|QJD25938.1|	coat protein [Maize associated totivirus]	Maize associated totivirus	363	363	0.88	2e-112	0.3378	680	QJD25938.1	Select seq QJD25938.1 for PSI blast
Select seq ref|YP_009259484.2|	CP-RdRp fusion protein [Maize-associated totivirus 2]	Maize-associated totivirus 2	381	381	0.98	4e-112	0.3217	1608	YP_009259484.2	Select seq YP_009259484.2 for PSI blast
Select seq gb|QJD25926.1|	coat protein [Maize associated totivirus]	Maize associated totivirus	367	367	0.99	2e-110	0.3093	996	QJD25926.1	Select seq QJD25926.1 for PSI blast
Select seq gb|AZP55463.1|	coat protein [Maize associated totivirus]	Maize associated totivirus	358	358	0.93	5e-110	0.3207	730	AZP55463.1	Select seq AZP55463.1 for PSI blast
Select seq gb|QJD25922.1|	coat protein [Maize associated totivirus]	Maize associated totivirus	364	364	0.99	2e-109	0.3097	996	QJD25922.1	Select seq QJD25922.1 for PSI blast
Select seq gb|QYU75367.1|	coat protein [Maize associated totivirus]	Maize associated totivirus	363	363	0.99	3e-109	0.3097	996	QYU75367.1	Select seq QYU75367.1 for PSI blast
Select seq gb|AZP55468.1|	coat protein [Maize associated totivirus]	Maize associated totivirus	361	361	0.99	2e-108	0.3084	996	AZP55468.1	Select seq AZP55468.1 for PSI blast
Select seq gb|QJD25924.1|	coat protein [Maize associated totivirus]	Maize associated totivirus	361	361	0.99	2e-108	0.3084	996	QJD25924.1	Select seq QJD25924.1 for PSI blast
Select seq gb|UTQ50478.1|	coat protein [Koper totivirus 1]	Koper totivirus 1	357	357	0.99	3e-108	0.2954	835	UTQ50478.1	Select seq UTQ50478.1 for PSI blast
Select seq gb|QJD25920.1|	coat protein [Maize associated totivirus]	Maize associated totivirus	358	358	0.99	3e-107	0.3028	996	QJD25920.1	Select seq QJD25920.1 for PSI blast
Select seq gb|QYU75363.1|	coat protein [Maize associated totivirus]	Maize associated totivirus	353	353	0.98	1e-105	0.3031	990	QYU75363.1	Select seq QYU75363.1 for PSI blast
Select seq gb|QBM00757.1|	coat protein [Maize-associated totivirus Anhui]	Maize-associated totivirus Anhui	348	348	0.99	8e-104	0.3054	996	QBM00757.1	Select seq QBM00757.1 for PSI blast
Select seq gb|AZP55460.1|	coat protein [Maize associated totivirus]	Maize associated totivirus	317	317	0.78	3e-96	0.3384	579	AZP55460.1	Select seq AZP55460.1 for PSI blast
Select seq gb|AZP55464.1|	coat protein [Maize associated totivirus]	Maize associated totivirus	283	283	0.66	6e-84	0.3448	503	AZP55464.1	Select seq AZP55464.1 for PSI blast
Select seq gb|UMQ74232.1|	capsid protein [Helianthus annus leaf-associated totivirus 11]	Helianthus annus leaf-associated totivirus 11	257	379	0.89	4e-72	0.3354	704	UMQ74232.1	Select seq UMQ74232.1 for PSI blast
Select seq gb|QIP68087.1|	coat protein [Erysiphales associated totivirus 23]	Erysiphales associated totivirus 23	251	251	0.99	3e-70	0.2914	682	QIP68087.1	Select seq QIP68087.1 for PSI blast
Select seq gb|UHK03127.1|	coat protein [Sanya totivirus 5]	Sanya totivirus 5	244	244	0.57	3e-69	0.3417	489	UHK03127.1	Select seq UHK03127.1 for PSI blast
Select seq gb|AOX47550.1|	coat protein [Pterostylis sanguinea totivirus A]	Pterostylis sanguinea totivirus A	237	237	0.52	4e-68	0.3753	382	AOX47550.1	Select seq AOX47550.1 for PSI blast
Select seq gb|ATO91014.1|	putative capsid protein [Puccinia striiformis totivirus 5]	Puccinia striiformis totivirus 5	234	234	0.99	4e-64	0.2735	686	ATO91014.1	Select seq ATO91014.1 for PSI blast
Select seq gb|UHS72535.1|	putative coat protein [Totiviridae sp.]	Totiviridae sp.	234	324	0.87	1e-63	0.3498	693	UHS72535.1	Select seq UHS72535.1 for PSI blast
Select seq gb|QGX74235.1|	putative capsid protein [Cronartium ribicola totivirus 5]	Cronartium ribicola totivirus 5	228	330	0.89	1e-61	0.3108	685	QGX74235.1	Select seq QGX74235.1 for PSI blast
Select seq gb|QIP68077.1|	coat protein [Erysiphales associated totivirus 18]	Erysiphales associated totivirus 18	212	292	0.86	4e-56	0.3304	682	QIP68077.1	Select seq QIP68077.1 for PSI blast
Select seq gb|UGO47150.1|	putative capsid protein [Alfalfa toti-like virus 1]	Alfalfa toti-like virus 1	179	179	0.41	2e-47	0.352	303	UGO47150.1	Select seq UGO47150.1 for PSI blast
Select seq gb|ATL63195.1|	major virion coat protein [Saccharomyces kudriavzevii virus L-A-1082]	Saccharomyces kudriavzevii virus L-A-1082	183	183	0.51	8e-46	0.312	680	ATL63195.1	Select seq ATL63195.1 for PSI blast
Select seq gb|AFQ55380.1|	coat protein [Saccharomyces cerevisiae virus L-A-lus]	Saccharomyces cerevisiae virus L-A-lus	182	182	0.51	2e-45	0.3069	680	AFQ55380.1	Select seq AFQ55380.1 for PSI blast
Select seq gb|QRN76663.1|	gag [Saccharomyces cerevisiae virus L-A]	Saccharomyces cerevisiae virus L-A	182	182	0.51	2e-45	0.3069	680	QRN76663.1	Select seq QRN76663.1 for PSI blast
Select seq gb|QRN76659.1|	gag [Saccharomyces cerevisiae virus L-A]	Saccharomyces cerevisiae virus L-A	182	182	0.51	2e-45	0.3069	680	QRN76659.1	Select seq QRN76659.1 for PSI blast
Select seq gb|QRN76661.1|	gag [Saccharomyces cerevisiae virus L-A]	Saccharomyces cerevisiae virus L-A	182	182	0.51	2e-45	0.3069	680	QRN76661.1	Select seq QRN76661.1 for PSI blast
Select seq dbj|BAT62477.1|	capsid protein [Red clover powdery mildew-associated totivirus 1]	Red clover powdery mildew-associated totivirus 1	181	268	0.85	4e-45	0.2924	681	BAT62477.1	Select seq BAT62477.1 for PSI blast
Select seq gb|QRN76667.1|	gag [Torulaspora delbrueckii virus LA]	Torulaspora delbrueckii virus LA	180	180	0.56	8e-45	0.3104	678	QRN76667.1	Select seq QRN76667.1 for PSI blast
Select seq ref|YP_009182173.1|	capsid protein [Red clover powdery mildew-associated totivirus 1]	Red clover powdery mildew-associated totivirus 1	180	268	0.85	1e-44	0.2879	681	YP_009182173.1	Select seq YP_009182173.1 for PSI blast
Select seq gb|QED43027.1|	unknown [Ambrosiozyma totivirus A]	Ambrosiozyma totivirus A	180	236	0.72	1e-44	0.3098	675	QED43027.1	Select seq QED43027.1 for PSI blast
Select seq gb|ATL63189.1|	major virion coat protein [Saccharomyces paradoxus virus L-A-1143]	Saccharomyces paradoxus virus L-A-1143	180	180	0.51	1e-44	0.3043	680	ATL63189.1	Select seq ATL63189.1 for PSI blast
Select seq gb|ATL63191.1|	major virion coat protein [Saccharomyces paradoxus virus L-A-62]	Saccharomyces paradoxus virus L-A-62	179	179	0.51	2e-44	0.3018	680	ATL63191.1	Select seq ATL63191.1 for PSI blast
Select seq gb|ATL63185.1|	major virion coat protein [Saccharomyces paradoxus virus L-A-4650]	Saccharomyces paradoxus virus L-A-4650	179	179	0.51	2e-44	0.3043	680	ATL63185.1	Select seq ATL63185.1 for PSI blast
Select seq gb|ATL63196.1|	gag-pol fusion protein [Saccharomyces kudriavzevii virus L-A-1082]	Saccharomyces kudriavzevii virus L-A-1082	181	181	0.51	4e-44	0.3143	1505	ATL63196.1	Select seq ATL63196.1 for PSI blast
Select seq gb|AHF27233.1|	Gag [Saccharomyces cerevisiae virus L-A-2]	Saccharomyces cerevisiae virus L-A-2	177	177	0.51	6e-44	0.3056	680	AHF27233.1	Select seq AHF27233.1 for PSI blast
Select seq gb|QRN76658.1|	gag-pol fusion protein [Saccharomyces cerevisiae virus L-A]	Saccharomyces cerevisiae virus L-A	181	181	0.51	6e-44	0.3091	1505	QRN76658.1	Select seq QRN76658.1 for PSI blast
Select seq gb|QRN76660.1|	gag-pol fusion protein [Saccharomyces cerevisiae virus L-A]	Saccharomyces cerevisiae virus L-A	181	181	0.51	6e-44	0.3091	1505	QRN76660.1	Select seq QRN76660.1 for PSI blast
Select seq gb|AFQ55381.1|	gag-pol fusion protein [Saccharomyces cerevisiae virus L-A-lus]	Saccharomyces cerevisiae virus L-A-lus	181	181	0.51	6e-44	0.3091	1505	AFQ55381.1	Select seq AFQ55381.1 for PSI blast
Select seq gb|QRN76664.1|	gag-pol fusion protein [Saccharomyces cerevisiae virus L-A]	Saccharomyces cerevisiae virus L-A	181	181	0.51	7e-44	0.3091	1505	QRN76664.1	Select seq QRN76664.1 for PSI blast
Select seq gb|ATL63181.1|	major virion coat protein [Saccharomyces paradoxus virus L-A-45]	Saccharomyces paradoxus virus L-A-45	177	177	0.51	7e-44	0.3028	680	ATL63181.1	Select seq ATL63181.1 for PSI blast
Select seq gb|QRN76662.1|	gag-pol fusion protein [Saccharomyces cerevisiae virus L-A]	Saccharomyces cerevisiae virus L-A	180	180	0.51	8e-44	0.3091	1505	QRN76662.1	Select seq QRN76662.1 for PSI blast
Select seq ref|YP_009328932.1|	major coat protein [Saccharomyces kudriavzevii virus L-A1]	Saccharomyces kudriavzevii virus L-A1	177	177	0.51	1e-43	0.3036	680	YP_009328932.1	Select seq YP_009328932.1 for PSI blast
Select seq gb|AYN80722.1|	gag protein [Saccharomyces paradoxus virus L-A-66]	Saccharomyces paradoxus virus L-A-66	177	177	0.51	1e-43	0.2992	680	AYN80722.1	Select seq AYN80722.1 for PSI blast
Select seq gb|ATL63187.1|	major virion coat protein [Saccharomyces paradoxus virus L-A-1939]	Saccharomyces paradoxus virus L-A-1939	176	176	0.51	2e-43	0.3018	680	ATL63187.1	Select seq ATL63187.1 for PSI blast
Select seq gb|ATL63183.1|	major virion coat protein [Saccharomyces paradoxus virus L-A-74]	Saccharomyces paradoxus virus L-A-74	176	176	0.51	2e-43	0.3018	680	ATL63183.1	Select seq ATL63183.1 for PSI blast
Select seq gb|QRN76668.1|	gag-pol fusion protein [Torulaspora delbrueckii virus LA]	Torulaspora delbrueckii virus LA	179	179	0.56	3e-43	0.3104	1503	QRN76668.1	Select seq QRN76668.1 for PSI blast
Select seq gb|ATL63179.1|	major virion coat protein [Saccharomyces paradoxus virus L-A-21]	Saccharomyces paradoxus virus L-A-21	176	176	0.51	3e-43	0.2992	680	ATL63179.1	Select seq ATL63179.1 for PSI blast
Select seq gb|ATL63193.1|	major virion coat protein [Saccharomyces uvarum virus L-A-10560]	Saccharomyces uvarum virus L-A-10560	176	176	0.51	3e-43	0.3018	680	ATL63193.1	Select seq ATL63193.1 for PSI blast
Select seq gb|ATL63190.1|	gag-pol fusion protein [Saccharomyces paradoxus virus L-A-1143]	Saccharomyces paradoxus virus L-A-1143	178	178	0.51	4e-43	0.3065	1505	ATL63190.1	Select seq ATL63190.1 for PSI blast
Select seq gb|AMV49326.1|	gag protein [Saccharomyces cerevisiae virus L-A-28]	Saccharomyces cerevisiae virus L-A-28	175	175	0.51	4e-43	0.2992	680	AMV49326.1	Select seq AMV49326.1 for PSI blast
Select seq gb|ATL63192.1|	gag-pol fusion protein [Saccharomyces paradoxus virus L-A-62]	Saccharomyces paradoxus virus L-A-62	177	177	0.51	7e-43	0.3039	1505	ATL63192.1	Select seq ATL63192.1 for PSI blast
Select seq gb|AAA50320.1|	capsid protein [Saccharomyces cerevisiae virus L-A]	Saccharomyces cerevisiae virus L-A	174	174	0.51	8e-43	0.3013	680	AAA50320.1	Select seq AAA50320.1 for PSI blast
Select seq gb|ATL63186.1|	gag-pol fusion protein [Saccharomyces paradoxus virus L-A-4650]	Saccharomyces paradoxus virus L-A-4650	177	177	0.51	9e-43	0.3065	1505	ATL63186.1	Select seq ATL63186.1 for PSI blast
Select seq gb|ATL63182.1|	gag-pol fusion protein [Saccharomyces paradoxus virus L-A-45]	Saccharomyces paradoxus virus L-A-45	176	176	0.51	2e-42	0.3049	1505	ATL63182.1	Select seq ATL63182.1 for PSI blast
Select seq ref|NP_620494.1|	major coat protein [Saccharomyces cerevisiae virus L-A]	Saccharomyces cerevisiae virus L-A	173	173	0.51	2e-42	0.3013	680	NP_620494.1	Select seq NP_620494.1 for PSI blast
Select seq gb|AHF27234.1|	Gag-Pol [Saccharomyces cerevisiae virus L-A-2]	Saccharomyces cerevisiae virus L-A-2	176	176	0.51	2e-42	0.3077	1505	AHF27234.1	Select seq AHF27234.1 for PSI blast
Select seq gb|AYN80723.1|	gag-pol protein [Saccharomyces paradoxus virus L-A-66]	Saccharomyces paradoxus virus L-A-66	176	176	0.51	3e-42	0.3013	1505	AYN80723.1	Select seq AYN80723.1 for PSI blast
Select seq ref|YP_009328931.1|	gag-pol fusion protein [Saccharomyces kudriavzevii virus L-A1]	Saccharomyces kudriavzevii virus L-A1	176	176	0.51	3e-42	0.3057	1505	YP_009328931.1	Select seq YP_009328931.1 for PSI blast
Select seq gb|ATL63184.1|	gag-pol fusion protein [Saccharomyces paradoxus virus L-A-74]	Saccharomyces paradoxus virus L-A-74	175	175	0.51	5e-42	0.3039	1505	ATL63184.1	Select seq ATL63184.1 for PSI blast
Select seq gb|ATL63188.1|	gag-pol fusion protein [Saccharomyces paradoxus virus L-A-1939]	Saccharomyces paradoxus virus L-A-1939	174	174	0.51	5e-42	0.3039	1505	ATL63188.1	Select seq ATL63188.1 for PSI blast
Select seq gb|ATL63180.1|	gag-pol fusion protein [Saccharomyces paradoxus virus L-A-21]	Saccharomyces paradoxus virus L-A-21	174	174	0.51	7e-42	0.3013	1505	ATL63180.1	Select seq ATL63180.1 for PSI blast
Select seq gb|ATL63194.1|	gag-pol fusion protein [Saccharomyces uvarum virus L-A-10560]	Saccharomyces uvarum virus L-A-10560	174	174	0.51	7e-42	0.3039	1505	ATL63194.1	Select seq ATL63194.1 for PSI blast
Select seq gb|AMV49327.1|	gag-pol fusion protein [Saccharomyces cerevisiae virus L-A-28]	Saccharomyces cerevisiae virus L-A-28	174	174	0.51	1e-41	0.3013	1505	AMV49327.1	Select seq AMV49327.1 for PSI blast
Select seq gb|UUT40376.1|	coat protein [Geotrichum candidum totivirus 2]	Geotrichum candidum totivirus 2	170	223	0.72	2e-41	0.2955	680	UUT40376.1	Select seq UUT40376.1 for PSI blast
Select seq ref|NP_620493.1|	ssRNA-binding protein [Saccharomyces cerevisiae virus L-A]	Saccharomyces cerevisiae virus L-A	172	172	0.51	3e-41	0.3033	1505	NP_620493.1	Select seq NP_620493.1 for PSI blast
Select seq sp|Q87022.2|	RecName: Full=Probable RNA-directed RNA polymerase; AltName: Full=Gag-Pol protein [Saccharomyces cerevisiae virus L-A]	Saccharomyces cerevisiae virus L-A	172	172	0.51	3e-41	0.3033	1505	Q87022.2	Select seq Q87022.2 for PSI blast
Select seq gb|UHS72451.1|	putative coat protein [Totiviridae sp.]	Totiviridae sp.	165	165	0.51	8e-40	0.2977	678	UHS72451.1	Select seq UHS72451.1 for PSI blast
Select seq ref|YP_009507832.1|	capsid protein [Tuber aestivum virus 1]	Tuber aestivum virus 1	165	165	0.53	9e-40	0.2946	681	YP_009507832.1	Select seq YP_009507832.1 for PSI blast
Select seq gb|UNY77799.1|	capsid protein [Pichia membranifaciens virus L-A]	Pichia membranifaciens virus L-A	164	164	0.51	3e-39	0.2952	680	UNY77799.1	Select seq UNY77799.1 for PSI blast
Select seq gb|UHS72452.1|	putative gag-pol fusion protein [Totiviridae sp.]	Totiviridae sp.	164	164	0.51	2e-38	0.2977	1505	UHS72452.1	Select seq UHS72452.1 for PSI blast
Select seq gb|UNY77798.1|	Gag-Pol fusion protein [Pichia membranifaciens virus L-A]	Pichia membranifaciens virus L-A	163	163	0.51	3e-38	0.2952	1505	UNY77798.1	Select seq UNY77798.1 for PSI blast
Select seq ref|YP_009170671.1|	capsid protein [Maize-associated totivirus 1]	Maize-associated totivirus 1	127	205	0.48	4e-28	0.3515	417	YP_009170671.1	Select seq YP_009170671.1 for PSI blast
Select seq ref|YP_009170670.1|	ORF1-ORF2 fusion protein [Maize-associated totivirus 1]	Maize-associated totivirus 1	129	207	0.48	2e-27	0.3498	1261	YP_009170670.1	Select seq YP_009170670.1 for PSI blast
Select seq gb|QUE40562.1|	coat protein [Tea-oil camellia-associated totivirus 1]	Tea-oil camellia-associated totivirus 1	127	179	0.74	3e-27	0.25	702	QUE40562.1	Select seq QUE40562.1 for PSI blast
Select seq gb|AOX47617.1|	coat protein [Pterostylis totivirus-like]	Pterostylis totivirus-like	100	100	0.22	7e-21	0.3429	194	AOX47617.1	Select seq AOX47617.1 for PSI blast
Select seq gb|UHK03128.1|	hypothetical protein SaTV5_gp2 [Sanya totivirus 5]	Sanya totivirus 5	92.8	92.8	0.28	8e-18	0.2706	250	UHK03128.1	Select seq UHK03128.1 for PSI blast
Select seq gb|UGX62519.1|	major coat protein [Saccharomyces cerevisiae virus L-A]	Saccharomyces cerevisiae virus L-A	70.5	70.5	0.23	2e-10	0.2802	215	UGX62519.1	Select seq UGX62519.1 for PSI blast
Select seq gb|UGX62514.1|	major coat protein [Saccharomyces cerevisiae virus L-A]	Saccharomyces cerevisiae virus L-A	68.9	68.9	0.23	7e-10	0.2682	215	UGX62514.1	Select seq UGX62514.1 for PSI blast
Select seq gb|UGX62515.1|	major coat protein [Saccharomyces cerevisiae virus L-A-2]	Saccharomyces cerevisiae virus L-A-2	66.6	66.6	0.23	4e-09	0.2772	215	UGX62515.1	Select seq UGX62515.1 for PSI blast
Select seq gb|UGX62516.1|	major coat protein [Saccharomyces cerevisiae virus L-A-2]	Saccharomyces cerevisiae virus L-A-2	66.6	66.6	0.23	4e-09	0.2772	215	UGX62516.1	Select seq UGX62516.1 for PSI blast
Select seq gb|QJA42330.1|	capsid protein [Malassezia restricta virus MrV40L]	Malassezia restricta virus MrV40L	69.7	69.7	0.45	4e-09	0.2297	689	QJA42330.1	Select seq QJA42330.1 for PSI blast
Select seq gb|ACB98705.1|	capsid polypeptide [Debaryomyces hansenii virus JB-2008]	Debaryomyces hansenii virus JB-2008	68.2	68.2	0.18	7e-09	0.269	390	ACB98705.1	Select seq ACB98705.1 for PSI blast
Select seq gb|QJA42332.1|	polyprotein [Malassezia restricta virus MrV40L]	Malassezia restricta virus MrV40L	67.8	67.8	0.43	3e-08	0.2289	1503	QJA42332.1	Select seq QJA42332.1 for PSI blast
Select seq gb|UHS72517.1|	capsid protein [Totiviridae sp.]	Totiviridae sp.	67.4	67.4	0.43	3e-08	0.2378	689	UHS72517.1	Select seq UHS72517.1 for PSI blast
Select seq gb|UHS72518.1|	polyprotein [Totiviridae sp.]	Totiviridae sp.	67.4	67.4	0.43	4e-08	0.2371	1500	UHS72518.1	Select seq UHS72518.1 for PSI blast
Select seq gb|QNJ34608.1|	capsid protein [Malassezia sympodialis mycovirus]	Malassezia sympodialis mycovirus	63.2	63.2	0.43	5e-07	0.25	689	QNJ34608.1	Select seq QNJ34608.1 for PSI blast
Select seq gb|UWL52182.1|	putative coat protein [Exobasidium gracile totivirus 2-2]	Exobasidium gracile totivirus 2-2	62	62	0.41	1e-06	0.2293	695	UWL52182.1	Select seq UWL52182.1 for PSI blast
Select seq gb|QNJ34610.1|	polyprotein [Malassezia sympodialis mycovirus]	Malassezia sympodialis mycovirus	61.2	61.2	0.43	3e-06	0.2523	1468	QNJ34610.1	Select seq QNJ34610.1 for PSI blast
Select seq gb|UWL52184.1|	fusion protein [Exobasidium gracile totivirus 2-2]	Exobasidium gracile totivirus 2-2	59.7	59.7	0.41	8e-06	0.2293	1539	UWL52184.1	Select seq UWL52184.1 for PSI blast
Select seq gb|QJW70340.1|	coat protein [Erysiphe necator associated totivirus 8]	Erysiphe necator associated totivirus 8	58.5	58.5	0.45	1e-05	0.2018	689	QJW70340.1	Select seq QJW70340.1 for PSI blast
Select seq gb|ABO27241.1|	major coat protein [Saccharomyces cerevisiae virus L-A]	Saccharomyces cerevisiae virus L-A	55.5	55.5	0.14	1e-05	0.3077	178	ABO27241.1	Select seq ABO27241.1 for PSI blast
Select seq gb|QJW70338.1|	coat protein [Erysiphe necator associated totivirus 7]	Erysiphe necator associated totivirus 7	58.5	58.5	0.47	2e-05	0.2253	691	QJW70338.1	Select seq QJW70338.1 for PSI blast
Select seq gb|QJW70336.1|	coat protein [Erysiphe necator associated totivirus 6]	Erysiphe necator associated totivirus 6	58.2	58.2	0.45	2e-05	0.2082	691	QJW70336.1	Select seq QJW70336.1 for PSI blast
Select seq gb|UHS72494.1|	putative gag protein [Totiviridae sp.]	Totiviridae sp.	57.8	57.8	0.41	3e-05	0.2195	670	UHS72494.1	Select seq UHS72494.1 for PSI blast
Select seq gb|UWL52191.1|	putative coat protein [Exobasidium gracile totivirus 1-2]	Exobasidium gracile totivirus 1-2	57.8	57.8	0.36	3e-05	0.2349	631	UWL52191.1	Select seq UWL52191.1 for PSI blast
Select seq gb|UHS72495.1|	putative gag-pol fusion protein [Totiviridae sp.]	Totiviridae sp.	56.6	56.6	0.39	7e-05	0.2222	1200	UHS72495.1	Select seq UHS72495.1 for PSI blast
Select seq gb|UWL52193.1|	fusion protein [Exobasidium gracile totivirus 1-2]	Exobasidium gracile totivirus 1-2	56.2	56.2	0.36	9e-05	0.2349	1475	UWL52193.1	Select seq UWL52193.1 for PSI blast
Select seq gb|QGY72631.1|	putative coat protein [Plasmopara viticola lesion associated toti 3]	Plasmopara viticola lesion associated toti 3	55.8	55.8	0.44	0.0001	0.2232	683	QGY72631.1	Select seq QGY72631.1 for PSI blast
Select seq gb|UHS72408.1|	putative coat protein [Totiviridae sp.]	Totiviridae sp.	54.3	54.3	0.4	0.0003	0.2351	716	UHS72408.1	Select seq UHS72408.1 for PSI blast
Select seq ref|YP_009182175.1|	capsid protein [Red clover powdery mildew-associated totivirus 2]	Red clover powdery mildew-associated totivirus 2	53.9	53.9	0.3	0.0003	0.2162	580	YP_009182175.1	Select seq YP_009182175.1 for PSI blast
Select seq gb|QIP68045.1|	coat protein [Erysiphales associated totivirus 1]	Erysiphales associated totivirus 1	53.9	53.9	0.41	0.0004	0.228	702	QIP68045.1	Select seq QIP68045.1 for PSI blast
Select seq ref|YP_009507830.1|	capsid [Scheffersomyces segobiensis virus L]	Scheffersomyces segobiensis virus L	53.9	53.9	0.45	0.0004	0.2232	694	YP_009507830.1	Select seq YP_009507830.1 for PSI blast
Select seq ref|YP_009507829.1|	polyprotein [Scheffersomyces segobiensis virus L]	Scheffersomyces segobiensis virus L	53.9	53.9	0.45	0.0005	0.2139	1500	YP_009507829.1	Select seq YP_009507829.1 for PSI blast
Select seq gb|UUG74261.1|	hypothetical protein [XiangYun toti-like virus 8]	XiangYun toti-like virus 8	52	52	0.31	0.001	0.2582	747	UUG74261.1	Select seq UUG74261.1 for PSI blast
8
Fungi
Fungi (taxid:4751)
Select for downloading or viewing reports	Description	Scientific Name	Max Score	Total Score	Query Cover	E value	Per. Ident	Acc. Len	Accession
Select seq ref|XP_002770118.1|	DEHA2B13156p [Debaryomyces hansenii CBS767]	Debaryomyces hansenii CBS767	189	189	0.52	4e-48	0.3151	668	XP_002770118.1
Select seq ref|XP_002153757.1|	conserved hypothetical protein [Talaromyces marneffei ATCC 18224]	Talaromyces marneffei ATCC 18224	170	170	0.48	1e-42	0.3182	489	XP_002153757.1
Select seq ref|XP_036668484.1|	uncharacterized protein CPAR2_703380 [Candida parapsilosis]	Candida parapsilosis	157	157	0.53	2e-37	0.291	661	XP_036668484.1
Select seq gb|KAG2734162.1|	hypothetical protein G9P44_002168 [Scheffersomyces stipitis]	Scheffersomyces stipitis	140	140	0.55	9e-32	0.2659	664	KAG2734162.1
Select seq gb|KAF6042098.1|	L-A virus, major coat family protein [Candida parapsilosis]	Candida parapsilosis	137	137	0.43	9e-31	0.3051	584	KAF6042098.1
Select seq gb|KAG2734163.1|	hypothetical protein G9P44_002169 [Scheffersomyces stipitis]	Scheffersomyces stipitis	129	129	0.49	1e-27	0.2609	1411	KAG2734163.1
Select seq ref|XP_001386115.2|	major coat protein/ssRNA-binding protein - IMP dehydrogenase/GMP reductase [Scheffersomyces stipitis CBS 6054]	Scheffersomyces stipitis CBS 6054	125	125	0.64	6e-27	0.2505	640	XP_001386115.2
Select seq gb|KAG2734505.1|	hypothetical protein G9P44_002511 [Scheffersomyces stipitis]	Scheffersomyces stipitis	108	108	0.55	2e-21	0.2506	630	KAG2734505.1
Select seq ref|XP_001386114.2|	Major viral coat protein [Scheffersomyces stipitis CBS 6054]	Scheffersomyces stipitis CBS 6054	73.2	73.2	0.38	3e-10	0.2604	574	XP_001386114.2
Select seq gb|KAG2734504.1|	hypothetical protein G9P44_002510 [Scheffersomyces stipitis]	Scheffersomyces stipitis	61.2	61.2	0.38	1e-06	0.2415	588	KAG2734504.1
9
Animal
animals (taxid:33208)
No significant similarity found
Homologous sequences of tia001237.1
>Virus|AWX94598.1:1-742 putative coat protein [Panax notoginseng virus B]
MDSFVKQFFTEFDSPGVDFNFDSDLKTHTYMGCGLRVYDGHINQSRHFHAFQPMTPLGYYDCEVTGGGSSLDGITKNYLT
PEGTVNLVTVADTLKGSSGLQTAMLSAHVSHMQHWSWADNHVGLLFNMFRYVLIEKIRECAGSLDGKLGLYEDGHVGIDM
DQFWEDEYLEDGGVRTWPGGDVDASYPDYLRLTNTTPSTGDWALDLRGMNARDARFVLLMMGAWKRRSRLRLDCTTKKLC
DCVLYRSSVEVANITDWIVDKEKGIVPPTLSSGEAWQALKFYVTQNRLFDHFSATLYIIATMMYQFVPATAEATNWLRLK
WTVNIPTFRSVRGRYEFLNEGEPALLSHRCLNEWGYINGKMEKVNLMALVFSQAYHTGLAVRGVRKGLELHPDDIFSSEI
DFYTSANFISAAASEATRTDTPLPGMVGIHFVVNDDFDIYDENRRIETRENDDDHLDDYHTSKDKVCVKKGSTLLVDVND
STLSRAALDLISKKIKTLMKGVRAKLEDDVDFELTDEEKLAQEGKMYVTLAADEQEQMEEKVFVHMPWYTFPGVPTMILP
LSPFPYNTPFNMKGRITTDIGKVDRRGLRLVSKTAWEVANLMRLCGYDSRFRDGGEIAGAGSYFSPNDANMVWPVLQVPD
AQDDEVILTGQTDREAQFIDLPPMFNRFFIGKEVEYSIKVIRRGTATSFVDNRKDVAEWGGAVTLTRGVTVSYNVPENVS
KLRAYISRNETGFRFVDNAQAG
>Virus|YP_009551936.1:1-742 putative coat protein [Panax notoginseng virus B]
MDSFVKQFFTEFDSPGVDFNFDSDLKTHTYMGCGLRVYDGHINQSRHFHAFQPMTPLGYYDCEVTGGGSSLDGITKNYLT
PEGTVNLVTVADTLKGSSGLQTAMLSAHVSHMQHWSWADNHVGLLFNMFRYVLIEKIRECAGSLDGKLGLYEDGHVGIDM
DQFWEDEYCEDGGARKWPGGDVDASYPDYLRLTNTTPSTGDWALDLRGMNARDARFVLLMMGAWKRRSRLRLDCTTKKLC
DCVLYRSSVEVANITDWIVDKEKGIVPPTLSSSEAWQALKFYVTQNRLFDHFSATLYIIATMMYQFVPATAEATNWLRLK
WTVNIPTFRSVRGRYEFLNEGEPALLSHRCLNEWGYINGKMEKVNLMALVFSQAYHTGLAVRGVRKGLELHPDDIFSSEI
DFYTSANFISAAASEATRTDTPLPGMVGIHFVVNDDFDVYDENRRIETRENDDEHLDDYHTSKDKVSVKKGSTLLVDVND
STLSRAALDLISKKIKTLMKGVRAKLEDDVDFELTDEEKLAQEGKMYVTLAADEQEQMEEKVFVHMPWYTFPGVPTMILP
LSPFPYNTPFNMKGRITTDIGKVDRRGLRLVSKTAWEVANLMRLCGYDSRFRDGGEIAGAGTYFSPNDANMVWPVLQVPD
AQDDEVILTGQIDREAQFIDLPPMFNRFFIGKEVEYSIKVIRRGTATSFVDNRKDVAEWGGAVTLTRGVTVSYNVPENVS
KLRAYISRNETGFRFVDNAQAG
>Virus|YP_009225664.1:1-742 putative coat protein [Panax notoginseng virus A]
MDSFVRQFFPDFNSPGVDFNFDSDLKTHTYMGCGLRVYDGHIDQNRHFHSFQPMTPLGHYDCEFTGGSTSLDGLTKNYLT
PEGTVDLTALADTLKGSAGLQTALLSAHVSHMLHWSWADNHVALLFNMFRYVMIERIREAAGSLVGKLGLYEDGHIGIDM
DQFWKESYPEDGGDRCWPGGGDDLSYPDYIRLTATTPSTGDWALDLRGMSARDARFVLLMLGSWKRRSRLRLDCSTPRLC
DNVLYRSSVEVTNITDWISDKDKQAPPRTLSSSEAWRALKLYVTQNRLYDHFSATLYTISTMMYQFVPATAEATNWLSLH
WTVNIPTFRAVRGRYEFLNEGEAALLSHRSLNEWGYINGKLEKVNLMALVFSQAYHTGLAVRGVRKGLELHPNDVFASEI
DFYTSANFISAAASEATRTDTPLPGMVGIHFVTDDDFDMYNDDRKVETRENDDELLDDYHTSISKVGLKKGTTILVDIAD
TRLEKVTLDQVKKKIRTLTIGANAKLKDDPEFELTEEESMAMEGKMYVSLSADEDDVREDRVFVHMPWYTFAGVPTMILP
LSPFPYNTPFNMKGTISPELGKMDRRGFRLMSRNAWEIANLLRLCGYDARMRDGGEIAGAGTYFAPNDANMVWPVMQVPD
AQDDDVILTGQIDREVQFIDLPPVYNRFFTGKKIEYSITVLKRGTATSFTDNRKDVAEWGGPVTLTREVTVTYEVPESVS
RLRAYISRNESGFRFVDNAPAG
>Virus|YP_009336495.1:1-737 hypothetical protein 1 [Hubei toti-like virus 2]
MDGFVKRFYPEHEAPGIEFKSEGDLKFGTYYGGVLRVFDGHVQSSRNHYAVQEMTAAGKLKAVLMGTSSSLDGLTKQYLT
PEGMVNISTVAEALKQSAGLQTQVWSTHVNRMQHWGWADNHVSLLVNLLRFSILLRTQESNGGNLDCSLGVYMDGHVNVD
MDQWWSSEYPEKYKMDTWPTGTGEENYPEYAHLTSTTPDTDSNAIDLRGLTAVEANIILMMTGAWSRKSRCRLDFSTPRL
TELLYYRHGSTMTGLESWLKEEQGAEMPKMPNWKQVWSALRAYVGQNRLYDQFSTALYIVSFLAYQFVPATAEACVWLSF
DWQIVMPVFHSIRGRYEILNDGEAALVSHRAINEWGFINGKLEKINLMCMLVAQCFQTGCAVRAMRKGLETDPHDLYSTE
TEFYSASSFMSAAVSEATRSEFPMPGMAGIYLRTDVRFDDPGEFQIMTLNTSERGLEGYDTEVIESKTKEIKKVHKELSD
LEGKEKYAEALAEISMLKQIAEIKLQMKSSTLSYQEKLAVENKYVVETEVETTVNLIAVKCVWVPMAGSPVLALPLNPFP
YNSPLTLKGTIEPAMGSLSRKGFKVSADKAWLIANFTRLCGYDVLFKQHGEQAGPSDYFAPNNVNMVWPILATDDDQDEP
ITITGMEERDRLFVSLPPIHNKFFSNQKLEYAIQINRKGVCIYYDAERSDITEYGGVVKIAKDINVTINTGETVQRLRGY
ITREETGFRFVGGVQAG
>Virus|QSV39135.1:1-740 capsid protein [Peach-associated virus 2]
MDSFVKRFFPHHDAPGADFQAEGDLQFSTYFGGILKVFDGHVTTNRNYFSVQKMTAAGKMRATIMGSSSSLDGITKQYLT
PEGMINISTLSEALKQSSGLQTQMFTAHVNKMQHWGWADNHVALLMNLLRLCMILKIQEENAGTLNVSNGVYADGHVSVD
MDQWWDDSYPEKAKMDTWPSGQGDDEDDYPDFMHLTTTTPDVEANAVDLRGLTTVEATIVLMMFGRWRRRSRCRLDYDTP
RLANTIMYRHSSKMTSLEAWLKEEAGAEAPKMVNSAQVWAALRAYVGQNRLYDQFSAALYSVSFMTYQFLPSTAEACIWL
SFDWNMVIPSFSSIRGRYELLNDGEAALVSHRAINEWGYINGKLEKVNLMCMLVAQCFQTGCAVRSTRRGLEINPNDLYS
TEAEFYSAANFTSAAVSEAIRSEFPMPGMAGIYMRTDVRFDDAQDMEVLTLNSTDDGLDGYDTKMVEIKKKRIVKVKQRL
AELEGMPEYGELTEVIAMFKDMAALKRKHGRRVKLSPEEVAAENDEILVDGEEIAAEEQVAVKVVWVPIAGAPVLAMPLN
PFPYNTPLTLKGMVEPSMGALTRKGFKLTADKCWTVANVARLCGYDISFRQGSEPAGPTEFFSPNDVNMVWPVLSPPDEQ
DEEMVIVNTEQRDNMFIALPPLHNKFFSNQKIEYSVQINRKGVSIGFNHERRDIAEFGGAAKISKEVSVIYNTSETVQRM
RGYITREESGFRYVGGVTGG
>Virus|QSV39137.1:1-740 capsid protein [Peach-associated virus 2]
MDSFVKRFFPHHDAPGADFQAEGDLQFSTYFGGILKVFDGHVTTNRNYFSVQKMTAAGKMRATIMGSSSSLDGITKQYLT
PEGMINISTLSEALKQSSGLQTQMFTAHVNKMQHWGWADNHVALLMNLLRLCMILKVQEENGGTLNVANGVYADGHVSVD
MDQWWDDNYPERAKMDTWPSGQGDDEDDYPDFMHLTTTTPDVEANAVDLRGLTTVEATIVLMMFGRWRRRSRCRLDYDTP
RLANTIMYRHSSKMTSLEAWLKEEAGAEAPKMVNSAQVWAALRAYVGQNRLYDQFSAALYAVSFMTYQFLPSTAEACIWL
SFDWNMVIPSFSSIRGRYELLNDGEAALVSHRAINEWGYINGKLEKINLMCMLVAQCFQTGCAVRSTRRGLEINPNDLYS
TEAEFYSAANFTSAAVSEAIRSEFPMPGMAGIYMRTDVRFDDAQDMEVLTLNSTDDGLDGYDTKMVEIKKKKVVKVKQRL
AELEGMPEYGELAEVIAMFKDMAALKRKHGRRVKLSPEEVAAENDEILVDGEEIAAEEQVAVKIVWVPIAGAPVLAMPLN
PFPYNTPLTLKGMVEPSMGVLTRKGFKLTADKCWTVANVARLCGYDISFRQGSEPAGPTEFFSPNDVNMVWPVLSPPDEQ
DEEMVIVNTEQRDNMFIALPPLHNKFFSNQKIEYSVQINRKGVSIGFNHERRDIAEFGGAAKISKEVSVIYNTSETVQRM
RGYITREESGFRYVGGVTGG
>Virus|QSV39139.1:1-740 capsid protein [Peach-associated virus 2]
MDSFVKRFFPHHDAPGADFQAEGDLQFSTYFGGILKVFDGHVTTNRNYFSVQKMTAAGKMRATIMGSSSSLDGITKQYLT
PEGMINISTLSEALKQSSGLQTQMFTAHVNKMQHWGWADNHVALLINLLRLCMILKVQEENAGTLNVSNGVYADGHVSVD
MDQWWDDNYPEKAKMDTWPSGQGDDEDDYPDFMHLTTTTPDVEANAVDLRGLTTVEATIVLMMFGRWRRRSRCRLDYDTP
RLANTIMYRHSSKMTSLEAWLKEEAGAEAPKMVNSAQVWAALRAYVGQNRLYDQFSAALYAVSFMTYQFLPSTAEACIWL
SFDWNMVIPSFSSIRGRYELLNDGEAALVSHRAINEWGYINGKLEKINLMCMLVAQCFQTGCAVRSTRRGLEINPNDLYS
TEAEFYSAANFTSAAVSEAIRSEFPMPGMAGIYMRTDVRFDDAQDMEVLTLNSTDDGLDGYDTKMVEIKKKKVVKVKQRL
VELEGMPEYGELAEVIAMFKDMAALKRKHGRRVKLSPEEVAAENDEILVDGEEIAAEEQVAVKIVWVPIAGAPVLAMPLN
PFPYNNPLTLKGMVEPSMGVLTRKGFKLTADKCWTVANVARLCGYDISFRQGSEPAGPTEFFSPNDVNMVWPVLSPPDEQ
DEEMVIVNTEQRDNMFIALPPLHNKFFSNQKIEYSVQINRKGVSIGFNHERRDIAEFGGAAKISKEVSVIYNTSETVQRM
RGYITREESGFRYAGGVTGG
>Virus|QFS21890.1:1-742 coat protein [Taro-associated totivirus L]
MDSFVRRFFPDFHAPGAPFIFDDRPRTFTFLGGILYVDDGHGKQNRPLTSSQAMTPLGLMRATVEGGASSIDGLTKNFVT
PEGTVNITSLGDYLKTSAGLQTAMLSAHVGTMQHWSWADNHVALLVNMLRYTIIRRIQEAAVAPAGKLGIYDDGHVSIDL
DQWWPKEYPEAAELNDWPGGDSDDNYPTYVRLNTSVPNSGHSAVDLRNLTQSEARFVLLMLGSWKRTTRYRLDFETERLT
DHVLYRYERDVSKLDSWLTGEGQDKKDKPAMMSWNEAWGALRAYVTQNRLFDHFSVALYIISAATYQFYPSTAEGTYWLT
MPWQLTMPRFTSIRGRYECLNEGEAALVSHRALSEWGYINGKLEKINLMALAYSQAYFTGIAVRCVRRGLEMDPQDLYNS
EASFYSAINTVPAAAAEAVRFETPMAGMSGVYLSVPYRFEMHDDNRHVLTRNKEGEEVDGYDLRKGGHEEVEMEMREVTL
DELVGRSAEDIAQASNELEIHRATAAAKVAIDGKYPLTEAEERAVRGKVLMKMKAKTKTRFLDLHLPWLTFAGLPTLIMP
LDPFPYNSPLTLKGRIDSNIGHLQRRGHKMSLHNAWLVANLYRLCGYDLLFRSEGEVAGAGNFFAPNNVHFTWPMLGEID
QQEDPVTCYGQEEREHHFAVLPTIYTKIFTGHHLDYALTINRKGVASSALYGRMDIAEYGGPVMIAKVATVSYNVPEGVA
RLRGYITRDDQGFRYVQPAQAG
>Virus|UUY86182.1:1-738 coat protein [Loquat associated totivirus 1]
MDSFVKRFFPNHEAPGAEFNFDGNLRHSTYHGGVLRVNDSNITTTRNYFSVQKMTAVGKFQASLQGSSSSLDGLSKQFLT
PEGTVNITNLADALKQTAGLQTHVWSTHVNAMQRWSWSDNHVSLLVNMLRFCMLMKMQESNEGSLKGELGTYSDGHVSID
MDQWWPERYEEEASFDSWPGGAGEENYPDYQHLTTTTPALEHPAVDLRGLNVMEATIVLMLTARWSRRSRARLDFDSPKL
TELLYYRHGSKLTGVDAWLKGEEGARAPDLPNSAQIWSALRAYVGQNRLYDQFSAALYIIGFAAYQFVPSTAEACVWLQM
DWKVVYPQFTSIRGRYDVLNDGEAALVSHRAINEWGYINGRLEKVNLICLLIAQCFQTGCAVRSNRMGLEVDPHDLYSTQ
GDFYSASNFASAAVSEAIRAEFPMPGMSGIYLDGGVRFDDPHDFKIITMNDNTVELVGYDTEVVEITSTSKQMVRVPISE
YVGTEQHAEMVKKLKYHKEIISVKEKYERPVRLNGDEMAAREDAILEEQEIEEGEEKLAVRLTWIPFAGVPTLAMPLNPF
PYASPFNLKGVIDPGMGELTRKGFKMKAKDAWVVANLARLCGYDIDFRTGAELAGPTAFFSPNDVNMVWPVLNAPEEQDE
DMTITSTTERSRVFIQLPPLHNKFFANQKLEYSVQIQRKGVCLWYDVDRKDISEFGGRVRITKDITVTVNTDETVQRMRG
YITREEQGFRFVTGVQAG
>Virus|ULN99199.1:1-737 capsid protein [Pterostylis totivirus]
MDSFVSKFFPGFRAPGAPFTMGDGCTVNTFFSGVLTVNANNSSQNRSYYANQPMTAAGIAECSIIGGPVSLDGLNRAMLT
PEGTVNIDVLSATLKNTSGMQTSFWSAHVAELCTWDWGDNHTTLIFNMMRFVFMRKWTETSGNLNVSLPEYNDGHVEVDR
NQWWPATYPAANEWEWPGGRDAANYPEYTRLTGSAPESGEPCLDLRGQTSVGARFVLLMLSAWRRRSRFRLDMAMPKLAE
KVEYRSHTVVDNLDAWMTEGGNPPLGAQIPPLPTAEEAWGYVRAYVTQNRVYDHFSTALYMLCTVAYQFLPVTAESNYWL
SLNWVVVLPEFKSVRGRYVFLNEGISALVSHRALSEWGYINSKLEKINLMALVVAQAAQTGMGIRAVRYGMEDEPQDLLD
THTNFYMPVDFFSAAMAEAVRCKVPLSGMEGVYTYTYENFDMYDEGRRVRTRIAAGDAALQSYTWVPYDRHGLVTVLQRI
VGTETEYRESRATEAVPANQVVLPRPVSWAMVDKRPVAQYWIRDIEVPNQAGAERLAELIVPWMTLAGYPVFLVPITPCP
FPTPLGLAGRIDKKEFGEQGRRALKLKWYQLWYLANLNRLAGYDTIIAEDDNLVGGKQLYAPNHVNMIWPLLKRPDTQWI
EASVTDMVARERMFIKMPQLTTKFFMGELDYKVQVISRGVGTARRIASTYIRDYGGVSGMARLATVTYNVDEGVERLRGY
ITREEQDFRYAPYVQAG
>Virus|ULN99201.1:1-737 capsid protein [Pterostylis totivirus]
MDSFVSKFFPGFRAPGAPFTVGDGCTVNTFFSGILTVNANNSSQNRSYYANQPMTAAGIAECSIIGGPVSLDGLNRAMLT
PEGNMNIDVLSATLKNTSGMQTSFWSAHVAELCTWDWGDNHTTLIFNMLRFVFMRKWTETSGNLNIVLPEYNDGHVEIDR
NQWWPATYPAANEWEWPGGRDAANYPEYNRLTGSAPESGEPCLDLRGQTSVGARFVLLMLSAWRRRSRFRLDMAMPRLAE
KVEYRSHTVVDNLDAWMAEGGVPPLGAQVPPLPTAEEAWGYLRAYVTQNRVYDHFSTALYMLCTVAYQFLPVTAESNYWL
SLNWVVVLPEFKSVRGRYVFLNEGIAALVSHRALAEWGYINSKLEKINLMALVVAQAAQTGMGIRAVRYGMEDEPQDLLD
THTNFYMPVDFFSAAMAEAVRCRVPLSGMEGVYTYTYENFDMYDEGRRVRTRIRAGDAALQSYTWVPYDRHGLITVLQRI
VGTEAEYREARATEAVPANQVVLPRPVSWAMVDKRPVAQYWIRDIEVPNQAGEERLAELIVPWMTLAGYPVFLVPITPCP
FPTPLGLAGRIDKTQFGEQGRRALKLKWYQLWYLANLNRLSGYDTVIAEDDNLVGGKQLYAPNHVNMVWPLLKRPDTQWI
EASVTDMVARERMFIKMPQLTTKFFMGELDYKVQVISRGVGTARRIASTYIRDYGGVSGMARLATVSYNVDEGVERLRGY
ITREEQDFQYAPYVLAG
>Virus|ULN99207.1:1-737 capsid protein [Pterostylis totivirus]
MDSFVSKFFPGFRAPGAPFTVGDGCTVNTFFSGILTVNANNSSQNRSYYANQPMTAAGIAECSIIGGPVSLDGLNRTMLT
PEGNVNIDVLSATLKNTSGMQTSFWSAHVAELCTWDWGDNHTTLIFNMLRFVFMRKWTETSGNLNITLPEYNDGHVEIDR
NQWWPATYPVANEWEWPGGRDAANYPEYNRLTGSAPESGEPCLDLRGQTSVGARFVLLMLSAWRRRSRFRLDMAMPRLAE
KVEYRSHTVVDNLDAWMTEGGIPPLGAQVPPLPTAEEAWGYLRAYVTQNRVYDHFSTALYMLCTVAYQFLPVTAESNYWL
SLNWVVVLPEFKSVRGRYVFLNEGIAALVSHRALAEWGYINSKLEKVNLMALVVAQAAQTGMGIRAVRYGMEDEPQDLLD
THTNFYMPVDFFSAAMAEAVRCRVPLSGMEGVYTYTYENFDMYDEGRRVRTRIRAGDAALQSYTWVPYDRHGLVTILQRI
VGTEAEYREARATEAVPANQVVLPRPVSWAMVDKRPVAQYWIRDIEVPNQAGEERLAELIVPWMTLAGYPVFLVPITPCP
FPTPLGLAGRINKAEFGEQGRRALKLKWYQLWYLANLNRLSGYDTVIAEDDNLVGGKQLYAPNHVNMVWPLLKRPDTQWI
EASVTDMVARERMFIKMPQLTTKFFMGELDYKVQVICRGVGTARRIASTYIRDYGGVSGMARLATVSYNVDEGVERLRGY
ISREEQDFRYAPYVLAG
>Virus|ULN99203.1:1-737 capsid protein [Pterostylis totivirus]
MDSFVRRFFPEFRAPGMPFVMGDNCSLTTYYSGILTVLTQNSAQNREYVANQPMTPAGMADLCLEGGISSLDGLNRQVLN
PEGSVNMESLGIMLKTASGLQTAVWSAHMAAANTWEWADNHTTLLFNMLRFCFMRQWTKGSGNLNVALGEYDDGHVKISR
DQWWPDTYPANNDWDWPGGIDSENYPTFRRLIDPVPDDGRCCVDLRGLSSTGARFVLLMLGAWRRRSRYRVDMETPMLVE
HVYYRSHGVVDSLDSWMAENHIRPVGAVVPPLPTAEEAWEYLRMYITQNRLFDHFSTALYMMCCLAYQFVPVTAEGNYWL
SLTWKASLPQFRSIRGRYVCLNEGISALVSHRALAEWGFINGKMEKLNLMALVFGQAAQTGMAIRSTRRGMEDDPQDLYQ
TNPCIRRPSEFFAASVAEATRCAVPMSGMESVYVYLQEDFDVYDERRRVLTMNRTDDAGLQSYCWVARRARALVPQKQSM
VLLEADYRRAKATDGVTADQVVLPQPVTWTLVKEVPAPMFFFAEEDMPPVEGVVLMAELVVGYIPLAGNPVLIVPITPCK
YPTPLGLSGTINKKTFGQQGRVALKLNWPQVWELSNLVRVCGYDTELIDDNAFAGPRRVFAPNDVNMVWPLLRKPESQWL
EASVTDMVRRFHHFIRLPNLMEKFFDGEVVYRVQVHNRGCGRAAHQGSVNVRDHGGVANLSGMATVSYTVPEGIERLRGY
VTRDETDFRFAPYVQVG
>Virus|ULN99205.1:1-737 capsid protein [Pterostylis totivirus]
MDSFVSKFFPGFRAPGAPFTVGDGCTVNTFFSGILTVNVNNSSQNRSYYANQPMTAAGIAECSIIGGPVSLDGLNRTMLT
PEGNVNIDVLSATLKNTSGMQTSFWSAHVAELCTWDWGDNHTTLIFNMLRFVFMRKWTETSGNLNITLPEYNDGHVEIDR
NQWWPATYPAANEWEWPGGRDAANYPEYNRLTGSAPESGEPCLDLRGQTSVGARFVLLMLSAWRRRSRFRLDMAMPRLAE
KVEYRSHTVVDNLDAWMTEGGIPPLGAQVPPLPTAEEAWGYLRAYVTQNRVYDHFSTALYMLCTVAYQFLPVTAESNYWL
SLNWVVVLPEFKSVRGRYVFLNEGIAALVSHRALAEWGYINSKLEKVNLMALVVAQAAQTGMGIRAVRYGMEDEPQDLLD
THTNFYMPVDFFSAAMAEAVRCRVPLSGMEGVYTYTYENFDMYDEGRRVRTRIRAGDAALHSYTWVPYDRHGLVTILQRI
VGTEAEYREARATEAVPANQVVLPRPVSWAMVDKRPVAQYWIRDIEVPNQAGEERLAELIVPWMTLAGYPVFLVPITPCP
FPTPLGLAGRINKAEFGEQGRRALKLKWYQLWYLANLNRLSGYDTVIAEDDNLVGGKQLYAPNHVNMVWPLLKRPDTQWI
EASVTDMVARERMFIKMPQLTTKFFMGELDYKVQVICRGVGTARRIASTYIRDYGGVSGMARLATVSYNVDEGVERLRGY
ISREEQDFRYAPYVLAG
>Virus|AOX47616.1:13-746 coat protein, partial [Pterostylis totivirus-like]
MDALVQRFFPDNTAPGAAFCFDERDRCHSYLSAALTVKHIQAEPMRSFVSDQPMTPLGLMTATVGGGPSSVDGLTKQFVT
PEGTVAIAVLAETLKMTAGLQTALWSAHVGAMSHWTWRDNHVALLVNMYRYVLLKRIGSIVGETHTAQFGEYDDGHVTID
MDQFWTDEYVQDGDISNWPGGDLVGSYPRATQVYDATPPSGVSMLDLRGLNATQAQFVLIMLGGWKRRSRYRVDFETPKL
TEEIMFRADVTVPTFDWLRTPTQASRRTPRQLSWQDAWVVLRKYAARNRLFEHFSVATYLMSASLYQMVPVTAEAVAWLG
VKWQLTIPAFSSVRGRYGVLNEGDPVLTNRRALDEWAHINAKLEKVNLMALCFSQAMQTGMAARSIRFGLESEPHDLFSG
AIDFYQPINMASAAVAEAINGRAPMSGMSGAYMHTQENFDAPDFERRVKVTHLRDDADSCYDIQRLEEEVQETVVEYVKP
DTIEGLTTAAKERLQKEVERLAAEAQRAASAVPPRHLTPDQANAVNGLARVERVVATVQDTTFISCEMMTMPGWPTLITP
IKPFPYHSPLDMEGVITDATGEISRIGNRMSSQNAWIAATLYRLCGYDLQISTHETLGAKTYFAPNDVSFTWPIVHRDGY
QDEDVIIKDTVQRQRRFINMPNIHNRFMTGRTIEFKVHIMGRGTASGYNRDRSDISDYGGKFCMYDRISSGTEASATVRR
LRGYICRGEHGFTF
>Virus|ULN99202.1:1-732 RNA dependent RNA polymerase RdRp [Pterostylis totivirus]
MDSFVSKFFPGFRAPGAPFTVGDGCTVNTFFSGILTVNANNSSQNRSYYANQPMTAAGIAECSIIGGPVSLDGLNRAMLT
PEGNMNIDVLSATLKNTSGMQTSFWSAHVAELCTWDWGDNHTTLIFNMLRFVFMRKWTETSGNLNIVLPEYNDGHVEIDR
NQWWPATYPAANEWEWPGGRDAANYPEYNRLTGSAPESGEPCLDLRGQTSVGARFVLLMLSAWRRRSRFRLDMAMPRLAE
KVEYRSHTVVDNLDAWMAEGGVPPLGAQVPPLPTAEEAWGYLRAYVTQNRVYDHFSTALYMLCTVAYQFLPVTAESNYWL
SLNWVVVLPEFKSVRGRYVFLNEGIAALVSHRALAEWGYINSKLEKINLMALVVAQAAQTGMGIRAVRYGMEDEPQDLLD
THTNFYMPVDFFSAAMAEAVRCRVPLSGMEGVYTYTYENFDMYDEGRRVRTRIRAGDAALQSYTWVPYDRHGLITVLQRI
VGTEAEYREARATEAVPANQVVLPRPVSWAMVDKRPVAQYWIRDIEVPNQAGEERLAELIVPWMTLAGYPVFLVPITPCP
FPTPLGLAGRIDKTQFGEQGRRALKLKWYQLWYLANLNRLSGYDTVIAEDDNLVGGKQLYAPNHVNMVWPLLKRPDTQWI
EASVTDMVARERMFIKMPQLTTKFFMGELDYKVQVISRGVGTARRIASTYIRDYGGVSGMARLATVSYNVDEGVERLRGY
ITREEQDFSVCS
>Virus|ULN99200.1:1-732 RNA dependent RNA polymerase RdRp [Pterostylis totivirus]
MDSFVSKFFPGFRAPGAPFTMGDGCTVNTFFSGVLTVNANNSSQNRSYYANQPMTAAGIAECSIIGGPVSLDGLNRAMLT
PEGTVNIDVLSATLKNTSGMQTSFWSAHVAELCTWDWGDNHTTLIFNMMRFVFMRKWTETSGNLNVSLPEYNDGHVEVDR
NQWWPATYPAANEWEWPGGRDAANYPEYTRLTGSAPESGEPCLDLRGQTSVGARFVLLMLSAWRRRSRFRLDMAMPKLAE
KVEYRSHTVVDNLDAWMTEGGNPPLGAQIPPLPTAEEAWGYVRAYVTQNRVYDHFSTALYMLCTVAYQFLPVTAESNYWL
SLNWVVVLPEFKSVRGRYVFLNEGISALVSHRALSEWGYINSKLEKINLMALVVAQAAQTGMGIRAVRYGMEDEPQDLLD
THTNFYMPVDFFSAAMAEAVRCKVPLSGMEGVYTYTYENFDMYDEGRRVRTRIAAGDAALQSYTWVPYDRHGLVTVLQRI
VGTETEYRESRATEAVPANQVVLPRPVSWAMVDKRPVAQYWIRDIEVPNQAGAERLAELIVPWMTLAGYPVFLVPITPCP
FPTPLGLAGRIDKKEFGEQGRRALKLKWYQLWYLANLNRLAGYDTIIAEDDNLVGGKQLYAPNHVNMIWPLLKRPDTQWI
EASVTDMVARERMFIKMPQLTTKFFMGELDYKVQVISRGVGTARRIASTYIRDYGGVSGMARLATVTYNVDEGVERLRGY
ITREEQDFSVCS
>Virus|ULN99204.1:1-736 RNA dependent RNA polymerase RdRp [Pterostylis totivirus]
MDSFVRRFFPEFRAPGMPFVMGDNCSLTTYYSGILTVLTQNSAQNREYVANQPMTPAGMADLCLEGGISSLDGLNRQVLN
PEGSVNMESLGIMLKTASGLQTAVWSAHMAAANTWEWADNHTTLLFNMLRFCFMRQWTKGSGNLNVALGEYDDGHVKISR
DQWWPDTYPANNDWDWPGGIDSENYPTFRRLIDPVPDDGRCCVDLRGLSSTGARFVLLMLGAWRRRSRYRVDMETPMLVE
HVYYRSHGVVDSLDSWMAENHIRPVGAVVPPLPTAEEAWEYLRMYITQNRLFDHFSTALYMMCCLAYQFVPVTAEGNYWL
SLTWKASLPQFRSIRGRYVCLNEGISALVSHRALAEWGFINGKMEKLNLMALVFGQAAQTGMAIRSTRRGMEDDPQDLYQ
TNPCIRRPSEFFAASVAEATRCAVPMSGMESVYVYLQEDFDVYDERRRVLTMNRTDDAGLQSYCWVARRARALVPQKQSM
VLLEADYRRAKATDGVTADQVVLPQPVTWTLVKEVPAPMFFFAEEDMPPVEGVVLMAELVVGYIPLAGNPVLIVPITPCK
YPTPLGLSGTINKKTFGQQGRVALKLNWPQVWELSNLVRVCGYDTELIDDNAFAGPRRVFAPNDVNMVWPLLRKPESQWL
EASVTDMVRRFHHFIRLPNLMEKFFDGEVVYRVQVHNRGCGRAAHQGSVNVRDHGGVANLSGMATVSYTVPEGIERLRGY
VTRDETDFSICSICSG
>Virus|ULN99208.1:1-732 RNA dependent RNA polymerase RdRp [Pterostylis totivirus]
MDSFVSKFFPGFRAPGAPFTVGDGCTVNTFFSGILTVNANNSSQNRSYYANQPMTAAGIAECSIIGGPVSLDGLNRTMLT
PEGNVNIDVLSATLKNTSGMQTSFWSAHVAELCTWDWGDNHTTLIFNMLRFVFMRKWTETSGNLNITLPEYNDGHVEIDR
NQWWPATYPVANEWEWPGGRDAANYPEYNRLTGSAPESGEPCLDLRGQTSVGARFVLLMLSAWRRRSRFRLDMAMPRLAE
KVEYRSHTVVDNLDAWMTEGGIPPLGAQVPPLPTAEEAWGYLRAYVTQNRVYDHFSTALYMLCTVAYQFLPVTAESNYWL
SLNWVVVLPEFKSVRGRYVFLNEGIAALVSHRALAEWGYINSKLEKVNLMALVVAQAAQTGMGIRAVRYGMEDEPQDLLD
THTNFYMPVDFFSAAMAEAVRCRVPLSGMEGVYTYTYENFDMYDEGRRVRTRIRAGDAALQSYTWVPYDRHGLVTILQRI
VGTEAEYREARATEAVPANQVVLPRPVSWAMVDKRPVAQYWIRDIEVPNQAGEERLAELIVPWMTLAGYPVFLVPITPCP
FPTPLGLAGRINKAEFGEQGRRALKLKWYQLWYLANLNRLSGYDTVIAEDDNLVGGKQLYAPNHVNMVWPLLKRPDTQWI
EASVTDMVARERMFIKMPQLTTKFFMGELDYKVQVICRGVGTARRIASTYIRDYGGVSGMARLATVSYNVDEGVERLRGY
ISREEQDFSVCS
>Virus|ULN99206.1:1-732 RNA dependent RNA polymerase RdRp [Pterostylis totivirus]
MDSFVSKFFPGFRAPGAPFTVGDGCTVNTFFSGILTVNVNNSSQNRSYYANQPMTAAGIAECSIIGGPVSLDGLNRTMLT
PEGNVNIDVLSATLKNTSGMQTSFWSAHVAELCTWDWGDNHTTLIFNMLRFVFMRKWTETSGNLNITLPEYNDGHVEIDR
NQWWPATYPAANEWEWPGGRDAANYPEYNRLTGSAPESGEPCLDLRGQTSVGARFVLLMLSAWRRRSRFRLDMAMPRLAE
KVEYRSHTVVDNLDAWMTEGGIPPLGAQVPPLPTAEEAWGYLRAYVTQNRVYDHFSTALYMLCTVAYQFLPVTAESNYWL
SLNWVVVLPEFKSVRGRYVFLNEGIAALVSHRALAEWGYINSKLEKVNLMALVVAQAAQTGMGIRAVRYGMEDEPQDLLD
THTNFYMPVDFFSAAMAEAVRCRVPLSGMEGVYTYTYENFDMYDEGRRVRTRIRAGDAALHSYTWVPYDRHGLVTILQRI
VGTEAEYREARATEAVPANQVVLPRPVSWAMVDKRPVAQYWIRDIEVPNQAGEERLAELIVPWMTLAGYPVFLVPITPCP
FPTPLGLAGRINKAEFGEQGRRALKLKWYQLWYLANLNRLSGYDTVIAEDDNLVGGKQLYAPNHVNMVWPLLKRPDTQWI
EASVTDMVARERMFIKMPQLTTKFFMGELDYKVQVICRGVGTARRIASTYIRDYGGVSGMARLATVSYNVDEGVERLRGY
ISREEQDFSICS
>Virus|UTQ50480.1:1-677 MAG: coat protein [Koper totivirus 2]
MDAFVQRFFAGSKRPTVPVTVSKNWTTLAWLKAGLSVSNGEMSKSRVFQVDQPMTMLGRMEATMASGASSLDGLNREFLT
PEGTVNMKMLSDHLKATSGLQTHVLSAHMDLALNWDWSDNHVTLLLNMMRYAIMRHVHETHKDVEYKFEAYDDGHVQIDP
NALLPAEWARLGGKWADQWPCGAVSENLPSYVHLTESTPNDHHSAIDLRACTTEEARFVLLMLGKWVRRTPVRLDFSTPL
LADTIYYRARTPVSNLDDWIEPAEDGSPPVEKPTLPSAKVAWNALKSYVTSNNVFDSFSTALYILSATWYQFMPVTAEGM
AWLGVDWTIHLPRFHSIRGRYKSFNDGTRALINTRALNEWAYVANDMKYANMIALTFVQAYQTGMGVRAYRLHSEEVCAD
LYSTQATFYHNETMISAAAAEAVRCDVPLSGMSGVYITTTEDFDTTVRGRVVPIKNTTDDGLDGYDVITRTTRGAAAGYD
LNVPAMPFAGFPTMLVPLNCFPYDSPFSLKGVIRNEDMTLKRAGWSVKPREAWHAINVARLCGYDVETQVRTAIGSSQFF
APNDVHFVWPVMTKTDNHEVPITLKGISKRRNFFIYLPEFCSMHYKGNIEYKVVVMNRGVAMAHKRMVAEVSDFPHIPDM
SQKSSVTYVVTEAMAKLRGFIRREESDFQFVFFVQGG
>Virus|AOX47552.1:15-706 coat protein, partial [Pterostylis sanguinea totivirus A]
RDFYANAQMTPAGLGTITLEGTPNSLDGLNRAVITPEGNINIDALSMILKNSAGMQSSVWSAHMAEVNSWMWADNHTTLL
FNMLRYVFMRLWTENSGTLDVSLAEYDDGHVRVDRNQFWPAHYPAANQWEWPGGNDSDNYPDYQRLVETVPPTGADALDL
RGMSATGARFVLLMLGAWRRRSRLRVDCATPRLTDLAYYRSHHQVDNLEAWMAEGGITPAGAQVPALPTAEEAWGYLRKY
VTQNRIYDHFSTALYVFCGMAYQFIPATAEGNYWLSINYIACLPNFCSVRGRYVCLNEGISALVGHRALNEWGYINGKLE
KINLMALTLAQASQTGMAIRASRRGMEDEPVDLMNTQETFYNPSQFFSAAATEATRSTVPLSGMDGVYIYCDEDFDLYNP
GRRVKTRTAAGAQELDSYSWDAYTVRAQVPRHRNIVGDARTYRAAKATEEVAAEAVVLPEPVSWAIVNERPVAQYLIEQQ
VVAQADGRINLAELVVPYVPFAGYPVLIVPLSPYPYASPLGLSGTINRDTFGQYGRRALKLDWPRVWFLANIARLAGYDV
SVIDDNNFAGNKRLFAPNFVNMVWPLMRKPDTHWIDASVTDMTPRANHMIRLPPLTTKFFQGELNYHIRIMVRGAGTARR
DGNILVRDFGGVSCLSSMATVSYTVDEGVERLRGYVTRVEQDFRFAPYVQAG
>Virus|YP_001497150.1:1-762 coat protein [Black raspberry virus F]
MDAFLKKFFEGFEAPGAEFSFNASPARIYTFFQSLLRVDCDGVIQNRPFYVNQPMTPLGKMTARFGSTVSTLDGISKPYL
TPEGVINLNAIGDVLKSTGGMTSNAWSLHMGVVKGWNWADNHVPLLVNMLRYTLIKHIQTVAGTLDATLGTYDDGHVTIN
SDGCFTEAYPEEAAWDGWPFAVPEGQAAIEAWTQFTRFETAEPQANDVCLDLRNLTPQESAFVLLMCTQWQRKSRLRLDF
ALPELAHAISYRASAEPAGFAGWLSGTYVAAQGPPAAPGPELAWSALKKYVNQNRLYDHFSTALYLVACSMYQFAPVTAE
AHSWLDVDWDLSLPLFHSVRGRYTFLNEDEAAFISHRALNEWSYYSVNINRINLLALTFSQAYHTGFAVRNVRKSITGKL
DDIYTTEGELLAPISMIPSAASEAVRAPVPLSGMSGVYMYTQYNLLDYDPNRTITLENDYTGEDDGYDLIEPEVTTRTEV
TVRAGVDLNALLLGGPPAAGTRGGNNAAARGRGLGRGGRNGGRGNGSTSAEAEDGDENLTIDNFDPNDYFEVVEIEEPAG
PTTLRVPWMTFPGYPTMLVPIDPFPDVNIFTLKGKIDGTTGDCTRWGFKTTAMRAWYVANLYRLCGYDLDFSSAQNLVGG
EKFYAPNNVGFVWPILYEPNHQHDEIVINYQQQRMHHFITLPQIINNFFKNKTIEFSHRIIRRGTTTSAYGNWLDVVESS
GVVQMFANMTVAYNTSAAVSRLRAYITRSEEGFRFVDNVQGG
>Virus|QJD25930.1:1-730 coat protein [Maize associated totivirus]
MDTFVRHFFKEVTTPGVPFVLDEACHTWTYFQGFKTVVTGDASKSSARDIYQAMTPLGMLETAFESMGSNYDGLTKNYLT
PEGAINFSNIHDTLKQSGGMNNQELSTFMAFCQTISWHDNHVTLLFNMLRYVILMKFKECKQNLNGALGRFQEDFLEINM
DQYWPDSYPRDCAFDSWPVDVTEEGAIALEHLTTDQTRNTGPAIDLRGLTSTESIFVIFMLHKWTRSSRFKIDVSTKKLT
DTLQFRGVDVSALYDSYWKQDTVMPALLSSNAAWHALAKYVTQNRLFDQFSSALYLVTALTYQYVPETAEGVAWLSLNWR
VVLPEFTSIRGKFAFFNTGDAAFLSQRSLDEWEYIGGKTEKINLMSLTFCQAFYAGIALRTTRRGLEMMPADIYGTDAEF
WNAENFVSAAVAEFARIKVPMSGTPGLYITCDERLDIQNDDRVVTTNNPNRRDLPPTHTYGEVQIEETVLDDIELDPTTL
PDRDPEKQAHINRMRIAKVGAEAMRAMDPTCQLPTGFELALRDRVAATRPRVRQAARVTVACPLLPFPGVPTLLLPTQCT
PYPIPFELAGKFDDSMGRFDRRGTRLKIDVAWRVMNFLQDQSYTWQCEYRGTRIGQQEYVRGRYSNMIWPVLYQPEDNDE
DVILRRITEVGLPDVPLPPMHNEFFKGKSVEYKYQSIRRGLAARFRGAKIDISSYGAHVPVLKKISTVTYAVNEGLRTVR
GFIERAAQDF
>Virus|QYU75361.1:1-730 coat protein [Maize associated totivirus]
MDTFVRHFFKEVTTPGVPFVLDEACHTWTYFQGFKTVVTGDASKSSARDIYQAMTPLGMLETAFESMGSNYDGLTKNYLT
PEGAINFSNIHDTLKQSGGMNNQELSTFMAFCQTISWHDNHVTLLFNMLRYVILMKFKECKQNLNGALGRFQEDFLEINM
DQYWPDSYPRDCAFDSWPVDVTEEGAIALEHLTTDQTRNTGPAIDLRGLTSTESIFVIFMLHKWTRSSRFKIDVSTKKLT
DTLQFRGVDVSALYDSYWKQDTVMPALLSSNAAWHALAKYVTQNRLFDQFSSALYLVTALTYQYVPETAEGVAWLSLNWR
VVLPEFTSIRGKFAFFNTGDAAFLSQRSLDEWEYIGGKTEKINLMSLTFCQAFYAGIALRTTRRGLEMMPADIYGTDAEF
WNAENFVSAAVAEFARIKVPMSGTPGLYITCDERLDIQNDDRVVTTNNPNRRDLPPTHTYGEVQIEETVLDDIELDPTTL
PDRDPEKQAHINRMRIAKVGAEAMRAMDPTCQLPAGFELALRDRVAATRPRVRQAARVTVACPLLPFPGVPTLLLPTQCT
PYPIPFELAGKFDDSMGRFDRRGTRLKIDVAWRVMNFLQDQSYTWQCEYRGTRIGQQEYVRGRYSNMIWPVLYQPEDNDE
DVILRRITEVGLPDVPLPPMHNEFFKGKSVEYKYQSIRRGLAARFRGAKIDISSYGAHVPVLKKISTVTYAVNEGLRTVR
GFIERAAQDF
>Virus|AUH27268.1:1-730 coat protein [Maize-associated totivirus 3]
MDTFVRHFFKEVTTPGVPFVLDEACHTWTYFQGFKTVVTGDASKSSARDIYQAMTPLGMLETAFESMGSNYDGLTKNYLT
PEGAINFSNIHDTLKQSGGMNNQELSTFMAFCQTISWHDNHVTLLFNMLRYVILMKFKECKQNLNGALGRFQEDFLEINM
DQYWPDSYPRDCAFDSWPVDVTEEGAIALEHLSTDQTRNTGPAIDLRGLTSTESIFVIFMLHKWTRSSRFKIDVSTKKLT
DTLQFRGVDVSALYDSYWKQDTVMPALLSSNAAWHALAKYVTQNRLFDQFSSALYLVTALTYQYVPETAEGVAWLSLNWR
VVLPEFTSIRGKFAFFNTGDAAFLSQRSLDEWEYIGGKTEKINLMSLTFCQAFYAGIALRTTRRGLEMMPADIYGTDAEF
WNAENFVSAAVAEFARIKVPMSGTPGLYITCDERLDIQNDDRVVTTNNPNRRDLPPTHTYGEVQVEETVLDDIELDPTTL
PDRDPEKQAHINRMRIAKVGAEAMRAMDPTCQLPAGFELALRDRVAATRPRVRQAARVTVACPLLPFPGVPTLLLPTQCT
PYPIPFELAGKFDDSMGRFDRRGTRLKIDVAWRVMNFLQDQSYTWQCEYRGTRIGQQEYVRGRYSNMIWPVLYQPEDNDE
DVILRRITEVGLPDVPLPPMHNEFFKGKSVEYKYQSIRRGLAARFRGAKIDISSYGAHVPVLKKISTVTYAVNEGLRTVR
GFIERAAQDF
>Virus|AUH27277.1:1-730 coat protein [Maize-associated totivirus 3]
MDTFVRHFFKEVTTPGVPFVLDEACHTWTYFQGFKTVVTGDASKSSARDIYQAMTPLGMLETAFESMGSNYDGLTKNYLT
PEGAINFSNIHDTLKQSGGMNNQELSTFMAFCQTISWHDNHVTLLFNMLRYVILMKFKECKQNLNGALGRFQEDFLEINM
DQYWPDSYPRDCAFDSWPVDVTEEGAIALEHLSTDQTRNTGPAIDLRGLTSTESIFVIFMLHKWTRSSRFKIDVSTKKLT
DTLQFRGVDVSALYDSYWKQDTVMPALLSSNAAWHALAKYVTQNRLFDQFSSALYLVTALTYQYVPETAEGVAWLSLNWR
VVLPEFTSIRGKFAFFNTGDAAFLSQRSLDEWEYIGGKTEKINLMSLTFCQAFYAGIALRTTRRGLEMMPADIYGTDAEF
WNAENFVSAAVAEFARIKVPMSGTPGLYITCDERLDIQNDDRVVTTNNPNRRDLPPTHTYGEVQIEETVLDDIELDPTTL
PDRDPEKQAHINRMRIAKVGAEAMRAMDPTCQLPAGFELALRDRVAATRPRVRQAARVTVACPLLPFPGVPTLLLPTQCT
PYPIPFELAGKFDDSMGRFDRRGTRLKIDVAWRVMNFLQDQSYTWQCEYRGTRIGQQEYVRGRYSNMIWPVLYQPEDNDE
DVILRRITEVGLPDVPLPPMHNEFFKGKSVEYKYQSIRRGLAARFRGAKIDISSYGAHVPVLKKISTVTYAVNEGLRTVR
GFIERAAQDF
>Virus|AWD38953.1:35-764 coat protein, partial [Maize associated totivirus 1]
MDTFVRHFFKEVTTPGVPFVLDEACHTWTYFQGFKTVVTGDASKSSARDIYQAMTPLGMLETAFESMGSNYDGLTKNYLT
PEGAINFSNIHDTLKQSGGMNNQELSTFMAFCQTISWHDNHVTLLFNMLRYVILMKFKECKQNLNGALGRFQEDFLEINM
DQYWPDSYPRDCAFDSWPVDVTEEGAIALEHLTTDQTRNTGPAIDLRGLTSTESIFVVFMLHKWTRSSRFKIDVSTKKLT
DTLQFRGVDVSALYDSYWKQDTVMPALLSSNAAWHALAKYVTQNRLFDQFSSALYLVTALTYQYVPETAEGVAWLSLNWR
VVLPEFTSIRGKFAFFNTGDAAFLSQRSLDEWEYIGGKTEKINLMSLTFCQAFYAGIALRTTRRGLEMMPADIYGTDAEF
WNAENFVSAAVAEFARIKVPMSGTPGLYITCDERLDIQNDDRVVTTNNPNRRDLPPTHTYGEVQIEETVLDDIELDPTTL
PDRDPEKQVHINRMRIAKVGAEAMRAMDPTCQLPAGFELALRDRVAATRPRVRQAARVTVACPLLPFPGVPTLLLPTQCT
PYPIPFELAGKFDDSMGRFDRRGTRLKIDVAWRVMNFLQDQSYTWQCEYRGTRIGQQEYVRGRYSNMIWPVLYQPEDNDE
DVILRRITEVGLPDVPLPPMHNEFFKGKSVEYKYQSIRRGLAARFRGAKIDISSYGAHVPVLKKISTVTYAVNEGLRTVR
GFIERAAQDF
>Virus|YP_009448195.1:1-730 coat protein [Maize-associated totivirus 3]
MDTFVRHFFKEVTTPGVPFVLDEACHTWTYFQGFKTVVTGDASKSSARDIYQAMTPLGMLETAFESMGSNYDGLTKNYLT
PEGAINFSNIHDTLKQSGGMNNQELSTFMAFCQTISWHDNHVTLLFNMLRYVILMKFKECKQNLNGALGRFQEDFLEINM
DQYWPDSYPRDCAFDSWPVDVTEEGAIALEHLSTDQTRNTGPAIDLRGLTSTESIFVIFMLHKWTRSSRFKIDVSTKKLT
DTLQFRGVDVSALYDSYWKQDTVMPALLSSNAAWHALAKYVTQNRLFDQFSSALYLVTALTYQYVPETAEGVAWLSLNWR
VVLPEFTSIRGKFAFFNTGDAAFLSQRSLDEWEYIGGKTEKINLMSLTFCQAFYAGIALRTTRRGLEMMPADIYGTDAEF
WNAENFVSAAVAEFARIKVPMSGTPGLYITCDERLDIQNDDRVVTTNNPNRRDLPPTHTYGEVQIEETVLDDIELDPTTL
PDRDPDKQVHINRMRIAKVGAEAMRAMDPTCQLPAGFELALRDRVAATRPRVRQAARVTVACPLLPFPGVPTLLLPTQCT
PYPIPFELAGKFDDSMGRFDRRGTRLKIDVAWRVMNFLQDQSYTWQCEYRGTRIGQQEYVRGRYSNMIWPVLYQPEDNDE
DVILRRITEVGLPDVPLPPMHNEFFKGKSVEYKYQSIRRGLAARFRGAKIDISSYGAHVPVLKKMSTVTYAVNEGLRTVR
GFIERAAQDF
>Virus|AOX47553.1:2-688 coat protein, partial [Pterostylis sanguinea totivirus A]
VLGKMEASIAAGTSSLDGLTKQYLSPEGNMNLANLLETLKKTSGMQSALLSAHYAEMQHWEWNDNHVALLFNMIRFTILR
RVASIRGEKCESELGMLTDGFITVNMDQFWDNSYPQEGDFSSLPGGDSDMSYPEYSRLINATPHSDAPAIDLRGLPLTHA
RFVLHMLGSWTRRSRHRLDFSLPKLTDLVQYRYHQVVDGLDSWLDIYGAGRDPQPPMLGWQEAWDATRRYVTQNRLFNHF
SVALYLTCCSMYQFVPVTPEGVTWLNIDWRLTLPKFSSIRGRYSVLNEGDAAYVSHRALSEWGYINAKLEKVNLMALCFT
QAMQTGMAVRSIRFGIENEPQDLYNNSVDFYQASNFASAGVAEALRGKAPLPGMSNAYMWADTNFDVYDENRVVALTDVD
IDYRHKYFLKEEETTTTERVREYARLDEMDELSPAEKREKEAELTTIINLYFERRAQDYKYVATDEERAALDGELLVDRT
VTKVIGSFSLICPIFTMAGWPTLIVPLSPFPYNTPLTLAGSVDESAGELTRNGFKLKTERAWVISNLYRICGYDLETHTH
EQCGAKEFVSPAGLEFTWPIVHKADYQDEFVTIKKTRERPKVHVPLPPVHNCFFKHRKILYNIVVNSRGTDNGQRFGRSD
IAEFGGPVVMFGTNYVSYKVASGITRLRGYISRNEQGFQFAGGVQVG
>Virus|QYU75365.1:1-730 coat protein [Maize associated totivirus]
MDTFVRHFFKEVTTPGVPFVLDEACHTWTYFQGFKTVVTGDASKSSARDIYQAMTPLGMLETAFESMGSNYDGLTKNYLT
PEGAINFSNIHDTLKQSGGMNNQELSTFMAFCQTISWHDNHVTLLFNMLRYVILMKFKECKQNLNGALGRFQEDFLEINM
DQYWPDSYPRDCAFDSWPVDVTEDGAIALEHLSTDQTRNMGPAIDLRGLTSTESIFVIFMLHKWTRSSRFKIDVSTKKLT
DTLQFRGVDVSALYDSYWKQDTVMPALLSSNAAWHALAKYVTQNRLFDQFSSALYLVTALTYQYVPETAEGVAWLSLNWR
VVLPEFTSIRGKFAFFNTGDAAFLSQRSLDEWEYIGGKTEKINLMSLTFCQAFYAGIALRTTRRGLEMMPADIYGTDAEF
WNAENFVSAAVAEFARIKVPMSGTPGLYITCDERLDIQNDDRVVTTNNPNRRDLPPTHTYGEVQIEETVLDDIELDPTTL
PDRDPEKQAHINRMRIAKVGAEAMRAMDPTCQLPAGFELALRDRVAATRPRVRQAARVTVACPLLPFPGVPTLLLPTQCT
PYPIPFELAGKFDDSMGRFDRRGTRLKIDVAWRVMNFLQDQSYTWQCEYRGTRIGQQEYVRGRYSNMIWPVLYQPEDNDE
DVILRRITEVGLPDVPLPPMHNEFFKGKSVEYKYQSIRRGLAARFRGAKIDISSYGAHVPVLKKISTVTYAVNEGLRTVR
GFIERAAQDF
>Virus|AUH27274.1:1-730 coat protein [Maize-associated totivirus 3]
MDTFVRHFFKEVTTPGVPFVLDEACHTWTYFQGFKTVVTGDASKSSARDIYQAMTPLGMLETAFESMGSNYDGLTKNYLT
PEGAINFSNIHDTLKQSGGMNNQELSTFMAFCQTISWHDNHVTLLFNMLRYVILMKFKECKQNLNGALGRFQEDFLEINM
DQYWPDSYPRDCAFDSWPVDVTEEGAMALEHLATDQTRNTGPAIDLRGLTSTESIFVIFMLHKWTRSSRFKIDVSTKLLT
ETLQFRGVDVSALYDSYWKQDTVMPAMLSSNAAWHALAKYVTQNRLFDQFSSALYLVTALTYQYVPETAEGVAWLSLNWR
VVLPEFTSVRGKFAFFNTGDAAFLSQRSLDEWEYIGGKTEKINLMSLTFCQAFYAGIALRTTRRGLEMMPADIYGTDAEF
WNAENFVSAAVAEFARIKVPMSGTPGLYITCDERLDIQNDDRFVTTNNPSRRDLPPTHTYGEVQVDETVLDDIELDPTTL
PDRDPEKQAHINRMRIAKVGAEAMRTMDPACQLPAGFELALRDRVAATRPRVRQAARVTVACPLLPFPGVPTLLLPTQCT
PYPIPFELAGKFDDSMGRFDRRGTRLKIDAAWRVMNFLQDQSYTWQCEYRGTRIGQQEYVRGRYSNMIWPVLYQPEDNDE
DVILRRITEVGLPDVPLPPMHNEFFKGKSVEYKYQSIRRGLAARFRGAKIDISSYGAHVPVLKKISTVTYAVNEGLRTVR
GFIERAAQDF
>Virus|AWD38955.1:1-729 coat protein, partial [Maize associated totivirus 1]
DTFVRHFFKEVTTPGVPFVLDEACHTWTYFQGFKTVVTGDASKSSARDIYQAMTPLGMLETAFESMGSNYDGLTKNYLTP
EGAINFSNIHDTLKQSGGMNNQELSTFMAFCQTISWHDNHVTLLFNMLRYVILMKFKECKQNLNGALGRFQEDFLEINMD
QYWPDSYPRDCAFDSWPVDVTEEGAMALEHLATDQTRNTGPAIDLRGLTSTESIFVIFMLHKWTRSSRFKIDVSTKLLTE
TLQFRGVDVSALYDSYWKQDTVMPAMLSSNAAWHALAKYVTQNRLFDQFSSALYLVTALTYQYVPETAEGVAWLSLNWRV
VLPEFTSVRGKFAFFNTGDAAFLSQRSLDEWEYIGGKTEKINLMSLTFCQAFYAGIALRTTRRGLEMMPADIYGTDAEFW
NAENFVSAAVAEFARIKVPMSGTPGLYITCDERLDIQNDDRFVTTNNPSRRDLPPTHTYGEVQVDETVLDDIELDPTTLP
DRDPEKQAHINRMRIAKVGAEAMRTMDPACQLPAGFELALRDRVAATRPRVRQAARVTVACPLLPFPGVPTLLLPTQCTP
YPIPFELAGKFDDSMGRFDRRGTRLKIDAAWRVMNFLQDQSYTWQCEYRGTRIGQQEYVRGRYSNMIWPVLYQPEDNDED
VILRRITEVGLPDVPLPPMHNEFFKGKSVEYKYQSIRRGLAARXXXXXXXXXSYGAHVPVLKKISTVTYAVNEGLRTVRG
FIERAAQDF
>Virus|AWS06672.1:1-730 coat protein [Maize-associated totivirus 2]
MDTFVRHFFKEVTTPGVPFVLDDACHTWTYFQGFKTVTTGDATKSSARDIYQAMTPLGMLDAAFESMGSNYDGLTKNYLT
PEGAINFSNIHDTLKQSGGMNNQDLSTFMAFCQTISWHDNHVTLLFNMLRYVILMKFKECKQNLNGALGRFQEDFLEINM
DQYWPDSYPRDCAFDSWPVDVTEEGAIALEHLTTDQTRNIGPAIDLRGLTSAESIFVIFMLHKWTRSSRFKLDVSTKLLT
NTLQFRGVDVSALYDSYWKEETVMPALLSSNAAWHALAKYVTQNRLFDQFSSALYLVTALTYQYVPETAEGVSWLSLNWR
VVLPEFTSIRGKFAFFNTGDAAFLSQRSLDEWEYIGGKMEKINLMSLTFCQAFYAGIALRTTRRGLEMMPADIYGTDAEF
WNAENFVSAAVAEFARIKVPMSGTPGLYITCDERLDIVNEHRFVMTNNPNRRDLPPTHTYGETQTNETVVDDIELDPTTL
PDRDPEKQALINGMRVAKVGAEAMRAVDPECSLPAGFELALRDRVAARRPRVRQAARVTVACPLLPFPGVPTLLLPTQCT
PYPIPFELAGKFDDNLGRFDRRGTRLKIDAAWRVMNFLQDQSYTWECEYRGTRIGQQEYVRGRYSNMIWPVLYQPEDNDE
DVVLRRITEVGLPDVPLPPMHNEFFKGRSIEYKYQSIRRGLATRFRGAKIDISSYGAHVPVLKKISTVTYAVNEGLRTVR
GFIERAAQDF
>Virus|AWD38957.1:27-756 coat protein, partial [Maize associated totivirus 1]
MDTFVRHFFKEVTTPGVPFVLDDACHTWTYFQGFKTVTTGDATKSSARDIYQAMTPLGMLDAAFESMGSNYDGLTKNYLT
PEGAINFSNIHDTLKQSGGMNNQDLSTFMAFCQTISWHDNHVTLLFNMLRYVILMKFKECKQNLNGALGRFQEDFLEINM
DQYWPDSYPRDCAFDSWPVDVTEEGAIALEHLTTDQTRNIGPAIDLRGLTSAESIFVIFMLHKWTRSSRFKLDVSTKLLT
NTLQFRGVDVSALYDSYWKEETVMPALLSSNAAWHALAKYVTQNRLFDQFSSALYLVTALTYQYVPETAEGVSWLSLNWR
VVLPEFTSIRGKFAFFNTGDAAFLSQRSLDEWEYIGGKMEKINLMSLTFCQAFYAGIALRTTRRGLEMMPADIYGTDAEF
WNAENFVSAAVAEFARIKVPMSGTPGLYITCDERLDIVNEHRFVMTNNPNRRDLPPTHTYGETQTNETVVDDIELDPTTL
PDRDPEKQALINGMRVAKVGAEAMRAVDPECSLPAGFELALRDRVAARRPRVRQAARVTVACPLLPFPGVPTLLLPTQCT
PYPIPFELAGKFDDNLGRFDRRGTRLKIDAAWRVMNFLQDQSYTWECEYRGTRIGQQEYVRGRYSNMIWPVLYQPEDNDE
DVVLRRITEVGLPDVPLPPMHNEFFKGRSIEYKYQSIRRGLATRFRGAKIDISSYGAHVPVLKKISTVTYAVNEGLRTVR
GFIERAAQDF
>Virus|YP_009259485.2:1-730 coat protein [Maize-associated totivirus 2]
MDTFVRHFFKEVTTPGVPFVLDDACHTWTYFQGFKTVTTGDATKSSARDIYQAMTPLGMLDAAFESMGSNYDGLTKNYLT
PEGAINFSNIHDTLKQSGGMNNQDLSTFMAFCQTISWHDNHVTLLFNMLRYVILMKFKECKQNLNGALGRFQEDFLEINM
DQYWPDSYPRDCAFDSWPVDVTEDGAIALEHLTTDQTRNIGPAIDLRGLTSAESIFVIFMLHKWTRSSRFKLDVSTKLLT
NTLQFRGVDVSALYDSYWKEETVMPALLSSNAAWHALAKYVTQNRLFDQFSSALYLVTALTYQYVPETAEGVSWLSLNWR
VVLPEFTSIRGKFAFFNTGDAAFLSQRSLDEWEYIGGKMEKINLMSLTFCQAFYAGIALRTTRRGLEMMPADIYGTDAEF
WNAENFVSAAVAEFARIKVPMSGTPGLYITCDERLDIVNEHRFVMTNNPNRRDLPPTHTYGETQTNETVVDDIELDPTTL
PDRDPEKQALINGMRVAKVGAEAMRAVDPECSLPAGFELALRDRVAARRPRVRQAARVTVACPLLPFPGVPTLLLPTQCT
PYPIPFELAGKFDDNLGRFDRRGTRLKIDAAWRVMNFLQDQSYTWECEYRGTRIGQQEYVRGRYSNMIWPVLYQPEDNDE
DVVLRRITEVGLPDVPLPPMHNEFFKGRSIEYKYQSIRRGLATRFRGAKIDISSYGAHVPVLKKISTVTYAVNEGLRTVR
GFIERAAQDF
>Virus|AZP55466.1:1-730 coat protein [Maize associated totivirus]
MDTFVRHFFKEVTTPGVPFVLDDACHTWTYFQGFKTVTTGDATKSSARDIYQAMTPLGMLDAAFESMGSNYDGLTKNYLT
PEGAINFSNIHDTLKQSGGMNNQDLSTFMAFCQTISWHDNHVTLLFNMLRYVILMKFKECKQNLNGALGRFQEDFLEINM
DQYWPDSYPRDCVFDSWPVDVTEDGAIALEHLTTDQTRNIGPAIDLRGLTSAESIFVIFMLHKWTRSSRFKLDVSTKLLT
NTLQFRGVDVSALYDSYWKEETVMPALLSSNAAWHALAKYVTQNRLFDQFSSALYLVTALTYQYVPETAEGVSWLSLNWR
VVLPEFTSIRGKFAFFNTGDAAFLSQRSLDEWEYIGGKMEKINLMSLTFCQAFYAGIALRTTRRGLEMMPADIYGTDAEF
WNAENFVSAAVAEFARIKVPMSGTPGLYITCDERLDIVNEHRFVMTNNPNRRDLPPTHTYGETQTNETVVDDIELDPTTL
PDRDPEKQALINGMRVAKVGAEAMRAVDPECSLPAGFELALRDRVAARRPRVRQAARVTVACPLLPFPGVPTLLLPTQCT
PYPIPFELAGKFDDNLGRFDRRGTRLKIDAAWRVMNFLQDQSYTWECEYRGTRIGQQEYVRGRYSNMIWPVLYQPEDNDE
DVVLRRITEVGLPDVPLPPMHNEFFKGRSIEYKYQSIRRGLATRFRGAKIDISSYGAHVPVLKKISTVTYAVNEGLRTVR
GFIERAAQDF
>Virus|QJC70220.1:1-730 coat protein [Maize associated totivirus]
MDTFVRHFFKEVTTPGVPFVLDDACHTWTYFQGFKTVTTGDATKSSARDIYQAMTPLGMLDAAFESMGSNYDGLTKNYLT
PEGAINFSNIHDTLKQSGGMNNQDLSTFMAFCQTISWHDNHVTLLFNMLRYVILMKFKECKQNLNGALGRFQEDFLEINM
DQYWPDSYPRDCAFDSWPVDVTEDGAIALEHLTTDQTRNIGPAIDLRGLTSAESIFVIFMLHKWTRSSRFKJDVSTKLLT
NTLQFRGVDVSALYDSYWKEETVMPALLSSNAAWHALAKYVTQNRLFDQFSSALYLVTALTYQYVPETAEGVSWLSLNWR
VVLPEFTSIRGKFAFFNTGDAAFLSQRSLDEWEYIGGKMEKINLMSLTFCQAFYAGIALRTTRRGLEMMPADIYGTDAEF
WNAENFVSAAVAEFARIKVPMSGTPGLYITCDERLDIVNEHRFVMTNNPNRRDLPPTHTYGETQTNETVVDDIELDPTTL
PDRDPEKQALINGMRVAKVGAEAMRAVDPECSLPAGFELALRDRVAARRPRVRQAARVTVACPLLPFPGVPTLLLPTQCT
PYPIPFELAGKFDDNLGRFDRRGTRLKIDAAWRVMNFLQDQSYTWECEYRGTRIGQQEYVRGRYSNMIWPVLYQPEDNDE
DVVLRRITEVGLPDVPLPPMHNEFFKGRSVEYKYQSIRRGLATRFRGAKIDISSYGAHVPVLKKISTVTYAVNEGLRTVR
GFIERAAQDF
>Virus|QJD25936.1:1-730 coat protein [Maize associated totivirus]
MDTFVRHFFKEVTTPGVPFVLDDACHTWTYFQGFKTVTTGDATKSSARDIYQAMTPLGMLDAAFESMGSNYDGLTKNYLT
PEGAINFSNIHDTLKQSGGMNNQDLSTFMAFCQTISWHDNHVTLLFNMLRYVILMKFKECKQNLNGALGRFQEDFLEINM
DQYWPDSYPRDCAFDSWPVDVTEDGAIALEHLTTDQTRNIGPAIDLRGLTSAESIFVIFMLHKWTRSSRFKIDVSTKLLT
NTLQFRGVDVSALYDSYWKEETVMPALLSSNAAWHALAKYVTQNRLFDQFSSALYLVTALTYQYVPETAEGVSWLSLNWR
VVLPEFTSIRGKFAFFNTGDAAFLSQRSLDEWEYIGGKMEKINLMSLTFCQAFYAGIALRTTRRGLEMMPADIYGTDAEF
WNAENFVSAAVAEFARIKVPMSGTPGLYITCDERLDIVNEHRFVMTNNPNRRDLPPTHTYGETQTNETVVDDIELDPTTL
PDRDPEKQALINGMRVAKVGAEAMRAVDPECSLPAGFELALRDRVAARRPRVRQAARVTVACPLLPFPGVPTLLLPTQCT
PYPIPFELAGKFDDNLGRFDRRGTRLKIDAAWRVMNFLQDQSYTWECEYRGTRIGQQEYVRGRYSNMIWPVLYQPEDNDE
DVVLRRITEVGLPDVPLPPMHNEFFKGRSVEYKYQSIRRGLATRFRGAKIDISSYGAHVPVLKKISTVTYAVNEGLRTVR
GFIERAAQDF
>Virus|AZP55457.1:41-770 coat protein, partial [Maize associated totivirus]
MDTFVRHFFKEVTTPGVPFVLDDACHTWTYFQGFKTVTTGDATKSSARDIYQAMTPLGMLDAAFESMGSNYDGLTKNYLT
PEGAINFSNIHDTLKQSGGMNNQDLSTFMAFCQTISWHDNHVTLLFNMLRYVILMKFKECKQNLNGALGRFQEDFLEINM
DQYWPDSYPRDCAFDSWPVDVTEEGAIALEHLTTDQTRNIGPAIDLRGLTSAESIFVIFMLHKWTRSSRFKLDVSTKLLT
NTLQFRGVDVSALYDSYWKEETVMPTLLSSNAAWHALAKYVTQNRLFDQFSSALYLVTALTYQYVPETAEGVSWLSLNWR
VVLPEFTSIRGKFAFFNTGDAAFLSQRSLDEWEYIGGKMEKINLMSLTFCQAFYAGIALRTTRRGLEMMPADIYGTDAEF
WNAENFVSAAVAEFARIKVPMSGTPGLYITCDERLDIVNEHRFVMTNNPNRRDLPPTHTYGETQTNETVVDDIELDPTTL
PDRDPEKQALINGMRVAKVGAEAMRAVDPECSLPAGFELALRDRVAARRPRVRQAARVTVACPLLPFPGVPTLLLPTQCT
PYPIPFELAGKFDDNLGRFDRRGTRLKIDAAWRVMNFLQDQSYTWECEYRGTRIGQQEYVRGRYSNMIWPVLYQPEDNDE
DVVLRRITEVGLPDVPLPPMHNEFFKGRSIEYKYQSIRRGLATRFRGAKIDISSYGAHVPVLKKISTVTYAVNEGLRTVR
GFIERAAQDF
>Virus|UHK03130.1:1-725 coat protein [Sanya totivirus 6]
MDHFINNYFKDFMAPGVPFTYSDSMDTFTYVNQGLIVWDGDGAQRRYFRSYQPMTPLGIVECTIQGESSDYDGISREFVT
AEGHMHVEAIFTTLRNLGASTSTLLANHMERALAFSWRDNHVPLLVNMLRYVLIRCVEEQRQSGHLRFGRYSDGHVSIDM
DQFWPAHYPQADAPFGDWPGDLLTENYPDIEELSSTFPISDTPAIDLRNMDKTDMQFVLLMLGKWQRTTRYRLDFSTPRL
CNRVLYRGNHRREKILEFLHSNDPRLVSYDDLSPPPPPYTAAQAWRALRGYVSNNRLFDQFSAALMVIVSTMYQFKPVTA
ESVYWLKPRLEVTLPIFDSVRGRYPFLNVGEAAFISQRGLREWSFIGGSLAKINLMALCFIQAAQTGIALRALRDGLGKG
GNYDQVAPTEGNAGHYGLSPYVAEATRMPAPLYVIPGVSVRYSEVLDVSRDDRFVRATAYDAAPGSGYDMVEVRLNAGAQ
PDWSSAKPLTHADYGETEPERPACFGDSVRFETPQPPDTRPVMQALRVRVIPMAGCPTLLLPLAPFTEKTAFDGKGRVGP
FPRSAYNKRGLKVSTHQAWQMAHIYRLAGYDLPLRCLQQSSRVSQAFSPNDVNFTWPVLHSCEDEVDDILAMPTRVRHRH
FLELPDLTSRYNAGRALEYQFTYADRGVAPAPHDAGVHVFESSSRIAMPKAQTVVFHPHLIIERMRGFVQLSEQGFQFVR
DAQAG
>Virus|AUH27267.1:1-731 gag-pol-like fusion protein [Maize-associated totivirus 3]
MDTFVRHFFKEVTTPGVPFVLDEACHTWTYFQGFKTVVTGDASKSSARDIYQAMTPLGMLETAFESMGSNYDGLTKNYLT
PEGAINFSNIHDTLKQSGGMNNQELSTFMAFCQTISWHDNHVTLLFNMLRYVILMKFKECKQNLNGALGRFQEDFLEINM
DQYWPDSYPRDCAFDSWPVDVTEEGAIALEHLSTDQTRNTGPAIDLRGLTSTESIFVIFMLHKWTRSSRFKIDVSTKKLT
DTLQFRGVDVSALYDSYWKQDTVMPALLSSNAAWHALAKYVTQNRLFDQFSSALYLVTALTYQYVPETAEGVAWLSLNWR
VVLPEFTSIRGKFAFFNTGDAAFLSQRSLDEWEYIGGKTEKINLMSLTFCQAFYAGIALRTTRRGLEMMPADIYGTDAEF
WNAENFVSAAVAEFARIKVPMSGTPGLYITCDERLDIQNDDRVVTTNNPNRRDLPPTHTYGEVQVEETVLDDIELDPTTL
PDRDPEKQAHINRMRIAKVGAEAMRAMDPTCQLPAGFELALRDRVAATRPRVRQAARVTVACPLLPFPGVPTLLLPTQCT
PYPIPFELAGKFDDSMGRFDRRGTRLKIDVAWRVMNFLQDQSYTWQCEYRGTRIGQQEYVRGRYSNMIWPVLYQPEDNDE
DVILRRITEVGLPDVPLPPMHNEFFKGKSVEYKYQSIRRGLAARFRGAKIDISSYGAHVPVLKKISTVTYAVNEGLRTVR
GFIERAAQDFS
>Virus|AUH27276.1:1-731 gag-pol-like fusion protein [Maize-associated totivirus 3]
MDTFVRHFFKEVTTPGVPFVLDEACHTWTYFQGFKTVVTGDASKSSARDIYQAMTPLGMLETAFESMGSNYDGLTKNYLT
PEGAINFSNIHDTLKQSGGMNNQELSTFMAFCQTISWHDNHVTLLFNMLRYVILMKFKECKQNLNGALGRFQEDFLEINM
DQYWPDSYPRDCAFDSWPVDVTEEGAIALEHLSTDQTRNTGPAIDLRGLTSTESIFVIFMLHKWTRSSRFKIDVSTKKLT
DTLQFRGVDVSALYDSYWKQDTVMPALLSSNAAWHALAKYVTQNRLFDQFSSALYLVTALTYQYVPETAEGVAWLSLNWR
VVLPEFTSIRGKFAFFNTGDAAFLSQRSLDEWEYIGGKTEKINLMSLTFCQAFYAGIALRTTRRGLEMMPADIYGTDAEF
WNAENFVSAAVAEFARIKVPMSGTPGLYITCDERLDIQNDDRVVTTNNPNRRDLPPTHTYGEVQIEETVLDDIELDPTTL
PDRDPEKQAHINRMRIAKVGAEAMRAMDPTCQLPAGFELALRDRVAATRPRVRQAARVTVACPLLPFPGVPTLLLPTQCT
PYPIPFELAGKFDDSMGRFDRRGTRLKIDVAWRVMNFLQDQSYTWQCEYRGTRIGQQEYVRGRYSNMIWPVLYQPEDNDE
DVILRRITEVGLPDVPLPPMHNEFFKGKSVEYKYQSIRRGLAARFRGAKIDISSYGAHVPVLKKISTVTYAVNEGLRTVR
GFIERAAQDFS
>Virus|AUH27279.1:1-731 gag-pol-like fusion protein [Maize-associated totivirus 3]
MDTFVRHFFKEVTTPGVPFVLDEACHTWTYFQGFKTVVTGDASKSSARDIYQAMTPLGMLETAFESMGSNYDGLTKNYLT
PEGAINFSNIHDTLKQSGGMNNQELSTFMAFCQTISWHDNHVTLLFNMLRYVILMKFKECKQNLNGALGRFQEDFLEINM
DQYWPDSYPRDCAFDSWPVDVTEEGAIALEHLSTDQTRNTGPAIDLRGLTSTESIFVIFMLHKWTRSSRFKIDVSTKKLT
DTLQFRGVDVSALYDSYWKQDTVMPALLSSNAAWHALAKYVTQNRLFDQFSSALYLVTALTYQYVPETAEGVAWLSLNWR
VVLPEFTSIRGKFAFFNTGDAAFLSQRSLDEWEYIGGKTEKINLMSLTFCQAFYAGIALRTTRRGLEMMPADIYGTDAEF
WNAENFVSAAVAEFARIKVPMSGTPGLYITCDERLDIQNDDRVVTTNNPNRRDLPPTHTYGEVQIEETVLDDIELDPTTL
PDRDPEKQAHINRMRIAKVGAEAMRAMDPTCQLPAGFELALRDRVAATRPRVRQAARVTVACPLLPFPGVPTLLLPTQCT
PYPIPFELAGKFDDSMGRFDRRGTRLKIDVAWRVMNFLQDQSYTWQCEYRGTRIGQQEYVRGRYSNMIWPVLYQPEDNDE
DVILRRITEVGLPDVPLPPMHNEFFKGKSVEYKYQSIRRGLAARFRGAKIDISSYGAHVPVLKKISTVTYAVNEGLRTVR
GFIERAAQDFS
>Virus|YP_009448193.1:1-731 gag-pol-like fusion protein [Maize-associated totivirus 3]
MDTFVRHFFKEVTTPGVPFVLDEACHTWTYFQGFKTVVTGDASKSSARDIYQAMTPLGMLETAFESMGSNYDGLTKNYLT
PEGAINFSNIHDTLKQSGGMNNQELSTFMAFCQTISWHDNHVTLLFNMLRYVILMKFKECKQNLNGALGRFQEDFLEINM
DQYWPDSYPRDCAFDSWPVDVTEEGAIALEHLSTDQTRNTGPAIDLRGLTSTESIFVIFMLHKWTRSSRFKIDVSTKKLT
DTLQFRGVDVSALYDSYWKQDTVMPALLSSNAAWHALAKYVTQNRLFDQFSSALYLVTALTYQYVPETAEGVAWLSLNWR
VVLPEFTSIRGKFAFFNTGDAAFLSQRSLDEWEYIGGKTEKINLMSLTFCQAFYAGIALRTTRRGLEMMPADIYGTDAEF
WNAENFVSAAVAEFARIKVPMSGTPGLYITCDERLDIQNDDRVVTTNNPNRRDLPPTHTYGEVQIEETVLDDIELDPTTL
PDRDPDKQVHINRMRIAKVGAEAMRAMDPTCQLPAGFELALRDRVAATRPRVRQAARVTVACPLLPFPGVPTLLLPTQCT
PYPIPFELAGKFDDSMGRFDRRGTRLKIDVAWRVMNFLQDQSYTWQCEYRGTRIGQQEYVRGRYSNMIWPVLYQPEDNDE
DVILRRITEVGLPDVPLPPMHNEFFKGKSVEYKYQSIRRGLAARFRGAKIDISSYGAHVPVLKKMSTVTYAVNEGLRTVR
GFIERAAQDFS
>Virus|AUH27273.1:1-731 gag-pol-like fusion protein [Maize-associated totivirus 3]
MDTFVRHFFKEVTTPGVPFVLDEACHTWTYFQGFKTVVTGDASKSSARDIYQAMTPLGMLETAFESMGSNYDGLTKNYLT
PEGAINFSNIHDTLKQSGGMNNQELSTFMAFCQTISWHDNHVTLLFNMLRYVILMKFKECKQNLNGALGRFQEDFLEINM
DQYWPDSYPRDCAFDSWPVDVTEEGAMALEHLATDQTRNTGPAIDLRGLTSTESIFVIFMLHKWTRSSRFKIDVSTKLLT
ETLQFRGVDVSALYDSYWKQDTVMPAMLSSNAAWHALAKYVTQNRLFDQFSSALYLVTALTYQYVPETAEGVAWLSLNWR
VVLPEFTSVRGKFAFFNTGDAAFLSQRSLDEWEYIGGKTEKINLMSLTFCQAFYAGIALRTTRRGLEMMPADIYGTDAEF
WNAENFVSAAVAEFARIKVPMSGTPGLYITCDERLDIQNDDRFVTTNNPSRRDLPPTHTYGEVQVDETVLDDIELDPTTL
PDRDPEKQAHINRMRIAKVGAEAMRTMDPACQLPAGFELALRDRVAATRPRVRQAARVTVACPLLPFPGVPTLLLPTQCT
PYPIPFELAGKFDDSMGRFDRRGTRLKIDAAWRVMNFLQDQSYTWQCEYRGTRIGQQEYVRGRYSNMIWPVLYQPEDNDE
DVILRRITEVGLPDVPLPPMHNEFFKGKSVEYKYQSIRRGLAARFRGAKIDISSYGAHVPVLKKISTVTYAVNEGLRTVR
GFIERAAQDFS
>Virus|QJD25938.1:3-660 coat protein, partial [Maize associated totivirus]
GLTKNYLTPEGAINFSNIHDTLKQSGGMNNQELSTFMAFCQTISWHDNHVTLLFNMLRYVILMKFKECKQNLNGALGRFQ
EDFLEINMDQYWPDSYPRDCAFDSWPVDVTEEGAIALEHLSTDQTRNTGPAIDLRGLTSTESIFVIFMLHKWTRSSRFKI
DVSTKKLTDTLQFRGVDVSALYDSYWKQDTVMPALLSSNAAWHALAKYVTQNRLFDQFSSALYLVTALTYQYVPETAEGV
AWLSLNWRVVLPEFTSIRGKFAFFNTGDAAFLSQRSLDEWEYIGGKTEKINLMSLTFCQAFYAGIALRTTRRGLEMMPAD
IYGTDAEFWNAENFVSAAVAEFARIKVPMSGTPGLYITCDERLDIQNDDRVVTTNNPSRRDLPPTHTYGEVQVEETVLDD
IELDPMTLPDRDPEKQVHINRMRIAKVGAEAMRAMDPTCQLPAGFELALRDRVAATRPRVRQAARVTVACPLLPFPGVPT
LLLPTQCTPYPIPFELAGKFDDSMGRFDRRGTRLKIDVAWRVMNFLQDQSYTWQCEYRGTRIGQQEYVRGRYSNMIWPVL
YQPEDNDEDVILRRITEVGLPDVPLPPMHNEFFKGKSVEYKYQSIRRGLAARFRGAKIDISSYGAHVPVLKKISTVTYAV
NEGLRTVRGFIERAAQDF
>Virus|YP_009259484.2:1-731 CP-RdRp fusion protein [Maize-associated totivirus 2]
MDTFVRHFFKEVTTPGVPFVLDDACHTWTYFQGFKTVTTGDATKSSARDIYQAMTPLGMLDAAFESMGSNYDGLTKNYLT
PEGAINFSNIHDTLKQSGGMNNQDLSTFMAFCQTISWHDNHVTLLFNMLRYVILMKFKECKQNLNGALGRFQEDFLEINM
DQYWPDSYPRDCAFDSWPVDVTEDGAIALEHLTTDQTRNIGPAIDLRGLTSAESIFVIFMLHKWTRSSRFKLDVSTKLLT
NTLQFRGVDVSALYDSYWKEETVMPALLSSNAAWHALAKYVTQNRLFDQFSSALYLVTALTYQYVPETAEGVSWLSLNWR
VVLPEFTSIRGKFAFFNTGDAAFLSQRSLDEWEYIGGKMEKINLMSLTFCQAFYAGIALRTTRRGLEMMPADIYGTDAEF
WNAENFVSAAVAEFARIKVPMSGTPGLYITCDERLDIVNEHRFVMTNNPNRRDLPPTHTYGETQTNETVVDDIELDPTTL
PDRDPEKQALINGMRVAKVGAEAMRAVDPECSLPAGFELALRDRVAARRPRVRQAARVTVACPLLPFPGVPTLLLPTQCT
PYPIPFELAGKFDDNLGRFDRRGTRLKIDAAWRVMNFLQDQSYTWECEYRGTRIGQQEYVRGRYSNMIWPVLYQPEDNDE
DVVLRRITEVGLPDVPLPPMHNEFFKGRSIEYKYQSIRRGLATRFRGAKIDISSYGAHVPVLKKISTVTYAVNEGLRTVR
GFIERAAQDFS
>Virus|QJD25926.1:1-753 coat protein [Maize associated totivirus]
MDVFLRSVFRDSDHPGAKFVFDKRPAIHAFLDTKMTISNAKVRLGSRNLKMSQDFTPVGRAEATFVEGINMQDGINTALL
DASGLVMNPAVISLIRSDSSIDRAEMKDILPRVQNWTWYENQTSLILNMLRYVFLRKIQETNGTLRSHLGVYDDGHVRID
LDKMYKNDKRYPVGKPFVNWPCGDLTRLGEINFRRLETAISTDDAEAIDLRALSRSEATFVIMMLLKWRRQSRMRLDFET
PHLTTNLRYRHDDELFLIDEWVAGDVEVPNLPSSKDAWAALLKYVAHNRIYSAFSTALYLFATLAYQMVPATAEGTIWLD
ETWYVSLPNFHATRGRLVQTNTGVAALIANRSLAEWEYFSGRFEKINLLALTWVQAVQTGMAVRATRYGIEDDPTDLFTS
RDDFYRVDEFIACAASEAMRMPMPTSGQVDVYVYIYSNYDYYDADRVVVTDMTWDDNHGLHGYKVVKQDVKVTLPGYRDV
KFEDVTDEMDPDYSKRANHLLWHAGAVAQIEQAKRMSTRDDEVDPQLTAEQKRAVDGIVRFYESGEHTESFIAIKVPWMV
FPGVPVYIMPLKCFPHTTPFDFSGKLTSDECSLTVRKNKMDGYRAWFLAHVARMCGYDLETKIQGDLVAGSQYFAPNDRN
IVWPLLFDYDEADRSVSITGQTQRRYHWIELPTLWNFFFRNQAVKYVITPLRKGVSKAHSEEESPVLDFRDDTVNVNHDT
ILHFRNSKTLHTTTAWVTRDDTGFRFARIAKDG
>Virus|AZP55463.1:1-706 coat protein, partial [Maize associated totivirus]
MDVFLRSVFRDSDHPGAKFVFDKRPAIHAFLDTKMTISNAKVRLGSRNLKMSQDFTPVGRAEATFVEGINMQDGINMAFL
DASGLVMNPAVISLIRSDSSIDRAELRDILPRVQNWTWYENQTSLILNMLRYVFLRKIQETNGTLRSHLGVYDDGHVKID
LDKMYKNDKRYPVGKPFVNWPCGDLTRLGELNFRRLETAISTDDAEAIDLRALNRSEATFVIMMLLKWRRQSRMRLDFET
PHLATKLRYRHDDELFLIDEWMAGDVEVPSLPSSKDAWATLLKYVAHNRIYSAFSTALYLFATLAYQMVPATAEGTIWLD
ETWNVSLPNFHATRGRLVQTNTGVAALITNRSLAEWEYFSGRFEKINLLALTWIQAVQAGLAVRATRYGIEEDPNDLFTS
RDDFYRVDEFIACAASEAMRMPMPTSGQTDVYVYIYSNYDYYDADRVVVTDMTWDDNHGLHGYKVVRQDVKVTLPGYRDV
KFEEVTDEMDPDYSKRANYLLWHAGAVAQIEQAKRMSTSDDVVDPQLTAEQKRAVDGVVRFFESGEHTESFIAIRVPWMV
FPGVPVYIMPLKCFPHTTPFDFSGKLTSDECSLTVRKNKMDGYRAWFLAHVARLCGYDLETKIQGDLVAGSQYFAPNDRN
IVWPLLFDYDEADRSVSFTGQTRRRYHWIELPVLWNFFFRNQAVKYVITPLRKGVSKAHSEEESPV
>Virus|QJD25922.1:1-753 coat protein [Maize associated totivirus]
MDVFLRSVFRDSDHPGAKFVFDKRPAIHAFLDTKMTISNAKVRLGSRNLKMSQDFTPVGRAEATFVEGINMQDGINMAFL
DASGLVMNPAVISLIRSDSSIDRAELRDILPRVQNWTWYENQTSLILNMLRYVFLRKIQETNGTLRSHLGVYDDGHVKID
LDKMYKNDKRYPVGKPFVNWPCGDLTRLGELNFRRLETAISTDDAEAIDLRALNRSEATFVIMMLLKWRRQSRMRLDFET
PHLATKLRYRHDDELFLIDEWMAGDVEVPNLPSSKDAWATLLKYVAHNRIYSAFSTALYLFATLAYQMVPATAEGTIWLD
ETWNVSLPNFHATRGRLVQTNTGVAALITNRSLAEWEYFSGRIEKINLLALTWIQAVQAGLAVRATRYGIEEDPNDLFTS
RDDFYRVDEFIACAASEAMRMPMPTSGQTDVYVYIYSNYDYYDADRVVVTDMTWDDNHGLHGYKVVKQDVKVTLPGYRDV
KFEEVTDEMDPDYSKRANYLLWHAGAVAQIEQAKRMSTSDDVVDPQLTAEQKRAVDGVVRFFESGEHTESFIAIRVPWMV
FPGVPVYIMPLKCFPHTTPFDFSGKLTSDECSLTVRKNKMDGYRAWFLAHVARLCGYDLETKIQGDLVAGSQYFAPNDRN
IVWPLLFDYDEADRSVSFTGQTRRRYHWIELPVLWNFFFRNQAVKYVITPLRKGVSKAHSEEESPVLDFRDDTVNVNHDT
ILHFRNSKTLQTTTAWVTRDDTGFRFARIAEDG
>Virus|QYU75367.1:1-753 coat protein [Maize associated totivirus]
MDVFLRSVFRDSDHPGAKFVFDKRPAIHAFLDTKMTISNAKVRLGSRNLKMSQDFTPVGRAEATFVEGINMQDGINMAFL
DASGLVMNPAVISLIRSDSSIDRAELRDILPRVQNWTWYENQTSLILNMLRYVFLRKIQETNGTLRSHLGVYDDGHVKID
LDKMYKNDKRYPVGKPFVNWPCGDLTRLGELNFRRLETAISTDDAEAIDLRALNRSEATFVIMMLLKWRRQSRMRLDFET
PHLATKLRYRHDDELFLIDEWMAGDVEVPNLPSSKDAWATLLKYVAHNRIYSAFSTALYLFATLAYQMVPATAEGTIWLD
ETWNVSLPNFHATRGRLVQTNTGVAALITNRSLAEWEYFSGRFEKINLLALTWIQAVQAGLAVRATRYGIEEDPNDLFTS
RDDFYRVDEFIACAASEAMRMPMPTSGQTDVYVYIYSNYDYYDADRVVVTDMTWDDNHGLHGYKVVKQDVKVTLPGYRDV
KFEEVTDEMDPDYSKRANYLLWHAGAVAQIEQAKRMSTSDDVVDPQLTAEQKRAVDGVVRFFESGEHTESFIAIRVPWMV
FPGVPVYIMPLKCFPHTTPFDFSGKLTSDECSLTVRKNKMDGYRAWFLAHVARLCGYDLETKIQGDLVAGSQYFAPNDRN
IVWPLLFDYDEADRSVSFTGQTRRRYHWIELPVLWNFFFRNQAVKYVITPLRKGVSKAHSEEESPVLDFRDDTVNVNHDT
ILHFRNSKTLQTTTAWVTRDDTGFRFARIAEDG
>Virus|AZP55468.1:1-753 coat protein [Maize associated totivirus]
MDVFLRSVFRDSDHPGAKFVFDKRPAIHAFLDTKMTISNAKVRLGSRNLKMSQDFTPVGRAEATFVEGINMQDGINMAFL
DASGLVMNPAVISLIRSDSSIDRAELRDILPRVQNWTWYENQTSLILNMLRYVFLRKIQETNGTLRSHLGVYDDGHVKID
LDKMYKNDKRYPVGKPFVNWPCGDLTRLGELNFRRLETAISTDDAEAIDLRALNRSEATFVIMMLLKWRRQSRMRLDFET
PHLATKLRYRHDDELFLIDEWMAGDVEVPSLPSSKDAWATLLKYVAHNRIYSAFSTALYLFATLAYQMVPATAEGTIWLD
ETWNVSLPNFHATRGRLVQTNTGVAALITNRSLAEWEYFSGRFEKINLLALTWIQAVQAGLAVRATRYGIEEDPNDLFTS
RDDFYRVDEFIACAASEAMRMPMPTSGQTDVYVYIYSNYDYYDADRVVVTDMTWDDNHGLHGYKVVKQDVKVTLPGYRDV
KFEEVTDEMDPDYSKRANYLLWHAGAVAQIEQAKRMSTGDDVVDPQLTAEQKRAVDGVVRFFESGEHTESFIAIRVPWMV
FPGVPVYIMPLKCFPHTTPFDFSGKLTSDECSLTVRKNKMDGYRAWFLAHVARLCGYDLETKIQGDLVAGSQYFAPNDRN
IVWPLLFDYDEADRSVSFTGQTRRRYHWIELPVLWNFFFRNQAVKYVITPLRKGVSKAHSEEESPVLDFRDDTVNVNHDT
ILHFRNSKTLQTTTAWVTRDDTGFRFARIAEDG
>Virus|QJD25924.1:1-753 coat protein [Maize associated totivirus]
MDVFLRSVFRDSDHPGAKFVFDKRPAIHAFLDTKMTISNAKVRLGSRNLKMSQDFTPVGRAEATFVEGINMQDGINMAFL
DASGLVMNPAVISLIRSDSSIDRAELRDILPRVQNWTWYENQTSLILNMLRYVFLRKIQETNGTLRSHLGVYDDGHVKID
LDKMYKNDKRYPVGKPFVNWPCGDLTRLGELNFRRLETAISTDDAEAIDLRALNRSEATFVIMMLLKWRRQSRMRLDFET
PHLATKLRYRHDDELFLIDEWMAGDVEVPSLPSSKDAWATLLKYVAHNRIYSAFSTALYLFATLAYQMVPATAEGTIWLD
ETWNVSLPNFHATRGRLVQTNTGVAALITNRSLAEWEYFSGRFEKINLLALTWIQAVQAGLAVRATRYGIEEDPNDLFTS
RDDFYRVDEFIACAASEAMRMPMPTSGQTDVYVYIYSNYDYYDADRVVVTDMAWDDNHGLHGYKVVKQDVKVTLPGYRDV
KFEEVTDEMDPDYSKRANYLLWHAGAVAQIEQAKRMSTSDDVVDPQLTAEQKRAVDGVVRFFESGEHTESFIAIRVPWMV
FPGVPVYIMPLKCFPHTTPFDFSGKLTSDECSLTVRKNKMDGYRAWFLAHVARLCGYDLETKIQGDLVAGSQYFAPNDRN
IVWPLLFDYDEADRSVSFTGQTRRRYHWIELPVLWNFFFRNQAVKYVITPLRKGVSKAHSEEESPVLDFRDDTVNVNHDT
ILHFRNSKTLQTTTAWVTRDDTGFRFARIAEDG
>Virus|UTQ50478.1:1-823 MAG: coat protein [Koper totivirus 1]
MDAFVKAFFKGFSTPGVDLTVGQDWRVATFANMALRVEAENYPQKKFFKSVQDMTMLGRMEAALASGASSLDGLCKDYLT
PEGGMALTMLGESLKNTAGLQSHMLSAHISAMQKWDWGDNHVSLLLNMLRFTFLMKAKQAKGTLTGDLYIEFASCDVTKA
ESSDSEDSIDPDEPRGGNLGVKGPEVDMKSLWPDNYPEADTLTDGWPCGEGEGILPTFIRLTDAVPAEEHSALDLRGLSA
EQCRFVLLMLAPWHRRSRVRIDFDLPALAETVYYRSDREVNNLSDWTEKPGVGGTKTAAPALPKWGVCWAALKHYVTKNR
VYDHFSVALYLFCCSCYQFVPTTLEGVAWLTIDWQLSLPVFRSVRGRYTCLNEGSAALVSQRALNEWGYITGSLEKLNLM
ALVYAQAYFTGLAIRSVRYGLEDNPKDLYTSEITFQMNHNTVAAAAAESIRGEAPMPGMSGVYLGTDTRFDEVDYDRTIR
LVGNVDSDAEDDYDIVEDTVTVLRQEAVQAPVWTTSEGPDGIEVIWFGDTGPDLEDRVQQAEAIYKRMLQRGPTAHGKAP
AATGSSKPQDPFAKAVDEALKNWDRLKAILKKATDDGRPVKGDRDESMVTVIEAVYAEDSSYSVRVPRLNFPGYPTLIVP
LAPFPYDSPLSLKGVVKGAELDLKRHSWHIKAQQVWSIANLVHLCGYELVVDIVGAINMPRMYCDSQSCFTWPILMQQDA
VDDVLHVKDMMRWRNNAPDVELPQLNTKFAADVDLAYSMTVGQRGVMSRDKRKDKFVTDWGIEAELRRDMTVTYTVPEGV
ADVRGWIKRGDLDFHFVPHAQGG
>Virus|QJD25920.1:1-753 coat protein [Maize associated totivirus]
MDVFLRSVFRDSDHPGAKFVFDKRPAIHAFLDTKMTISNAKVRLGSRNLKMSQDFTPVGRAEATFVEGINMQDGINMAXL
DASGLVMNPAVISLIRSDSSIDRAELKDILPRVQNWTWYENQTSLILNMLRYVFLRKIQETNGTLRSHLGVYDDGHVKID
LDKMYKNDKRYPVGKPFVNWPCGDLTRLGELSFRRLETAISTDDAEAIDLRALNRSEATFVIMMLLKWRRQSRMRLDFET
PHLTSKLRYRHDDELFLIDEWVAGDVEVPNLPSSKDAWATLLKYIAHNRIYSAFSTALYLFATLAYQMVPATAEGTIWLD
ETWNVSLPNFHATRGRLVQTNTGVAALITNRSLAEWEYFSGRFEKVNLLALTWIQAVQAGLAVRATRYGIEDDPNDLFTS
RDDFYRVDEFIACAASEAMRMPMPTSGQTDVYVYIYSNYDYYDADRVVITDMTWDDNHGLHGYKVVKQDVKVTLPGYRDV
KFEDVTDEMDPDYSKRANHLLWHAGAIAQIEQAKRMSTSDDVVDPQLTAEQKRAVEGVVRFYESGEHTESFIAIRVPWMV
FPGVPVYIMPLKCFPHTTPFDFSGKLTSDECTLTVRKNKMDGYRAWFLAHVARLCGYDLETKIQGDLVAGSQYFAPNDRN
IVWPLLFDYDEADRSVSFTGQTQRRYHWIELPILWNFFFRNQAVKYVITPLRKGVSKAHSEEESPVLDFRDDTVNVNHDT
ILHFRNSKTLQTTTAWVTRDDTGFRFARIAEDG
>Virus|QYU75363.1:1-740 coat protein [Maize associated totivirus]
MDVFLRSVFRDSDHPGAKFVFDKRPAIHAFLDTKMTISNAKVRLGSRNLKMSQDFTPVGRAEATFVEGINMQDGINMAFL
DASGLVMNPAVISLIRSDSSIDRAELRDILPRVQNWTWYENQTSLILNMLRYVFLRKIQETNGTLRSHLGVYDDGHVKID
LDKMYKNDKRYPVGKPFVNWPCGDLTRLGELNFRRLETAITTDDAEAIDLRALNRSEXXXXXXMLLKWRRQSRMRLDFET
PHLAXKLRYRHDDELFLIDEWMAGDVEVPNLPSSKDAWATLLKYVAHNRIYSAFSTALYLFATLAYQMVPATAEGTIWLD
ETWNVSLPNFHATRGRLVQTNTGVAALITNRSLAEWEYFSGRFEKINLLALTWIQAVQAGLAVRATRYGIEEDPNDLFTS
RDDFYRVDEFIACAASEAMRMPMPTSGQTDVYVYIYSNYDYYDADRVVVTDMTWDDNHGLHGYKVVKQDVKVTLPGYRDV
KFEEVTDDMDPDTPRGPITYCGKIEQAKRMSTSDDVVDPQLTAEQKRAVDGVVRFFESGEHTESFIAIRVPWMVFPGVPV
YIMPLTCFPHTTPFDFSGKLTSBECSLTVRKNKMDGYRAWFLAHVARLCGYDLETKIQGDLVAGSQYFAPNDRNIVWPLL
FDYDEADRSVSFTGQTRRRYHWIELPVLWNFFFRNQAVKYVITPLRKGVSKAHSEEESPVLDFRDDTVNVNHDTILHFRN
SKTLQTTTAWVTRDDTGFRF
>Virus|QBM00757.1:1-753 coat protein [Maize-associated totivirus Anhui]
MDVFLRSVFRDSDHPGAKFVFDKRPAIHAFLDTKMTISNSKVRLGSRNLKMSQDFTPVGRTEATFVEGINMQDGINTALL
DASGLVMNPAVISLIRSDSSIDRAELKDILPRVQNWTWYENQTSLILNMLRYVFLRKIQETNGSLRSHLGVYDDGHVKID
LDKMYKNDKRYPVGKPFVNWPCGDLTRLGEIDFRRLETAISTDDAEAIDLRALNRSEATFVIMMLLKWRRQSRMRLDFET
PHLTTNLRYRHDDELFLIDEWVAGDVEVPNLPSSKDAWATLLKYVAHNRIYSAFSTALYLIATLAYQMVPATAEGTIWLD
ETWYISLPNFHATRGRLVQTNTGVAALIANRSLAEWEYFSGKFEKVNLLALTWVQAVQTGMAVRATRYGIEDDPNDLFTS
KDDFYRVDEFIACAASEAMRMPMPTSGQVDVYVYIYNNYDYYDADRVVITDMTWDDNHGLHGYKVVKQEVKVTLPGYRDV
KFEAVTDEMDPDYSKRANYLLWHAGAVAQIEQAKRMSTRDDAVDPQLTAEQKRAVDGVVRFYESGEHTESFIAIKVPWMV
FPGVPVYIMPLKCFPHTTPFDFSGKLTSDECSLTVRKNKMDGYRAWFLAHVARLCGYDLETRIQGDLVAGSQYFAPNDRN
IVWPLLFDYDEADRSVSITGQAQRRYHWIELPTLWNFFFRNQAVKYVITPLRKGVSKAHSEEESPVLDLRDDTVNVNHDT
ILHFRNSKILQTTTAWVTRDDTGFQFARIAEDG
>Virus|AZP55460.1:1-579 coat protein, partial [Maize associated totivirus]
MDTFVRHFFKEVTTPGVPFVLDEACHTWTYFQGFKTVVTGDASKSSARDIYQAMTPLGMLETAFESMGSNYDGLTKNYLT
PEGAINFSNIHDTLKQSGGMNNQELSTFMAFCQTISWHDNHVTLLFNMLRYVILMKFKECKQNLNGALGRFQEDFLEINM
DQYWPDSYPRDCAFDSWPVDVTEEGAIALEHLTTDQTRNTGPAIDLRGLTSTESIFVIFMLHKWTRSSRFKIDVSTKKLT
DTLQFRGVDVSALYDSYWKQDTVMPALLSSNAAWHALAKYVTQNRLFDQFSSALYLVTALTYQYVPETAEGVAWLSLNWR
VVLPEFTSIRGKFAFFNTGDAAFLSQRSLDEWEYIGVKTEKINLMSLTFCQAFYAGIALRTTRRGLEMMPADIYGTDAEF
WNAENFVSAAVAEFARIKVPMSGTPGLYITCDERLDIQNDDRVVTTNNPNRRDLPPTHTYGEVQIEETVLDDIELDPTTL
PDRDPEKQVHINRMRIAKVGAEAMRAMDPTCQLPAGFELALRDRVAATRPRVRQAARVTVACPLLPFPGVPTLLLPTQCT
PYPIPFELAGKFDDSMGRL
>Virus|AZP55464.1:20-502 coat protein, partial [Maize associated totivirus]
GPAIDLRGLTSAESIFVIFMLHKWTRSSRFKIDVSTKLLTNTLQFRGVDVSALYDSYWKEETVMPALLSSNAAWHALAKY
VTQNRLFDQFSSALYLVTALSYQYVPETAEGVSWLSLNWRVVLPEFTSIRGKFAFFNTGDAAFLSQRSLDEWEYIGGKME
KINLMSLTFCQAFYAGIALRTTRRGLEMMPADIYGTDAEFWNAENFVSAAVAEFARIKVPMSGTPGLYITCDERLDIVNE
HRFVMTNNPNRRDLPPTHTYGETQTNETVVDDIELDPTTLPDRDPEKQALINGMRVAKVGAEAMRAVDPECSLPAGFELA
LRDRVAARRPRVRQAARVTVACPLLPFPGVPTLLLPTQCTPYPIPFELAGKFDDNLGRFDRRGTRLKIDAAWRVMNFLQD
QSYTWECEYRGTRIGQQEYVRGRYSNMIWPVLYQPEDNDEDVVLRRITEVGLPDVPLPPIHNEFFKGRSIEYKYQSIRRG
LAT
>Virus|UMQ74232.1:1-468 capsid protein [Helianthus annus leaf-associated totivirus 11]
MDNFVKAIFPNYEAVGMPFKNKDGVFNTLLRGNMVADIAGAHNARGMTMAQTMTYLGRVEASLGGGPSDLDGINKNMMTP
EGLINFAMLGAEIKSHSGLPAATVSAQLAQYESMPWADNQVTLLVNMLRYALLASMSEANGERGLSGHLPKYDDGHVVVS
RDDYFPTNYPDGGPIRLPMSTLEHLTPAYEHERAYAPVISDPILELRGLSVKEAQFVLLMCSTWERQSRYRLDFSLPMLS
RAIYYRANHEVNNINIWMDDLPSADRRDIDRTPLSAKEAFRTLVKYVSMNRLFNQFSTALHLVVSIMTQMVPATAEGQAW
LGLDMKVQLPMFRACRARFPFLLSGDPAFVSHRALSEWGYIGGQMEKINMMAVTYTQAFQTGMAVRALRRNHDLDLNDIY
STELDLMNPNTMLPGAASEATRRPVPLSGMQDVYAYYDIDVEAEDATRTVTVVPKSDADIKAFAAKKI
>Virus|UMQ74232.1:474-671 capsid protein [Helianthus annus leaf-associated totivirus 11]
VDVATLPFAGVPTMLLPLNPFPEMTPFALHGAIDAKDMVRTRFGWETNVYTAWHWAWAARLCGYDVKIQSTYMRQGSDTF
YAPNESSWTWPLLARPGMAGDKVRITDLVERRNNFVYLPPIHAPVFQGKLEFRFQIISHSVSEPNRQNPSIICDYYGVNH
RISTIDTHITVAAEVRRVRGYIQRATADFQFVDTIQAG
>Virus|QIP68087.1:1-666 coat protein [Erysiphales associated totivirus 23]
MDKIIKQVFKSEGVAGMAIKHDHGNYNTLLRGNLAVEVAGVNGVRKMVMAQSMTYLGRSTAVMGSGSSDLEGVNKFCLTP
EGNLNMTNILATVAKEAGLQPADQTLQLEQIKFWTWADNHVALLVNLLRFALLREMAENSGGIGLAGHLPKYNDGYVTVD
RTKLLPAEYPVGSDMKWFTDFDSDYMPETRHTSKYLGHKSDVSLDLRGLTEQEAIIVLLCCGRWTRQSRYLLDFDTPKLA
DALVYRSHKTKVEIASYDAELEEHLDHPVLPDAKTIWRALHRYVCVNRLYSQYSTALTLIAQMTCQFLPATAEANVWLTY
PRVIHLPVLKSMRGSLPFINADEPALVSQRALNEWAVFGVEAQRYNLLANILTQAVQTGVAVRALRFRNEDNPDDLYRTY
DAVNNPPIMYGALCSEALRCPVPLAGMTNVFVELELPDERSAVDMNIPVTMASPRETGYDIRTQGSDSRLHVSSLPMAGV
PTLLLPLNPLGHVTPFNLRGSFDTSTMRRTKMGWETSLYEAWNWAWVSRLCGYDLHMVHQYGESFGSRAYAPNESSWTWP
LLGSVSHNGTVCINKMCERADSWIDLPALHSRLFNGVINYRFVINSHCVSLPNRQDPEVIGDMFSAAPVLSLTHVALTSM
AEVIKLKGFIDRSESDFRFVDDVQAG
>Virus|UHK03127.1:1-433 coat protein [Sanya totivirus 5]
MDDFTKTFFPGYTAPHIPFRIDKDGVAMTYAESRLRVDDGDVPRHRHFKIRQPLTALGRVTVEFQGITTSFDGINRECLT
PEGAINIDAIIAKLKTNTGMMPNVIGAHIARMSSWDWSDNHVPLLVNMIRYAILKRFHERRDGDNVCHPLYSDGHIVIDR
DQFWPPNYPARWTFETWPGGTDGANYPAIDTGLVDHPTVDVPFIDLRGMETSHANFVIMMTGAWRRRSRLKLDFDTAPLC
QVLNVRHSGGIMRAEDWQTGANSPFGSSEQHAPPPMLTSNQAWSAIRNYVAFNRIYEHFSAALYIISALTYDMLPITAEG
QAWLRGTWRLTLPRFRSIRGRYAFLLDGQGALISHRALREWDYIGHEMDKLNVCALVFCQAIQTGMSVISHKARTARTDK
YDSWSTWKKLPIGERLSAWAAEATKIKTPLPSM
>Virus|AOX47550.1:3-375 coat protein, partial [Pterostylis sanguinea totivirus A]
WGYINARLEKINLMALVMAQAAQTGMAVRATRRGLEDQPQDLFNTEHTYYAARNFFSASVAEAIRNDVPQSGMHGVYVFI
HERFDDYDLDRQVRTRNSAEDVALDGYMWTARTEMTTVNRRHVIRGTEEAYRRAFATEEVPAERVQLPDMTRRRHDKDDR
GXEEEVEEEADFANLLVPYIPFAGNPTLILPLSPFPYPTPLSLHGTINKSDFGNQLRRGLQLSWPKIWIVANLNRLAGFN
TRLTNVNDIAGPTEFFSPNDVNMVWPLLKEPDCQVDDGVIIDTSPREHVFMDLPKIHSPFWRSSLEYVTRLDSKGIAVAV
RDRMIAIAEYSGRARFGTSATVSYTVPEGVQMLRGYITRTELDFQFAPYVRAG
>Virus|ATO91014.1:1-669 putative capsid protein [Puccinia striiformis totivirus 5]
MDSLLSKVFPTLTSPGMEVKNKDGCYNTIIRGDMQVKVDGFPSSRAMSMAQTMTWLGKTVGRLTGGPSDLDGINKLFLTP
EATVNMDAIASHLKSHGGLQNNVLSAHIATMERWNWHDNQVSLLVNMLRYSLLKRLEEANVGEGLNGVLPAYDDGHVRVD
RNQFFGATYPREVTTLGWPCGRNDEDIPSFFHGNDYVPQSGGHYLDLSALSEKESRFVLLMLGRWKRTTRYMLDFNLPKL
TDAVAYRRHAQVGGLIEFIGDGPDVDPMPPTLTATESWRTLLAYVAHNGLYGAMSTAMHVIANMMCQFVPATAEGHVWLD
EELTAVLPRFEAVRGRYVFFNEGEKAYVSHRALSEWKMLNAKQERLFLIGNIMCQAYQTGLALRALRYNVEEQPTDLFAT
ESLFLNPQYYLSAAAAEALKHPVPLAGMSGVGFSHTNRLDQVTRNRRVYVTAANEEARAEYNLHFDNVLEYIEVSKTPFA
GVPTLLLPLNPLKDITPFTLRGSIDASKLERNRLGWKATPYELWHWAWASRLCGYDIKIKTPMALENCTRPYAPNESSWT
WPLMVKEDYLGERITIVGMEPRQHRFITLPPIHAQFFTGKVDFNFSIMSQMVSLPGRQQADMICEYGATGGLTSAATVRI
IVPEHLKQLRGFIDRVEADFRFVERVQAG
>Virus|UHS72535.1:1-462 MAG: putative coat protein [Totiviridae sp.]
MDNFMKTIFPELAAPGLEPTNNEGNFLISSRMIANLTFNGFPYSRHFTLDQGMTWLGRTTAYMSGATSNLDGISKDYLTP
EGTINMQTLAAAIKTQCGLQTAIYSSHMANAERWSYADNHVALLVNMLRWIWLKQLSDVNEGRGLSGNWTDYDDGHIKIE
RKKILAAVHIDDEHIKLGWPGGIDPESYPVIAHQVLFVPDTDSDMIDLRGTTDIEATFILSMLGPWKRSSRYMLDFSTPA
LTSSVSYRRGNRAQSAEAWLACEDGSAGITPELPTLKQAWGALTRYITVNRLYDHWAVAVQLVSQIACQMMPDTAEGQAW
LAIERSVAIPRFSSFRGRYPILNEGEAALLNHRALREWSYLGSRLERLYLYAACLAQAYQTGAAVRGVRRQNEEHPVDIE
STAGWTVSVDTHYASYVSEATRSPAPLNIMSDAYVNIDVLNNGRFTDIVSVEVQTAAADGYD
>Virus|UHS72535.1:478-669 MAG: putative coat protein [Totiviridae sp.]
PQPGVPNLLLPLQPYHVPTPYGLSIVIDIPMSKKGRTGCALDPYEAWNLAWVARICGYDVRVRKDTQTRGPKRFFASNET
SWTHSMQLEEYEEGEKIRIVGIEPRDNVFIPFPPVHTKRFDGVVKFQMQPIDVVVRGRVGERGARIADYGTISGMMTSSD
IRLNVPEGIMKLRASVLRTQQDFQIVGSVQAG
>Virus|QGX74235.1:1-465 putative capsid protein [Cronartium ribicola totivirus 5]
MDQLMQKLFPTTETAGADFKNEGGVYNTMLRGNFTVDVNGDSGLRPMTMAQTMTYLGRSKVEMCEGPTDVDGLNKNFLTP
EGNINFIAVSSALKSHSGLQSQNWSSHVNATEHWPWRDNHVSLLVNMLRFAILAKLAEANVLGGLTGSLPNYDDGHVKVD
RNLIFGKDYPLGGAMKWPMHDHDDSIPDAEPLDTYVPAVPWNVLDLRNLTTPEARFVVYMTCRWQRQSRYLLDFDAPKLT
NCFHYRHGVKIENTNMWTTGTTELEPLPAVFTSAQAWVAMTKYITLNKLYNQFSTALHLVTTMMTQMVPATVEGHVWLAE
PRVIRMPRLNASRARYIFLTEGEASFVSHRALSEWAYLNGSMEKINLMGMIMTQAMQTGLAIRSLRHNAEDQPDDLAATY
PDISHPQTFFAAAASEALRVPVPLSGMSDVYVTQDVDGDAMYGERSTVVTVAHKDTLKGYRHRVT
>Virus|QGX74235.1:469-668 putative capsid protein [Cronartium ribicola totivirus 5]
TRILVDHLPLAGVPTLLLPLRPMYSNTPFALSGAIKSTDMKKNKNGWAATPYEAWNWAWAARLCGYDIAIRGAGLNDFGG
RFYAPNESGWTWPLMAPTGFGGEDMTVISMTPRPNNFIMLPAIHTKSFIGELKYRFSVQTHHVSLPNRMEPSLISDYNGS
CGILATTHMRISTPANILKLRGFISRGEQDFQFVNAVQAG
>Virus|QIP68077.1:1-439 coat protein [Erysiphales associated totivirus 18]
MDKVIKQVFKSEGVAGMAIKHDNGNYNTLLRGNLAVEVAGVNGVRKMVMAQSMTYLGRSTAIMGSGSSDLEGVNKFCLTP
EGNLNMTNILATVSKEAGLQPADQTLQLEQIKFWTWADNHVALLVNLLRFALLREMAENSGGVGLAGHLPKYNDGHVTVD
RTKLLPAEYPVGGDMKWFTDFDSDYMPETRHTSKYLGHKCDVSLDLRGLTEQEATIVLLCCGRWSRQSRYLLDFDTPKLT
DALVYRSHKTKVEISAYDAELEEHLEHPALPDAKTIWRALHRYVCVNRLYSQYSTALALIAQITCQFLPATAEANVWLTY
PRVIHLPMLKSMRGSLPFINADEPALVSQRALNEWAVFGVEAQRYNLLANILSQAVQTGVAVRALRFRNEDNPDDLYRTY
DAVNNPPIMYGALCSEALRCPVPLAGMMNVFVELELPDE
>Virus|QIP68077.1:469-666 coat protein [Erysiphales associated totivirus 18]
KLHVSSLPMAGVPTLLLPLNPLGHVTPFNLRGSFDTSTMRRTKMGWETSLYEAWNWAWVSRLCGYDLQMMHQYGASFGSR
AYAPNESSWTWPLLGSVSHNGTVCINKMSERADSWIDLPALHSRMFNGVINYRFVINSHCVSLPNRQEPEVIGDMFSAAP
VLSLTHVALTSMAEVIKLKGFIDRSESDFRFVDDVQAG
>Virus|UGO47150.1:1-300 MAG: putative capsid protein, partial [Alfalfa toti-like virus 1]
MDAFVKKFFPQYSGPGASFPECDNLKFHTFLSGYMKVDDQHSVQTTRVKISQPMTAAGQLEGTFEGLSSSNDGINKHFLT
PEGILNMQIVADSLKQSTDVWRMYCWEWADNHVALIFNMLRLTFLLKLQAMNGGSLNTKLGVLNDETVEVDLDKTWPEEY
QELACMNTWPCGNNKDLHPKADRLTTMIPSDGRNALDLRGLNQQECIVVLMMLGGWVRRSRARLDFDLVVLTEDVYYRAD
ADISAYSDWVKGVPATQCPPLPIVEVVWSALRKYVANNRVYHHFSTTLYLLTFRTYQFLP
>Virus|ATL63195.1:44-428 major virion coat protein [Saccharomyces kudriavzevii virus L-A-1082]
NRVYGVSQKFTLVGNPTVCFNEGSSYLEGIAKKYLTLDGGLAIDNVLNELKSTCGIPGNAVTSHAYNITSWRWYDNHVAL
LMNMLRAYHLQVLSEQGQYSAGNYPMYHDGHVKIKLDVAIDDEEGPTSFEWPSDRTIDTYPDWAQFSESFPSIDVPYIDI
RPMTTTEVSFVQMMMCKWHRRTNLAIDYEAPTLADKFAYRHAITVHDADDWIEGDRGDEQFRPPSSKIMLSALRKYVNHN
RLYNQFYTASQLLAQIMIKPVPNCAEGYAWLMHDALVNIPKFGSIRGRYPFLLSGDAALIQSTALEDWAAIMAKPELVFT
YAIQVAIALNTGLYLRRVKKTGFGTTIDDSYEDGPFLQPETFVQAALACCTGQDAPLNGMSDVYV
>Virus|AFQ55380.1:44-428 coat protein [Saccharomyces cerevisiae virus L-A-lus]
NRVYGVSQKFTLVGNPKVCFNEGSSYLEGIAKKYLTLDGGLAIDNILNELKSTCGIPGNAVASHAYNITSWRWYDNHVAL
LMNMLRAYHLQVLSEQGQYSAGSYPMYHDGHVKIKLDTPISEDDAPDSFKWPSDRTTDTYPDWAQFSESFPSIDVPYLDV
RPLTVTEVNFVLMMMSKWHRRTNLAIDYEAPALADKFAYRHAITVQDADEWIEGDRTDDQFRPPSSKVMMSALRKYVNHN
RLYNQFYTAAQLLAQIMMKPVPNCAEGYAWLMHDALVNLPKFGSVRGRYPFLLAGDAALIQATALEDWSAIMAKPELIFT
YAMQVAVALNTGLYLRRVKKTGFGTTVDDSYEDGAFLQPETFVQAAIACCTGQDAPLNGMSDVYV
>Virus|QRN76663.1:44-428 gag [Saccharomyces cerevisiae virus L-A]
NRVYGVSQKFTLVGNPKVCFNEGSSYLEGIAKKYLTLDGGLAIDNILNELKSTCGIPGNAVTSHAYNITSWRWYDNHVAL
LMNMLRAYHLQVLSEQGQYSAGSYPMYHDGHVKIKLDTPISEDDAPDSFKWPSDRTTDTYPDWAQFSESFPSIDVPYLDV
RPLTVTEVNFVLMMMSKWHRRTNLAIDYEAPALADKFAYRHAITVQDADEWIEGDRTDDQFRPPSSKVMMSALRKYVNHN
RLYNQFYTAAQLLAQIMMKPVPNCAEGYAWLMHDALVNLPKFGSVRGRYPFLLAGDAALIQATALEDWSAIMAKPELIFT
YAMQVAVALNTGLYLRRVKKTGFGTTVDDSYEDGAFLQPETFVQAAIACCTGQDAPLNGMSDVYV
>Virus|QRN76659.1:44-428 gag [Saccharomyces cerevisiae virus L-A]
NRVYGVSQKFTLVGNPKVCFNEGSSYLEGIAKKYLTLDGGLAIDNILNELKSTCGIPGNAVTSHAYNITSWRWYDNHVAL
LMNMLRAYHLQVLSEQGQYSAGSYPMYHDGHVKIKLDTPISEDDAPDSFKWPSDRTTDTYPDWAQFSESFPSIDVPYLDV
RPLTVTEVNFVLMMMSKWHRRTNLAIDYEAPALADKFAYRHAITVQDADEWIEGDRTDDQFRPPSSKVMMSALRKYVNHN
RLYNQFYTAAQLLAQIMMKPVPNCAEGYAWLMHDALVNLPKFGSVRGRYPFLLAGDAALIQATALEDWSAIMAKPELIFT
YAMQVAVALNTGLYLRRVKKTGFGTTVDDSYEDGAFLQPETFVQAAIACCTGQDAPLNGMSDVYV
>Virus|QRN76661.1:44-428 gag [Saccharomyces cerevisiae virus L-A]
NRVYGVSQKFTLVGNPKVCFNEGSSYLEGIAKKYLTLDGGLAIDNILNELKSTCGIPGNAVTSHAYNITSWRWYDNHVAL
LMNMLRAYHLQVLSEQGQYSAGSYPMYHDGHVKIKLDTPISEDDAPDSFKWPSDRTTDTYPDWAQFSESFPSIDVPYLDV
RPLTVTEVNFVLMMMSKWHRRTNLAIDYEAPALADKFAYRHAITVQDADEWIEGDRTDDQFRPPSSKVMMSALRKYVNHN
RLYNQFYTAAQLLAQIMMKPVPNCAEGYAWLMHDALVNLPKFGSVRGRYPFLLAGDAALIQATALEDWSAIMAKPELIFT
YAMQVAIALNTGLYLRRVKKTGFGTTVDDSYEDGAFLQPETFVQAAIACCTGQDAPLNGMSDVYV
>Virus|BAT62477.1:1-438 capsid protein [Red clover powdery mildew-associated totivirus 1]
MDKIIKHVFESEGMAGMPVKHESGNYNTLLKGNLAVDVNGDKNIKKLTMAQSMTYLGRSTVVMGSGSSDLEGINKFCLTP
EGNLNIVNVLATVAKESGMPLNEQHHKLEYMKTMSWADNHVSLLVNLMRFAILLELSESSGGVGLKGALPKYNDGVVAVN
RTALLPEEYPVGGDMTWFTRFSRQDMPDVVRIEEYCAPQSDVSLDLRSLTETEAVIVLLCCGKWYRQSRFLLDFDCPILT
SKLYYRFDKRIDIGNFDQTSDGRVTQPKLPQAKEVWRTLSRYIATNRLYGQYSTALCLVAQTMCQFIPATAEGNVWLTQQ
RVLHLPGLKSVRGALPFINEDEPALVSQRSLNEWGAFSTDVTKYNLLGNILVQAVQTGIAVRALRFRNEDNPEDLYRTYD
TVTNPAIMYGALCSEALRCPVPLAGMSGVFVEFELPDE
>Virus|BAT62477.1:474-665 capsid protein [Red clover powdery mildew-associated totivirus 1]
IPMAGVPTLLLPLNPIGKVSPFNLRGVFDTADLKRTKMGWETDLYSAWSWAWLCRLCGYDIQMRQQYGQTCGSQGDYSPD
ASWTWPILGSVGHNGIVCISKLVERGNSFIDLPPLHSKSCNSIINYKFSINSHSVSLLERKQPELIGDRYSAAPVLNLRH
INIATTTEIIKLKGFIERSESDFRFADDVLAG
>Virus|QRN76667.1:23-427 gag [Torulaspora delbrueckii virus LA]
GTFTIYGRNRIDFKYDGLTFSRQLGVSQKFTLLGNPDVHQSESGSYLDGIAKKYLTLEGGLAIENVMSELRSNSGIPASA
VSAHAFNIASWRWYDNHVALLINMLRAYHLKVLDERGEFGAGHYPKYDDGHLAITVVPPTGALETDHFRWPFKRGEVLAP
EWAHHTEAMPTIEVPYIDVRPLTSVEVNFVLMMMCKWSRQTNLAIDFDLPNLTDRFAYRHTAKVTEADEWLMNERPDAAF
PVLSSKAMLSAIRKYVNHNRVYNHFETAAQILAQLMVKPLPNNAEGHAWLLHDPVVNIPKFGSVRGRYPFLLTGEASLVQ
ATALEDWSAIMGKPEIVFTYAVDHAIAVNTGLYLRRIKKTGMGTRVDDSYEDGVFLSPETFMAAAVACATGEDAPLNGMS
DVYVF
>Virus|YP_009182173.1:1-438 capsid protein [Red clover powdery mildew-associated totivirus 1]
MDKIIKHVFESEGMAGMPIKHESGNYNTLLKGNLAVDVNGDKNIKKLTMAQSMTYLGRSTVVMGSGSSDLEGINKFCLTP
EGNLNIVNVLATVAKESGMPLNEQHHKLEYMKTMSWADNHVSLLVNLMRFAILLELSESSGGVGLKGALPKYNDGVVAVN
RTALLPEEYPVGGDMTWFTRFSRQDMPDVVRVEEYCAPQSDVCLDLRSLTETEAVIVLLCCGKWYRQSRFLLDFDCPILT
SKLYYRFDKRIDIGNFDQTSDGRVTQPKLPKAKEVWRTMSRYLAANRLYGQYSTALCLVAQTMCQFIPATAEGNVWLTQQ
RVIHLPALKSVRGALPFINEDEPALVSQRSLNEWGAFSTDVTKYNLLGNILVQAVQTGIAVRALRFRNEDNPEDLYRTYD
TVTNPAVMYGALCSEALRCPVPLAGMSGVFVEFELPDE
>Virus|YP_009182173.1:474-665 capsid protein [Red clover powdery mildew-associated totivirus 1]
IPMAGVPTLLLPLNPIGKMSPFNLRGVFDTADLKRTKMGWETDLYSAWSWAWLCRLCGYDIQMRQQYGQSCGSQGDYSPD
ASWTWPILGSVGHNGIVCISKLVERGNSFIDLPPLHSKSCHSVINYKFSINSHSVSLPERRQPELIGDRYSAAPVLNLRH
INIATTTEIIKLKGFIERSESDFRFADDVQAG
>Virus|QED43027.1:44-428 unknown [Ambrosiozyma totivirus A]
NRTFGARQRFTYVGDVSPIMMTGTSSLAGVNKKYLTLEGAVNMDAVLNDVRMNTGATAQAVHAHGYNVANWSWEDNHTTL
LVNLLRLYHLKKLEEDGLIGKGELPEYNDGHVRIANFGDVTSLDTFKLNWPCGKNAEGYPEWALFNEVLPSIDVPYIDLR
GNSVAEAEIILMMTAAWSRTSNLIIDYNLPRLCERLAYRANHPIGKPDEWIEAGMKDEDFPVPPSKLIWNAYRKYVSHNR
LFNQAFTATYILSQMMVRPFSNSAEGMIWTKATPVLALPTFKSARGRYPFLLTGEAALIQASALSDWNSIGNSPDSINTV
ATVLASAINIGLYARSFKAVVDGAVIDDSYDLSLFIRPETFVASALANATGFDAPLNGSDGCYIY
>Virus|QED43027.1:453-595 unknown [Ambrosiozyma totivirus A]
YTPAEGLKVIGTPLATNPYLIYPLATFDSANPFSGSFHIKAPHDFVRNGARVSKYEAWCMSWALRVAGYDVECKFSNDET
GLSKFYAANEDSWTAIPYAALDDDVLTVILKSQEMRRNHFVDIPNLTRPGFGQDIDVKINLID
>Virus|ATL63189.1:44-428 major virion coat protein [Saccharomyces paradoxus virus L-A-1143]
NRVYGVSQKFTLVGNPTVCFNEGSSYLEGIAKKYLTLDGGLAIDNILNELKSTCGIPGNAVTSHAYNITSWRWYDNHVAL
LMNMLRAYHLQVLTEQGQYSAGEYPMYHDGHVKIKLDVAVPDDSAPNGFKWPGDRTSDSFPEWAQFSESFPSIDVPYIDV
RPLTITEVNFVLMMMSKWHRRTNLAIDYEAPVLADKFAYRHAITVQDADEWIEGDRTDDQFKPPSSKVMLSALRKYVNHN
RLYNQFYTAAQLLSQIMMKPVPNCAEGYAWLMHDALVNIPKFGSIRGRYPFLLAGDAALIQATALEDWSAIMAKPELIFT
YAMQVAVALNTGLYLRRVKKTGFGTTIDDSYEDGAFLQPETFVQAALACCTGQDAPLNGMSDVYV
>Virus|ATL63191.1:44-428 major virion coat protein [Saccharomyces paradoxus virus L-A-62]
NRVYGVSQKFTLVGNPTVCFNEGSSYLEGIAKKYLTLDGGLAIDNILNELKSTCGIPGNAVTSHAYNITSWRWYDNHVAL
LMNMLRAYHLQVLTEQGQYSAGEYPMYHDGHVKIKLDVAVPDDSAPDSFKWPGDRTSDSFPEWAQFSESFPSIDVPYIDV
RPLTVTEVNFVLMMMSRWHRRTNLAIDYEAPVLADKFAYRHAITVQDADEWIEGDRTDDQFKPPSSKVMLSALRKYVNHN
RLYNQFYTAAQLLSQIMMKPVPNCAEGYAWLMHDALVNIPKFGSIRGRYPFLLAGDAALIQATALEDWSAIMAKPELIFT
YAMQVAVALNTGLYLRRVKKTGFGTTIDDSYEDGAFLQPETFVQAALACCTGQDAPLNGMSDVYV
>Virus|ATL63185.1:44-428 major virion coat protein [Saccharomyces paradoxus virus L-A-4650]
NRVYGVSQKFTLVGNPTVCFNEGSSYLEGIAKKYLTLDGGLAIDNILNELKSTCGIPGNAVTSHAYNITSWRWYDNHVAL
LMNMLRAYHLQVLTEQGQYSAGEYPMYHDGHVKIKLDVSVPADSAPNGFKWPGDRTSDSFPEWAQFSESFPSIDVPYIDV
RPLTVTEVNFVLMMMSKWHRRTNLAIDYEAPVLADKFAYRHAITVQDADEWIEGDRTDDQFKPPSSKVMLSALRKYVNHN
RLYNQFYTAAQLLSQIMMKPVPNCAEGYAWLMHDALVNIPKFGSIRGRYPFLLAGDAALIQATALEDWSAIMAKPELIFT
YAMQVAVALNTGLYLRRVKKTGFGTTIDDSYEDGAFLQPETFVQAALACCTGQDAPLNGMSDVYV
>Virus|ATL63196.1:50-428 gag-pol fusion protein [Saccharomyces kudriavzevii virus L-A-1082]
SQKFTLVGNPTVCFNEGSSYLEGIAKKYLTLDGGLAIDNVLNELKSTCGIPGNAVTSHAYNITSWRWYDNHVALLMNMLR
AYHLQVLSEQGQYSAGNYPMYHDGHVKIKLDVAIDDEEGPTSFEWPSDRTIDTYPDWAQFSESFPSIDVPYIDIRPMTTT
EVSFVQMMMCKWHRRTNLAIDYEAPTLADKFAYRHAITVHDADDWIEGDRGDEQFRPPSSKIMLSALRKYVNHNRLYNQF
YTASQLLAQIMIKPVPNCAEGYAWLMHDALVNIPKFGSIRGRYPFLLSGDAALIQSTALEDWAAIMAKPELVFTYAIQVA
IALNTGLYLRRVKKTGFGTTIDDSYEDGPFLQPETFVQAALACCTGQDAPLNGMSDVYV
>Virus|AHF27233.1:44-428 Gag [Saccharomyces cerevisiae virus L-A-2]
NRVYGVSQKFTLVGNPTVCFNEGSSYLEGIAKKYLTLDGGLAIDNILNELKSTCGIPGNAVTSHAYNITSWRWYDNHVAL
LMNMLRAYHLQVLSEQGQYSAGSYPMYHDGHVKIKLDVPIDEDNAPDTFRWPSDRATDTYPDWAQFSESFPSIDVPYLDV
RPLTVTEVNFVLMMMSKWHRRTNLAIDYEAPALADKFAYRHAITVQDADEWIEGDRTDDQFRPPTAKVMLSALRKYVNHN
RLYNQFYTAAQLLAQIMMKPVPNCAEGYAWLMHDALVNIPKFGSIRGRYPFLLAGDAALIQATALEDWSAIMAKPELVFT
YAMQVAVALNTGLYLRRVKKTGFGTTIDDSYEDGAFLQPETFVQAALACCTGQDAPLNGMSDVYV
>Virus|QRN76658.1:50-428 gag-pol fusion protein [Saccharomyces cerevisiae virus L-A]
SQKFTLVGNPKVCFNEGSSYLEGIAKKYLTLDGGLAIDNILNELKSTCGIPGNAVASHAYNITSWRWYDNHVALLMNMLR
AYHLQVLSEQGQYSAGSYPMYHDGHVKIKLDTPISEDDAPDSFKWPSDRTTDTYPDWAQFSESFPSIDVPYLDVRPLTVT
EVNFVLMMMSKWHRRTNLAIDYEAPALADKFAYRHAITVQDADEWIEGDRTDDQFRPPSSKVMMSALRKYVNHNRLYNQF
YTAAQLLAQIMMKPVPNCAEGYAWLMHDALVNLPKFGSVRGRYPFLLAGDAALIQATALEDWSAIMAKPELIFTYAMQVA
VALNTGLYLRRVKKTGFGTTVDDSYEDGAFLQPETFVQAAIACCTGQDAPLNGMSDVYV
>Virus|QRN76660.1:50-428 gag-pol fusion protein [Saccharomyces cerevisiae virus L-A]
SQKFTLVGNPKVCFNEGSSYLEGIAKKYLTLDGGLAIDNILNELKSTCGIPGNAVTSHAYNITSWRWYDNHVALLMNMLR
AYHLQVLSEQGQYSAGSYPMYHDGHVKIKLDTPISEDDAPDSFKWPSDRTTDTYPDWAQFSESFPSIDVPYLDVRPLTVT
EVNFVLMMMSKWHRRTNLAIDYEAPALADKFAYRHAITVQDADEWIEGDRTDDQFRPPSSKVMMSALRKYVNHNRLYNQF
YTAAQLLAQIMMKPVPNCAEGYAWLMHDALVNLPKFGSVRGRYPFLLAGDAALIQATALEDWSAIMAKPELIFTYAMQVA
VALNTGLYLRRVKKTGFGTTVDDSYEDGAFLQPETFVQAAIACCTGQDAPLNGMSDVYV
>Virus|AFQ55381.1:50-428 gag-pol fusion protein [Saccharomyces cerevisiae virus L-A-lus]
SQKFTLVGNPKVCFNEGSSYLEGIAKKYLTLDGGLAIDNILNELKSTCGIPGNAVASHAYNITSWRWYDNHVALLMNMLR
AYHLQVLSEQGQYSAGSYPMYHDGHVKIKLDTPISEDDAPDSFKWPSDRTTDTYPDWAQFSESFPSIDVPYLDVRPLTVT
EVNFVLMMMSKWHRRTNLAIDYEAPALADKFAYRHAITVQDADEWIEGDRTDDQFRPPSSKVMMSALRKYVNHNRLYNQF
YTAAQLLAQIMMKPVPNCAEGYAWLMHDALVNLPKFGSVRGRYPFLLAGDAALIQATALEDWSAIMAKPELIFTYAMQVA
VALNTGLYLRRVKKTGFGTTVDDSYEDGAFLQPETFVQAAIACCTGQDAPLNGMSDVYV
>Virus|QRN76664.1:50-428 gag-pol fusion protein [Saccharomyces cerevisiae virus L-A]
SQKFTLVGNPKVCFNEGSSYLEGIAKKYLTLDGGLAIDNILNELKSTCGIPGNAVTSHAYNITSWRWYDNHVALLMNMLR
AYHLQVLSEQGQYSAGSYPMYHDGHVKIKLDTPISEDDAPDSFKWPSDRTTDTYPDWAQFSESFPSIDVPYLDVRPLTVT
EVNFVLMMMSKWHRRTNLAIDYEAPALADKFAYRHAITVQDADEWIEGDRTDDQFRPPSSKVMMSALRKYVNHNRLYNQF
YTAAQLLAQIMMKPVPNCAEGYAWLMHDALVNLPKFGSVRGRYPFLLAGDAALIQATALEDWSAIMAKPELIFTYAMQVA
VALNTGLYLRRVKKTGFGTTVDDSYEDGAFLQPETFVQAAIACCTGQDAPLNGMSDVYV
>Virus|ATL63181.1:44-428 major virion coat protein [Saccharomyces paradoxus virus L-A-45]
NRVYGVSQKFTLVGNPRVCFNEGSSYLEGIAKKYLTLDGGLAIDNVLNELKSTCGIPGNAVTSHAYNITSWRWYDNHVAL
LMNMLRAYHLQVLTEQGQYSAGDYPMYHDGHVKIKLDTIFSEEAGPTSFAWPSDRTTDTYPDWAQFSESFPSIDVPYIDV
RPLTVTEVNFVLMMMSKWHRRTNLAIDYDAPTLADKFAYRHALTVQDADEWIEGDRTDDQFKPPSSKVMLSALRKYVNHN
RLYNQFYTAAQLLSQIMMKPVPNCAEGYAWLMHDALVNIPKFGSIRGRYPFLLAGDAALIQATALEDWSAIMAKPELIFT
YAMQVAVALNTGLYMRRVKKTGFGTTIDDSYEDGAFLQPETFVQAALACCTGQDAPLNGMSDVYV
>Virus|QRN76662.1:50-428 gag-pol fusion protein [Saccharomyces cerevisiae virus L-A]
SQKFTLVGNPKVCFNEGSSYLEGIAKKYLTLDGGLAIDNILNELKSTCGIPGNAVTSHAYNITSWRWYDNHVALLMNMLR
AYHLQVLSEQGQYSAGSYPMYHDGHVKIKLDTPISEDDAPDSFKWPSDRTTDTYPDWAQFSESFPSIDVPYLDVRPLTVT
EVNFVLMMMSKWHRRTNLAIDYEAPALADKFAYRHAITVQDADEWIEGDRTDDQFRPPSSKVMMSALRKYVNHNRLYNQF
YTAAQLLAQIMMKPVPNCAEGYAWLMHDALVNLPKFGSVRGRYPFLLAGDAALIQATALEDWSAIMAKPELIFTYAMQVA
IALNTGLYLRRVKKTGFGTTVDDSYEDGAFLQPETFVQAAIACCTGQDAPLNGMSDVYV
>Virus|YP_009328932.1:44-428 major coat protein [Saccharomyces kudriavzevii virus L-A1]
NRVYGVSQKFTLVGNPTVCFNEGSSYLEGIAKKYLTLDGGLAIDNILNELKSTCGIPGNAVTSHAYNITSWRWYDNHVAL
LMNMLRAYHLQVLSEQGQYSAGAYPMYHDGHVKVKLDVAISEDAAPESFKWPGDRASDSFPEWAQFSESFPSIDVPYIDV
RPLTVTEVNFVLMMMSKWHRRTNLAIDYAAPTLADKFAYRHAITVQDADEWIEGDRTDDQFRPPSSKVMLSALRKYVNHN
RLYNQFYTAAQLLSQIMVKPVPNCAEGYAWLMHDALVNLPKFGSIRGRYPFLLAGDAALIQATALEDWSAIMAKPELVFT
YAMQVAVALNTGLYLRRVKKTGFGTTIDDSYEDGPFLQPETFVQAALACCTGQDAPLNGMSDVYV
>Virus|AYN80722.1:44-428 gag protein [Saccharomyces paradoxus virus L-A-66]
NRVYGVSQKFTLVGNPTVCFNEGSSYLEGIAKKYLTLDGGLAIDNILNELKSTCGIPGNAVTSHAYNITSWRWYDNHVAL
LMNMLRAYHLQVLTEQGQYSAGEYPMYHDGHIKIKLDVAMTDDSAPDIFKWPGDRATDSFPEWAQFSESFPSIDVPYIDV
RPLTVTEVNFVLMMMSKWHRRTNLAIDYEAPILADKFAYRHAITVQDADEWIEGDRTDDQFRPPSSKVMLSALRKYVNHN
RLYNQFYTAAQLLSQIMMKPVPNCAEGYAWLMHDALVNIPKFGSIRGRYPFLLAGDAALIQATALEDWSAIMAKPELIFT
YAMQVAVALNTGLYLRRVKKTGFGTTIDDSYEDGAFLQPETFVQAALACCTGQDAPLNGMSDVYV
>Virus|ATL63187.1:44-428 major virion coat protein [Saccharomyces paradoxus virus L-A-1939]
NRVYGVSQKFTLVGNPTVCFNEGSSYLEGIAKKYLTLDGGLAIDNILNELKSTCGIPGNAVTSHAYNITSWRWYDNHVAL
LMNMLRAYHLQVLTEQGQYSAGEYPMYHDGHVKIKLDVTVSDDSAPNGFKWPGDRTSDSFPEWAQFSESFPSIDVPYIDV
RPLTVTEVNFVLMMMSKWHRRTNLAIDYEAPVLADKFAYRHAITVQDADEWIEGDRTDDQFKPPSSKVMLSALRKYVNHN
RLYNQFYTAAQLLSQIMMKPVPNCAEGYAWLMHDALVNIPKFGSIRGRYPFLLAGDAALIQATALEDWSAIMAKPELIFT
YAMQVAVALNTGLYLRRVKKTGFGTTIDDSYEDGAFLQPETFVQAALACCTGQDAPLNGMSDVYV
>Virus|ATL63183.1:44-428 major virion coat protein [Saccharomyces paradoxus virus L-A-74]
NRVYGVSQKFTLVGNPTVCFNEGSSYLEGIAKKYLTLDGGLAIDNILNELKSTCGIPGNAVTSHAYNITSWRWYDNHVAL
LMNMLRAYHLQVLTEQGQYSAGEYPMYHDGHVKIKLDVAVSDDSAPNGFKWPGDRTSDSFPEWAQFSESFPSIDVPYIDV
RPLTVTEVNFVLMMMSRWHRRTNLAIDYEAPVLADKFAYRHAITVQDADEWIEGDRTDDQFKPPSSKVMLSALRKYVNHN
RLYNQFYTAAQLLSQIMMKPVPNCAEGYAWLMHDALVNIPKFGSIRGRYPFLLAGDAALIQATALEDWSAIMAKPELIFT
YAMQVAVALNTGLYLRRVKKTGFGTTIDDSYEDGAFLQPETFVQAALACCTGQDAPLNGMSDVYV
>Virus|QRN76668.1:23-427 gag-pol fusion protein [Torulaspora delbrueckii virus LA]
GTFTIYGRNRIDFKYDGLTFSRQLGVSQKFTLLGNPDVHQSESGSYLDGIAKKYLTLEGGLAIENVMSELRSNSGIPASA
VSAHAFNIASWRWYDNHVALLINMLRAYHLKVLDERGEFGAGHYPKYDDGHLAITVVPPTGALETDHFRWPFKRGEVLAP
EWAHHTEAMPTIEVPYIDVRPLTSVEVNFVLMMMCKWSRQTNLAIDFDLPNLTDRFAYRHTAKVTEADEWLMNERPDAAF
PVLSSKAMLSAIRKYVNHNRVYNHFETAAQILAQLMVKPLPNNAEGHAWLLHDPVVNIPKFGSVRGRYPFLLTGEASLVQ
ATALEDWSAIMGKPEIVFTYAVDHAIAVNTGLYLRRIKKTGMGTRVDDSYEDGVFLSPETFMAAAVACATGEDAPLNGMS
DVYVF
>Virus|ATL63179.1:44-428 major virion coat protein [Saccharomyces paradoxus virus L-A-21]
NRVYGVSQKFTLVGNPTVCFNEGSSYLEGIAKKYLTLDGGLAIDNILNELKSTCGIPGNAVTSHAYNITSWRWYDNHVAL
LMNMLRAYHLQVLTEQGQYSAGEYPMYHDGHIKIKLDVAMTDDSAPNGFRWPGDRASDSFPEWAQFSESFPSIDVPYIDV
RPLTVTEVNFVLMMMSKWHRRTNLAIDYEAPVLADKFAYRHAITVQDADEWIEGDRTDDQFKPPSSKVMLSALRKYVNHN
RLYNQFYTAAQLLSQIMMKPVPNCAEGYAWLMHDALVNIPKFGSIRGRYPFLLAGDAALIQATALEDWSAIMAKPELIFT
YAMQVAVALNTGLYLRRVKKTGFGTTIDDSYEDGAFLQPETFVQAALACCTGQDAPLNGMSDVYV
>Virus|ATL63193.1:44-428 major virion coat protein [Saccharomyces uvarum virus L-A-10560]
NRVYGVSQKFTLVGNPTVCFNEGSSYLEGIAKKYLTLDGGLAIDNILNELKSTCGIPGNAVTSHAYNITSWRWYDNHVAL
LMNMLRAYHLQVLTEQGQYSAGEYPMYHDGHVKIKLDVTVSDDSAPNGFKWPGDRTSDSFPEWAQFSESFPSIDVPYIDV
RPLTVTEVNFVLMMMSRWHRRTNLAIDYEAPVLADKFAYRHAITVQDADEWIEGDRTDDQFKPPSSKVMLSALRKYVNHN
RLYNQFYTAAQLLSQIMMKPVPNCAEGYAWLMHDALVNIPKFGSIRGRYPFLLAGDAALIQATALEDWSAIMAKPELIFT
YAMQVAVALNTGLYLRRVKKTGFGTTIDDSYEDGAFLQPETFVQAALACCTGQDAPLNGMSDVYV
>Virus|ATL63190.1:50-428 gag-pol fusion protein [Saccharomyces paradoxus virus L-A-1143]
SQKFTLVGNPTVCFNEGSSYLEGIAKKYLTLDGGLAIDNILNELKSTCGIPGNAVTSHAYNITSWRWYDNHVALLMNMLR
AYHLQVLTEQGQYSAGEYPMYHDGHVKIKLDVAVPDDSAPNGFKWPGDRTSDSFPEWAQFSESFPSIDVPYIDVRPLTIT
EVNFVLMMMSKWHRRTNLAIDYEAPVLADKFAYRHAITVQDADEWIEGDRTDDQFKPPSSKVMLSALRKYVNHNRLYNQF
YTAAQLLSQIMMKPVPNCAEGYAWLMHDALVNIPKFGSIRGRYPFLLAGDAALIQATALEDWSAIMAKPELIFTYAMQVA
VALNTGLYLRRVKKTGFGTTIDDSYEDGAFLQPETFVQAALACCTGQDAPLNGMSDVYV
>Virus|AMV49326.1:44-428 gag protein [Saccharomyces cerevisiae virus L-A-28]
NRVYGVSQKFTLVGNPTVCFNEGSSYLEGIAKKYLTLDGGLAIDNILNELKSTCGIPGNAVTSHAYNITSWRWYDNHVAL
LMNMLRAYHLQVLTEQGQYSAGEYPMYHDGHIKIKLDVAVADDSAPNGFRWPGDRVSDSFPEWAQFSESFPSIDVPYIDV
RPLTVTEVNFVLMMMSKWHRRTNLAIDYEAPVLADKFAYRHAITVQDADEWIEGDRTDDQFKPPSSKVMLSALRKYVNHN
RLYNQFYTAAQLLSQIMMKPVPNCAEGYAWLMHDALVNIPKFGSIRGRYPFLLAGDAALIQATALEDWSAIMAKPELIFT
YAMQVAVALNTGLYLRRVKKTGFGTTIDDSYEDGAFLQPETFVQAALACCTGQDAPLNGMSDVYV
>Virus|ATL63192.1:50-428 gag-pol fusion protein [Saccharomyces paradoxus virus L-A-62]
SQKFTLVGNPTVCFNEGSSYLEGIAKKYLTLDGGLAIDNILNELKSTCGIPGNAVTSHAYNITSWRWYDNHVALLMNMLR
AYHLQVLTEQGQYSAGEYPMYHDGHVKIKLDVAVPDDSAPDSFKWPGDRTSDSFPEWAQFSESFPSIDVPYIDVRPLTVT
EVNFVLMMMSRWHRRTNLAIDYEAPVLADKFAYRHAITVQDADEWIEGDRTDDQFKPPSSKVMLSALRKYVNHNRLYNQF
YTAAQLLSQIMMKPVPNCAEGYAWLMHDALVNIPKFGSIRGRYPFLLAGDAALIQATALEDWSAIMAKPELIFTYAMQVA
VALNTGLYLRRVKKTGFGTTIDDSYEDGAFLQPETFVQAALACCTGQDAPLNGMSDVYV
>Virus|AAA50320.1:44-428 capsid protein [Saccharomyces cerevisiae virus L-A]
NRVYGVSQKFTLVGNPTVCFNEGSSYLEGIAKKYLTLDGGLAIDNVLNELRSTCGIPGNAVASHAYNITSWRWYDNHVAL
LMNMLRAYHLQVLTEQGQYSAGDIPMYHDGHVKIKLPVTIDDTAGPTQFAWPSDRSTDSYPDWAQFSESFPSIDVPYLDV
RPLTVTEVNFVLMMMSKWHRRTNLAIDYEAPQLADKFAYRHALTVQDADEWIEGDRTDDQFRPPSSKVMLSALRKYVNRN
RLYNQFYTAAQLLAQIMMKPVPNCAEGYAWLMHDALVNIPKFGSIRGRYPFLLSGDAALIQATALEDWSAIMAKPELVFT
YAMQVSVALNTGLYLRRVKKTGFGTTIDDSYEDGAFLQPETFVQAALACCTGQDAPLNGMSDVYV
>Virus|ATL63186.1:50-428 gag-pol fusion protein [Saccharomyces paradoxus virus L-A-4650]
SQKFTLVGNPTVCFNEGSSYLEGIAKKYLTLDGGLAIDNILNELKSTCGIPGNAVTSHAYNITSWRWYDNHVALLMNMLR
AYHLQVLTEQGQYSAGEYPMYHDGHVKIKLDVSVPADSAPNGFKWPGDRTSDSFPEWAQFSESFPSIDVPYIDVRPLTVT
EVNFVLMMMSKWHRRTNLAIDYEAPVLADKFAYRHAITVQDADEWIEGDRTDDQFKPPSSKVMLSALRKYVNHNRLYNQF
YTAAQLLSQIMMKPVPNCAEGYAWLMHDALVNIPKFGSIRGRYPFLLAGDAALIQATALEDWSAIMAKPELIFTYAMQVA
VALNTGLYLRRVKKTGFGTTIDDSYEDGAFLQPETFVQAALACCTGQDAPLNGMSDVYV
>Virus|ATL63182.1:50-428 gag-pol fusion protein [Saccharomyces paradoxus virus L-A-45]
SQKFTLVGNPRVCFNEGSSYLEGIAKKYLTLDGGLAIDNVLNELKSTCGIPGNAVTSHAYNITSWRWYDNHVALLMNMLR
AYHLQVLTEQGQYSAGDYPMYHDGHVKIKLDTIFSEEAGPTSFAWPSDRTTDTYPDWAQFSESFPSIDVPYIDVRPLTVT
EVNFVLMMMSKWHRRTNLAIDYDAPTLADKFAYRHALTVQDADEWIEGDRTDDQFKPPSSKVMLSALRKYVNHNRLYNQF
YTAAQLLSQIMMKPVPNCAEGYAWLMHDALVNIPKFGSIRGRYPFLLAGDAALIQATALEDWSAIMAKPELIFTYAMQVA
VALNTGLYMRRVKKTGFGTTIDDSYEDGAFLQPETFVQAALACCTGQDAPLNGMSDVYV
>Virus|NP_620494.1:44-428 major coat protein [Saccharomyces cerevisiae virus L-A]
NRVYGVSQKFTLVGNPTVCFNEGSSYLEGIAKKYLTLDGGLAIDNVLNELRSTCGIPGNAVASHAYNITSWRWYDNHVAL
LMNMLRAYHLQVLTEQGQYSAGDIPMYHDGHVKIKLPVTIDDTAGPTQFAWPSDRSTDSYPDWAQFSESFPSIDVPYLDV
RPLTVTEVNFVLMMMSKWHRRTNLAIDYEAPQLADKFAYRHALTVQDADEWIEGDRTDDQFRPPSSKVMLSALRKYVNHN
RLYNQFYTAAQLLAQIMMKPVPNCAEGYAWLMHDALVNIPKFGSIRGRYPFLLSGDAALIQATALEDWSAIMAKPELVFT
YAMQVSVALNTGLYLRRVKKTGFGTTIDDSYEDGAFLQPETFVQAALACCTGQDAPLNGMSDVYV
>Virus|AHF27234.1:50-428 Gag-Pol [Saccharomyces cerevisiae virus L-A-2]
SQKFTLVGNPTVCFNEGSSYLEGIAKKYLTLDGGLAIDNILNELKSTCGIPGNAVTSHAYNITSWRWYDNHVALLMNMLR
AYHLQVLSEQGQYSAGSYPMYHDGHVKIKLDVPIDEDNAPDTFRWPSDRATDTYPDWAQFSESFPSIDVPYLDVRPLTVT
EVNFVLMMMSKWHRRTNLAIDYEAPALADKFAYRHAITVQDADEWIEGDRTDDQFRPPTAKVMLSALRKYVNHNRLYNQF
YTAAQLLAQIMMKPVPNCAEGYAWLMHDALVNIPKFGSIRGRYPFLLAGDAALIQATALEDWSAIMAKPELVFTYAMQVA
VALNTGLYLRRVKKTGFGTTIDDSYEDGAFLQPETFVQAALACCTGQDAPLNGMSDVYV
>Virus|AYN80723.1:50-428 gag-pol protein [Saccharomyces paradoxus virus L-A-66]
SQKFTLVGNPTVCFNEGSSYLEGIAKKYLTLDGGLAIDNILNELKSTCGIPGNAVTSHAYNITSWRWYDNHVALLMNMLR
AYHLQVLTEQGQYSAGEYPMYHDGHIKIKLDVAMTDDSAPDIFKWPGDRATDSFPEWAQFSESFPSIDVPYIDVRPLTVT
EVNFVLMMMSKWHRRTNLAIDYEAPILADKFAYRHAITVQDADEWIEGDRTDDQFRPPSSKVMLSALRKYVNHNRLYNQF
YTAAQLLSQIMMKPVPNCAEGYAWLMHDALVNIPKFGSIRGRYPFLLAGDAALIQATALEDWSAIMAKPELIFTYAMQVA
VALNTGLYLRRVKKTGFGTTIDDSYEDGAFLQPETFVQAALACCTGQDAPLNGMSDVYV
>Virus|YP_009328931.1:50-428 gag-pol fusion protein [Saccharomyces kudriavzevii virus L-A1]
SQKFTLVGNPTVCFNEGSSYLEGIAKKYLTLDGGLAIDNILNELKSTCGIPGNAVTSHAYNITSWRWYDNHVALLMNMLR
AYHLQVLSEQGQYSAGAYPMYHDGHVKVKLDVAISEDAAPESFKWPGDRASDSFPEWAQFSESFPSIDVPYIDVRPLTVT
EVNFVLMMMSKWHRRTNLAIDYAAPTLADKFAYRHAITVQDADEWIEGDRTDDQFRPPSSKVMLSALRKYVNHNRLYNQF
YTAAQLLSQIMVKPVPNCAEGYAWLMHDALVNLPKFGSIRGRYPFLLAGDAALIQATALEDWSAIMAKPELVFTYAMQVA
VALNTGLYLRRVKKTGFGTTIDDSYEDGPFLQPETFVQAALACCTGQDAPLNGMSDVYV
>Virus|ATL63184.1:50-428 gag-pol fusion protein [Saccharomyces paradoxus virus L-A-74]
SQKFTLVGNPTVCFNEGSSYLEGIAKKYLTLDGGLAIDNILNELKSTCGIPGNAVTSHAYNITSWRWYDNHVALLMNMLR
AYHLQVLTEQGQYSAGEYPMYHDGHVKIKLDVAVSDDSAPNGFKWPGDRTSDSFPEWAQFSESFPSIDVPYIDVRPLTVT
EVNFVLMMMSRWHRRTNLAIDYEAPVLADKFAYRHAITVQDADEWIEGDRTDDQFKPPSSKVMLSALRKYVNHNRLYNQF
YTAAQLLSQIMMKPVPNCAEGYAWLMHDALVNIPKFGSIRGRYPFLLAGDAALIQATALEDWSAIMAKPELIFTYAMQVA
VALNTGLYLRRVKKTGFGTTIDDSYEDGAFLQPETFVQAALACCTGQDAPLNGMSDVYV
>Virus|ATL63188.1:50-428 gag-pol fusion protein [Saccharomyces paradoxus virus L-A-1939]
SQKFTLVGNPTVCFNEGSSYLEGIAKKYLTLDGGLAIDNILNELKSTCGIPGNAVTSHAYNITSWRWYDNHVALLMNMLR
AYHLQVLTEQGQYSAGEYPMYHDGHVKIKLDVTVSDDSAPNGFKWPGDRTSDSFPEWAQFSESFPSIDVPYIDVRPLTVT
EVNFVLMMMSKWHRRTNLAIDYEAPVLADKFAYRHAITVQDADEWIEGDRTDDQFKPPSSKVMLSALRKYVNHNRLYNQF
YTAAQLLSQIMMKPVPNCAEGYAWLMHDALVNIPKFGSIRGRYPFLLAGDAALIQATALEDWSAIMAKPELIFTYAMQVA
VALNTGLYLRRVKKTGFGTTIDDSYEDGAFLQPETFVQAALACCTGQDAPLNGMSDVYV
>Virus|ATL63180.1:50-428 gag-pol fusion protein [Saccharomyces paradoxus virus L-A-21]
SQKFTLVGNPTVCFNEGSSYLEGIAKKYLTLDGGLAIDNILNELKSTCGIPGNAVTSHAYNITSWRWYDNHVALLMNMLR
AYHLQVLTEQGQYSAGEYPMYHDGHIKIKLDVAMTDDSAPNGFRWPGDRASDSFPEWAQFSESFPSIDVPYIDVRPLTVT
EVNFVLMMMSKWHRRTNLAIDYEAPVLADKFAYRHAITVQDADEWIEGDRTDDQFKPPSSKVMLSALRKYVNHNRLYNQF
YTAAQLLSQIMMKPVPNCAEGYAWLMHDALVNIPKFGSIRGRYPFLLAGDAALIQATALEDWSAIMAKPELIFTYAMQVA
VALNTGLYLRRVKKTGFGTTIDDSYEDGAFLQPETFVQAALACCTGQDAPLNGMSDVYV
>Virus|ATL63194.1:50-428 gag-pol fusion protein [Saccharomyces uvarum virus L-A-10560]
SQKFTLVGNPTVCFNEGSSYLEGIAKKYLTLDGGLAIDNILNELKSTCGIPGNAVTSHAYNITSWRWYDNHVALLMNMLR
AYHLQVLTEQGQYSAGEYPMYHDGHVKIKLDVTVSDDSAPNGFKWPGDRTSDSFPEWAQFSESFPSIDVPYIDVRPLTVT
EVNFVLMMMSRWHRRTNLAIDYEAPVLADKFAYRHAITVQDADEWIEGDRTDDQFKPPSSKVMLSALRKYVNHNRLYNQF
YTAAQLLSQIMMKPVPNCAEGYAWLMHDALVNIPKFGSIRGRYPFLLAGDAALIQATALEDWSAIMAKPELIFTYAMQVA
VALNTGLYLRRVKKTGFGTTIDDSYEDGAFLQPETFVQAALACCTGQDAPLNGMSDVYV
>Virus|AMV49327.1:50-428 gag-pol fusion protein [Saccharomyces cerevisiae virus L-A-28]
SQKFTLVGNPTVCFNEGSSYLEGIAKKYLTLDGGLAIDNILNELKSTCGIPGNAVTSHAYNITSWRWYDNHVALLMNMLR
AYHLQVLTEQGQYSAGEYPMYHDGHIKIKLDVAVADDSAPNGFRWPGDRVSDSFPEWAQFSESFPSIDVPYIDVRPLTVT
EVNFVLMMMSKWHRRTNLAIDYEAPVLADKFAYRHAITVQDADEWIEGDRTDDQFKPPSSKVMLSALRKYVNHNRLYNQF
YTAAQLLSQIMMKPVPNCAEGYAWLMHDALVNIPKFGSIRGRYPFLLAGDAALIQATALEDWSAIMAKPELIFTYAMQVA
VALNTGLYLRRVKKTGFGTTIDDSYEDGAFLQPETFVQAALACCTGQDAPLNGMSDVYV
>Virus|UUT40376.1:48-428 coat protein [Geotrichum candidum totivirus 2]
GSTQNYTWLGNSHAYLTECESSFDGLAKRYLTTEGVLSTDNIFAEVKANSGFQANILVTHSANVSSWKWYDNHVSLLVNL
LRFYTLVQLDEGAKLNTGKYPVYDDGHVKLDMNSCLPVPFGPVEFKWPGGRVADNYPIWNHATEYLPQNDAPFIDIRGLT
VEEARVILMMMGSWVRKTNYMLDFATPKLCEKVNYRYHTYITEPDTWLDSATDNGGNPVPKSAVIWSAMRKYVQFNRLHN
QFFTATSIVSQLMVRPLPDTAESNVWLKYSPMVKLPTFGSIRGRYPFLNQGEASLIQAKALEDWGAIMAKPELIFTYGLL
LSSCFCLGVAARFIKTYVFEDNLDDRYDYSAFDAPETFFAACVTEATGLDTPLNGMADVYV
>Virus|UUT40376.1:432-578 coat protein [Geotrichum candidum totivirus 2]
ELTEVQILTELDAEVREPSGYNIVDGRLVVRGMPTIGSPYLTYPISPFEQVGPYNGAYQMPKPLRQVRGGSYFSVYDGWK
LAWAARICGYDTMISVPGLTNGPMKYYSPNENSWSHLLHTCAVNDTKEILITSFERRAHHFIELPQL
>Virus|NP_620493.1:50-428 ssRNA-binding protein [Saccharomyces cerevisiae virus L-A]
SQKFTLVGNPTVCFNEGSSYLEGIAKKYLTLDGGLAIDNVLNELRSTCGIPGNAVASHAYNITSWRWYDNHVALLMNMLR
AYHLQVLTEQGQYSAGDIPMYHDGHVKIKLPVTIDDTAGPTQFAWPSDRSTDSYPDWAQFSESFPSIDVPYLDVRPLTVT
EVNFVLMMMSKWHRRTNLAIDYEAPQLADKFAYRHALTVQDADEWIEGDRTDDQFRPPSSKVMLSALRKYVNHNRLYNQF
YTAAQLLAQIMMKPVPNCAEGYAWLMHDALVNIPKFGSIRGRYPFLLSGDAALIQATALEDWSAIMAKPELVFTYAMQVS
VALNTGLYLRRVKKTGFGTTIDDSYEDGAFLQPETFVQAALACCTGQDAPLNGMSDVYV
>Virus|Q87022.2:50-428 RecName: Full=Probable RNA-directed RNA polymerase; AltName: Full=Gag-Pol protein [Saccharomyces cerevisiae virus L-A]
SQKFTLVGNPTVCFNEGSSYLEGIAKKYLTLDGGLAIDNVLNELRSTCGIPGNAVASHAYNITSWRWYDNHVALLMNMLR
AYHLQVLTEQGQYSAGDIPMYHDGHVKIKLPVTIDDTAGPTQFAWPSDRSTDSYPDWAQFSESFPSIDVPYLDVRPLTVT
EVNFVLMMMSKWHRRTNLAIDYEAPQLADKFAYRHALTVQDADEWIEGDRTDDQFRPPSSKVMLSALRKYVNHNRLYNQF
YTAAQLLAQIMMKPVPNCAEGYAWLMHDALVNIPKFGSIRGRYPFLLSGDAALIQATALEDWSAIMAKPELVFTYAMQVS
VALNTGLYLRRVKKTGFGTTIDDSYEDGAFLQPETFVQAALACCTGQDAPLNGMSDVYV
>Virus|UHS72451.1:45-428 MAG: putative coat protein [Totiviridae sp.]
RNLGTAQAYTYVGEVIPVIVGGSSSLAGIDRRLLTTDGSVNVENVISTLRTNNGVTAQNAYAHGVNITNWKWEDNHVSLL
INMLRAHQLKKLEECGMMGKGMLPEYNDGHVRIGAEGDIDSSSPYRFEWPCAKDVDLMPDWAQYAEAFPNIDIPYIDLRG
NTAAEAEFILMMTCGWRRASNLIADFELPRLTDRLAYRSFYPLVKPDQWVSGELSDEDYPTPSSKVIWSAFRKYVVQNKL
YNQAFTAMYLFAQFSVRPIGNSAEGMLWTKTAPTLVLPRFKSVRGRYPFLLDGEGALIQAGALDDWNAAIRSDDTINTAS
VILSTLINVGLYSRLFKGVIDGSGVDDNYDFSLFLKPETFIASSLAYASGIEAPLNGMDGAFLY
>Virus|YP_009507832.1:34-429 capsid protein [Tuber aestivum virus 1]
LNLAYDNLDFNRVYSSKQDYTWLGKAAAFIVEAELSLDGIAKQYLTLDGAINFDNVLAELRTGAGLQTTNVSNHSVSVSS
WRWYDNHVTLLFNLLRLYVMADLQLKGPITTGSYPKYDDGHVEIDLNAGLPLPDETIVWSWPGSKNSLNYPEWGNFTEYM
PLNDEAYIDVGGLLPEEVKMVLMATGAWERQTNFKLDFPTPKLAERIYYRYPSKVTMIDDWLDGEIPDINFGLPNPKVVW
NAIRKYVTTNNLYNQFYSAAAIINQVMLTPLPDSAEGMSWLIHEAQVVLPKFGSVRGRYPFLLRGEGALIQAKALEDWTM
LQTNPNLLFSTSMVTASLFNIGLAVRDSMLRGIANDSLSGVDTSLFQQPELAWAAAVSLACGIDVPLNGMSNCYVY
>Virus|UNY77799.1:45-428 capsid protein [Pichia membranifaciens virus L-A]
RNFGAAQEYTYVGTLNPVIVGGSSSLAGIDRKLLTTDGSVNVENVISTLRTNNGVTAQNAYAHGVNITNWKWEDNHVTLL
INMLRAHQLKKLEECSTMGKGGLREYNDGHVRIAAWGDTEASSKFVFEWPCKQDVDEMPDWAQYAEAFPNIDIPYIDLRG
NTAAEAEFILMMTCGWKSSSNYISDFDLPRLTDRLAYRSFYPLTRPDQWVSGELSDEDFPTPPSKVIWSAFRKYVVQNKL
YNQAFTAMYLFAQFSVRPVGNSAEGMLWTRAEPTLVLPKFKSVRGRYPFLLDGEGALIQAGALDDWNQAIRSDDSLNTAS
VILSTLLNVGLYSRLFRGVVDGSGVDDNYDFSLFLKPETFVASSLAYASGIEAPLKGMDGAFLY
>Virus|UHS72452.1:45-428 MAG: putative gag-pol fusion protein [Totiviridae sp.]
RNLGTAQAYTYVGEVIPVIVGGSSSLAGIDRRLLTTDGSVNVENVISTLRTNNGVTAQNAYAHGVNITNWKWEDNHVSLL
INMLRAHQLKKLEECGMMGKGMLPEYNDGHVRIGAEGDIDSSSPYRFEWPCAKDVDLMPDWAQYAEAFPNIDIPYIDLRG
NTAAEAEFILMMTCGWRRASNLIADFELPRLTDRLAYRSFYPLVKPDQWVSGELSDEDYPTPSSKVIWSAFRKYVVQNKL
YNQAFTAMYLFAQFSVRPIGNSAEGMLWTKTAPTLVLPRFKSVRGRYPFLLDGEGALIQAGALDDWNAAIRSDDTINTAS
VILSTLINVGLYSRLFKGVIDGSGVDDNYDFSLFLKPETFIASSLAYASGIEAPLNGMDGAFLY
>Virus|UNY77798.1:45-428 Gag-Pol fusion protein [Pichia membranifaciens virus L-A]
RNFGAAQEYTYVGTLNPVIVGGSSSLAGIDRKLLTTDGSVNVENVISTLRTNNGVTAQNAYAHGVNITNWKWEDNHVTLL
INMLRAHQLKKLEECSTMGKGGLREYNDGHVRIAAWGDTEASSKFVFEWPCKQDVDEMPDWAQYAEAFPNIDIPYIDLRG
NTAAEAEFILMMTCGWKSSSNYISDFDLPRLTDRLAYRSFYPLTRPDQWVSGELSDEDFPTPPSKVIWSAFRKYVVQNKL
YNQAFTAMYLFAQFSVRPVGNSAEGMLWTRAEPTLVLPKFKSVRGRYPFLLDGEGALIQAGALDDWNQAIRSDDSLNTAS
VILSTLLNVGLYSRLFRGVVDGSGVDDNYDFSLFLKPETFVASSLAYASGIEAPLKGMDGAFLY
>Virus|YP_009170671.1:183-383 capsid protein [Maize-associated totivirus 1]
PRARQAARVTVACPLLPFPGVPTLLLPTQCTPYPIPFELAGKFDDTMGRFDRRGTRLKIDVAWRVMNFLQDQSYTWQCEY
RGTRIGQQEYVRGRYSNMIWPVLYQPEDNDEDVVLRRITEVGLPDVPLPPMHNEFFKGKSVEYKYQSIRRGLAARFRGAK
IDISSYGAHVPVLKKISTVTYAVNEGLRTVRGFIERAAQDF
>Virus|YP_009170671.1:1-161 capsid protein [Maize-associated totivirus 1]
MDTFVRHFFKEVTTPGVPFVLDDACHTWTYFQGFKTVVTGDASKSSARDIYQAMTPLGMLETAFESMGSNYDGLTKNYLT
PEGAINYSNIHDTLKQSGGMNNQELSTFMAFCQTISWHDNHVTLLFNMLRYVILMKSKESKQNLNGALGRFQEDFLEINM
D
>Virus|YP_009170670.1:183-384 ORF1-ORF2 fusion protein [Maize-associated totivirus 1]
PRARQAARVTVACPLLPFPGVPTLLLPTQCTPYPIPFELAGKFDDTMGRFDRRGTRLKIDVAWRVMNFLQDQSYTWQCEY
RGTRIGQQEYVRGRYSNMIWPVLYQPEDNDEDVVLRRITEVGLPDVPLPPMHNEFFKGKSVEYKYQSIRRGLAARFRGAK
IDISSYGAHVPVLKKISTVTYAVNEGLRTVRGFIERAAQDFS
>Virus|YP_009170670.1:1-161 ORF1-ORF2 fusion protein [Maize-associated totivirus 1]
MDTFVRHFFKEVTTPGVPFVLDDACHTWTYFQGFKTVVTGDASKSSARDIYQAMTPLGMLETAFESMGSNYDGLTKNYLT
PEGAINYSNIHDTLKQSGGMNNQELSTFMAFCQTISWHDNHVTLLFNMLRYVILMKSKESKQNLNGALGRFQEDFLEINM
D
>Virus|QUE40562.1:38-449 coat protein [Tea-oil camellia-associated totivirus 1]
FNGRRENLRREYVQTMTWYGKSKGEFGAEINDTSGMSTRCLLPDGQVSVNKLVDVIRSDGAQTESAIGSYFSRAKSWDWC
DSQVGLLVNMVRYAMIMKLEEIGDVKNGEDYKWDDYSQDGIIVNRSNMMKPIKKGDFFWPGGEFADGYPETCVIAGELYH
HSDDSINVAMLKQFEARFVILMLGKWKRQTNYLLDFELDKLVDRIMFRADKNDDIPNLTEWTKEEEGDEFYDEVPKRLTS
EEAWNVVFKYVKANRLYRQYWQAMCIINQVTAQFMPDGIEAQAWLDNEIGIKIPKFRACRGRLTFLIKDKPALLGDREYY
SWLNTSKYIESNLMAGIIMAQLIETGIGVINMRQNMEYENPKMTLGMNERTRPGSGMVWAVSEAVKMIEPSLANRDSYLF
FDTEITSWNKER
>Virus|QUE40562.1:474-626 coat protein [Tea-oil camellia-associated totivirus 1]
IAVPILPMPGIPTMLMPIHPFPKQDPLALSGVIRNGEDRRIHESGKLTVTPYQAWESAWFSSMTGRTIRPISAHGFYSAE
IYKPEDNFKWVWPLPRNKLYREEKISFVKHTDVKPRRGVRISKLPALTDIYPDFELTYNGKVISKGTIRSKEK
>Virus|AOX47617.1:20-191 coat protein, partial [Pterostylis totivirus-like]
AFQPMTAAGLAHCNIVGGVSSLDGLNRVMLTPEGTINLDSIGDTLKRVSGLQTALWSAHMGLATRWDWGDNHVTLLYNML
RFTFLRQWSTNAGNLNISLGVYTDGHVDIDRDQWWPREYPAANDWEWPGGRSEEDYPLYQQINAPIVDNDDPTVDLRGLN
VIEARFVLLMMG
>Virus|UHK03128.1:28-233 hypothetical protein SaTV5_gp2 [Sanya totivirus 5]
PTRDINLRVSWLPIRGVPTYLMPLRCFDEDTPFALCGKFGPHAADKYYNRRMVMTLEETWNVVALYRLCGYDVELLSTES
TDRWRPYAPNDTQLIWPHYNDPDKLSKRYSVRAIHQREKHFIDLPDITNVTLRTHEFSYKVEIVGRGLVKPENAREYLDI
ADGTVTTVTVDDFRPTYAIAASISRLRGYIVKNDPGFQYVEHVQGG
>Virus|UGX62519.1:40-215 major coat protein, partial [Saccharomyces cerevisiae virus L-A]
NRVYGVSQKFTLVGNPKVCFNEGSSYLEGIAKKYLTLDGGLAIDNILNELKSTCGIPGNAVTSHAYNITSWRWYDNHVAL
LMNMLRAYHLQVLSEQGQYSAGSYPMYHDGHVKIKLDTLIEEDAAPDLFKWPSDRTADTYPDWAQFSESFPSIDVPYLDV
RPLTVTEVNFVLMMMS
>Virus|UGX62514.1:40-215 major coat protein, partial [Saccharomyces cerevisiae virus L-A]
NRVYGVSQKFTLVGNPKVCFNEGSSYLEGIAKKYLTLDGGLAIDNILNELKSTCGIPGNAVTSHAYNITSWRWYDNHVAL
LMNMLRAYHLQVLSEQGQYSAGSYPMYHDGHVKIKLDTPISEDDAPDSFKWPSDRTTDTYPDWAQFSESFPSIDVPYLDV
RPLTVTEVNFVLMMMS
>Virus|UGX62515.1:40-215 major coat protein, partial [Saccharomyces cerevisiae virus L-A-2]
NRVYGVSQKFTLVGNPTVCFNEGSSYLEGIAKKYLTLDGGLAIDNILNELKSTCGIPGNAVTSHAYNITSWRWYDNHVAL
LMNMLRAYHLQVLSEQGQYSAGSYPMYHDGHVKIKLDVPIDEDNAPDTFRWPSDRATDTYPDWAQFSESFPSIDVPYLDV
RPLTVTEVNFVLMMMS
>Virus|UGX62516.1:40-215 major coat protein, partial [Saccharomyces cerevisiae virus L-A-2]
NRVYGVSQKFTLVGNPTVCFNEGSSYLEGIAKKYLTLDGGLAIDNILNELKSTCGIPGNAVTSHAYNITSWRWYDNHVAL
LMNMLRAYHLQVLSEQGQYSAGSYPMYHDGHVKIKLDVPIDEDNVPDTFRWPSDRATDTYPDWAQFSESFPSIDVPYLDV
RPLTVTEVNFVLMMMS
>Virus|QJA42330.1:58-379 capsid protein [Malassezia restricta virus MrV40L]
ISPFGFLQCDFVDEVSSNAGLNVRFLNDLGRVDETCIADYLSKQSHFRKNVISEIAPTMASLCSESHVAVLMNLLRVSVI
LRSDPMNFEVKPKDLFYDDGHINISYENFLKRNFPRWNGLQFEGFIPIEHFDENKALTDNTYCPNLENLSSREYNIFTTL
LGAIECDYPLRIAFNTPKLVEKLTLPPRSKHGIGAEPVYDMSAIEVENVLRKYIFANRVQSDFDLAYHIVVTAMYAPLPR
CAEAHGWITPVGKITLPATCSIRGVIPHLTQGSAYEPYPEKLLTWAGYANNPSRMQVHAIAACEAYYTGLFEILTASPGG
VE
>Virus|ACB98705.1:4-146 capsid polypeptide, partial [Debaryomyces hansenii virus JB-2008]
IVAQVMLTVYPDTAEGMTWLTHVPEVHLPKFGSVRGRYPFLNSGEAAFIQAKALEDWAALIAKPELLFTYGMMLASTLNI
GLAVRDAKASLLIGEDKSSFDDTLFLTPETFFASAVSLATGLDAPLNGMGDVYVFYPELVNIN
>Virus|QJA42332.1:58-367 polyprotein [Malassezia restricta virus MrV40L]
ISPFGFLQCDFVDEVSSNAGLNVRFLNDLGRVDETCIADYLSKQSHFRKNVISEIAPTMASLCSESHVAVLMNLLRVSVI
LRSDPMNFEVKPKDLFYDDGHINISYENFLKRNFPRWNGLQFEGFIPIEHFDENKALTDNTYCPNLENLSSREYNIFTTL
LGAIECDYPLRIAFNTPKLVEKLTLPPRSKHGIGAEPVYDMSAIEVENVLRKYIFANRVQSDFDLAYHIVVTAMYAPLPR
CAEAHGWITPVGKITLPATCSIRGVIPHLTQGSAYEPYPEKLLTWAGYANNPSRMQVHAIAACEAYYTGL
>Virus|UHS72517.1:58-366 MAG: capsid protein [Totiviridae sp.]
LSPFGVLNAEVVRDPPNYDGINARFFNDYGEIDERAIAETLRLKGIYRVNVIADIAPAIAASLSENHVAVLVNMLRLIII
KRSDENEFKFKNDDLFYDDGHLAISYRNFLKRDFNEKLELTFRDDVLVDRFDENSIISDDFFCPNIENLSHKEYSIFMMM
LNAIKCDYPLRLAFSSPRLVNKLTLPTVSKHGTYYDYVENFSAGELEQIMRKYIFANRLEASFDLAYLTVATAMYAPLPR
AIEANGWVSPVNSIKLPAVGSIRGLLPEMTSGQPLSRNPQRNLTWMNYKLSPGRIAIHAIAVCEAIYTG
>Virus|UHS72518.1:58-367 MAG: polyprotein, partial [Totiviridae sp.]
LSPFGVLNAEVVRDPPNYDGINARFFNDYGEIDERAIAETLRLKGIYRVNVIADIAPAIAASLSENHVAVLVNMLRLIII
KRSDENEFKFKNDDLFYDDGHLAISYRNFLKRDFNEKLELTFRDDVLVDRFDENSIISDDFFCPNIENLSHKEYSIFMMM
LNAIKCDYPLRLAFSSPRLVNKLTLPTVSKHGTYYDYVENFSAGELEQIMRKYIFANRLEASFDLAYLTVATAMYAPLPR
AIEANGWVSPVNSIKLPAVGSIRGLLPEMTSGQPLSRNPQRNLTWMNYKLSPGRIAIHAIAVCEAIYTGF
>Virus|QNJ34608.1:72-379 capsid protein [Malassezia sympodialis mycovirus]
TPNFSGTNVRFINDSGRIDERCVYDTLKLQSYFRTSVINSIAPLIATIGGENHVSVLVNMLRVSRILKSNPKEFEVKPDD
LFYDDGHLNISYRNFLKRDFESFTGLRFQPTLLVNRFDDNVGYPSNIYCPNLENLTSREFNIFCTLICEINCNYPLRIAF
SSPSLVDTLYLPGHSKHSVNYDLVNNMTATEVDIVLRKYVFANRVASDFDLAYLIVVNAMYAPLPRAAEAHGWLSPVNNI
YLPKVESVRGIIPQLTEGSPYEPHPDRLLTWAGYSNNPGRMMIHALATIEAFYTGLFEILTANPHGVE
>Virus|UWL52182.1:32-331 putative coat protein [Exobasidium gracile totivirus 2-2]
FKVVLNTGAGSAPIKRKYNPFTDFTAIGNVGVRMSFPLCDWRGVNNAVIDDSGNADIDLLLAAARTSSSLPREGALDLAA
NPTAWLRNDSQLSLLVTLLSLYYVRKYHETDLTKEDIIDPEYADGHVQVKLTEKFTDKSNTTRDGTYDWRKPEINISTWD
QTSVQNPPTMPVLYVRGMTIDEVRIIMTALGGKQRTTPLAFDLEIPRLASIVCLAWDGQAKTGGWHCDVKVRSNVVLRTL
IKYVTQNRMYGTFEAALGIYHQVCLNPVPDTAEGQAWTTRKRDVILPEFDASRGTLATML
>Virus|QNJ34610.1:72-379 polyprotein [Malassezia sympodialis mycovirus]
TPNFSGTNVRFINDSGRIDERCVYDTLKLQSYFRTSVINSIAPLIATIGGENHVSVLVNMLRVSRILKSNPKEFEVKPDD
LFYDDGHLNISYRNFLKRDFESFTGLRFQPTLLVNRFDDNVGYPSNIYCPNLENLTSREFNIFCTLICEINCNYPLRIAF
SSPSLVDTLYLPGHSKHSVNYDLVNNMTATEVDIVLRKYVFANRVASDFDLAYLIVVNAMYAPLPRAAEAHGWLSPVNNI
YLPKVESVRGIIPQLTEGSPYEPHPDRLLTWAGYSNNPGRMMIHALATIEAFYTGLFEILTANPHGVE
>Virus|UWL52184.1:32-331 fusion protein [Exobasidium gracile totivirus 2-2]
FKVVLNTGAGSAPIKRKYNPFTDFTAIGNVGVRMSFPLCDWRGVNNAVIDDSGNADIDLLLAAARTSSSLPREGALDLAA
NPTAWLRNDSQLSLLVTLLSLYYVRKYHETDLTKEDIIDPEYADGHVQVKLTEKFTDKSNTTRDGTYDWRKPEINISTWD
QTSVQNPPTMPVLYVRGMTIDEVRIIMTALGGKQRTTPLAFDLEIPRLASIVCLAWDGQAKTGGWHCDVKVRSNVVLRTL
IKYVTQNRMYGTFEAALGIYHQVCLNPVPDTAEGQAWTTRKRDVILPEFDASRGTLATML
>Virus|QJW70340.1:45-367 coat protein [Erysiphe necator associated totivirus 8]
HQFNRRGALFSNMLSPFGILKAHMVEDVANFSGTNVRFINDDGRIDEKCIFDALKLNSYFRTNTIAAISPLIATLGSENH
VSVLINMLRVSRILKSKPADFEVKPTDLFYDDGHLNISYGNFLKRSFEPWTGLNFNQSFIIVRYDENETIHPDFYCPNLE
NLTAREFNIFCTLIGEIECSYPLRIAFGSQSLVNTLYLPATTKHGVNYEIVNNMTDVEVDIVMRKYIFANRVSSDFDLAY
LTVVNAMFAPLPRSAEAHGWISPVGQIYLPKVSSVRGFMGQLTQGSPYEPHPDRALTWAGYANQPDRMLIHAIAACEAFY
TGL
>Virus|ABO27241.1:44-160 major coat protein, partial [Saccharomyces cerevisiae virus L-A]
NRVYGVSQKFTLVGNPKVCFNEGSSYLEGIAKKYLTLDGGLAIDNILNELKSTCGIPGNAVTSHAYNITSWRWYDNHVAL
LMNMLRAYHLQVLSEQGQYSAGSYPMYHDGHIKIKLD
>Virus|QJW70338.1:43-379 coat protein [Erysiphe necator associated totivirus 7]
HERAHERNGALFSNVMSPFGRLDIRVVQDTASFDGINAKAINEYGSLDENMVNEMLKMSGRYRPGVTIGLAGDIAGEMLE
NHVGVLFNLLRMKVMKEVDMNKLVFKQDDIFYDDGHVSQTYRQYLNDDFSETMKIEFNENLPVIQLMESSVMNSQDYCIS
TTGMNQKDLSILAMALAGWKCDYPIRLFSGCQPLCGKLAIPQSSRLRADYDIVDFTARDVDTVIKKLVMANRIGAHFDIA
YSLVVMSMFTPVPRSIEANAWVSPSHTFNVPKACSIRGLIPELTSGIAYYPRPSTLATWEMYKADPYRMYIHGIAVCEAT
YAGLFEVITSSSGNMEN
>Virus|QJW70336.1:58-378 coat protein [Erysiphe necator associated totivirus 6]
MSPFGRLDIKVVNDTANFDGFNAKTINEYGSIDENMLNEMMKMSGRYRPGVTMGMASDIASEMMENHVGVVFNLLRMKIM
KEVDMKQLVFKQDDVFYNDGHVSQSYKQYLCDDFSENFKVEFNENLPVMQAMETSIMNASDYCISTTGMNQKDLSILAMA
LAGWKCDYPIRLFSGSPQICGRFVLPQHSKLRADYDIVDFSARDVDSVIKKLVMANRIGPHFDIAYALVVMSMFTPVPRS
IESNAWVSPSHIFNIPKASSIRGMIPELTSGVAFYPRPSSLATWEMYKTDPYRMYVHGLAVCEATYAGLFEVITASRGNM
E
>Virus|UHS72494.1:43-334 MAG: putative gag protein [Totiviridae sp.]
SKRKFLSQDKYTALGDVRVEIVEPVHDPRGYNAEVIDETGDLKPELFVSKARSQGGLSKNAVMSLHADAESYLWDDSQIG
LLVALLSTYYTLTAVENKVPANPIHYDDGHVSADLLDQIAEAPADANWWTDEEVNISEWDQRMADEPDVKNILFTTGLTP
KHIYVLEKHLSGRNKTTRFAFDLAFPRLTEAAAFTHAPPSPYGNPGEIKAADVLSTINAYVEVNRLHGAFEAAYAIYLQL
AVTPIPDTAEGLVWLIRRRYVKLPAFRAHRGLYAFFLRDKPYGLSSATSASW
>Virus|UWL52191.1:1-267 putative coat protein [Exobasidium gracile totivirus 1-2]
MSFPLCDWRGVNNAVIDDSGNADIDLLLAAARTSSSLPREGALDLAANPTAWLRNDSQLSLLVTLLSLYYVRKYHETDLT
KEDIIDPVYADGHVQVKLTEKFTDKPNTTRDGTYDWRKPEINISTWDQTSVQNPPTMPVLYVRGMTIDEVRIIMTALGGK
QRTTPLAFDLEIPRLASIVCLAWDGQAKTGGWHCDVKVKSNVVLRTLIKYVTQNRMYGTFEAALGIYHQVCLNPVPDTAE
GQAWTTRKRDVILPEFDASRGTLATML
>Virus|UHS72495.1:43-321 MAG: putative gag-pol fusion protein, partial [Totiviridae sp.]
SKRKFLSQDKYTALGDVRVEIVEPVHDPRGYNAEVIDETGDLKPELFVSKARSQGGLSKNAVMSLHADAESYLWDDSQIG
LLVALLSTYYTLTAVENKVPANPIHYDDGHVSADLLDQIAEAPADANWWTDEEVNISEWDQRMADEPDVKNILFTTGLTP
KHIYVLEKHLSGRNKTTRFAFDLAFPRLTEAAAFTHAPPSPYGNPGEIKAADVLSTINAYVEVNRLHGAFEAAYAIYLQL
AVTPIPDTAEGLVWLIRRRYVKLPAFRAHRGLYAFFLRD
>Virus|UWL52193.1:1-267 fusion protein [Exobasidium gracile totivirus 1-2]
MSFPLCDWRGVNNAVIDDSGNADIDLLLAAARTSSSLPREGALDLAANPTAWLRNDSQLSLLVTLLSLYYVRKYHETDLT
KEDIIDPVYADGHVQVKLTEKFTDKPNTTRDGTYDWRKPEINISTWDQTSVQNPPTMPVLYVRGMTIDEVRIIMTALGGK
QRTTPLAFDLEIPRLASIVCLAWDGQAKTGGWHCDVKVKSNVVLRTLIKYVTQNRMYGTFEAALGIYHQVCLNPVPDTAE
GQAWTTRKRDVILPEFDASRGTLATML
>Virus|QGY72631.1:13-332 putative coat protein [Plasmopara viticola lesion associated toti 3]
GFSKEFEPRFEQGRFTLVNRSVAKANQGGHEYATNLELSTNFQIAGMKPTARAGLPETDLSGINKKYIDDSGVYNMNLAL
DEFTRKAPGMRMTRIEAEAFAKSSITTDSHEAFIYNMLVSWIKALIYNDTSGKEGKFHVKQSAYSDSHVTVGVKGQVSDV
LHEIELGPPVQDYNSETPFVMRNSTNYWLSPYVIRISNKSVKQAAFYYSHTFGRDGDSPLNVDIPIPGLDMHQTLIEPTA
GSLPAIVDFEEVPWDRPDIIWTWIKDYVSLNRVEGAFASAFETLASVHSQPMPSYQESAHWHKSKQNLTLAPFTPTRARI
>Virus|UHS72408.1:74-347 MAG: putative coat protein [Totiviridae sp.]
LFDGVNNQIIDPDTGFPVENLITKVLNTSWDKETKTNINRVKMFMNSPYDNAVSALYNMLRLMYIKKYEEIHGNTPITQQ
DIVYDDGHVRMNMQQVFNMHDDWSFDDTMWPVMVNIRTIATDHNNIMDGQAEGPVDMAHSHFIINTSGLTTKDIIVIRTA
LSEFDFDDAPLRLFHNSPRLNDNLWIQMTGSRNVSRNTSLTIGDLSYSDIGMAIRRLVTTHRLQADFDIAYAMVAQVLYG
HVPRSAESMIWWSKSNTMKLPYSGLIRGGITAML
>Virus|YP_009182175.1:8-212 capsid protein [Red clover powdery mildew-associated totivirus 2]
TCVDNVTSLLYNLLRMYYILENKNLSVKKTDSYYDDGHLSVDMGDVFGVGERSKRITDVRFNPCRAHRYDAETYFLNFSG
EPVLHMANANALSSGILATALGEWSSETPYAISHPSPALAQNIIINTRGGVSQDEIESFNQITTNDVLKVIKDIVESNRY
HAQFELAYLMLAQLLFTLKPRSAEALIWMHGTPLMQLPKFMTFRG
>Virus|QIP68045.1:122-397 coat protein [Erysiphales associated totivirus 1]
DNVVGVLVNLLRVWILYDNDMGALKITNGTKLYDDGHVSVNAKDYYKTDIPDAFDMQFSNDVGVNVFNENTAIVPNMFCP
NVSNLTAREVGILVKLCGTISCRYPVRLAFSSPRLTNMIYLQPGIAHEMAISISNFSSVEVLNILYKFVVANRVEAQFDI
AYHMIVTSMYKPVARCVETNGWLSPVDMISLPQAESVRGVAAEITSGRPYTPRPDAVLTWSNFQRNTRRIYVHAIAVCEA
MYTGIFEILTSTNIDNCDRWQIVGIHGVSDAVPYRV
>Virus|YP_009507830.1:58-379 capsid [Scheffersomyces segobiensis virus L]
LSPFGVFNAEVVRDPPIFDGINARFFNDYGEIDERAIAETLRLKGTYRPNVIAELAPTIASCNSENHVSVLVNLLRFSII
KRSDPKDFKFVNDDLFYDDGHLAVSYKNYLKREFNEELVFIFREGIQIERFSESTVVGDDFYCPNIENLSAREFNILLTL
LGSIKCDYPLRLAFSTPRLVDKLVLPLTTKHASYYEVVNDFTANEVDQIIRKYIFANRVETAFDLAYLIVVTAMFAPLPR
AIEANGWVSPVNLIKLPNVGSVRGLMPEMTGGQPLSKSPQKALTWLNYKQSPGRIAIHAIAACEAYYTGFFEVLTASPNG
IE
>Virus|YP_009507829.1:58-379 polyprotein [Scheffersomyces segobiensis virus L]
LSPFGVFNAEVVRDPPIFDGINARFFNDYGEIDERAIAETLRLKGTYRPNVIAELAPTIASCNSENHVSVLVNLLRFSII
KRSDPKDFKFVNDDLFYDDGHLAVSYKNYLKREFNEELVFIFREGIQIERFSESTVVGDDFYCPNIENLSAREFNILLTL
LGSIKCDYPLRLAFSTPRLVDKLVLPLTTKHASYYEVVNDFTANEVDQIIRKYIFANRVETAFDLAYLIVVTAMFAPLPR
AIEANGWVSPVNLIKLPNVGSVRGLMPEMTGGQPLSKSPQKALTWLNYKQSPGRIAIHAIAACEAYYTGFFEVLTASPNG
IE
>Virus|UUG74261.1:110-330 MAG: hypothetical protein, partial [XiangYun toti-like virus 8]
HIRSLTHRDCHTSYLYNMLITWGKAMLYKMNGDEDEILRVRCSPYQSEHVTVGLPDLRDRVYEIPIDTPYDGQAAPQMRR
TDANYFLRPYILHYSAATPEQEWFYLLHVPSRNQVSELNFDFAVPGINNADTILLDPIDPHGPEVDAEAAERVPWGDPDT
IWKWILDYVSLNRLEQQFASTLELFGSMFFHPIWSSAEACQWQVCDLVAVLGTFEPTRARL
>Virus|BDF97661.1:112-353 capsid protein [Syncephalastrum racemosum totivirus 1]
LNRQTQADSHEAFIYNMLVSWLKARMYRDSRGDDDTFSVTTHPYRDSHYVIDLGQGLNPHQIDIEIGLPVTPDRIQDANW
ALRTKDNYWSRPYVLMYNGSSELQETFYLSHVLGRTEVSDLNFDFFIPPLPANQLLLQPFNGREFLPDNFQDIPWDQPET
LWMWIFDYVKVNRVEQAFAAAFELLGSLAYQPQPSSAEASVWRECTLAPTLARFSPTRARFSTVLEGEPFKPYALADEFL
VN
>Virus|QIP68068.1:122-366 coat protein [Erysiphales associated totivirus 13]
DNCVGVLINLLRMSVITDNDTSKFVIKPKTFAYDDGHVTLTNERLYKGKTFTENFSINFANDVMITRYSENVVPTDNMYM
PNVANMTPKEIGILAKLSGTITCDHPLRLGFSSGKLNSVMYVPENAVFQQALEINEVHKFEYDTILTKFVTANRLEAQFD
MAYHFVVSAMYKPIPRSIETHGWLSPIDAALIPRASTMRGLVAALTSGQPYMPRPDACLTWENYLRYPRRIYTHAIAFTE
SVYAG
>Fungi|XP_002770118.1:45-437 DEHA2B13156p [Debaryomyces hansenii CBS767]
RSLTASQDYTWVGKVLTSMSEVESSLDGLNKKYLTLDGAISTDNVFQELKNSAGFQSNIIAGHAYNVAGWRWYDNHVALL
VNLLRFYILSDLDERSKLSTGKFPVYDDGHVIIDLNDTLLLEDKAVDWTWPGRRADESYPYWNPMTEFLPVTDDPHIDLR
PLTEEEAKVVLMMTGEWKPQTNYKLDFYTPRLAEKIMYRYRNPISSLNEWLDAEGTAPTYYLPKSRVIWSALRKYVTHNN
LYNQFYTATNIVAQVMLTVYPDTAEGMTWLTHVPEVHLPKFGSVRGRYPFLNSGEAAFIQAKALEDWAALIAKPELLFTY
GMMLASTLNIGLAVRDAKASLLIGEDKSSFDDTLFLTPETFFASAVSLATGLDAPLNGMGDVYVFYPELVNIN
>Fungi|XP_002153757.1:6-367 conserved hypothetical protein [Talaromyces marneffei ATCC 18224]
SSLDGLNKKYLTLDGAISTDNVFAELKNLAGFQTSVISGHAYNVAGWKWYDNHVSLLVNLLRFYILSDLHERTSLTTGKY
PIYDDGNVIIDLNPTLEFDNKEVDWTWPGRRMDESYPFWSPIAEFLPVTDDPHIDLRPLTEEEAKIVLMMTGEWKPQTNY
KLDFYTPRLADKIMYRFRSPISSLNDWLDPEDVGPVYFLPKPKVIWNALRKYVTYNNLYNQFYTATNIIAQVMLTVFPDT
AEGMTWLTHVPEVHLPKFGSVRGWYPFLNSGEAAFIQAKALEDWAALIAEPELLFTYAMMLASTLNIGLAVRDAKASRLI
GEVKSTFDDTLFLTPETFFASAVSLATGLDAPLNGMADVYVF
>Fungi|XP_036668484.1:30-429 uncharacterized protein CPAR2_703380 [Candida parapsilosis]
SKINMTIGYSGKCFERSFTAEQRYSWLGCTKGDQLDGETSLAGLATKYVTPSGNINISQVMVELQSRVALSQEESINHET
QSMLWEWYDNHVALLFNLIRLYVMAELKESGGLKTTGTFPKYDDGHVQIDPNFRLLKPDEEISWSWPGGKESENYPRWTS
TQSNLPEHNVPHIDLRALSRAEAIVVLLATSKWRRQSNFRIDFDYPKLADQLVYRYTRNIQELDDWISGKSERDFPLSDK
RVIWSALRKYVVANNLYNQFYSAASVLSQLLLTVIPDSAEGQVWLTEIVEVGLPRFGSVRGWYPFLTNGEAALIQETALE
DWAYLKANPGLLYSTAISVATLLPYGIAARNNNPRNRRQNIVLERDRNLIKQPETFVAACLSLASGLNIPLNGSENAYVF
>Fungi|KAG2734162.1:48-455 hypothetical protein G9P44_002168 [Scheffersomyces stipitis]
QKFTWVGNVKSVLVSPETSLAGLPKKFLTSAGQIEIDSVIDELKKTSGLNSTAIMTHINALVGYRWRDNHVGLLFNLIRL
YIILDLNERGELNTGQFPIFDEEGVFIELSFDTQKDSGPSDYFFPGGREYLNYPQYHHVDSYLPEAEDAHIDLRGFDERE
AILILLMLGKWESQTNFKVDFDSEKLCDRVYYRFDHEISTIDNWFDEKSEIKLPNSIEVLEVLRKYVVSNNLYNQVFTAL
NIASQLLVTAVPDSAEGMVWLKQVVEVALPRFTSVRGRYPFFVLSDPGLLDLDAVNEWASFVENPYLLFTRALALAEAVN
IGLSIRESRVKRLVGSSHFEERYFLQPETMFAAAVSLATGLDIPLNGMSGVYVFYPEVSRAAKVLSVEADSISPQDGLIV
REQNIISI
>Fungi|KAF6042098.1:24-344 L-A virus, major coat family protein [Candida parapsilosis]
AEQKYSWLGNTVGHQSEGESSLSGIATKYLAEDGSIDIEQVMSYLAGHVGISPNKLADHEIDSMIWGWYDNHVALLFNLL
RLYVMADVKDHGGLNTAGSFPKYDDGRIEIDPNIILPKADKPISWSWPGGDDPTNYPQWISIRLMIPRVNAHCIDLRALS
RTEAIVVLMATGKWKRQSNFRIDFDYPKLADRLAYRFDGNIPEMNDWNLGEHHVNLPSIDKGVIWSALTKYVIHNHLYYH
FYSAACVLSQLLLTVVPDSAEGQVWLMEKVEVCLPRFGSVRGKYTFFKNSDSGFADSTPLEEWHYIQSNVESLYITAVVV
A
>Fungi|KAG2734163.1:36-391 hypothetical protein G9P44_002169 [Scheffersomyces stipitis]
TWYDNQIALLVNLLRFFYLSELSSKGAFTKGTFPKCGDSNIHVDINAAFKFVDDEVTWHWPGQRSGRNYPVWRYISDELP
STGEIPFVNLKGLLEEEAKIVLMMMGQWISQTNCKLDFSYPVLARQVDYRYDSRIASLEEWLSGSETSIDYQIPRPGLIW
SALCKYVMVNRLQNQFHKAANIVAQLFLTVCPRNFEDMTWLTHPTRITLPRFGSVRGRYSILTNGIPALLEAKALEDWKE
IRNNPDILFSLGIILATAFNIGLAKRDFLFSNKSLPRTEHIDVALSVSSFNFFESAVAFATGLPYPVKGREDLYLTFPTL
INPNTTYRFPISEVEMQQSEKGIVCHGVPFVGSPFV
>Fungi|XP_001386115.2:14-487 major coat protein/ssRNA-binding protein - IMP dehydrogenase/GMP reductase [Scheffersomyces stipitis CBS 6054]
EHGHTKVYLEILLRAICSDSIQSKTFEAVQSFTWLGPVRSKFAPSESSFDGLSKLFLTIDSGLCLDNIKLQAKILTGLQM
SSIDDHFDEFSSTNWYDNHVSLLINILRLYILLDLAEKKGLQTGRFPPLNNKTYEVDVNNILPFPDTPVKFSWPGGSEKK
GYPNFVYANDFFPTSSSPYIDLRGLDIDEARIVLFMTGEWKAQTNFKVDFNSSKLCNEIFYRYRKPINELDLWYNSDDFG
MPMSHVVLSALRKYVVNNSLYYQFHIASDLISQLMLTIFPENVEGMTWLQHTAEINLPIFGSIRGRYPFLCQGETAIARP
DHIKEWALFIANPYLLFSRSLVLATCFNIGLAARDFRIRNSLSSKETIEEFFLDSESFYASAISLATGSEFPKNEMTSAC
LFYPSLLETCGTYSVPVSSLQNQSEIIVDNCVFHDVPFVGSPYTSYPIAVFDDESPYSGKFSIPTPIRVVDNGA
>Fungi|KAG2734505.1:14-416 hypothetical protein G9P44_002511 [Scheffersomyces stipitis]
EHGNTKVFLEILLRAICSNSIQSKTFEAVQSFTWLGPVKSKFATSESSYDGLSKLFLTIDSGLCLDNIKQQAKILTGLQT
STIDDHFDEFSSTNWYDNHVSLLINILRLYLLLDLAEKKGLQTGRFPPLNNKTYEVDVNNILRFPDTPIKFSWPGGCKKK
GYPKFEYADDFFPTSSSPYVDLRALDIDEARIVLFMTGEWKAQTNFKVDFDSSMLCNEIFYRYRKPINELDLFYSNSDDF
RMPKSHVVLSALRKYVVSNCLYYQFHVASDLISQLMLTIFPENVEGMTWLQHTAEINLPLFGSIRGRYPFLCQGENAISR
PDHIKEWALFVANPYLLFSRSLVLATCFNIGLAVRDFKVRNGLASKEAIESFFLEPDSFYASAISLATGSEFPKNEMTNA
CLF
>Fungi|XP_001386114.2:90-358 Major viral coat protein [Scheffersomyces stipitis CBS 6054]
ALLVNLIRLYHLTLLNEEGDLRNVKNIRYDDGHSTAHTSWPREIGEKWNWPNSSSSEEYPEFISLDETSEQQSHSMVLDF
TGLSDEEITIMWRMCSRWCQRTNFKLDFELPKLASRIYCKSSRTMPNFLEVEEVRTRNPKRIPKSSQIWDLIVKYVRRNR
LESQARSSCLVISHIMLSLLPDTLEGLSFLSERVEIHLPSLFSLRQLSSDKEENERMLNDWRQIEKYPAIIFNYGLFVAN
CFPIGLMKRELFPTEGVHEKDLVNAMVSY
>Fungi|KAG2734504.1:100-369 hypothetical protein G9P44_002510 [Scheffersomyces stipitis]
ALLVNLIRLYHLTLLNEVGDLRKVKDVSYDDGHSTAYTSWSREIGEKWNWPNSSSSDEYPDFISVKDTSEQQSHSMVLDF
TGLSNEEITIMWRMCSRWCQRTNFKLDFELPKLASRIYCKSSRMMPDFFNVKDAPTQIPKSIPKSSQIWELIVKYVRRNR
LESQAHSSCLVISHIMLSLLPDTLEGLSFLSERVEIHLPSLFSSNQLSSGKEENEEKMSYNWKQIEKYPAIIFNYALFVA
NCFPIGLMKRELFPSEGIREKDLVNAMVSY
>Plant|KAF3338476.1 Major capsid protein [Carex littledalei]
MDTFVRNFFPNYNTPGVDFRFDKKPQTWCFSTGLLQTNVDGLERSVRRCVYQPMTPLGLATAKLERMGSVYDGLNKQYLT
AEGQINFIAISDSLKLMAGKSYTEVSVFISKAQSMRWDDNHVSLIFNMMRYVMLKKFAEVTGSLNGSLGHFKEADLDIDL
DQYWTTEYPEECAFTTWPTQPPAAGHYVSVMFLDDPFPANDSSALDLRGLTEDQTIFVLIMLNAWTRRSRFKLDFSLPQL
THAAAYRGSYNVTTTYDNWANGTEQVAMPSSASAWEALRKYVTQNRLFEHFSTALYLMSAMTYQFVPETAEGIAWLAVDW
KAVLPSFYSIRGRTSFLNTGDAAFLNQRPLDEWGYIANRIEKINLMALVFSQAVYSGFAIRSVRKCFELEPQDLYQSESM
FYSVENLISAAAAEFTRVDCPLSGTAGVYISASTEIDRYVEDREVLTCNVEGTQVPQTHTYGVQESTTPRLYTVQVPMMT
FPGYPVFLTPTSPFPYDSVYQESGFFDEKTGSLQPRGNELKIHQAWRMINFLNNCGYEARYDVKGDVIGAKAYIQGRYSG
QTWPVLYKPEQSDDPVILRQQIAGDRVQTEIPPMNNKFFKSHIVKYKYSVMRRGVAGALHEPGTDVTEVGGHVQLVKATS
TVAFKLEDGVKHQRKIRPGVVRLGAVRPAGARSAALGPATVPPAAPGLVATAPAVTGPVATGPAATGPTATRPAVGGSET
GRGSIGGAGTGNGATGGAGTGGYGTGGYGTGGYGTGGYGTGGAGMAAPEPAAAGPTATGPAAATHWKAT
>Plant|KAI3799665.1 hypothetical protein L1987_34964 [Smallanthus sonchifolius]
MDTVIKKFFSDFSSNGIQFGSLDEGMVREIFLEGILTTTSDRLLVAVGAAEPEPVADAVAAGVAVAVADAGLLELQALSD
SRRRAQSEDHRRHAQNLWWDVDCIAVEPHVYGPLMDMGRQSCLASCKHPSLHIDNEGGEPTAEWDEFTDGNVVIDRNQWW
GKYPKENKWKLGEWPAGKSPAKLYGHFSTALHIICTLAYQFLPVTAEGQIWLSFDWTVNLPAFSSIRGLYKFLNEEEAAY
VNHRALDKWSFMGNELEKLNLMALVFIQAVQTGMAIRSLRCGLEQDPTDINNSYADFYSPANLISAAAAEALKTTVPLTG
MSGVYVGLQEVFDSYEPDRLIYLPEDTDIKPLKGIYDVVKGKFEAPTIRAPWTTFAGMPTLLLPLNPFTYNTPFTMKGEF
TSEMGKVEPRGFRLLACTAWELVSLHKWGGYNLSGRFIGETAGQACSTAVSGFVEQIWVFGVD
>Plant|XP_019155398.1 PREDICTED: uncharacterized protein LOC109152265 isoform X1 [Ipomoea nil]
MLMMTGAWERRSRYKLDFSLHRLADKIAFRSNANYRMSTSWQRKGDQEPTTKMPNLPTSDKIWRAMIEYVMTNRLYAHFS
VAVYLFCTTACQYVPSTAEQSIWNEVTTRLTVPTFHSIRGRYTFFNESRSSPINARATNEWIYIGKQFRKLQSLSVLVCQ
AMWFGLGLRNMRRGIEFHQRELDSTMMAFMNQRYVASPAIVEALRIKVPLSGMSGIRVWFDGWEEKPFEEPRMLQANIEQ
KNYDLVEDGDQTNILDDKELKNFDLIEDGDQTYLRVHEFNLPGIPVYLLPLPANIVPGLKIFSGEGSFKPSDGEFGRMGW
ELPSYYKAYELAVIAKFCGFNSKLKDRYRGPKKFHAPKDSGWVQPHSLYEEERGMPTYFGGVKQGDRLFIAMPQMGNIYS
CRELTYKLRFCSWGTYRGDLPKPQRYTLAQADFTNPAENAFIGQHTRIRNQPDYTKPDENGLIRTPNQADEAGEPLLHIS
RADAKYVVEALNSDNARFDRIWLIRKGILV
>Plant|XP_026441714.1 uncharacterized protein LOC113340880 [Papaver somniferum]
MVCAMAYQFLPPTAEGTYWLSLEWKASLPAFHPIRGRYVLLNEGESLKVKKGALSEWNFINNQIEKVNLMALIFSQAAHT
GLAVKSTRRSLEDNPSDLYNKEGDFYSAINMFSAAASECAQSQAPVSGMSDVYLYCTEDFERHSTTRHVVTTNSAQDDLA
GHDSEVVCVGEDSQVRLLVRWMPLPGAPLLLLPLNCFPYKTPFELKGKLDPADGEPHCNHWSVKWHKAWEVAHLYNLVRY
SLCYSDDNGVAGPTSFISPLATHFTWPVMRKPDHQDMKARISGRTEPSRGRS
>Plant|XP_019155399.1 PREDICTED: uncharacterized protein LOC109152265 isoform X2 [Ipomoea nil]
MLMMTGAWERRSRYKLDFSLHRLADKIAFRSNANYRMSTSWQRKGDQEPTTKMPNLPTSDKIWRAMIEYVMTNRLYAHFS
VAVYLFCTTACQYVPSTAEQSIWNEVTTRLTVPTFHSIRGRYTFFNESRSSPINARATNEWIYIGKQFRKLQSLSVLVCQ
AMWFGLGLRNMRRGIEFHQRELDSTMMAFMNQRYVASPAIVEALRIKVPLSGMSGIRVWFDGWEEKPFEEPRMLQTNILD
DKELKNFDLIEDGDQTYLRVHEFNLPGIPVYLLPLPANIVPGLKIFSGEGSFKPSDGEFGRMGWELPSYYKAYELAVIAK
FCGFNSKLKDRYRGPKKFHAPKDSGWVQPHSLYEEERGMPTYFGGVKQGDRLFIAMPQMGNIYSCRELTYKLRFCSWGTY
RGDLPKPQRYTLAQADFTNPAENAFIGQHTRIRNQPDYTKPDENGLIRTPNQADEAGEPLLHISRADAKYVVEALNSDNA
RFDRIWLIRKGILV
>Plant|PLY64237.1 hypothetical protein LSAT_7X3621 [Lactuca sativa]
MISAAAAEAIHSPVPLPGMSGVFVEIQHDFDGYNTDRRIPTLNDKDDDIETFETHVVNDTLYISAPWTTLAGVPTLLLPL
NPFPYNSPFTLKGKLDKEMGRHVVRGGFRVGAPNAWLLTSIVSLSDYHIKARQFSKPCQANEYHYIDMAKMTWPVLYGPN
DVGYEVVLSEQEEVPAYKCKIKLPQIDNKFFDQQVPYETSIWGRGISLSATSGRKVEVKEFHGGAAALFRGIKLHYNVNE
EVREFRAFITRDELDFRHVGNAHSLLEAVR
>Plant|PLY64207.1 hypothetical protein LSAT_7X3641 [Lactuca sativa]
MDTFVKKFFKNFHAPGLPFVQLEPGMINHTYMEGLFGTKVPHLSQHKAFFSVQPMTMLGRTTAGINSNTSSYDGICDRYI
TTQGNLDVKSICKTVLTMGYMQTDQLTMCSRSWSDNHTTLLVNALGYALITKAIETSGDIDNKLPEFTDGKIRIDPNYGM
RTTTDSKWEKNIWPAGSDVANYPEMIRIVDQLRQQ
>Plant|KAI3862616.1 hypothetical protein MKW92_032403, partial [Papaver armeniacum]
AAHTGLAVRSTRRGLEDYPSDLYSTEGVFYSAVNMFSAAASECAQLQVPLSGMSDVYLYCTEDFERYSTTRHVVTTNTAQ
GDLAGHDSEVVCVGEDSQVRVLVRWMPLPGVPLLLLPLHCFPYKTPFELKGKLDPADGKAYCNHWSVEWHKAWEVAHLYN
LGGYSLRYIDDDGVSGPRSFISPVATHFTWPVMRKPDRHDVKACISGMTESEKVILHIDDVVTAFFQKVMDYETKVLGRG
VAAGTGVRAVSILEYGAAYILSLETWDKMKVYPSIGRLRGYIRRLKDRFEFTDDTPEAGRR

## Sheet: D3-3
Results of tia007372.1 sequences retrieved from BLAST
1
angiosperm
angiosperms (taxid:3398)
PSI-BLAST iteration 1
Sequences producing significant alignments with E-value BETTER than threshold
Select for downloading or viewing reports	Description	Scientific Name	Max Score	Total Score	Query Cover	E value	Per. Ident	Acc. Len	Accession	Select for PSI blast	Used to build PSSM	Newly added
Select seq gb|KAI0492890.1|	hypothetical protein KFK09_027166 [Dendrobium nobile]	Dendrobium nobile	168	168	0.6	6e-49	0.4721	242	KAI0492890.1	Select seq KAI0492890.1 for PSI blast
Select seq gb|KAG6415583.1|	hypothetical protein SASPL_122996 [Salvia splendens]	Salvia splendens	177	177	0.98	9e-49	0.3498	593	KAG6415583.1	Select seq KAG6415583.1 for PSI blast
Select seq gb|QHO24156.1|	GTP cyclohydrolase [Arachis hypogaea]	Arachis hypogaea	100	100	0.29	9e-22	0.5455	337	QHO24156.1	Select seq QHO24156.1 for PSI blast
Select seq gb|KAH8503624.1|	hypothetical protein H0E87_014777 [Populus deltoides]	Populus deltoides	76.3	76.3	0.28	2e-14	0.4021	170	KAH8503624.1	Select seq KAH8503624.1 for PSI blast
Select seq gb|KAH0456886.1|	hypothetical protein IEQ34_014793 [Dendrobium chrysotoxum]	Dendrobium chrysotoxum	68.9	68.9	0.27	1e-12	0.5068	73	KAH0456886.1	Select seq KAH0456886.1 for PSI blast
Select seq ref|XP_021990309.1|	uncharacterized protein LOC110886778 isoform X4 [Helianthus annuus]	Helianthus annuus	47.8	47.8	0.17	0.0002	0.4468	103	XP_021990309.1	Select seq XP_021990309.1 for PSI blast
Select seq ref|XP_035844763.1|	uncharacterized protein LOC110886778 isoform X3 [Helianthus annuus]	Helianthus annuus	46.2	46.2	0.17	0.0005	0.4348	106	XP_035844763.1	Select seq XP_035844763.1 for PSI blast
Select seq ref|XP_035844762.1|	uncharacterized protein LOC110886778 isoform X2 [Helianthus annuus]	Helianthus annuus	45.8	45.8	0.17	0.0009	0.4348	110	XP_035844762.1	Select seq XP_035844762.1 for PSI blast
Select seq ref|XP_035844762.1|	uncharacterized protein LOC110886778 isoform X2 [Helianthus annuus]	Helianthus annuus	45.8	45.8	0.17	0.0009	0.4348	110	XP_035844762.1	Select seq XP_035844762.1 for PSI blast
2
Gymnosperms
Gymnosperma (taxid:71049)
No significant similarity found.
3
Moss and lichen，Muscus
Mosses (taxid:3208)
No significant similarity found
4
Fern
ferns (taxid:241806)
No significant similarity found
5
Algae
algae (taxid:3041)
No significant similarity found
6
Bacteria
Bacteria (taxid:2)
No significant similarity found
7
Virus
viruses (taxid:10239)
PSI-BLAST iteration 1
Sequences producing significant alignments with E-value BETTER than threshold
Select for downloading or viewing reports	Description	Scientific Name	Max Score	Total Score	Query Cover	E value	Per. Ident	Acc. Len	Accession	Select for PSI blast	Used to build PSSM	Newly added
Select seq tpg|DAZ91005.1|	TPA: fusion protein [Epipogium roseum amalgavirus 1]	Epipogium roseum amalgavirus 1	315	315	0.96	2e-97	0.506	1058	DAZ91005.1	Select seq DAZ91005.1 for PSI blast
Select seq tpg|DAZ91047.1|	TPA: fusion protein [Phalaenopsis equestris amalgavirus 2]	Phalaenopsis equestris amalgavirus 2	307	307	0.96	2e-94	0.4759	1052	DAZ91047.1	Select seq DAZ91047.1 for PSI blast
Select seq tpg|DAZ91055.1|	TPA: fusion protein [Swertia japonica amalgavirus 1]	Swertia japonica amalgavirus 1	296	296	0.98	2e-90	0.4627	1057	DAZ91055.1	Select seq DAZ91055.1 for PSI blast
Select seq tpg|DAZ91057.1|	TPA: fusion protein [Salvia miltiorrhiza amalgavirus 1]	Salvia miltiorrhiza amalgavirus 1	296	296	0.99	4e-90	0.4645	1057	DAZ91057.1	Select seq DAZ91057.1 for PSI blast
Select seq tpg|DAZ91033.1|	TPA: fusion protein [Melampyrum roseum amalgavirus 1]	Melampyrum roseum amalgavirus 1	293	293	0.96	4e-89	0.4699	1062	DAZ91033.1	Select seq DAZ91033.1 for PSI blast
Select seq tpg|DAZ90991.1|	TPA: fusion protein [Amaranthus tuberculatus amalgavirus 2]	Amaranthus tuberculatus amalgavirus 2	285	285	0.98	5e-86	0.4507	1059	DAZ90991.1	Select seq DAZ90991.1 for PSI blast
Select seq gb|ASU87376.1|	fusion protein RdRp [Southern tomato virus]	Southern tomato virus	277	277	0.98	5e-85	0.4435	762	ASU87376.1	Select seq ASU87376.1 for PSI blast
Select seq gb|QTJ62766.1|	RdRp [Southern tomato virus]	Southern tomato virus	276	276	0.98	6e-85	0.4435	762	QTJ62766.1	Select seq QTJ62766.1 for PSI blast
Select seq tpg|DAZ91049.1|	TPA: fusion protein [Paris polyphylla amalgavirus 1]	Paris polyphylla amalgavirus 1	281	281	0.98	1e-84	0.4599	1061	DAZ91049.1	Select seq DAZ91049.1 for PSI blast
Select seq gb|USN17670.1|	coat protein-RNA-dependent RNA polymerase fusion protein [Southern tomato virus]	Southern tomato virus	280	280	0.98	3e-84	0.4464	1062	USN17670.1	Select seq USN17670.1 for PSI blast
Select seq gb|USN17664.1|	coat protein-RNA-dependent RNA polymerase fusion protein [Southern tomato virus]	Southern tomato virus	280	280	0.98	3e-84	0.4464	1062	USN17664.1	Select seq USN17664.1 for PSI blast
Select seq gb|USN17658.1|	coat protein-RNA-dependent RNA polymerase fusion protein [Southern tomato virus]	Southern tomato virus	280	280	0.98	4e-84	0.4464	1062	USN17658.1	Select seq USN17658.1 for PSI blast
Select seq gb|USN17652.1|	coat protein-RNA-dependent RNA polymerase fusion protein [Southern tomato virus]	Southern tomato virus	280	280	0.98	4e-84	0.4464	1062	USN17652.1	Select seq USN17652.1 for PSI blast
Select seq gb|USN17666.1|	coat protein-RNA-dependent RNA polymerase fusion protein [Southern tomato virus]	Southern tomato virus	280	280	0.98	4e-84	0.4464	1062	USN17666.1	Select seq USN17666.1 for PSI blast
Select seq gb|USN17678.1|	coat protein-RNA-dependent RNA polymerase fusion protein [Southern tomato virus]	Southern tomato virus	280	280	0.98	4e-84	0.4464	1062	USN17678.1	Select seq USN17678.1 for PSI blast
Select seq gb|ALB05811.1|	fusion protein RdRp [Southern tomato virus]	Southern tomato virus	280	280	0.98	4e-84	0.4464	1062	ALB05811.1	Select seq ALB05811.1 for PSI blast
Select seq gb|USN17668.1|	coat protein-RNA-dependent RNA polymerase fusion protein [Southern tomato virus]	Southern tomato virus	280	280	0.98	4e-84	0.4464	1062	USN17668.1	Select seq USN17668.1 for PSI blast
Select seq gb|AVG19368.1|	coat protein-RNA-dependent RNA polymerase fusion protein [Southern tomato virus]	Southern tomato virus	280	280	0.98	5e-84	0.4464	1062	AVG19368.1	Select seq AVG19368.1 for PSI blast
Select seq gb|AVG19366.1|	coat protein-RNA-dependent RNA polymerase fusion protein [Southern tomato virus]	Southern tomato virus	280	280	0.98	5e-84	0.4464	1062	AVG19366.1	Select seq AVG19366.1 for PSI blast
Select seq gb|USN17654.1|	coat protein-RNA-dependent RNA polymerase fusion protein [Southern tomato virus]	Southern tomato virus	280	280	0.98	5e-84	0.4464	1062	USN17654.1	Select seq USN17654.1 for PSI blast
Select seq gb|AIX09819.1|	fusion protein p122 [Southern tomato virus]	Southern tomato virus	279	279	0.98	8e-84	0.4464	1062	AIX09819.1	Select seq AIX09819.1 for PSI blast
Select seq gb|UEP55490.1|	RNA-dependent RNA polymerase [Southern tomato virus]	Southern tomato virus	279	279	0.98	8e-84	0.4464	1062	UEP55490.1	Select seq UEP55490.1 for PSI blast
Select seq gb|QGN75814.1|	RdRp [Southern tomato virus]	Southern tomato virus	278	278	0.98	1e-83	0.4435	1016	QGN75814.1	Select seq QGN75814.1 for PSI blast
Select seq gb|USN17680.1|	coat protein-RNA-dependent RNA polymerase fusion protein [Southern tomato virus]	Southern tomato virus	278	278	0.98	1e-83	0.4435	1062	USN17680.1	Select seq USN17680.1 for PSI blast
Select seq gb|QOW17541.1|	fusion protein p122 [Southern tomato virus]	Southern tomato virus	278	278	0.98	1e-83	0.4435	1062	QOW17541.1	Select seq QOW17541.1 for PSI blast
Select seq gb|USN17672.1|	coat protein-RNA-dependent RNA polymerase fusion protein [Southern tomato virus]	Southern tomato virus	278	278	0.98	1e-83	0.4435	1062	USN17672.1	Select seq USN17672.1 for PSI blast
Select seq gb|USN17656.1|	coat protein-RNA-dependent RNA polymerase fusion protein [Southern tomato virus]	Southern tomato virus	278	278	0.98	1e-83	0.4435	1062	USN17656.1	Select seq USN17656.1 for PSI blast
Select seq gb|USN17692.1|	coat protein-RNA-dependent RNA polymerase fusion protein [Southern tomato virus]	Southern tomato virus	278	278	0.98	1e-83	0.4435	1062	USN17692.1	Select seq USN17692.1 for PSI blast
Select seq dbj|BAX64141.1|	fusion protein [Southern tomato virus]	Southern tomato virus	278	278	0.98	1e-83	0.4435	1062	BAX64141.1	Select seq BAX64141.1 for PSI blast
Select seq gb|USN17674.1|	coat protein-RNA-dependent RNA polymerase fusion protein [Southern tomato virus]	Southern tomato virus	278	278	0.98	1e-83	0.4435	1062	USN17674.1	Select seq USN17674.1 for PSI blast
Select seq gb|UEP55508.1|	RNA-dependent RNA polymerase [Southern tomato virus]	Southern tomato virus	278	278	0.98	1e-83	0.4435	1062	UEP55508.1	Select seq UEP55508.1 for PSI blast
Select seq gb|UEP55502.1|	RNA-dependent RNA polymerase [Southern tomato virus]	Southern tomato virus	278	278	0.98	1e-83	0.4435	1062	UEP55502.1	Select seq UEP55502.1 for PSI blast
Select seq gb|QOW17536.1|	fusion protein p122 [Southern tomato virus]	Southern tomato virus	278	278	0.98	1e-83	0.4435	1062	QOW17536.1	Select seq QOW17536.1 for PSI blast
Select seq gb|APC94163.1|	p122 [Southern tomato virus]	Southern tomato virus	278	278	0.98	1e-83	0.4435	1062	APC94163.1	Select seq APC94163.1 for PSI blast
Select seq gb|ALM54938.1|	fusion protein RdRp [Southern tomato virus]	Southern tomato virus	278	278	0.98	1e-83	0.4435	1062	ALM54938.1	Select seq ALM54938.1 for PSI blast
Select seq gb|UEP55486.1|	RNA-dependent RNA polymerase [Southern tomato virus]	Southern tomato virus	278	278	0.98	1e-83	0.4435	1062	UEP55486.1	Select seq UEP55486.1 for PSI blast
Select seq ref|YP_002321509.1|	fusion protein p122 [Southern tomato virus]	Southern tomato virus	278	278	0.98	1e-83	0.4435	1062	YP_002321509.1	Select seq YP_002321509.1 for PSI blast
Select seq gb|QHW06729.1|	fusion protein p122 [Southern tomato virus]	Southern tomato virus	278	278	0.98	1e-83	0.4435	1062	QHW06729.1	Select seq QHW06729.1 for PSI blast
Select seq gb|ABZ10949.1|	fusion protein [Southern tomato virus]	Southern tomato virus	278	278	0.98	1e-83	0.4435	1062	ABZ10949.1	Select seq ABZ10949.1 for PSI blast
Select seq dbj|BBG67167.1|	putative coat protein and RNA-dependent RNA polymerase [Southern tomato virus]	Southern tomato virus	278	278	0.98	1e-83	0.4435	1062	BBG67167.1	Select seq BBG67167.1 for PSI blast
Select seq gb|QUU43712.1|	fusion protein p122 [Southern tomato virus]	Southern tomato virus	278	278	0.98	1e-83	0.4435	1062	QUU43712.1	Select seq QUU43712.1 for PSI blast
Select seq gb|QLG19065.1|	RNA-dependent RNA-polymerase [Southern tomato virus]	Southern tomato virus	278	278	0.98	1e-83	0.4435	1062	QLG19065.1	Select seq QLG19065.1 for PSI blast
Select seq gb|UEP55500.1|	RNA-dependent RNA polymerase [Southern tomato virus]	Southern tomato virus	278	278	0.98	1e-83	0.4435	1062	UEP55500.1	Select seq UEP55500.1 for PSI blast
Select seq gb|QUU43714.1|	fusion protein p122 [Southern tomato virus]	Southern tomato virus	278	278	0.98	2e-83	0.4405	1062	QUU43714.1	Select seq QUU43714.1 for PSI blast
Select seq gb|ASR12249.1|	fusion protein p122 [Southern tomato virus]	Southern tomato virus	276	276	0.98	5e-83	0.4405	1062	ASR12249.1	Select seq ASR12249.1 for PSI blast
Select seq gb|UEP55496.1|	RNA-dependent RNA polymerase [Southern tomato virus]	Southern tomato virus	276	276	0.98	6e-83	0.4405	1062	UEP55496.1	Select seq UEP55496.1 for PSI blast
Select seq ref|YP_009447921.1|	ORF1+2p [Allium cepa amalgavirus 2]	Allium cepa amalgavirus 2	276	276	0.96	7e-83	0.4364	1065	YP_009447921.1	Select seq YP_009447921.1 for PSI blast
Select seq gb|UEP55482.1|	RNA-dependent RNA polymerase [Southern tomato virus]	Southern tomato virus	275	275	0.98	2e-82	0.4375	1062	UEP55482.1	Select seq UEP55482.1 for PSI blast
Select seq gb|UEP55494.1|	RNA-dependent RNA polymerase [Southern tomato virus]	Southern tomato virus	275	275	0.98	2e-82	0.4375	1062	UEP55494.1	Select seq UEP55494.1 for PSI blast
Select seq gb|UMM62369.1|	ORF1+2p [Allium cepa amalgavirus 2]	Allium cepa amalgavirus 2	274	274	0.96	4e-82	0.4333	1065	UMM62369.1	Select seq UMM62369.1 for PSI blast
Select seq gb|UEP55492.1|	RNA-dependent RNA polymerase [Southern tomato virus]	Southern tomato virus	274	274	0.98	5e-82	0.4405	1062	UEP55492.1	Select seq UEP55492.1 for PSI blast
Select seq gb|UYB77675.1|	RNA-dependent RNA polymerase [Lily amalgavirus 1]	Lily amalgavirus 1	266	266	0.95	6e-80	0.4316	895	UYB77675.1	Select seq UYB77675.1 for PSI blast
Select seq ref|YP_009552797.1|	ORF1+2p [Capsicum annuum amalgavirus 1]	Capsicum annuum amalgavirus 1	268	268	0.98	7e-80	0.4362	1062	YP_009552797.1	Select seq YP_009552797.1 for PSI blast
Select seq tpg|DAZ91041.1|	TPA: fusion protein [Papaver bracteatum amalgavirus 1]	Papaver bracteatum amalgavirus 1	268	268	0.96	7e-80	0.4337	1051	DAZ91041.1	Select seq DAZ91041.1 for PSI blast
Select seq gb|UQR79058.1|	RNA-dependent RNA polymerase [Lily amalgavirus 1]	Lily amalgavirus 1	268	268	0.95	1e-79	0.4316	1060	UQR79058.1	Select seq UQR79058.1 for PSI blast
Select seq gb|UXX34127.1|	RNA-dependent RNA polymerase [Pseudostellaria heterophylla amalgavirus 1]	Pseudostellaria heterophylla amalgavirus 1	266	266	0.96	5e-79	0.4242	1054	UXX34127.1	Select seq UXX34127.1 for PSI blast
Select seq ref|YP_003934623.1|	fusion protein [Blueberry latent virus]	Blueberry latent virus	263	263	0.95	4e-78	0.4465	1054	YP_003934623.1	Select seq YP_003934623.1 for PSI blast
Select seq tpg|DAZ91027.1|	TPA: fusion protein [Myosoton aquaticum amalgavirus 3]	Myosoton aquaticum amalgavirus 3	263	263	0.97	7e-78	0.4174	1052	DAZ91027.1	Select seq DAZ91027.1 for PSI blast
Select seq gb|ADO14118.1|	fusion protein [Blueberry latent virus]	Blueberry latent virus	262	262	0.95	1e-77	0.4434	1054	ADO14118.1	Select seq ADO14118.1 for PSI blast
Select seq ref|YP_009447919.1|	ORF1+2p [Allium cepa amalgavirus 1]	Allium cepa amalgavirus 1	262	262	0.95	1e-77	0.4316	1057	YP_009447919.1	Select seq YP_009447919.1 for PSI blast
Select seq tpg|DAZ90993.1|	TPA: fusion protein [Amaranthus tuberculatus amalgavirus 3]	Amaranthus tuberculatus amalgavirus 3	261	261	0.96	3e-77	0.4303	1050	DAZ90993.1	Select seq DAZ90993.1 for PSI blast
Select seq gb|UPO63389.1|	RNA-dependent RNA polymerase [Cucumis melo amalgavirus 1]	Cucumis melo amalgavirus 1	260	260	0.96	4e-77	0.4212	1049	UPO63389.1	Select seq UPO63389.1 for PSI blast
Select seq ref|YP_009552799.1|	ORF1+2p [Festuca pratensis amalgavirus 1]	Festuca pratensis amalgavirus 1	260	260	0.96	5e-77	0.4307	1057	YP_009552799.1	Select seq YP_009552799.1 for PSI blast
Select seq dbj|BBH51573.1|	fusion protein [Blueberry latent virus]	Blueberry latent virus	260	260	0.95	5e-77	0.4434	1054	BBH51573.1	Select seq BBH51573.1 for PSI blast
Select seq gb|QBC66123.1|	RNA-dependent RNA polymerase [Cucumis melo amalgavirus 1]	Cucumis melo amalgavirus 1	260	260	0.96	7e-77	0.4212	1049	QBC66123.1	Select seq QBC66123.1 for PSI blast
Select seq tpg|DAZ91043.1|	TPA: fusion protein [Phelipanche aegyptiaca amalgavirus 1]	Phelipanche aegyptiaca amalgavirus 1	259	259	0.96	1e-76	0.4091	1048	DAZ91043.1	Select seq DAZ91043.1 for PSI blast
Select seq tpg|DAZ91001.1|	TPA: fusion protein [Cannabis sativa amalgavirus 1]	Cannabis sativa amalgavirus 1	257	257	0.98	9e-76	0.4299	1054	DAZ91001.1	Select seq DAZ91001.1 for PSI blast
Select seq gb|UMO75702.1|	putative RNA-dependent RNA-polymerase [Yunnan amalgavirus]	Yunnan amalgavirus	243	243	0.99	1e-75	0.41	421	UMO75702.1	Select seq UMO75702.1 for PSI blast
Select seq tpg|DAZ90985.1|	TPA: fusion protein [Acer pseudosieboldianum amalgavirus 1]	Acer pseudosieboldianum amalgavirus 1	256	256	0.97	1e-75	0.3964	1069	DAZ90985.1	Select seq DAZ90985.1 for PSI blast
Select seq gb|UYD62340.1|	fusion protein [Cannabis sativa amalgavirus 1]	Cannabis sativa amalgavirus 1	256	256	0.98	2e-75	0.4269	1054	UYD62340.1	Select seq UYD62340.1 for PSI blast
Select seq tpg|DAZ91025.1|	TPA: fusion protein [Myosoton aquaticum amalgavirus 2]	Myosoton aquaticum amalgavirus 2	256	256	0.96	3e-75	0.4152	1054	DAZ91025.1	Select seq DAZ91025.1 for PSI blast
Select seq tpg|DAB41733.1|	TPA: ORF1+2p [Gevuina avellana amalgavirus 1]	Gevuina avellana amalgavirus 1	255	255	0.96	4e-75	0.4144	1071	DAB41733.1	Select seq DAB41733.1 for PSI blast
Select seq tpg|DAZ91051.1|	TPA: fusion protein [Rhyncholacis penicillata amalgavirus 1]	Rhyncholacis penicillata amalgavirus 1	254	254	0.96	7e-75	0.4212	1064	DAZ91051.1	Select seq DAZ91051.1 for PSI blast
Select seq ref|YP_009551562.1|	RNA-dependent RNA polymerase [Anthoxanthum odoratum amalgavirus 1]	Anthoxanthum odoratum amalgavirus 1	254	254	0.97	1e-74	0.4204	1056	YP_009551562.1	Select seq YP_009551562.1 for PSI blast
Select seq gb|AWH55634.1|	fusion protein [Rubber dandelion latent virus 1]	Rubber dandelion latent virus 1	254	254	0.96	1e-74	0.403	1055	AWH55634.1	Select seq AWH55634.1 for PSI blast
Select seq gb|UWU44411.1|	polyprotein [Bletilla amalgavirus 1]	Bletilla amalgavirus 1	251	251	0.97	8e-74	0.4256	1055	UWU44411.1	Select seq UWU44411.1 for PSI blast
Select seq tpg|DAZ91029.1|	TPA: fusion protein [Melastoma malabathricum amalgavirus 1]	Melastoma malabathricum amalgavirus 1	251	251	0.96	2e-73	0.4247	1073	DAZ91029.1	Select seq DAZ91029.1 for PSI blast
Select seq tpg|DAZ91023.1|	TPA: fusion protein [Myosoton aquaticum amalgavirus 1]	Myosoton aquaticum amalgavirus 1	249	249	0.96	4e-73	0.4121	1055	DAZ91023.1	Select seq DAZ91023.1 for PSI blast
Select seq tpg|DAZ91045.1|	TPA: fusion protein [Papaver pavoninum amalgavirus 1]	Papaver pavoninum amalgavirus 1	249	249	0.96	4e-73	0.4091	1055	DAZ91045.1	Select seq DAZ91045.1 for PSI blast
Select seq gb|ABC96788.1|	RNA-dependent RNA polymerase-like protein [Southern tomato virus]	Southern tomato virus	231	231	0.81	2e-72	0.4461	299	ABC96788.1	Select seq ABC96788.1 for PSI blast
Select seq tpg|DAZ91059.1|	TPA: fusion protein [Spinacia oleracea amalgavirus 2]	Spinacia oleracea amalgavirus 2	245	245	0.96	1e-71	0.4199	1053	DAZ91059.1	Select seq DAZ91059.1 for PSI blast
Select seq gb|UWU44412.1|	polyprotein [Epipogium amalgavirus 1]	Epipogium amalgavirus 1	245	245	0.96	2e-71	0.4091	1054	UWU44412.1	Select seq UWU44412.1 for PSI blast
Select seq tpg|DAZ91031.1|	TPA: fusion protein [Melilotus officinalis amalgavirus 1]	Melilotus officinalis amalgavirus 1	242	242	0.96	2e-70	0.4048	1057	DAZ91031.1	Select seq DAZ91031.1 for PSI blast
Select seq gb|ULN99171.1|	RNA dependent RNA polymerase RdRp [Pterostylis amalgavirus 2]	Pterostylis amalgavirus 2	239	239	0.96	2e-69	0.3976	1054	ULN99171.1	Select seq ULN99171.1 for PSI blast
Select seq ref|YP_009553030.1|	fusion protein [Salvia hispanica RNA virus 1]	Salvia hispanica RNA virus 1	238	238	0.96	6e-69	0.3848	1053	YP_009553030.1	Select seq YP_009553030.1 for PSI blast
Select seq ref|YP_009552083.1|	ORF1+2p [Phalaenopsis equestris amalgavirus 1]	Phalaenopsis equestris amalgavirus 1	238	238	0.96	7e-69	0.3927	1059	YP_009552083.1	Select seq YP_009552083.1 for PSI blast
Select seq ref|YP_009553342.1|	ORF1+2p [Cleome droserifolia amalgavirus 1]	Cleome droserifolia amalgavirus 1	238	238	0.99	7e-69	0.393	1070	YP_009553342.1	Select seq YP_009553342.1 for PSI blast
Select seq tpg|DAZ91037.1|	TPA: fusion protein [Papaver atlanticum amalgavirus 1]	Papaver atlanticum amalgavirus 1	238	238	0.96	8e-69	0.3909	1055	DAZ91037.1	Select seq DAZ91037.1 for PSI blast
Select seq ref|YP_009551564.1|	ORF1+2p [Camellia oleifera amalgavirus 1]	Camellia oleifera amalgavirus 1	237	237	0.99	2e-68	0.4041	1066	YP_009551564.1	Select seq YP_009551564.1 for PSI blast
Select seq ref|YP_009552087.1|	ORF1+2p [Erigeron breviscapus amalgavirus 1]	Erigeron breviscapus amalgavirus 1	236	236	0.97	3e-68	0.3994	1049	YP_009552087.1	Select seq YP_009552087.1 for PSI blast
Select seq tpg|DAB41729.1|	TPA: ORF1+2p [Secale cereale amalgavirus 1]	Secale cereale amalgavirus 1	235	235	0.96	6e-68	0.3976	1064	DAB41729.1	Select seq DAB41729.1 for PSI blast
Select seq tpg|DAZ91061.1|	TPA: fusion protein [Stevia rebaudiana amalgavirus 1]	Stevia rebaudiana amalgavirus 1	234	234	0.96	2e-67	0.3922	1049	DAZ91061.1	Select seq DAZ91061.1 for PSI blast
Select seq tpg|DAB41668.1|	TPA: RNA-dependent RNA polymerase [Anthoxanthum odoratum amalgavirus 2]	Anthoxanthum odoratum amalgavirus 2	232	232	0.99	4e-67	0.3746	961	DAB41668.1	Select seq DAB41668.1 for PSI blast
Select seq tpg|DAZ87287.1|	TPA: fusion protein [Arceuthobium sichuanense virus 4]	Arceuthobium sichuanense virus 4	232	232	0.96	7e-67	0.4	1055	DAZ87287.1	Select seq DAZ87287.1 for PSI blast
Select seq tpg|DAB41737.1|	TPA: ORF1+2p [Pinus patula amalgavirus 1]	Pinus patula amalgavirus 1	231	231	0.96	1e-66	0.3939	1046	DAB41737.1	Select seq DAB41737.1 for PSI blast
Select seq tpg|DAB41731.1|	TPA: ORF1+2p [Festuca pratensis amalgavirus 3]	Festuca pratensis amalgavirus 3	231	231	0.96	1e-66	0.403	1048	DAB41731.1	Select seq DAB41731.1 for PSI blast
Select seq gb|QED42799.1|	ORF1 [Camellia totivirus A]	Camellia totivirus A	230	230	0.96	3e-66	0.4	1049	QED42799.1	Select seq QED42799.1 for PSI blast
Select seq ref|YP_009553344.1|	ORF1+2p [Festuca pratensis amalgavirus 2]	Festuca pratensis amalgavirus 2	230	230	0.96	4e-66	0.3909	1053	YP_009553344.1	Select seq YP_009553344.1 for PSI blast
Select seq tpg|DAZ90997.1|	TPA: fusion protein [Crotalaria juncea amalgavirus 1]	Crotalaria juncea amalgavirus 1	230	230	0.96	5e-66	0.3855	1056	DAZ90997.1	Select seq DAZ90997.1 for PSI blast
Select seq tpg|DAB41735.1|	TPA: ORF1+2p [Lolium perenne amalgavirus 1]	Lolium perenne amalgavirus 1	230	230	0.96	5e-66	0.3909	1048	DAB41735.1	Select seq DAB41735.1 for PSI blast
Select seq ref|YP_009552089.1|	ORF1+2p [Erigeron breviscapus amalgavirus 2]	Erigeron breviscapus amalgavirus 2	230	230	0.97	6e-66	0.3982	1054	YP_009552089.1	Select seq YP_009552089.1 for PSI blast
Select seq tpg|DAZ91039.1|	TPA: fusion protein [Pinus albicaulis amalgavirus 1]	Pinus albicaulis amalgavirus 1	229	229	0.96	9e-66	0.3879	1027	DAZ91039.1	Select seq DAZ91039.1 for PSI blast
Select seq gb|UWU44408.1|	polyprotein [Ophrys amalgavirus 1]	Ophrys amalgavirus 1	228	228	0.96	2e-65	0.397	1056	UWU44408.1	Select seq UWU44408.1 for PSI blast
Select seq gb|UWU44405.1|	polyprotein [Gymnadenia amalgavirus 2]	Gymnadenia amalgavirus 2	228	228	0.96	4e-65	0.403	1057	UWU44405.1	Select seq UWU44405.1 for PSI blast
Select seq gb|QLK02321.1|	RNA-dependent RNA polymerase [Vicia cryptic virus M]	Vicia cryptic virus M	227	227	0.99	5e-65	0.3765	1057	QLK02321.1	Select seq QLK02321.1 for PSI blast
Select seq tpg|DAZ91011.1|	TPA: fusion protein [Guizotia abyssinica amalgavirus 2]	Guizotia abyssinica amalgavirus 2	227	227	0.97	6e-65	0.3934	1051	DAZ91011.1	Select seq DAZ91011.1 for PSI blast
Select seq tpg|DAZ91009.1|	TPA: fusion protein [Guizotia abyssinica amalgavirus 1]	Guizotia abyssinica amalgavirus 1	227	227	0.96	7e-65	0.3964	1050	DAZ91009.1	Select seq DAZ91009.1 for PSI blast
Select seq ref|YP_009388304.1|	fusion protein [Spinach amalgavirus 1]	Spinach amalgavirus 1	227	227	0.98	7e-65	0.3761	1053	YP_009388304.1	Select seq YP_009388304.1 for PSI blast
Select seq tpg|DAZ91019.1|	TPA: fusion protein [Hevea brasiliensis amalgavirus 1]	Hevea brasiliensis amalgavirus 1	227	227	0.97	8e-65	0.3874	1072	DAZ91019.1	Select seq DAZ91019.1 for PSI blast
Select seq tpg|DAZ91003.1|	TPA: fusion protein [Epimedium pseudowushanense amalgavirus 1]	Epimedium pseudowushanense amalgavirus 1	225	225	0.98	2e-64	0.3769	1057	DAZ91003.1	Select seq DAZ91003.1 for PSI blast
Select seq gb|AWS20963.1|	fusion protein [Cistus incanus RNA virus 1]	Cistus incanus RNA virus 1	225	225	0.98	3e-64	0.4036	1052	AWS20963.1	Select seq AWS20963.1 for PSI blast
Select seq gb|UWU44406.1|	polyprotein [Gymnadenia amalgavirus 1]	Gymnadenia amalgavirus 1	223	223	0.96	2e-63	0.3909	1057	UWU44406.1	Select seq UWU44406.1 for PSI blast
Select seq gb|AOX47555.1|	fusion protein [Pterostylis amalgavirus-like]	Pterostylis amalgavirus-like	213	213	0.96	3e-63	0.4054	478	AOX47555.1	Select seq AOX47555.1 for PSI blast
Select seq gb|UXB54238.1|	polyprotein [Gymnadenia amalgavirus 1]	Gymnadenia amalgavirus 1	222	222	0.96	5e-63	0.3909	1057	UXB54238.1	Select seq UXB54238.1 for PSI blast
Select seq tpg|DAZ90987.1|	TPA: fusion protein [Alloteropsis semialata amalgavirus 1]	Alloteropsis semialata amalgavirus 1	221	221	0.93	9e-63	0.4018	1048	DAZ90987.1	Select seq DAZ90987.1 for PSI blast
Select seq tpg|DAB41669.1|	TPA: ORF1+2p [Salicornia europaea amalgavirus 1]	Salicornia europaea amalgavirus 1	219	219	0.79	1e-62	0.3986	880	DAB41669.1	Select seq DAB41669.1 for PSI blast
Select seq tpg|DAZ90989.1|	TPA: fusion protein [Amaranthus tuberculatus amalgavirus 1]	Amaranthus tuberculatus amalgavirus 1	221	221	0.96	1e-62	0.4247	1049	DAZ90989.1	Select seq DAZ90989.1 for PSI blast
Select seq gb|ULN99164.1|	RNA dependent RNA polymerase RdRp [Pterostylis amalgavirus 1]	Pterostylis amalgavirus 1	220	220	0.96	1e-62	0.3909	1057	ULN99164.1	Select seq ULN99164.1 for PSI blast
Select seq gb|ULN99163.1|	RNA dependent RNA polymerase RdRp [Pterostylis amalgavirus 1]	Pterostylis amalgavirus 1	220	220	0.96	1e-62	0.3909	1057	ULN99163.1	Select seq ULN99163.1 for PSI blast
Select seq tpg|DAZ90999.1|	TPA: fusion protein [Chionochloa macra amalgavirus 1]	Chionochloa macra amalgavirus 1	220	220	0.96	1e-62	0.3795	1070	DAZ90999.1	Select seq DAZ90999.1 for PSI blast
Select seq gb|ULN99166.1|	RNA dependent RNA polymerase RdRp [Pterostylis amalgavirus 1]	Pterostylis amalgavirus 1	220	220	0.93	2e-62	0.4006	1057	ULN99166.1	Select seq ULN99166.1 for PSI blast
Select seq gb|ULN99165.1|	RNA dependent RNA polymerase RdRp [Pterostylis amalgavirus 1]	Pterostylis amalgavirus 1	219	219	0.93	5e-62	0.4006	1057	ULN99165.1	Select seq ULN99165.1 for PSI blast
Select seq gb|ULN99170.1|	RNA dependent RNA polymerase RdRp [Pterostylis amalgavirus 1]	Pterostylis amalgavirus 1	219	219	0.93	5e-62	0.3975	1057	ULN99170.1	Select seq ULN99170.1 for PSI blast
Select seq tpg|DAZ91053.1|	TPA: fusion protein [Rhodiola rosea amalgavirus 1]	Rhodiola rosea amalgavirus 1	219	219	0.97	6e-62	0.3899	1092	DAZ91053.1	Select seq DAZ91053.1 for PSI blast
Select seq gb|ULN99167.1|	RNA dependent RNA polymerase RdRp [Pterostylis amalgavirus 1]	Pterostylis amalgavirus 1	218	218	0.93	1e-61	0.3975	1057	ULN99167.1	Select seq ULN99167.1 for PSI blast
Select seq gb|ULN99162.1|	RNA dependent RNA polymerase RdRp [Pterostylis amalgavirus 1]	Pterostylis amalgavirus 1	217	217	0.93	2e-61	0.3975	1057	ULN99162.1	Select seq ULN99162.1 for PSI blast
Select seq gb|ULN99168.1|	RNA dependent RNA polymerase RdRp [Pterostylis amalgavirus 1]	Pterostylis amalgavirus 1	217	217	0.93	2e-61	0.3975	1057	ULN99168.1	Select seq ULN99168.1 for PSI blast
Select seq gb|ULN99169.1|	RNA dependent RNA polymerase RdRp [Pterostylis amalgavirus 1]	Pterostylis amalgavirus 1	217	217	0.93	3e-61	0.3944	1057	ULN99169.1	Select seq ULN99169.1 for PSI blast
Select seq gb|ULN99161.1|	RNA dependent RNA polymerase RdRp [Pterostylis amalgavirus 1]	Pterostylis amalgavirus 1	217	217	0.93	3e-61	0.3944	1057	ULN99161.1	Select seq ULN99161.1 for PSI blast
Select seq gb|AWH55632.1|	fusion protein [Rubber dandelion latent virus 2]	Rubber dandelion latent virus 2	216	216	0.98	3e-61	0.3735	1046	AWH55632.1	Select seq AWH55632.1 for PSI blast
Select seq gb|USJ75189.1|	RNA-dependent RNA polymerase [Medicago sativa amalgavirus 1]	Medicago sativa amalgavirus 1	213	213	0.99	5e-61	0.3923	765	USJ75189.1	Select seq USJ75189.1 for PSI blast
Select seq gb|QUS52870.1|	ORF2 [Medicago sativa amalgavirus 1]	Medicago sativa amalgavirus 1	213	213	0.99	7e-61	0.3923	802	QUS52870.1	Select seq QUS52870.1 for PSI blast
Select seq gb|USJ75191.1|	RNA-dependent RNA polymerase [Medicago sativa amalgavirus 1]	Medicago sativa amalgavirus 1	213	213	0.99	9e-61	0.3894	765	USJ75191.1	Select seq USJ75191.1 for PSI blast
Select seq gb|USJ75193.1|	RNA-dependent RNA polymerase [Medicago sativa amalgavirus 1]	Medicago sativa amalgavirus 1	213	213	0.99	9e-61	0.3894	765	USJ75193.1	Select seq USJ75193.1 for PSI blast
Select seq gb|QLF97271.1|	fusion protein RdRp [Southern tomato virus]	Southern tomato virus	215	215	0.7	1e-60	0.4823	1062	QLF97271.1	Select seq QLF97271.1 for PSI blast
Select seq tpg|DAZ90983.1|	TPA: fusion protein [Alloteropsis angusta amalgavirus 1]	Alloteropsis angusta amalgavirus 1	215	215	0.92	1e-60	0.4	1052	DAZ90983.1	Select seq DAZ90983.1 for PSI blast
Select seq gb|USJ75187.1|	RNA-dependent RNA polymerase [Medicago sativa amalgavirus 1]	Medicago sativa amalgavirus 1	209	209	0.93	2e-60	0.3944	633	USJ75187.1	Select seq USJ75187.1 for PSI blast
Select seq gb|UJQ88462.1|	polyprotein [Medicago sativa amalgavirus 1]	Medicago sativa amalgavirus 1	214	214	0.99	2e-60	0.3923	1058	UJQ88462.1	Select seq UJQ88462.1 for PSI blast
Select seq ref|YP_009552085.1|	ORF1+2p [Medicago sativa amalgavirus 1]	Medicago sativa amalgavirus 1	214	214	0.99	2e-60	0.3923	1058	YP_009552085.1	Select seq YP_009552085.1 for PSI blast
Select seq gb|QOJ43645.1|	ORF1+2p [Medicago sativa amalgavirus 1]	Medicago sativa amalgavirus 1	214	214	0.99	3e-60	0.3923	1058	QOJ43645.1	Select seq QOJ43645.1 for PSI blast
Select seq gb|UJQ88444.1|	polyprotein [Medicago sativa amalgavirus 1]	Medicago sativa amalgavirus 1	214	214	0.99	3e-60	0.3923	1058	UJQ88444.1	Select seq UJQ88444.1 for PSI blast
Select seq gb|UJQ88438.1|	polyprotein [Medicago sativa amalgavirus 1]	Medicago sativa amalgavirus 1	214	214	0.99	3e-60	0.3923	1058	UJQ88438.1	Select seq UJQ88438.1 for PSI blast
Select seq gb|UJQ88442.1|	polyprotein [Medicago sativa amalgavirus 1]	Medicago sativa amalgavirus 1	214	214	0.99	3e-60	0.3923	1058	UJQ88442.1	Select seq UJQ88442.1 for PSI blast
Select seq gb|QZN05575.1|	polyprotein [Medicago sativa amalgavirus 1]	Medicago sativa amalgavirus 1	213	213	0.99	5e-60	0.3894	1058	QZN05575.1	Select seq QZN05575.1 for PSI blast
Select seq gb|AWI66281.1|	fusion protein [Neurachne minor latent virus]	Neurachne minor latent virus	213	213	0.99	6e-60	0.3669	1051	AWI66281.1	Select seq AWI66281.1 for PSI blast
Select seq gb|QGX86468.1|	RNA-dependent RNA polymerase [Medicago sativa amalgavirus 1]	Medicago sativa amalgavirus 1	210	210	0.99	9e-60	0.3864	765	QGX86468.1	Select seq QGX86468.1 for PSI blast
Select seq ref|YP_009362304.1|	fusion protein [Zostera marina amalgavirus 2]	Zostera marina amalgavirus 2	210	210	0.93	6e-59	0.382	1062	YP_009362304.1	Select seq YP_009362304.1 for PSI blast
Select seq tpg|DAZ91017.1|	TPA: fusion protein [Gloriosa superba amalgavirus 1]	Gloriosa superba amalgavirus 1	209	209	0.96	2e-58	0.4018	1024	DAZ91017.1	Select seq DAZ91017.1 for PSI blast
Select seq gb|UWM23169.1|	fusion protein [Mallotus japonicus virus B]	Mallotus japonicus virus B	206	206	0.96	2e-57	0.3614	1070	UWM23169.1	Select seq UWM23169.1 for PSI blast
Select seq tpg|DAZ91007.1|	TPA: fusion protein [Ferula assa-foetida amalgavirus 1]	Ferula assa-foetida amalgavirus 1	204	204	0.97	7e-57	0.3874	1098	DAZ91007.1	Select seq DAZ91007.1 for PSI blast
Select seq ref|YP_003868436.1|	putative fusion protein [Rhododendron virus A]	Rhododendron virus A	203	203	0.96	2e-56	0.3494	1077	YP_003868436.1	Select seq YP_003868436.1 for PSI blast
Select seq emb|CAH2618944.1|	RNA-dependent RNA polymerase [Lycopod associated amalgavirus]	Lycopod associated amalgavirus	193	193	0.97	2e-54	0.3628	640	CAH2618944.1	Select seq CAH2618944.1 for PSI blast
Select seq gb|QII57745.1|	fusion protein [Southern tomato virus]	Southern tomato virus	182	182	0.63	4e-53	0.4493	297	QII57745.1	Select seq QII57745.1 for PSI blast
Select seq ref|YP_009362302.1|	fusion protein [Zostera marina amalgavirus 1]	Zostera marina amalgavirus 1	191	191	0.96	3e-52	0.3645	1049	YP_009362302.1	Select seq YP_009362302.1 for PSI blast
Select seq gb|QII57744.1|	fusion protein [Southern tomato virus]	Southern tomato virus	177	177	0.61	3e-51	0.4505	292	QII57744.1	Select seq QII57744.1 for PSI blast
Select seq gb|QII57746.1|	fusion protein [Southern tomato virus]	Southern tomato virus	176	176	0.61	5e-51	0.4505	295	QII57746.1	Select seq QII57746.1 for PSI blast
Select seq tpg|DAZ91021.1|	TPA: fusion protein [Isoetes lacustris amalgavirus 1]	Isoetes lacustris amalgavirus 1	176	176	0.96	4e-47	0.3163	1032	DAZ91021.1	Select seq DAZ91021.1 for PSI blast
Select seq gb|ALQ33325.1|	fusion protein [Southern tomato virus]	Southern tomato virus	164	164	0.56	1e-46	0.4526	246	ALQ33325.1	Select seq ALQ33325.1 for PSI blast
Select seq gb|AGH15626.1|	fusion protein [Southern tomato virus]	Southern tomato virus	158	158	0.55	3e-44	0.4439	257	AGH15626.1	Select seq AGH15626.1 for PSI blast
Select seq gb|AUZ20523.1|	RNA-dependent RNA polymerase [Allium cepa amalgavirus 1]	Allium cepa amalgavirus 1	151	151	0.58	2e-41	0.4526	274	AUZ20523.1	Select seq AUZ20523.1 for PSI blast
Select seq tpg|DAZ91013.1|	TPA: fusion protein [Ginkgo biloba amalgavirus 1]	Ginkgo biloba amalgavirus 1	134	134	0.94	2e-32	0.3028	1069	DAZ91013.1	Select seq DAZ91013.1 for PSI blast
Select seq gb|AUZ20524.1|	RNA-dependent RNA polymerase [Allium cepa amalgavirus 2]	Allium cepa amalgavirus 2	95.5	95.5	0.32	4e-20	0.4228	263	AUZ20524.1	Select seq AUZ20524.1 for PSI blast
Select seq gb|QUE30289.1|	fusion protein [Blueberry latent virus]	Blueberry latent virus	80.5	80.5	0.28	4e-16	0.4479	114	QUE30289.1	Select seq QUE30289.1 for PSI blast
Select seq gb|QUE30295.1|	fusion protein [Blueberry latent virus]	Blueberry latent virus	79.7	79.7	0.28	1e-15	0.4375	114	QUE30295.1	Select seq QUE30295.1 for PSI blast
Select seq gb|QBM20157.1|	fusion protein [Blueberry latent virus]	Blueberry latent virus	77.4	77.4	0.26	5e-15	0.4516	99	QBM20157.1	Select seq QBM20157.1 for PSI blast
Select seq gb|QBM20158.1|	fusion protein [Blueberry latent virus]	Blueberry latent virus	72	72	0.25	5e-13	0.4545	94	QBM20158.1	Select seq QBM20158.1 for PSI blast
Select seq gb|QBM20160.1|	fusion protein [Blueberry latent virus]	Blueberry latent virus	72	72	0.25	6e-13	0.4545	98	QBM20160.1	Select seq QBM20160.1 for PSI blast
Select seq gb|QBM20159.1|	fusion protein [Blueberry latent virus]	Blueberry latent virus	71.6	71.6	0.25	1e-12	0.4545	109	QBM20159.1	Select seq QBM20159.1 for PSI blast
Select seq gb|QBM20156.1|	fusion protein [Blueberry latent virus]	Blueberry latent virus	67.4	67.4	0.23	2e-11	0.4471	91	QBM20156.1	Select seq QBM20156.1 for PSI blast
Select seq gb|ABC96787.1|	RNA-dependent RNA polymerase-like protein [Southern tomato virus]	Southern tomato virus	63.5	63.5	0.17	2e-08	0.6444	343	ABC96787.1	Select seq ABC96787.1 for PSI blast
Select seq gb|QBM20155.1|	fusion protein [Blueberry latent virus]	Blueberry latent virus	58.5	58.5	0.21	3e-08	0.4125	80	QBM20155.1	Select seq QBM20155.1 for PSI blast
8
Fungi
Fungi (taxid:4751)
No significant similarity found
9
Animal
animals (taxid:33208)
No significant similarity found
Homologous sequences of tia007372.1
>Virus|DAZ91005.1:599-930 TPA_asm: fusion protein [Epipogium roseum amalgavirus 1]
WEEVRTAKVVVELDWKKFDRERPPQDLLFCIDVFVSCFEPKSPREIKLLEAYKICMVRALVDRAFITDTGGVFFMDGMVP
SGSLWTGLLDTSLNILYMTSALLDMGFLRSEAVPKCCGDDNITLFSRDPGDDILNGLRTRLNNYFRAGIDIEDFIITRPP
YYVTKEQACFPLDLDLSLGTSSYLKDAIWVPFDGEIEVDIARGRSHRWRYNFHGKPKFLSCYWLPSGLPIRPSKDNLEKL
LFPEAIHTSLDDYEAAVLSMVVDNPFNHHNINHLKHRYLIIQQIKKYTVLEIDAAVVMKFSRIKGSDEEMVPFPLVAAWR
RQNTYIDLDHYE
>Virus|DAZ91047.1:598-929 TPA_asm: fusion protein [Phalaenopsis equestris amalgavirus 2]
LWDEIRKAAVVVELDWKKFDRERPAEDILFIVDVIISCFRPRTPREERLLRAYAICMRRALVQRHFITDAGMVIEMDGMV
PSGTLWTGFIDTALNILYISSALLDMGFSISRALPKCCGDDNLTLFFEDPGDLIIRKLRTKLNSYFRAGIEEEDFIITRP
PYHVTTEQAWFPVELNLSSGTSKYLDQATWIEFDDDVIVDESIGRSHRWRYNFFRKPKFLSCYWLPSGLPIRPAKDNLEK
LLFPEAIHDSIDEYEAAILGMVVDNPFNHHNVNHLKHRYLIIQQIKRQAVLGIDPYHIMKFCKIRSVDGEAIPFPDVAVW
RRQNEYLNLDNY
>Virus|DAZ91055.1:597-931 TPA_asm: fusion protein [Swertia japonica amalgavirus 1]
LWDEIRKASVIVELDWKKFDRERPAEDISFVIDVVLSCFTPKSEREKRLLEAYGICMRRALVDRCFVTDDGGVIQMEGMV
PSGSLWTGFLDTALNILYIDDVLLELGITRQFAVPKCCGDDNLTLFFKDPGDATLKHMRTLLNRFYRAGIDEADFFICRP
PFHVTTEQAVFPEGTDLSKGTSKLLHLARWEEFEEEVIIDQDQGRSHRWRYNYYGKPKFLSCYWLPSGLPIRPAKDNLEK
LLFPEGIHDHLDDYVAALLSMAVDNPFNHHNINHLKHRYILAKQVQRASLLGVDPLLVLQLSRIRPVGNEMVPFPDVAQW
RRQDVWINLDTHEFT
>Virus|DAZ91057.1:598-935 TPA_asm: fusion protein [Salvia miltiorrhiza amalgavirus 1]
FEEVRGAAAVVELDWSKFDRERPAEDIQFVIDVVISCFTPTNDREARLLDAYAIMMRRALIERPLLTDDGGVYLLDGMVP
SGTLWTGFLDTALNILYIDDVLLDMGFDAREARPKCCGDDNLTLFYYDPGDNILKNMRTRLNTYYRAGIDEADFLIHRPP
YHVFTEQAIFPPGTDLSKGTSRLLKDAEWVRFDDELQVDAAAGRSHRWRYHFFGKPKFLSCYWLESGLPIRPAKDNLEKL
LFPETIQETIEDYMASLLSMVVDNPFNHHNVNHLKHRWIICTQILKYAVLGLKPEDIMWISRVKPEGDEDVPFPNVAQWR
RQDEWVDLDNHALTRHAA
>Virus|DAZ91033.1:599-930 TPA_asm: fusion protein [Melampyrum roseum amalgavirus 1]
WDEIRGSAVIVELDWKKFDRERAAEDIQFCIDVFVSCFEPKTPREERLLKAYAICMRRSLVERAFITDCGGAFFVDGMVP
SGTLWTGFLDTALNILYITAALQDAGFSSDMAIPKCCGDDNLTLFFQDPGDDEIADLRERLNEYFRAGIEPEDFVVTRPP
YFVTTEQACFPPGTDLSKGTSRLLDDAEWVPFEGEIYINQAEGRSHRWRYNFYGKPKFLSCYWLPNGHPIRPAHDNLEKL
LFPEGIHKDISDYEAALLSMVVDNPFNHHNVNHLKHRYLIVQQIKRYSVLGLKPDYIMRMSRWRPKAGERAPFPLVAFWR
RTDEWVDLDEEE
>Virus|DAZ90991.1:604-938 TPA_asm: fusion protein [Amaranthus tuberculatus amalgavirus 2]
YEEVKEAKVVIELDWKKFDRERPSEDIDFCIDVILSCFSPKDEYEAKLLEAYGIVLRRALIDRVLITDTGGVFSIDGMVP
SGSLWTGFLDTMLNILYVTDVVREIGCGAGFAVPKCCGDDNLTLFYRDPGDDLLKSMRKLLNEFYRAGIDEEDFIIHRPP
YFVTKEQAIFPPGTDLSKGTSELLDDATWVEFVGEIRVDEAAGRSHRWRYNFYGKPKFLSCYWLPSGLPIRPAKDNLEKL
LYPEGIHESLEDYEAAVLAMVVDNPFNHHNINHLKHRYIICRQLSRYSLIPVKIDIIMQFAEFRSIDNDPVPFPDVAQWR
RQPEYVDLDRFPPVA
>Virus|ASU87376.1:303-638 fusion protein RdRp [Southern tomato virus]
WDEVKEAAVCVELDWSKFDRERPSEDLDFMIKVICSCFRPKDEVEAKLLRGYGVCMRRALVERRLITDDGGVIHIDGMVP
SGSLWTGWLDTALNILYIKSVLRSIDILEEEAVPKCAGDDNLTVFSKDPGDEVLEEMRVKLNDYFRAGIKKEDFIITRPP
FHVRTFQAVFKEGTDLSKGTSKIMKKAYWREFEDELRIDQEKGLSHRWEYRFKGAPKFLSCYWLEDGRPIRPSHENLEKL
LYPEGVHANIDDYIAAVLSMVVDNPFNHHNINHLKHRYIIANQVKRLSAAGGRCEDILRLARIREREDEEVPVPQIAVWR
RVKEYVDLDSYEPAKY
>Virus|QTJ62766.1:303-638 RdRp [Southern tomato virus]
WDEVKEAAVCVELDWSKFDRERPSEDLDFMIKVICSCFRPKDEVEAKLLRGYGVCMRRALVERRLITDDGGVIHIDGMVP
SGSLWTGWLDTALNILYIKSVLRSIDILEEEAVPKCAGDDNLTVFSKDPGDEVLEEMRVKLNDYFRAGIKKEDFIITRPP
FHVRTFQAVFKEGTDLSKGTSKIMKKAYWREFEDELRIDQEKGLSHRWEYRFKGAPKFLSCYWLEDGRPIRPSHENLERL
LYPEGVHANIDDYIAAVLSMVVDNPFNHHNINHLKHRYIIANQVKRLSAAGGRCEDILRLARIREREDEEVPVPQIAVWR
RVKEYVDLDSYEPAKY
>Virus|DAZ91049.1:598-934 TPA_asm: fusion protein [Paris polyphylla amalgavirus 1]
LWEEVCEAAVCVELDWKKFDRERPAEDLQFVIDTVLSCFLPTNRREERLLEAYGICMSRALVDRLFVADNGMILSIEGMV
PSGSLWTGWLDTALNILYIRAALRDLGFSVSDAIPKCAGDDNLTLFYSDPGDFRLNMLRDVLNSWFRAGIEAEDFVITRP
PFSVSKAQAVFPAGTPLSLGTSSIIDQATWIPFDDKLVIDEEAGFSHRWEYRFSGCPKFLSCYWLPEGLPIRPAAVNLEK
LLYPEGIHSSIGDYECALISMIVDNPFNHHNINHLKHRFLIVQQIKRQAVIGLRPEDILLLSRIRPDEVEMVPFPMIADW
RRQSSYVDLDACPGLQH
>Virus|USN17670.1:603-938 MAG: coat protein-RNA-dependent RNA polymerase fusion protein [Southern tomato virus]
WDEVKEAAVCVELDWSKFDRERPSEDLDFMIKVICSCFRPRDEVEAKLLRGYGVCMRRALVERRLITDDGGVIHIDGMVP
SGSLWTGWLDTALNILYIKSVLRTIDILEEEAVPKCAGDDNLTVFSKDPGDEVLEEMRVKLNDYFRAGIKKEDFIITRPP
FHVRTFQAVFKEGTDLSKGTSKIMKKAYWREFEDELRIDQEKGLSHRWEYRFKGAPKFLSCYWLEDGRPIRPSHENLEKL
LYPEGVHVNIDDYIAAVLSMVVDNPFNHHNINHLKHRYIIANQVKRLSAAGGRCEDILRLARIREREDEEVPVPQIAVWR
RVKEYVDLDSYEPAKY
>Virus|USN17664.1:603-938 MAG: coat protein-RNA-dependent RNA polymerase fusion protein [Southern tomato virus]
WDEVKEAAVCVELDWSKFDRERPSEDLDFMIKVICSCFRPRDEVEAKLLRGYGVCMRRALVERRLITDDGGVIHIDGMVP
SGSLWTGWLDTALNILYIKSVLRTIDILEEEAVPKCAGDDNLTVFSKDPGDEVLEEMRVKLNDYFRAGIKKEDFIITRPP
FHVRTFQAVFKEGTDLSKGTSKIMKKAYWREFEDELRIDQEKGLSHRWEYRFKGAPKFLSCYWLEDGRPIRPSHENLEKL
LYPEGVHVNIDDYIAAVLSMVVDNPFNHHNINHLKHRYIIANQVKRLSAAGGRCEDILRLARIREREDEEVPVPQIAVWR
RVKEYVDLDSYEPAKY
>Virus|USN17658.1:603-938 MAG: coat protein-RNA-dependent RNA polymerase fusion protein [Southern tomato virus]
WDEVKEAAVCVELDWSKFDRERPSEDLDFMIKVICSCFRPRDEVEAKLLRGYGVCMRRALVERRLITDDGGVIHIDGMVP
SGSLWTGWLDTALNILYIKSVLRTIDILEEEAVPKCAGDDNLTVFSKDPGDEVLEEMRVKLNDYFRAGIKKEDFIITRPP
FHVRTFQAVFKEGTDLSKGTSKIMKKAYWREFEDELRIDQEKGLSHRWEYRFKGAPKFLSCYWLEDGRPIRPSHENLEKL
LYPEGVHVNIDDYIAAVLSMVVDNPFNHHNINHLKHRYIIANQVKRLSAAGGRCEDILRLARIREREDEEVPVPQIAVWR
RVKEYVDLDSYEPAKY
>Virus|USN17652.1:603-938 MAG: coat protein-RNA-dependent RNA polymerase fusion protein [Southern tomato virus]
WDEVKEAAVCVELDWSKFDRERPSEDLDFMIKVICSCFRPRDEVEAKLLRGYGVCMRRALVERRLITDDGGVIHIDGMVP
SGSLWTGWLDTALNILYIKSVLRTIDILEEEAVPKCAGDDNLTVFSKDPGDEVLEEMRVKLNDYFRAGIKKEDFIITRPP
FHVRTFQAVFKEGTDLSKGTSKIMKKAYWREFEDELRIDQEKGLSHRWEYRFKGAPKFLSCYWLEDGRPIRPSHENLEKL
LYPEGVHVNIDDYIAAVLSMVVDNPFNHHNINHLKHRYIIANQVKRLSAAGGRCEDILRLARIREREDEEVPVPQIAVWR
RVKEYVDLDSYEPAKY
>Virus|USN17666.1:603-938 MAG: coat protein-RNA-dependent RNA polymerase fusion protein [Southern tomato virus]
WDEVKEAAVCVELDWSKFDRERPSEDLDFMIKVICSCFRPRDEVEAKLLRGYGVCMRRALVERRLITDDGGVIHIDGMVP
SGSLWTGWLDTALNILYIKSVLRTIDILEEEAVPKCAGDDNLTVFSKDPGDEVLEEMRVKLNDYFRAGIKKEDFIITRPP
FHVRTFQAVFKEGTDLSKGTSKIMKKAYWREFEDELRIDQEKGLSHRWEYRFKGAPKFLSCYWLEDGRPIRPSHENLEKL
LYPEGVHANIDDYIAAVLSMVVDNPFNHHNINHLKHRYIIANQVKRLSAAGGRCEDILRLARIREREDEEVPVPQIAVWR
RVKEYVDLDSYEPAKY
>Virus|USN17678.1:603-938 MAG: coat protein-RNA-dependent RNA polymerase fusion protein [Southern tomato virus]
WDEVKEAAVCVELDWSKFDRERPSEDLDFMIKVICSCFRPRDEVEAKLLRGYGVCMRRALVERRLITDDGGVIHIDGMVP
SGSLWTGWLDTALNILYIKSVLRTIDILEEEAVPKCAGDDNLTVFSKDPGDEVLEEMRVKLNDYFRAGIKKEDFIITRPP
FHVRTFQAVFKEGTDLSKGTSKIMKKAYWREFEDELRIDQEKGLSHRWEYRFKGAPKFLSCYWLEDGRPIRPSHENLEKL
LYPEGVHVNIDDYIAAVLSMVVDNPFNHHNINHLKHRYIIANQVKRLSAAGGRCEDILRLARIREREDEEVPVPQIAVWR
RVKEYVDLDSYEPAKY
>Virus|ALB05811.1:603-938 fusion protein RdRp [Southern tomato virus]
WDEVKEAAVCVELDWSKFDRERPSEDLDFMIKVICSCFRPRDEVEAKLLRGYGVCMRRALVERRLITDDGGVIHIDGMVP
SGSLWTGWLDTALNILYIKSVLRSIDILEEEAVPKCAGDDNLTVFSKDPGDEVLEEMRVKLNDYFRAGIKKEDFIITRPP
FHVRTFQAVFKEGTDLSKGTSKIMKKAYWREFEDELRIDQEKGLSHRWEYRFKGAPKFLSCYWLEDGRPIRPSHENLEKL
LYPEGVHANIDDYIAAVLSMVVDNPFNHHNINHLKHRYIIANQVKRLSAAGGRCEDILRLARIREREDEEVPVPQIAVWR
RVKEYVDLDSYEPAKY
>Virus|USN17668.1:603-938 MAG: coat protein-RNA-dependent RNA polymerase fusion protein [Southern tomato virus]
WDEVKEAAVCVELDWSKFDRERPSEDLDFMIKVICSCFRPRDEVEAKLLRGYGVCMRRALVERRLITDDGGVIHIDGMVP
SGSLWTGWLDTALNILYIKSVLRSIDILEEEAVPKCAGDDNLTVFSKDPGDEVLEEMRVKLNDYFRAGIKKEDFIITRPP
FHVRTFQAVFKEGTDLSKGTSKIMKKAYWREFEDELRIDQEKGLSHRWEYRFKGAPKFLSCYWLEDGRPIRPSHENLEKL
LYPEGVHVNIDDYIAAVLSMVVDNPFNHHNINHLKHRYIIANQVKRLSAAGGRCEDILRLARIREREDEEVPVPQIAVWR
RVKEYVDLDSYEPAKY
>Virus|AVG19368.1:603-938 coat protein-RNA-dependent RNA polymerase fusion protein [Southern tomato virus]
WDEVKEAAVCVELDWSKFDRERPSEDLDFMIKVICSCFRPRDEVEAKLLRGYGVCMRRALVERRLITDDGGVIHIDGMVP
SGSLWTGWLDTALNILYIKSVLRTIDILEEEAVPKCAGDDNLTVFSKDPGDEVLEEMRVKLNDYFRAGIKKEDFIITRPP
FHVRTFQAVFKEGTDLSKGTSKIMKKAYWREFEDELRIDQEKGLSHRWEYRFKGAPKFLSCYWLEDGRPIRPSHENLEKL
LYPEGVHVNIDDYIAAVLSMVVDNPFNHHNINHLKHRYIIANQVKRLSAAGGRCEDILRLARIREREDEEVPVPQIAVWR
RVKEYVDLDSYEPAKY
>Virus|AVG19366.1:603-938 coat protein-RNA-dependent RNA polymerase fusion protein [Southern tomato virus]
WDEVKEAAVCVELDWSKFDRERPSEDLDFMIKVICSCFRPRDEVEAKLLRGYGVCMRRALVERRLITDDGGVIHIDGMVP
SGSLWTGWLDTALNILYIKSVLRTIDILEEEAVPKCAGDDNLTVFSKDPGDEVLEEMRVKLNDYFRAGIKKEDFIITRPP
FHVRTFQAVFKEGTDLSKGTSKIMKKAYWREFEDELRIDQEKGLSHRWEYRFKGAPKFLSCYWLEDGRPIRPSHENLEKL
LYPEGVHVNIDDYIAAVLSMVVDNPFNHHNINHLKHRYIIANQVKRLSAAGGRCEDILRLARIREREDEEVPVPQIAVWR
RVKEYVDLDSYEPAKY
>Virus|USN17654.1:603-938 MAG: coat protein-RNA-dependent RNA polymerase fusion protein [Southern tomato virus]
WDEVKEAAVCVELDWSKFDRERPSEDLDFMIKVICSCFRPRDEVEAKLLRGYGVCMRRALVERRLITDDGGVIHIDGMVP
SGSLWTGWLDTALNILYIKSVLRTIDILEEEAVPKCAGDDNLTVFSKDPGDEVLEEMRVKLNDYFRAGIKKEDFIITRPP
FHVRTFQAVFKEGTDLSKGTSKIMKKAYWREFEDELRIDQEKGLSHRWEYRFKGAPKFLSCYWLEDGRPIRPSHENLEKL
LYPEGVHVNIDDYIAAVLSMVVDNPFNHHNINHLKHRYIIANQVKRLSAAGGRCEDILRLARIREREDEEVPVPQIAVWR
RVKEYVDLDSYEPAKY
>Virus|AIX09819.1:603-938 fusion protein p122 [Southern tomato virus]
WDEVKEAAVCVELDWSKFDRERPSEDLDFMIKVICSCFRPKDEVEAKLLRGYGVCMRRALVERRLITDDGGVIHIDGMVP
SGSLWTGWLDTALNILYIKSVLRSIDILEEEAVPKCAGDDNLTVFSKDPGDEVLEEMRVKLNDYFRAGIKKEDFIITRPP
FHVRTFQAVFKEGTDLSKGTSKIMKKAYWREFEDELRIDQEKGLSHRWEYRFKGAPKFLSCYWLEDGRPIRPSHENLERL
LYPEGVHANIDDYIAAVLSMVVDNPFNHHNINHLKHRYIIANQVKRLSAAGGRCEDILRLARIREREDEEVPVPQIAVWR
RVKEYIDLDSYEPAKY
>Virus|UEP55490.1:603-938 RNA-dependent RNA polymerase [Southern tomato virus]
WDEVKEAAVCVELDWSKFDRERPSEDLDFMIKVICSCFRPKDEVEAKLLRGYGVCMRRALVERRLITDDGGVIHIDGMVP
SGSLWTGWLDTALNVLYIKSVLRSIDILEEEAVPKCAGDDNLTVFSKDPGDEVLEEMRVKLNDYFRAGIKKEDFIITRPP
FHVRTFQAVFKEGTDLSKGTSKIMKKAYWREFEDELRIDQEKGLSHRWEYRFKGAPKFLSCYWLEDGRPIRPSHENWEKL
LYPEGVHANIDDYIAAVLSMVVDNPFNHHNINHLKHRYIIANQVKRLSAAGGRCEDILRLARIREREDEEVPVPQIAVWR
RVKEYVDLDSYEPAKY
>Virus|QGN75814.1:603-938 RdRp, partial [Southern tomato virus]
WDEVKEAAVCVELDWSKFDRERPSEDLDFMIKVICSCFRPKDEVEAKLLRGYGVCMRRALVERRLITDDGGVIHIDGMVP
SGSLWTGWLDTALNILYIKSVLRSIDILEEEAVPKCAGDDNLTVFSKDPGDEVLEEMRVKLNDYFRAGIKKEDFIITRPP
FHVRTFQAVFKEGTDLSKGTSKIMKKAYWREFEDELRIDQEKGLSHRWEYRFKGAPKFLSCYWLEDGRPIRPSHENLEKL
LYPEGVHANIDDYIAAVLSMVVDNPFNHHNINHLKHRYIIANQVKRLSAAGGRCEDILRLARIREREDEEVPVPQIAVWR
RVKEYVDLDSYEPAKY
>Virus|USN17680.1:603-938 MAG: coat protein-RNA-dependent RNA polymerase fusion protein [Southern tomato virus]
WDEVKEAAVCVELDWSKFDRERPSEDLDFMIKVICSCFRPKDEVEAKLLRGYGVCMRRALVERRLITDDGGVIHIDGMVP
SGSLWTGWLDTALNILYIKSVLRSIDILEEEAVPKCAGDDNLTVFSKDPGDEVLEEMRVKLNDYFRAGIKKEDFIITRPP
FHVRTFQAVFKEGTDLSKGTSKIMKKAYWREFEDELRIDQEKGLSHRWEYRFKGAPKFLSCYWLEDGRPIRPSHENLEKL
LYPEGVHANIDDYIAAVLSMVVDNPFNHHNINHLKHRYIIANQVKRLSAAGGRCEDILRLARIREREDEEVPVPQIAVWR
RVKEYVDLDSYEPAKY
>Virus|QOW17541.1:603-938 fusion protein p122 [Southern tomato virus]
WDEVKEAAVCVELDWSKFDRERPSEDLDFMIKVICSCFRPKDEVEAKLLRGYGVCMRRALVERRLITDDGGVIHIDGMVP
SGSLWTGWLDTALNILYIKSVLRSIDILEEEAVPKCAGDDNLTVFSKDPGDEVLEEMRVKLNDYFRAGIKKEDFIITRPP
FHVRTFQAVFKEGTDLSKGTSKIMKKAYWREFEDELRIDQEKGLSHRWEYRFKGAPKFLSCYWLEDGRPIRPSHENLEKL
LYPEGVHANIDDYIAAVLSMVVDNPFNHHNINHLKHRYIIANQVKRLSAAGGRCEDILRLARIREREDEEVPVPQIAVWR
RVKEYVDLDSYEPAKY
>Virus|USN17672.1:603-938 MAG: coat protein-RNA-dependent RNA polymerase fusion protein [Southern tomato virus]
WDEVKEAAVCVELDWSKFDRERPSEDLDFMIKVICSCFRPKDEVEAKLLRGYGVCMRRALVERRLITDDGGVIHIDGMVP
SGSLWTGWLDTALNILYIKSVLRSIDILEEEAVPKCAGDDNLTVFSKDPGDEVLEEMRVKLNDYFRAGIKKEDFIITRPP
FHVRTFQAVFKEGTDLSKGTSKIMKKAYWREFEDELRIDQEKGLSHRWEYRFKGAPKFLSCYWLEDGRPIRPSHENLERL
LYPEGVHANIDDYIAAVLSMVVDNPFNHHNINHLKHRYIIANQVKRLSAAGGRCEDILRLARIREREDEEVPVPQIAVWR
RVKEYVDLDSYEPAKY
>Virus|USN17656.1:603-938 MAG: coat protein-RNA-dependent RNA polymerase fusion protein [Southern tomato virus]
WDEVKEAAVCVELDWSKFDRERPSEDLDFMIKVICSCFRPKDEVEAKLLRGYGVCMRRALVERRLITDDGGVIHIDGMVP
SGSLWTGWLDTALNILYIKSVLRSIDILEEEAVPKCAGDDNLTVFSKDPGDEVLEEMRVKLNDYFRAGIKKEDFIITRPP
FHVRTFQAVFKEGTDLSKGTSKIMKKAYWREFEDELRIDQEKGLSHRWEYRFKGAPKFLSCYWLEDGRPIRPSHENLEKL
LYPEGVHANIDDYIAAVLSMVVDNPFNHHNINHLKHRYIIANQVKRLSAAGGRCEDILRLARIREREDEEVPVPQIAVWR
RVKEYVDLDSYEPAKY
>Virus|USN17692.1:603-938 MAG: coat protein-RNA-dependent RNA polymerase fusion protein [Southern tomato virus]
WDEVKEAAVCVELDWSKFDRERPSEDLDFMIKVICSCFRPKDEVEAKLLRGYGVCMRRALVERRLITDDGGVIHIDGMVP
SGSLWTGWLDTALNILYIKSVLRSIDILEEEAVPKCAGDDNLTVFSKDPGDEVLEEMRVKLNDYFRAGIKKEDFIITRPP
FHVRTFQAVFKEGTDLSKGTSKIMKKAYWREFEDELRIDQEKGLSHRWEYRFKGAPKFLSCYWLEDGRPIRPSHENLERL
LYPEGVHANIDDYIAAVLSMVVDNPFNHHNINHLKHRYIIANQVKRLSAAGGRCEDILRLARIREREDEEVPVPQIAVWR
RVKEYVDLDSYEPAKY
>Virus|BAX64141.1:603-938 fusion protein [Southern tomato virus]
WDEVKEAAVCVELDWSKFDRERPSEDLDFMIKVICSCFRPKDEVEAKLLRGYGVCMRRALVERRLITDDGGVIHIDGMVP
SGSLWTGWLDTALNILYIKSVLRSIDILEEEAVPKCAGDDNLTVFSKDPGDEVLEEMRVKLNDYFRAGIKKEDFIITRPP
FHVRTFQAVFKEGTDLSKGTSKIMKKAYWREFEDELRIDQEKGLSHRWEYRFKGAPKFLSCYWLEDERPIRPSHENLEKL
LYPEGVHANIDDYIAAVLSMVVDNPFNHHNINHLKHRYIIANQVKRLSAAGGRCEDILRLARIREREDEEVPVPQIAVWR
RVKEYVDLDSYEPAKY
>Virus|USN17674.1:603-938 MAG: coat protein-RNA-dependent RNA polymerase fusion protein [Southern tomato virus]
WDEVKEAAVCVELDWSKFDRERPSEDLDFMIKVICSCFRPKDEVEAKLLRGYGVCMRRALVERRLITDDGGVIHIDGMVP
SGSLWTGWLDTALNILYIKSVLRSIDILEEEAVPKCAGDDNLTVFSKDPGDEVLEEMRVKLNDYFRAGIKKEDFIITRPP
FHVRTFQAVFKEGTDLSKGTSKIMKKAYWREFEDELRIDQEKGLSHRWEYRFKGAPKFLSCYWLEDGRPIRPSHENLEKL
LYPEGVHANIDDYIAAVLSMVVDNPFNHHNINHLKHRYIIANQVKRLSAAGGRCEDILRLARIREREDEEVPVPQIAVWR
RVKEYVDLDSYEPAKY
>Virus|UEP55508.1:603-938 RNA-dependent RNA polymerase [Southern tomato virus]
WDEVKEAAVCVELDWSKFDRERPSEDLDFMIKVICSCFRPKDEVEAKLLRGYGVCMRRALVERRLITDDGGVIHIDGMVP
SGSLWTGWLDTALNILYIKSVLRSIDILEEEAVPKCAGDDNLTVFSKDPGDEVLEEMRVKLNDYFRAGIKKEDFIITRPP
FHVRTFQAVFKEGTDLSKGTSKIMKKAYWREFEDELRIDQERGLSHRWEYRFKGAPKFLSGYWLEEGRPIRPSHENLERL
LYPEGFHANIDDYIAAVLSMVVDNPFNHHNINHLKHRYIIANQVKRLSAAGGRCEDILRLARIREREDEEVPVPQIAVWR
RVKEYVDLDSYEPAKY
>Virus|UEP55502.1:603-938 RNA-dependent RNA polymerase [Southern tomato virus]
WDEVKEAAVCVELDWSKFDRERPSEDLDFMIKVICSCFRPKDEVEAKLLRGYGVCMRRALVERRLITDDGGVIHIDGMVP
SGSLWTGWLDTALNILYIKSVLRSIDILEEEAVPKCAGDDNLTVFSKDPGDEVLEEMRVKLNDYFRAGIKKEDFIITRPP
FHVRTFQAVFKEGTDLSKGTSKIMKKAYWREFEDELRIDQEKGLSHRWEYRFKGAPKFLSCYWLEDGRPIRPSHENLEKL
LYPEGVHANIDDYIAAVLSMVVDNPFNHHNINHLKHRYIIANQVKRLSAAGGRCEDILRLARIREREDEEVPVPQIAVWR
RVKEYVDLDSYEPAKY
>Virus|QOW17536.1:603-938 fusion protein p122 [Southern tomato virus]
WDEVKEAAVCVELDWSKFDRERPSEDLDFMIKVICSCFRPKDEVEAKLLRGYGVCMRRALVERRLITDDGGVIHIDGMVP
SGSLWTGWLDTALNILYIKSVLRSIDILEEEAVPKCAGDDNLTVFSKDPGDEVLEEMRVKLNDYFRAGIKKEDFIITRPP
FHVRTFQAVFKEGTDLSKGTSKIMKKAYWREFEDELRIDQEKGLSHRWEYRFKGAPKFLSCYWLEDGRPIRPSHENLEKL
LYPEGVHANIDDYIAAVLSMVVDNPFNHHNINHLKHRYIIANQVKRLSAAGGRCEDILRLARIREREDEEVPVPQIAVWR
RVKEYVDLDSYEPAKY
>Virus|APC94163.1:603-938 p122 [Southern tomato virus]
WDEVKEAAVCVELDWSKFDRERPSEDLDFMIKVICSCFRPKDEVEAKLLRGYGVCMRRALVERRLITDDGGVIHIDGMVP
SGSLWTGWLDTALNILYIKSVLRSIDILEEEAVPKCAGDDNLTVFSKDPGDEVLEEMRVKLNDYFRAGIKKEDFIITRPP
FHVRTFQAVFKEGTDLSKGTSKIMKKAYWREFEDELRIDQEKGLSHRWEYRFKGAPKFLSCYWLEDGRPIRPSQENLEKL
LYPEGVHANIDDYIAAVLSMVVDNPFNHHNINHLKHRYIIANQVKRLSAAGGRCEDILRLARIREREDEEVPVPQIAVWR
RVKEYVDLDSYEPAKY
>Virus|ALM54938.1:603-938 fusion protein RdRp [Southern tomato virus]
WDEVKEAAVCVELDWSKFDRERPSEDLDFMIKVICSCFRPKDEVEAKLLRGYGVCMRRALVERRLITDDGGVIHIDGMVP
SGSLWTGWLDTALNILYIKSVLRSIDILEEEAVPKCAGDDNLTVFSKDPGDEVLEEMRVKLNDYFRAGIKKEDFIITRPP
FHVRTFQAVFKEGTDLSKGTSKIMKKAYWREFEDELRIDQEKGLSHRWEYRFKGAPKFLSCYWLEDGRPIRPSHENLERL
LYPEGVHANIDDYIAAVLSMVVDNPFNHHNINHLKHRYIIANQVKRLSAAGGRCEDILRLARIREREDEEVPVPQIAVWR
RVKEYVDLDSYEPAKY
>Virus|UEP55486.1:603-938 RNA-dependent RNA polymerase [Southern tomato virus]
WDEVKEAAVCVELDWSKFDRERPSEDLDFMIKVICSCFRPKDEVEAKLLRGYGVCMRRALVERRLITDDGGVIHIDGMVP
SGSLWTGWLDTALNILYIKSVLRSIDILEEEAVPKCAGDDNLTVFSKDPGDEVLEEMRVKLNDYFRAGIKKEDFIITRPP
FHVRTFQAVFKEGTDLSKGTSKIMKKAYWREFEDELRIDQEKGLSHRWEYRFKGAPKFLSCYWLEDGRPISPSHENLEKL
LYPEGVHANIDDYIAAVLSMVVDNPFNHHNINHLKHRYIIANQVKRLSAAGGRCEDILRLARIREREDEEVPVPQIAVWR
RVKEYVDLDSYEPAKY
>Virus|YP_002321509.1:603-938 fusion protein p122 [Southern tomato virus]
WDEVKEAAVCVELDWSKFDRERPSEDLDFMIKVICSCFRPKDEVEAKLLRGYGVCMRRALVERRLITDDGGVIHIDGMVP
SGSLWTGWLDTALNILYIKSVLRSIDILEEEAVPKCAGDDNLTVFSKDPGDEVLEEMRVKLNDYFRAGIKKEDFIITRPP
FHVRTFQAVFKEGTDLSKGTSKIMKKAYWREFEDELRIDQEKGLSHRWEYRFKGAPKFLSCYWLEDGRPIRPSHENLEKL
LYPEGVHANIDDYIAAVLSMVVDNPFNHHNINHLKHRYIIANQVKRLSAAGGRCEDILRLARIREREDEEVPVPQIAVWR
RVKEYVDLDSYEPAKY
>Virus|QHW06729.1:603-938 fusion protein p122 [Southern tomato virus]
WDEVKEAAVCVELDWSKFDRERPSEDLDFMIKVICSCFRPKDEVEAKLLRGYGVCMRRALVERRLITDDGGVIHIDGMVP
SGSLWTGWLDTALNILYIKSVLRSIDILEEEAVPKCAGDDNLTVFSKDPGDEVLEEMRVKLNDYFRAGIKKEDFIITRPP
FHVRTFQAVFKEGTDLSKGTSKIMKKAYWREFEDELRIDQEKGLSHRWEYRFKGAPKFLSCYWLEDGRPIRPSHENLERL
LYPEGVHANIDDYIAAVLSMVVDNPFNHHNINHLKHRYIIANQVKRLSAAGGRCEDILRLARIREREDEEVPVPQIAVWR
RVKEYVDLDSYEPAKY
>Virus|ABZ10949.1:603-938 fusion protein [Southern tomato virus]
WDEVKEAAVCVELDWSKFDRERPSEDLDFMIKVICSCFRPKDEVEAKLLRGYGVCMRRALVERRLITDDGGVIHIDGMVP
SGSLWTGWLDTALNILYIKSVLRSIDILEEEAVPKCAGDDNLTVFSKDPGDEVLEEMRVKLNDYFRAGIKKEDFIITRPP
FHVRTFQAVFKEGTDLSKGTSKIMKKAYWREFEDELRIDQEKGLSHRWEYRFKGAPKFLSCYWLEDGRPIRPSHENLERL
LYPEGLHANIDDYIAAVLSMVVDNPFNHHNINHLKHRYIIANQVKRLSAAGGRCEDILRLARIREREDEEVPVPQIAVWR
RVKEYVDLDSYEPAKY
>Virus|BBG67167.1:603-938 putative coat protein and RNA-dependent RNA polymerase [Southern tomato virus]
WDEVKEAAVCVELDWSKFDRERPSEDLDFMIKVICSCFRPKDEVEAKLLRGYGVCMRRALVERRLITDDGGVIHIDGMVP
SGSLWTGWLDTALNILYIKSVLRSIDILEEEAVPKCAGDDNLTVFSKDPGDEVLEEMRVKLNDYFRAGIKKEDFIITRPP
FHVRTFQAVFKEGTDLSKGTSKIMKKAYWREFEDELRIDQEKGLSHRWEYRFKGAPKFLSCYWLEDGRPIRPSHENLEKL
LYPEGVHANIDDYIAAVLSMVVDNPFNHHNINHLKHRYIIANQVKRLSAAGGRCEDILRLARIREREDEEVPVPQIAVWR
RVKEYVDLDSYEPAKY
>Virus|QUU43712.1:603-938 fusion protein p122 [Southern tomato virus]
WDEVKEAAVCVELDWSKFDRERPSEDLDFMIKVICSCFRPKDEVEAKLLRGYGVCMRRALVERRLITDDGGVIHIDGMVP
SGSLWTGWLDTALNILYIKSVLRSIDILEEEAVPKCAGDDNLTVFSKDPGDEVLEEMRVKLNDYFRAGIKKEDFIITRPP
FHVRTFQAVFKEGTDLSKGTSKIMKKAYWREFEDELRIDQEKGLSHRWEYRFKGAPKFLSCYWLEDGRPIRPSHENLEKL
LYPEGVHANIDDYIAAVLSMVVDNPFNHHNINHLKHRYIIANQVKRLSAAGGRCEDILRLARIREREDEEVPVPQIAVWR
RVKEYVDLDSYEPAKY
>Virus|QLG19065.1:603-938 RNA-dependent RNA-polymerase [Southern tomato virus]
WDEVKEAAVCVELDWSKFDRERPSEDLDFMIKVICSCFRPKDEVEAKLLRGYGVCMRRALVERRLITDDGGVIHIDGMVP
SGSLWTGWLDTALNILYIKSVLRSIDILEEEAVPKCAGDDNLTVFSKDPGDEVLEEMRVKLNDYFRAGIKKEDFIITRPP
FHVRTFQAVFKEGTDLSKGTSKIMKKAYWREFEDELRIDQEKGLSHRWEYRFKGAPKFLSCYWLEDGRPIRPSHENLERL
LYPEGVHANIDDYIAAVLSMVVDNPFNHHNINHLKHRYIIANQVKRLSAAGGRCEDILRLARIREREDEEVPVPQIAVWR
RVKEYVDLDSYEPAKY
>Virus|UEP55500.1:603-938 RNA-dependent RNA polymerase [Southern tomato virus]
WDEVKEAAVCVELDWSKFDRERPSEDLDFMIKVICSCFRPKDEVEAKLLRGYGVCMRRALVERRLITDDGGVIHIDGMVP
SGSLWTGWLDTALNILYIKSVLRSIDILEEEAVPKCAGDDNLTVFSKDPGDEVLEEMRVKLNDYFRAGIKKEDFIITRPP
FHVRTFQAVFQEGTDLSKGTSKIMKKAYWREFEDELRIDQEKGLSHRWEYRFKGAPKFLSCYWLEDGRPIRPSHENLERL
LYPEGVHANIDDYIAAVLSMVVDNPFNHHNINHLKHRYIIANQVKRLSAAGGRCEDILRLARIREREDEEVPVPQIAVWR
RVKEYVDLDSYEPAKY
>Virus|QUU43714.1:603-938 fusion protein p122 [Southern tomato virus]
WDEVKEAAVCVELDWSKFDRERPSEDLDFMIKVICSCFRPKDEVEAKLLRGYGVCMRRALVERRLITDDGGVIHIDGMVP
SGSLWTGWLDTALNILYIKSVLRSIDILEEEAIPKCAGDDNLTVFSKDPGDEVLEEMRVKLNDYFRAGIKKEDFIITRPP
FHVRTFQAVFKEGTDLSKGTSKIMKKAYWREFEDELRIDQEKGLSHRWEYRFKGAPKFLSCYWLEDGRPIRPSHENLEKL
LYPEGVHANIDDYIAAVLSMVVDNPFNHHNINHLKHRYIIANQVKRLSAAGGRCEDILRLARIREREDEEVPVPQIAVWR
RVKEYVDLDSYEPAKY
>Virus|ASR12249.1:603-938 fusion protein p122 [Southern tomato virus]
WDEVKEAAVCVELDWSKFDRERPSEDLDFMIKVICSCFRPKDEVEAKLLRGYGVCMRRALVERRLITDDGGVIHIDGMVP
SGSLWTGWLDTALNILYIKSVLRSIDILEEEAVPKCAGDDNLTVFSKDPGDEVLEEMRVKLNDYFRAGIKKEDFIITRPP
FHVRTFQAVFKEGTDLSKGTSKIMKKAYWREFEDELRIDQEKGLSHRWEYRFKGAPKFLSCYWLEDGRPIRPSHENLEKL
LYPEGVHANIDDYIAVVLSMVVDNPFNHHNINHLKHRYIIANQVKRLSAAGGRCEDILRLARIREREDEEVPVPQIAVWR
RVKEYVDLDSYEPAKY
>Virus|UEP55496.1:603-938 RNA-dependent RNA polymerase [Southern tomato virus]
WDEVKEAAVCVELDWSKFDRERPSEDLDFMIKVICSCFRPKDEVEAKLLRGYGVCMRRALVERRLITDDGGVIHIDGMVP
SGSLWTGWLDTALNILYIKSVLRSIDILEEEAVPKCAGDDNLTVFSKDPGDEVLEEMRVKLNDYFRAGIKKEDFIITRPP
FHVRTFQAVFKEGTDLSKGTSKIMKKAYWREFEDELRIDQEKGLSHRWEYRFKGAPKFLSCYWLEDGRPIRPSHENLERL
LYPEGVHANIDDYIAAVLSMVVDNPFNHHNINHLKHRYIIANQVKRLSAAGGRCEDILRLARIREREDEEVPVPQIAVWR
RVNEYVDLDSYEPAKY
>Virus|YP_009447921.1:599-928 ORF1+2p [Allium cepa amalgavirus 2]
MWEEVKKAQVIVELDWKKFDRERPTEDLAFMIDVIISCFKPENDRERLFLLAYKTMMQRCLIERFFVTDCGGVFKVEGMV
PSGSLWTGWVDTALNILYLNAALLSLGFNMTEVFPKCAGDDNLTLFMRDVENRRLLALKDRLNSWFRAGIEAEDFLIHRP
PFFVTREQAVFPRGTDLTKGTSKIIGNAVWVPIEGEMVIDQEAGRSHRWQYVFRGRPKFLSAYWLEDGRPIRPTHINSEK
LLFPEGIHDSIDTYEAAVLSMVVDNPFNHHNINHCMHRFVICEQVKRQARMGLDPIDILWLSRFRSSVGEEVPYPMIASW
RRQDTWVDME
>Virus|UEP55482.1:603-938 RNA-dependent RNA polymerase [Southern tomato virus]
WDEVKEAAVCVELDWSKFDRERPSEDLDFMIKVICSCFRPKDEVEAKLLRGYGVCMRRALVERRLITDDGGVIHIDGMVP
SGSLWTGWLDTALNILYIKSVLRSIDILEEEAVPKCAGDDNLTVFSKDPGNEVLEEMRVKLNDYFRAGIKKEDFIITRPP
FHVRTFQAVFKEGTDLSKGTSKIMKKAYWREFEDELRIDQEKGLSHRWEYRFKGAPKFLSCYWLEDGRPIRPSHENLEKL
LYPEGVHANIDDYIAAVLSMVVDNPFNHHNINHLKHRYFIANQVKRLSAAGGRCEDILRLARIREREDEEVPVPQIAVWR
RVKEYVDLDSYEPAKY
>Virus|UEP55494.1:603-938 RNA-dependent RNA polymerase [Southern tomato virus]
WDEVKEAAVCVELDWSKFDRERPSEDLDFMIKVICSCFRPKDEVEAKLLRGYGVCMRRALVERRLITDDGGVIHIDGMVP
SGSLWTGWLDTALNILYIKSALRSIDILEEEAVPKCAGDDNLTVFSKDPGDEVLEEMRVKLNDYFRAGIKKEDFIITRPP
FHVRTFQAVFKEGTDLSKGTSKIMKKAYWREFEDELRIDQEKGLSHRWEYRFKGAPKFLSCYWLEDGRPIRPSQENLEKL
LYPEGVHANIDDYIPTVLSMVVDNPFNHHNINHLKHRYIIANQVKRLSAAGGRCEDIFRLARIREREDEEVPVPQIAVWR
RVKEYVDLDSYEPAKY
>Virus|UMM62369.1:599-928 ORF1+2p [Allium cepa amalgavirus 2]
MWEEVKKAQVIVELDWKKFDRERPTEDLAFMIDVIISCFKPENDRERLFLLAYKTMMQRCLIERFFVTDCGGVFKVEGMV
PSGSLWTGWVDTALNILYLNAALLSLGFNMTEVFPKCAGDDNLTLFMRDVENRRLLALKDRLNSWFRAGIEAEDFLIHRP
PFFVTREQAVFPRGTDLTKGTSKIIGNAVWVPIEGEMVIDQEAGRSHRWQYVFRGKPKFLSAYWLEDGRPIRPTHINSEK
LLFPEGIHDSIDTYEAAVLSMVVDNPFNHHNINHCMHRFVICEQVKRQARMGLDPIDIXWLSRFRSSVGEEVPYPMIASW
RRQDTWVDME
>Virus|UEP55492.1:603-938 RNA-dependent RNA polymerase [Southern tomato virus]
WDEVKEAAVCVELDWSKFDRERPSEDLDFMIKVICSWFRPKDEVEAKLLRGYGVCMRRALVERRLITDDGGVIHIDGMVP
SGSLWTGWLDTALNILYIKSVLRSIDILEEEAVPKCAGDDNLTVFSKDPGDEVLEEMRVKLNDYFRAGIKKEDFIITRPP
FHVRTFQAVFKEGTDLSKGTSKIMKKAYWREFEDELRIDQEKGLSHRWEYRFKGAPKFLSCYWLEDGRPIRPSHENLEKL
LYPEGVHANIDDYIAAVLSMVVDNPFNHHNINHLKHRYIIANQVKRLSAAGGRCEDILRLARIREREDEEVPVPQIAVWR
RVKEYVDLDSYEPAKY
>Virus|UYB77675.1:439-767 RNA-dependent RNA polymerase [Lily amalgavirus 1]
WEEVRDASVIVELDWKKFDRERPSEDLAFMIDVILSCFEPRNDQEAAFLKGYGVMLRRSLIERLFVTDDGGVFGIEGMVP
SGSLWTGWLDTALNILYLKAALIKIGVPSTRASPKCAGDDNLTLFWKDFPDRQLLRLRDVLNSSFRAGIEPEDFIIHRPP
FHVTKEQACFPEGTDLKRGTSKILEFAEWRPFEGRLHIDQAAGLSHRWRYVFEGKPKFLSCYWLENGRPIRPTYVNAEKL
LWPEGIHKSVEDYKQAVVAMVVDNPWNQHNVNHMMHRFVICEQVRRLSSVGIDPEDILWFAKIRPVGKEDVPYPMVGSWR
RVDEWVDME
>Virus|YP_009552797.1:602-938 ORF1+2p [Capsicum annuum amalgavirus 1]
LWDEVKEASVCVELDWSKFDRERPSADLLFMIDVIISCFEPSNRYEVRMLEAYGICMRRALVERVLITDDGGVFEIEGMV
PSGSLWTGWLDTALNILYLNAALRHLDIAPSSASPKCAGDDNLTLFYRDPGDEVLLRLKVVLNEWFRAGIKDEDFVITRP
PYHVRTYQAVFPSGLDLSKGTSKIIHKAYWREFEDEVRVDMERGLSHRWEYRFKGCPKFLSCYWLEDGRPIRPSSENLEK
LLFPEGVHSSIDDYIASVLSMVVDNPFNDHNINHLKHRYLIAMQIKRLSAAGGRCGDIMDLARIRPRHDEEVPVPQIAVW
RRVKEYIDLDEYGPTKH
>Virus|DAZ91041.1:589-920 TPA_asm: fusion protein [Papaver bracteatum amalgavirus 1]
WKEVRLSQVIIELDWKKFDRERPREDILFMIEVILSCFEARSERERSLLRAYGLMLRRALVERILITDDGGIIAIDGMVP
SGSLWTGWLDTALNALYINGVLRYLGILPTEASPKCAGDDNLTLFSRDPGDGVLLRVRDLLNDWFRAGIEEEEFLIHRPP
FYVTKVQARFPPDLNLSWGTSRILDRAVWVEFQGECPVGVEPGWSHRWKYVFEGRPKFLGCYWLENGSPIRPAHINSEKL
LFPEGIHKRLDDYEAAVISMVVDNPFNQHNVNHMMHRFCIIQQVKRLRPLELDPVEILWFAKIRGDGDEEVPFPMVGSWR
RSRGYVKMEELE
>Virus|UQR79058.1:604-932 RNA-dependent RNA polymerase [Lily amalgavirus 1]
WEEVRDASVIVELDWKKFDRERPSEDLAFMIDVILSCFEPRNDQEAAFLKGYGVMLRRSLIERLFVTDDGGVFGIEGMVP
SGSLWTGWLDTALNILYLKAALIKIGVPSTRASPKCAGDDNLTLFWKDFPDRQLLRLRDVLNSSFRAGIEPEDFIIHRPP
FHVTKEQACFPEGTDLKRGTSKILEFAEWRPFEGRLHIDQAAGLSHRWRYVFEGKPKFLSCYWLENGRPIRPTYVNAEKL
LWPEGIHKSVEDYKQAVVAMVVDNPWNQHNVNHMMHRFVICEQVRRLSSVGIDPEDILWFAKIRPVGKEDVPYPMVGSWR
RVDEWVDME
>Virus|UXX34127.1:591-920 RNA-dependent RNA polymerase [Pseudostellaria heterophylla amalgavirus 1]
MWGEVREAACIVELDWSKFDRERPAEDIEFMIDVICSCFAPKNAKEERFLEGYRIMLRRALLERVFLTDDGGIFSINGMV
PSGSLWTGWLDTALNILYIRAVLDHMTIFPKEASPKCAGDDNLTLFWKDPGDGMLKLMHRLLNEWFRAGIKEEDFKVHRP
PFHVRRFQAVFPAGTDLSLGTSKIVHKAKWVEIDGEMRICEAEGLSHRWKYGFEGCPSFLSCYWLEGGNPIRPAYVNLEK
LLFPEGIHKDIEMYEAAVISMVVDNPFNHHNINHLMHRYVIVKQVRRISCAGMKPEDILYLARIRPVGDEEVPFPMVAEW
RRMSGYVEME
>Virus|YP_003934623.1:592-918 fusion protein [Blueberry latent virus]
MYKEMRKAKVVVELDWKKFDRERPADHISFFIDVILSCFAPRTTREEKLLGAYRRAMENALLHRVLVTDDGGVLTVDGMV
PSGSLWTGIIGTGLNILYIGYALSDIGISPLNYVPKCAGDDNLTFFSRDYGDAAFKRLRVKLNEMFRANIDEEDFIIHRP
PFFVTKAQAVFPPGTDLSKGTSSILNQCKWVQFEGEIIIDEAMGLSHRWEYRFQGKPKFLANYWLPDGRSIRPATDSLER
LLYPEGLHQTIEDYEMAVLAMVVDNPWNSHNVNHMMHRFCIVQQIKRQSMVGIKAEDVMWYSKLRGKEGEGIPYPQVAYW
RRQEKKV
>Virus|DAZ91027.1:594-926 TPA_asm: fusion protein [Myosoton aquaticum amalgavirus 3]
MWEEVREAAVIVELDWKKFDRERPSEDIGFIVEVILSCFEPKTDGERRFLEGHGIMLRRALLERLFITDEGGIFSIDGMV
PSGSLWTGWLDTALNILYMRAVLRHLALNDSFVTPKCAGDDNLTLFWKEVSDSRLEGVRLFLNSWFRAGIEKEDYKVLRP
PFFVTRQQAVFPEGTDLSKGTSKLIEKAFWMEVDGEMEINEQLGLSHRWKYVFDKKPCFLSCYWLENGDPIRPAHVNLEK
LLWPEGLHQTLDDYLSALVSMAVDNPFNHHNVNHLMHRYCIAKQVQRISVIGMRPEDILWLCKFRGKEGEEVPFPMVAQW
RRIDGYVDMESYD
>Virus|ADO14118.1:592-918 fusion protein [Blueberry latent virus]
MYKEMRKARVVVELDWKKFDRERPADHISFFIDVILSCFAPRTTREEKLLGAYRRAMENALLHRVLVTDDGGVLTVDGMV
PSGSLWTGIIGTGLNILYIGYALSDIGISPLNYVPKCAGDDNLTFFSRDYGDAAFKRLRVKLNEMFRANIDEEDFIIHRP
PFFVTKAQAVFPPGTDLSKGTSSILNQCKWVQFEGEIIIDEAMGLSHRWEYRFQGKPKFLANYWLPDGRSIRPATDSLER
LLYPEGLHQTIEDYEMAVLAMVVDNPWNSHNVNHMMHRFCIVQQIKRQSMVGIKAEDVMWYSKLRGKEGEGIPYPQVAYW
RRQEKKV
>Virus|YP_009447919.1:601-929 ORF1+2p [Allium cepa amalgavirus 1]
WEEVKAAKVIVELDWKKFDRERPTEDLEFIIQVIISCFKPTDERERLFLRGYGIMLRRCLIDRYFITDDGGVFKIDGMVP
SGSLWTGWVDTALNILYLQSVMISLGLVSTAVSPKCAGDDNLTLFWKDFDDKRLLSIKTRLNAWFRAGIDDEDFFIHRPP
YHVTREQATFPPGTDLTKGTSRKLKDAIWIPIDGEPIIDQAQGLSHRWQYVFRGKPKFLSAYWLEDGRPIRPTHVNAEKL
LFPEGIHKDIEQYESAVLSMIVDNPYNHHNVNHCMHRFIICEQVKRQSAAGIDPVDILWFSRIRPGNPDVVPYPMVASWR
RCEGYVDLE
>Virus|DAZ90993.1:594-923 TPA_asm: fusion protein [Amaranthus tuberculatus amalgavirus 3]
MWNEVRAAACIVELDWKKFDRERPYEDIEFAIGVILSCFAPKNDYESRFLEGYGIMLRRSLLERPFVTDDGGVFTIHGMV
PSGSLWTGWLDTALNILYIRAALRYMCVPDSLAAPKCAGDDNLTLFLEDQSDAVLLRMRTILNEWFRAGIDEEDFKIHRP
PFHVRRFQAVFPPGTDLSKGTSKMVKEAVWVEIEDEMLIDEEVGLSHRWKYSFEGCPCFLSCYWLDNGSPIRPAHINLEK
LLWPEGIHKTIHDYEASLIGMAVDNPFNHHNINHLMHRFCIVQQVKRVCSTGMKAEDVLFFSRIRPEGDGMVPFPMIAQW
RRGQGYVEME
>Virus|UPO63389.1:593-922 RNA-dependent RNA polymerase [Cucumis melo amalgavirus 1]
LWEEVRAASVIVELDWKKFDRERAADDIQFMIDVIISCFQPHDDYERRLLEAHRIMLERSLILRPFITDDGGIFTIDGMV
PSGSLWTGWLDTALNILYIRSVLNYLCFREKEAIPKCAGDDNLTLFYCDASDNKLNAIRKFLNEWFLAGIEEEDFIIHRP
PFHVSKVQATFLPGVDLSQGTSHILDQAQWVPFDGQMVIDQAAGLSHRWKYVFEGKPKFLSCYWDEVGLPIRPAHINLEK
LLWPEGVHTSLDDYEAAVVSMVVDNPFNHHNVNHMMHRYCIIQQVKRVSVSGIKPEHVLSLSHFRSKDGEPVPFPMVAQW
RRVDGWVDME
>Virus|YP_009552799.1:601-932 ORF1+2p [Festuca pratensis amalgavirus 1]
MWEEIKQAKVCMELDWSKFDRERPRDDLEFIVDLVISCFTPRTEREQRLLRAYEICMKRAIVERVAILDDGALFTIDGMV
PSGSLWTGWIDTALNILYLSAALNQAGFSLDTARPKCAGDDNLTLFLEDVTDSRLFYVRDLLNEWFLAGIKEKDFNITRP
PFYVETYQAVFPPGTDLSLGTSKIVDQCEWVRFEGQLYINQEEGHSHRWQYRFKGKPKFLSCYWLQDGRPIRPASDNVEK
LLFPEGIHKDIDDYIAAVLAMVVDNPFNQHNVNHMKHRYLIAQQIKRVMVSTIPYQLILALSRIRSEAGEDIPFPMIAPW
RRFKEWIDLDKY
>Virus|BBH51573.1:592-918 fusion protein [Blueberry latent virus]
MYKEMRKAKVVVELDWKKFDRERPADHISFFIDVILSCFAPRTTREEKLLGAYRRAMENALLHRVLMTDDGGVLTVDGMV
PSGSLWTGIIGTGLNILYIGYALSDIGISPLNYVPKCAGDDNLTFFSRDYGDAAFKRLRVKLNEMFRANIDEEDFIIHRT
PFFVTKAQAVFPPGTDLSKGTSSILNQCKWVQFEGEIIIDEAMGLSHRWEYRFQGKPKFLANYWLPDGRSIRPATDSLER
LLYPEGLHQTIEDYEMAVLAMVVDNPWNSHNVNHMMHRFCIVQQIKRQSMVGIKAEDVMWYSKLRGKEGEGIPYPQVAYW
RRQEKKV
>Virus|QBC66123.1:593-922 RNA-dependent RNA polymerase [Cucumis melo amalgavirus 1]
LWEEVRAASVIVELDWKKFDRERAADDIQFMIDVIISCFQPHDDYERRLLEAHRIMLERSLILRPFITDDGGIFTIDGMV
PSGSLWTGWLDTALNILYIRSVLNYLCFREKEAIPKCAGDDNLTLFYCDASDNKLNAIRKFLNEWFLAGIEEEDFIIHRP
PFHVSKVQATFLPGVDLSQGTSHILGQAQWVPFDGQMVIDQAAGLSHRWKYVFEGKPKFLSCYWDEVGLPIRPAHINLEK
LLWPEGVHTSLDDYEAAVISMVVDNPFNHHNVNHMMHRYCIIQQVKRVSVSGIKPEHVLSLSHFRSKDGEPVPFPMVAQW
RRVDGWVDME
>Virus|DAZ91043.1:589-918 TPA_asm: fusion protein [Phelipanche aegyptiaca amalgavirus 1]
MWEEVQEAKCIVELDWKKFDRERPAEDIQFIIDTVISCFTPQDEFEERLLDGYRIMMERALINRPFITDDGGVFTIEGMV
PSGSLWTGWLDTALNALYIEAVLWRMGHTTGKVVAKCAGDDNLTLFYVEASDDHLQQLRILLNEWFRAGIEEDEFLIHRP
PYHVTRKQAVFPLGTDLSKGTSHILDQAYWADVGDEMIIDEATGYSHRWKYVFEGKPKFLSCYWDIAGNPIRPAHINLEK
LLWPEGIHETIDDYEAALISMAVDNPFNHHNVNHLMHRYCIVQQVKRLSACGLKPDHILSLSHFRSKGGEEVPFPMIAQW
RRVEGWVDME
>Virus|DAZ91001.1:601-935 TPA_asm: fusion protein [Cannabis sativa amalgavirus 1]
WDEVKESACIVELDWKKFDRERPAEDIEFMIQVILSCFAPKSDEEKLLLEGYGVMLRRSLIERLFVMDDQGVFGIDGMVP
SGSLWTGWLDTALNILYLRAVLSYCGLPKRVSSPKCAGDDNLTLFRKDVPDETLLRVRELLNSWFRAGIEEEDFIIHRPP
FFVTRLQACFPPGTDLSKGTSKLLDSAEWVPFDGELVIDQRSGRSHRWKYVFEGKPKFLSCYWLENGYPIRPTYINAEKL
LFPEGVHSTLEEYEAAVISMVVDNPFNQHNVNHMMHRFVICQQIKRMAVGGIKTELILSLSKYRQKDDLGVPFPQVASWR
RIDGYVDMRGVEHVA
>Virus|UMO75702.1:42-378 MAG: putative RNA-dependent RNA-polymerase, partial [Yunnan amalgavirus]
MWEEVREASVIVELDWSKFDRERPTEDIEFMIKVILSCFTPRTPREERLLQAYGIMMKRALIERLLITDNGGVFGISGMV
PSGSLWTGWLDTALNILYIRAACREIGVSDRNSFPKCAGDDNLTLFTRDPGDKALNRMKSVLNDWFRAGIKEDFFIHRPP
FHVAKFQACFPPGTDLSEGTSKLLDRAEWIEFDDELIIDMSSGKSHRWEYRFKGKPKFLSCYWLENGRPIRPAADNLEKL
LWPEGIHDKIEIYEAAVASMIVDNPWNHHNVNHLLMRYIVIQQIKRLGVGSANVEDVLYLAQFRDEGREIPFPQVAPWRK
FKEHVIMEEYNEISEHV
>Virus|DAZ90985.1:603-935 TPA_asm: fusion protein [Acer pseudosieboldianum amalgavirus 1]
MWDEVRISKVIVELDWKKFDRERPSEDLCFMVSLICSCFEPKNLWEEKLLEGYRIMLRRALVERCFVTDDGGVFRIDGMV
PSGSLWTGWVDTALNILYLRAVLTELGIPSTTSLPKCAGDDNLTLFYEDYPDSTLFRVRDLLNSWFRAGIEGEDFIIHRP
PFHVTKEQACFPPGTDLANGTSRILDQATWVSFTDNVVIDQPAGKSHRWRYRFEGRPKFLSCYWLENGRPIRPASLNTEK
LLYPEGIHKNLAQYQAAVISMVVDNPWNQHNVNHCMHRFVICEQVRRQSALGVKPIDIIWYSRFRAKKGETVPYPMIASW
RRREGWVDMEQLQ
>Virus|UYD62340.1:601-935 fusion protein [Cannabis sativa amalgavirus 1]
WDEVKESACIVELDWKKFDRERPAEDIEFMIQVILSCFAPKSDEERLLLEGYGVMLRRSLIERLFVMDDQGVFGIDGMVP
SGSLWTGWLDTALNILYLRAVLSYCGLPKRVSSPKCAGDDNLTLFRKDVPDETLLRIRELLNSWFRAGIEEEDFIIHRPP
FFVTRLQACFPPGTDLSKGTSKLLDSAEWVPFDGELVIDQRSGRSHRWKYVFEGKPKFLSCYWLENGYPIRPTYINAEKL
LFPEGVHSTLEEYEAAVISMVVDNPFNQHNVNHMMHRFVICQQIKRMAVGGIKTELILSLSKYRQKDELGVPFPQVASWR
RIDGYVDMRGVEHVA
>Virus|DAZ91025.1:591-920 TPA_asm: fusion protein [Myosoton aquaticum amalgavirus 2]
MWGEVREAACIVELDWSKFDRERPAEDIEFMIEVICSCFAPRNDFERRLLEGYHIMLRRSLLERSFLTDDGGVFSINGMV
PSGSLWTGWLDTALNILYIRAVLAYVNVLKNEASPKCAGDDNLTLFYKDQSDERLLNMCALLNKWFRAGIKKEDFKIHRP
PYHVRRFQAVFRPGVNLSLGTSRIIKEARWVEIHGEMRICEAEGLSHRWKYSFGGCPSFLSCYWLDGGNPIRPAHVNLEK
LLFPEGIHDSLEEYEASVISMAVDNPFNHHNVNHLMHRYVIIQQVKRLALTGVKPEDILYLARIRPEGDEEVPFPYVAEW
RRMKGYVDME
>Virus|DAB41733.1:612-943 TPA_exp: ORF1+2p [Gevuina avellana amalgavirus 1]
MWEEVRQAATIVELDWSKFDRERPREDLLFIIEVILSCFLPKNRREKRLLEAYGIMLRRALVERVIVMDEGGVFTIDGMV
PSGSLWTGWIDTALNILYILAACREIGVPSTFCSAKCAGDDNLTLFALDPGDGALRRLRVVLNEWFRAGIDEEEFLVHRP
PYHVKKVQACFPEGVDISKGTSKLLDKARWEEFEGELRVDVAAGRSHRWEYRFKGCPKFLSCYWLRDGKPIRPAADNLQK
LLWPEGIHDSLDVYEAAIASMVVDNPWNHHNVNHLMSRYVIIQQVRRFSAGIVPHEMCVWLSKFRGNAGEPVPYPMIAPW
RRMDTHQQLEAY
>Virus|DAZ91051.1:596-925 TPA_asm: fusion protein [Rhyncholacis penicillata amalgavirus 1]
LWDRVRRAEMVVELDWKKFDRERPREDLEFICDVIISCFRPRGAREERLLRGYHITLRRSLCEWFFVGDQGGIVRPEGMV
PSGSLWTGFVDTALNGLYILAASKAYLLSPPSVMPFCCGDDNLTLFMDDPGDGIALGIRDLLNEWFRAGIEEDEFLIHRP
PYHVGKEQACFPPGTDLKVGTSRLLQDALWLPFSGEITVDEASGRSHRWRYHFHGHPKFLSCYFLPTGLPIRPAKDSLEK
LLFPEGVHKDIGDYEAAVLSQVVDNPFNDHNINHLKHRYAIIHQIRRGTLLGVRAEDVLWLARVRSVDGEPIPFPRVAFW
RRFPGYVDLD
>Virus|YP_009551562.1:601-933 RNA-dependent RNA polymerase [Anthoxanthum odoratum amalgavirus 1]
MWEEIKEAKVCMELDWSKFDRERPRCDLEFMVDVVISCFAPKNEREQRLLRGYEVCMRRAIVERVALLDDGALFEIDGMV
PSGSLWTGWLDTALNILYLSAALSEAGFSSYMARPKCAGDDNLTLFMEDVPDGRLIQVRGLLNDWFLAGIKDEDFAITRA
PFHVETYQAVFPPGTDLTKGTSKIIDQCEWVRFEGQLQINQEQGLSHRWQYRFKGKPKFLSCYWLADGRPIRPASDNVEK
LLYPEGIHKSVEDYISACLAMVVDNPFNQHNVNHMKHRYLIAQQIKRILVTGIPDRLVLALARIRPDGEEDIPYPMIAPW
RRFKEYIDLDSYE
>Virus|AWH55634.1:596-925 fusion protein [Rubber dandelion latent virus 1]
LWEEVRDASAVVELDWKKFDRERPADDIQFMIEVICSCFEPKDVYEERLLEAHRIMLNRSLIERPLITDDGGVFTIEGMV
PSGSLWTGWLDTALNILYITAVLRFLNFDYNDAVPKCAGDDNLTLFYTDVNDAVLNRIKVLLNEWFLAGIEDEEFLIHRP
PFHVGRVQAVFPPGTDLSQGTSKMLDQAEWIPIEEEMIIDEPAGLSHRWKYTFDGKPKFLSCYWDRFGNPIRPSYINLEK
LLWPEGIHATIDDYEAAVISMVVDNPFNHHNVNHMMHRYCIIQQVKRIAVTGIKPEDVLTLCKFKGGEDEPVVFPMVAEW
RRVDGWVDME
>Virus|UWU44411.1:599-932 polyprotein [Bletilla amalgavirus 1]
LWDEVCEAKAVVELDWKKFDRERPTEDIVFMIEVIISCFTPRDREEELFLQGYRVMLHRSLVERVFITDDGGILAIDGMV
PSGSLWTGWLDTALNILYLKASLKHIGISEEWASPKCAGDDNLTLFYRSFSSWRLLKLKDTLNSWFRAGIEDEDFLIHRA
PFHVTKVQACFPPGTDLSLGTSKLLDRAEWVPFEDALIIDEPRGKSHRWKYVFDGKPKFLSCYWLENGRPIRPAYINAEK
LLFPEGVHSCIEDYEAAVISMVVDNPWNQHNVNHMMHRFLIVQQIKRASLGDVPHDLTLWLAKIRPEGDGPVPFPMIGFW
RRTEKWVDIERDEG
>Virus|DAZ91029.1:613-943 TPA_asm: fusion protein [Melastoma malabathricum amalgavirus 1]
LWRHVREAKAIVELDWSKFDRERPSQDLSFMVDVVVSCFEPRNERERKLLKAYKIMMRAALIDRLILLDSGMVIRVDGMV
PSGSLWTGWIDTALNILYLKSACLDLNIPSSLYVPMCAGDDNLTLFWTDPGDKLSKLREILNHNFRAGIDQEDFLIHRPP
FHVKKEQAIFSSDVNIMKGTSRVMEKAKWVEFDGELTVDLASGKSHRWEYRFKGTPKFLSFHWLPDGRPIRPASKNLEKL
LWPEGVHKDIDEYEAALFSMVVDNPWNHHNVNQLLMRFIIVQQIRGATVGWIKPLEAMWYARFRPEGDEVVPFPNIAPWR
RSSPHSRMEDY
>Virus|DAZ91023.1:589-918 TPA_asm: fusion protein [Myosoton aquaticum amalgavirus 1]
LWGEVREAACIVELDWSKFDRERPAEDIEFMIDVICSCFTPKNPFEERLMEGYHIMLRRSLLERVFLTDDGGIFSINGMV
PSGSLWTGWLDTALNILYIRAVLVHINVLKEEAMPKCAGDDNLTLFYKDQSDERLRHMCSLLNRWFRAGIKDEDFKIHRP
PFHVRRFQAVFPPDVDLSLGTSKIIDKARWVEIEGEMRICEAEGFSHRWKYSFAGCPSFLSCYWLEGGNSIRPAHVNLEK
LLFPEGIHADIEDYEAAVISMAVDNPMNHHNVNHQMHRYVIIQQVKRLSCVGMRPEDILWLARIRPQEDEEVPFPYVAEW
RRVNGYVDME
>Virus|DAZ91045.1:593-922 TPA_asm: fusion protein [Papaver pavoninum amalgavirus 1]
WSEVKEAAVIVELDWKKFDRERPVEDIAFMIDVIISCFKPANERQCRLLEAYRVMLNRALIDRLFVTDDGGVFGIDGMVP
SGSLWTGWLDTALNILYLRAAMISLGIGVSLSSPKCAGDDNLTLFKTDFGNDRLLQIKVRLNQWFRAGIEDDEFLIHRPP
YFVHKEQARFPPGTDLSKGTSKIVHMAKWVKFEGEPPIKESKGWSHRWKYVFEGRPKFLSCYWLEDGLPIRPTYINAEKL
LFPEGIHKDIHQYMAAVVSMIVDNPFNHHNVNHMMHRFMICQQAFRQSATGIAPEEILFYSQFRSKQGSIVPYPMVGSWR
RVERYVDMLT
>Virus|ABC96788.1:13-281 RNA-dependent RNA polymerase-like protein, partial [Southern tomato virus]
DDGGVIHIDGMVPSGSLWTGWLDTALNILYIKSVLRSIDILEEEAVPKCAGDDNLTVFSKDPGDEVLEEMRVKLNDYFRA
GIKKEDFIITRPPFHVRTFQAVFKEGTDLSKGTSKIMKKAYWREFEDELRIDQEKGLSHRWEYRFKGAPKFLSCYWLEDG
RPIRPSHENLEKLLYPEGVHANIDDYIAAVLSMVVDNPFNHHNINHLKHRYIIANQVKRLSAAGGRCEDILRLARIRERE
DEEVPVPQIAVWRRVKEYVDLDSYEPAKY
>Virus|DAZ91059.1:590-920 TPA_asm: fusion protein [Spinacia oleracea amalgavirus 2]
MWGEVRSAACIVELDWKKFDRERPYEDIEFLVDVICSCFAPGNEYERRFLEGHRIMLRRALLDRPFVTDDGGVFMIEGMV
PSGSLWTGWLDTALNILYIRAALGRIGIPVEVGVPKCAGDDNLTLFWEDVGDENLLRLKALLNEWFRAGIEDEDFKIHRP
PFDVRRYQAVFPPGTDLSLGTSKMLERAEWVELVDEMLINEEQGLSHRWKYNFSGCPSFLSCYWLADGSPIRPAYVNLEK
LLWPEGIHTDIHDYEAALISMAVDNPFNHHNVNHLMHRFCIVQQVKLLASTGVKVDDILFLSRFRAKEGEIVPYPQVAQW
RRAEGYVAMEN
>Virus|UWU44412.1:599-928 polyprotein [Epipogium amalgavirus 1]
MWDEIKTASVIVELDWKKFDRERPREDIEFMISVIISCFEARDSRERYLLDAYSIMLKRALIERVFITDDGGIFSIDGMV
PSGSLWTGWLDTALNILYLYAALTHVGINFDGVRPKCAGDDNLTIFRKSYSDRRLRRIKAILNEWFRAGIEDDEFIIHRP
PYHVTKSQACFPAGTDLTKGTSKLLHIAQWVPFVDELHIDQPAGMSHRWKYNFEGRPKFLSCYWLANGRPIRPTYVNAEK
LLFPEGIHTNIERYEAAVISMVVDNPWNQHNVNHMMHRFCIIQQLKRYSSGGVPVELILHLSKIRPEKSEAVPFPMVGYW
RRADHYVDME
>Virus|DAZ91031.1:591-921 TPA_asm: fusion protein [Melilotus officinalis amalgavirus 1]
MWGEVQAAKCIVELDWKKFDRERPARDISFVIEVILSCFEPKSPREERLLTAYGIMLRRALLERHFVTDCGGAFHIDGMV
PSGSLWTGWLDTALNILYLRAVSRYLCIPDQVCLPKCAGDDNLTLFLEDVPDEKLLAIKGYLNDWFRAGIEDEDFLIHRP
PFGVSKVQARFPPGTDLSKGTSGMLDEATWVPFEGDIIVDQPRGWSHRWKYVFEGRPKFLSCYWLENGNPIRPTYINAEK
LLWPEGIHDSLDDYESALIGMVVDNPFNHHNINHLMHRYCIVRQVRRLEVTGIQADHILSLSKYRGKPEEPVPYPMVAFW
RRTEGYVDMDV
>Virus|ULN99171.1:594-925 RNA dependent RNA polymerase RdRp [Pterostylis amalgavirus 2]
LWEQVKRAQVIVELDWKKFDRERPSEDLLFLIEVVVSCFLPRSPREERLLLGYKIMMQRALVERSFVMDEGGAFSIEGMV
PSGSLWTGWVDTALNILYIKAACFDIGIAPSTFVPKCAGDDNLTLFSFDPGDARLLLLRKGLNEWFRAGIEEEDFLILRP
PFHVSKFQAVFPPGTDLARGTSKILEKASWVEFEGEPEIDPSSGKSHRWEYRFKGKPKFLASYWLQDGRPIRPAADNLEK
LLWPEGIHSSLEEYEASVASMIVDNPWNHHNLNHLLSRYVIIQEIRRVCSPHGNHHFCMSMAKEREKKGAPVPFPSVAPW
RRGSIHGRLEDY
>Virus|YP_009553030.1:593-922 fusion protein [Salvia hispanica RNA virus 1]
LFEEVKKASAVIELDWKKFDRDRPSDDIYFVIDIILSCFQPKNGYEARLLEAHGIMLRRALVERPFITDDGGIFTIEGMV
PSGSLWTGWLDTALNTLYIKAVLFHLGFRESDASPKCAGDDNLTLIFKEATDMQLMEVKRLLNEWFRAGIDDEDFMVHHP
PYHVERRQAVFPPGTDLSKGTSKLLDLAQWVPFEDPMTIDESKGLSHRWKYIFENKPKFLSCYWDENNNPIRPAYINLEK
LLWPEGIHETIEDYEAALIGMVVDNPFNHHNVNHLMHRYCIVQQVKRMMITGIKAEDVLDFCRFKDDKGEGVPFPMVAQW
RRVNGWVDME
>Virus|YP_009552083.1:593-923 ORF1+2p [Phalaenopsis equestris amalgavirus 1]
LWKDVSAASCVVELDWKKFDRERPADDISFMIDVIISCFEAKDDYEERLLLGYRIMLNRALIERCFVTDDGGVFHIDGMV
PSGSLWTGWLDTALNILYIGAALRHVLPDTSQAVAKCAGDDNLTLFYTDLPDASLLNLKKYLNEWFRAGIEDEDFIIHRP
PYHITRFQATFPPGTDLSKGTSHLLDSAKWIQIHGIMNIDEAAGLSHRWKYSFAGKPKFLSCYWEENGNPIRPAHVNLEK
LLWPEGIHKTIDDYLAAVISMVVDNPFNHHNVNHMMHRFCIIQQVKRLSVAGIRDDHILSLAHIRGKEGEMVPFPMVAEW
RRTQGWVDMES
>Virus|YP_009553342.1:611-950 ORF1+2p [Cleome droserifolia amalgavirus 1]
LWRRVQQAKVIVELDWSKFDRERPREDLEFIVKVVCSCFRPRDDRGRRLLQAYQEMMRRALVERALITDSGGVFLVDGMV
PSGSLWTGWIDTALNILYIKAICVELGIALSAVEVFCAGDDNLTLFMYDPGDVILKEFRTLLNQYFRAGIKEEDFFIHRP
PFDVRKYQATFPVGSDLRGGTSRMLDRATWIEFEGEIEVDEARGRSHRWEYRFKGKPKFLSNYWLPDGRPVRPTRDNLEK
LLWPEGVHATLEDYEGAVISMVVDNPFNHHNVNHMLMRYVIIQQLRRMSVAVGELDLLLKLGKIRAKGDEEVPMPQIAPW
RRGELQAKMEDYNDAQRHLA
>Virus|DAZ91037.1:597-926 TPA_asm: fusion protein [Papaver atlanticum amalgavirus 1]
MWKEVREAKCVVELDWKKFDRERPSRDISFIIDVIISCFRPKNLYEERFLDGYRIMLRRSLLERPFITDDGGIFSIEGMV
PSGSLWTGWLDTSLNILYIKGVLESMDILSKEAAPKCAGDDNLTLFWEDVPDWRLRHMRTRLNDWFRAGIEEEEFKVHRP
PYHVRRLQAVFPPGIDISQGTSKILDLATWEEIHEEPVTDEEHGVSHRWKYQFEGRPCFLSCYWLENGDPIRPSFVNLEK
LLWPEGVHQDIEDYEAAVISMAVDNPFNHHNINHLMHRYCIIQQVKRVSVGGVRPSDIIYLSQFKGKEGEDVPFPMICQW
RRLDGYVAME
>Virus|YP_009551564.1:607-943 ORF1+2p [Camellia oleifera amalgavirus 1]
MWEEVQEAAVIVELDWSKFDRERPAEDIEFIINVVLSCFTPKTPREERLLRAYGIMMRRALIERLMITDNAGVFGISGMV
PSGSLWTGWLDTALNILYIRAACREIGVSDQNSFPKCAGDDNLTLFMRDPGDRALNRMKDILNKWFRAGIKEDFFIHRPP
YHVSKFQACFPPGTDLSEGTSKLIDEAEWIEFHDELEVDVSRGKSHRWEYRFKGKPKFLSCYWLENGRPIRPAADNLEKL
LWPEGVHDKLEIYEAAVASMIVDNPWNHHNVNHLLMRYIIIQQIKRLGVGPANVEDVLFLSQFRNEGEEIPFPQVAPWRK
FKEHVVMEEYNEVMEHV
>Virus|YP_009552087.1:591-923 ORF1+2p [Erigeron breviscapus amalgavirus 1]
IWEDVREAKAIIELDWSKFDRERPADDILFVIEVVLSCFEPTNDRERRLLRAFGLMMRRALVERIIVMDDGGVFEIDGMV
PSGSLWTGWLDTALNVLYLNAACMNVGIGPLGFSAMCAGDDNLTLFWTDHPDHVLKRIKDELNGKFRAGISDEDFFIHRP
PFHVTKQQACFPPGTDLSHGTSKLMDLVFWQVFDGEVVIDEAAGRSHRWEYVFKGRPKFLSCYWLPGGQPIRPTSDNMEK
LLWPEGIHEDIDDYQATVMAMVVDNPWNHHCVNHLLMRYVILQQLRRVDILRGGMDDVLFLCACREKGGGPIPYPMVAPW
RRSEVHGRMEDYE
>Virus|DAB41729.1:609-939 TPA_exp: ORF1+2p [Secale cereale amalgavirus 1]
IWAHVKEAEAIVELDWGKFDRERPSQDLNFIVDVVVSCFAPKNSRERRLLRAYKLMMRAALVDRLLVLDDGTVFGIEGMV
PSGSLWTGWVDTALNILYLKAACLEINIPSSQYLPMCAGDDNLTLFWKDPGPILARLRSILNDLFRANIDAGEFKIHYPP
FHVVKKQACFPPGTDLSKGTSKIMHKAFWEEFVGELHVNEDLGKSHRWEYAFEHRPKFLSFYWLPEGQPIRPTRDNLEKL
LWPEGIHKSLDDYEAAVASMVVDNPWNHHNVNHLLMRYVIIQQIRSLAATDVKVLDLLWFSKFRPVGDEEVPCPMVAPWR
RRSPHARMEDY
>Virus|DAZ91061.1:592-923 TPA_asm: fusion protein [Stevia rebaudiana amalgavirus 1]
VWEEVKEAKAIVELDWSKFDRERPPEDIEFIISIILSCFTPRNDRQRRLLEGYGLMMRRALIERLMVLDDGGVFGIEGMV
PSGSLWTGWLDTALNILYIKAACREVFILSGEFNPMCAGDDNLTLFKSDHGDKTYRRIQGFLNSWFRAGIEDEDFLIHRP
PFHVTKLQACFPPGTDLSKGTSGLMNKAEWVEFEGEVTIDESKGKSHRWEYVFKGKPKFLSNFWLVDGQPIRPTSDNLEK
LLWPEGVHKTIEDYEQSIMSMVVDNPWNHHCVNHMLMRYVIVQQMKRVDIVKGALDEFLFLACIRDADGGVIPFPMIAPW
RRGKVHRRMEDY
>Virus|DAB41668.1:571-908 TPA_exp: RNA-dependent RNA polymerase, partial [Anthoxanthum odoratum amalgavirus 2]
VWKHVQKAEAIVELDWSKFDRERPEEDLSFLVDVVVSCFKPENDRETRLLEAYGHMMRAALVERPLVLDNGTIFKIEGMV
PSGSLWTGWVDTALNILYIKAACLSLDIPSTLYLPMCAGDDNLTLFWKDPGEKLERLRLVLNKDFRAGIDEGDFKVHRPP
YHVTKRQACFSPEVDLRKGTSKLVSKAQWITFEGELVVDIDAGKSHRWEYNFQGCPKFLSFFWLEDGRPIRPTRDNLEKL
LWPEGIHKSLEDYEAGLASMVVDNPWNHHNVNHCLMRYILCKQVRSVSAGWFKAEDCLWFSRIKGIGGEPVPFPQVLPWR
KTSPHSRMEDYPEVKGHI
>Virus|DAZ87287.1:592-921 TPA_asm: fusion protein [Arceuthobium sichuanense virus 4]
LFSEMKKAKTVVELDWSKFDRERPKDHILFFIDVIMSCFSYTNKRERRIWNFYRLILRRALVERLLLTDDGAIIDIDGML
PSGSLWTGIFGTGLNIYYIRLALLHVGVTSRESTPQCAGDDNLTFFDDFQSTAKMELFRRHLNEMFRANIEPEDFIVHYP
PYHVTKVQAVFPKGVDLSLGTSKVLEKCTWVEFDGEPIIDEARGLSHRWEYRFKGKPKFLANYWLFNGRCIRPAADSLER
VLWPEAIHSSIEDYEMAVLAMVVDNPWNSHNVNHAMHRYCIIQQIRRQAALGMKAEEILWYSKFKSHSGEPIPYPMIAYW
RRQADKVHME
>Virus|DAB41737.1:584-913 TPA_exp: ORF1+2p, partial [Pinus patula amalgavirus 1]
LWDEVSSCKVLIELDWKKFDRERPPEDLLFMIDLVCSCFEPKSLREERLLAGYKVCMVRALMDRSFVLDSGSVFLVRGMV
PSGSLWTGWLDTGLNALYLTHVFQDLGIPRSLFCPKCAGDDNLSLFSQDYDDNILKKGRVLLNEYFNPGIEEEEFLIHRP
PFHVVTEQAVFPQGLDLSKGTSKIIHQARWVPFDGMVPIDESRGFSHRWEYRFKGRPKFLSCYWLSDGRPIRPTSDCQER
LLFPEGIHKSFDEYLEAVMAMVVDNPFNSHTVNHMMHRFLIAHEMKRQVAGGCSADQVLFYSGMKGSPGEEVPFPSVGFW
RRREEFIPLE
>Virus|DAB41731.1:595-923 TPA_exp: ORF1+2p [Festuca pratensis amalgavirus 3]
WHELRDAKVIVELDWAKFDRERPAEDIQFFIEVICSCFQPRTAREERLLAGYKKMMENALVHRLIVLDNGCFLKVDGMVP
SGSLWTGICDTSLNILYITAALMSLGHDITSFVPKCAGDDNLTTFDRRIRKKDLEKLRLRLNSLFRAGIKEEDFIIHYPP
YHVTTVQACFPPGTDLSHGTSKMLDQATWVPFEGPCDINQEEGRSHRWKYQFEGKPKFLANFFLIDGRPIRPAHDNLEKL
LWPEGIHGTLEDYQAAVLAMVVDNPFNHHNVNHMMHRHLIAAQISRQAFDVDPAIVMELCTSRAEPGELVPYPEIAFYRR
VEGYVDLDA
>Virus|QED42799.1:591-920 ORF1 [Camellia totivirus A]
MFEEIKDAKTIVELDWSKFDRERPEDHILFFIDVIISCFKAENVREERLLSAYKQAMRRALVHRILVTDDGGIFSVDGMI
PSGSLWTGVIGTGLNILYIHQALADIGLAYPDFIPKCAGDDNLTVFKERYSVERMELFRLALNRMFRANIDKEDFIVHYP
PYHVTKVQAVFPPGTDLSRGTSKMLDKCDWVPFTGEPYINEGAGYSHRWEYRFKGKPKFLANYWLPDGRCIRPAADSLER
ILWPEGIHKTIEDYEMAVLAMVVDNPWNMHNVNHLMHRYCIIQQIKRQVPLGMKAEDVMWYSKLRGEGGEPIPYPMIAYW
RRQERKVHME
>Virus|YP_009553344.1:594-922 ORF1+2p [Festuca pratensis amalgavirus 2]
LWDELKSCGTIVELDWSKFDRDRPAEDIQFFVDVIISCFRPKNSRERRLLAGYRKMMENALVHRVMMLDDGSFFTLEGMV
PSGSLWTGICDTALNIMYITSALRKLGFDDSTFSPKCAGDDNLTCFQRRQGLDVMERLRTTLNEMFRANIDKKDFIVHYP
PYAVTTVQACFEPGTDLSKGTSRMMDKAEWVPFTGPCPIDQAAGRSHRWKYVFTNKPKFLANFFLPDGKPIRPAHDNLEK
LLWPEGIHESIEDYMAAVLSMVVDNPFNHHNVNHMMHRYLIAQQIQKQSIFIDPAVVMELAKTRPKHGEAVPFPEIAYYR
KCEGYVDIE
>Virus|DAZ90997.1:602-933 TPA_asm: fusion protein [Crotalaria juncea amalgavirus 1]
LWKQVRDGAVVVELDWSKFDRERPSEDIAFILDVVKSCFAPQNAIEERLLEAYDIMNRRALIDRPVILDDGGAFCIDGMV
PSGSLWTGWLDTALNILYIKAVCAEIGVGFDDVDVICAGDDNLTVFHYDPGDAALFRMRDLLNDWFRAGIDDDDFLIHRP
PFHVSTVQACFPPGTDLSKGTSKILHKADWVAFDGPVDIDNAAGKSHRWEYRFKGKPKFLSAYWLLDGRPIRPAADNLEK
LLWPEGVHDSIEKYEAALIAMVVDNPFNHHNVNHLMSRYVILQQVRRVTSAIKDVDFVLHCAKLKSKKGEPVPFPMIAPW
RRGRKHKRLEDY
>Virus|DAB41735.1:595-923 TPA_exp: ORF1+2p [Lolium perenne amalgavirus 1]
WHELKDAKVIVELDWAKFDRERPAEDIQFFVDVICSCFQPKTAREENLLAGYKQMMENALVHRLIVLDNGCILKIDGMVP
SGSLWTGICDTALNILYISAALISLGHDITSFVPKCAGDDNLTTFDRRIRKKDLEKLRLRLNSLFRAGIKEEDFIVHYPP
YHVTTVQACFPPGTDLSHGTSKMLDQATWMPFEGPCDINQEEGRSHRWKYQFEGKPKFLANFFLIDGRPIRPAHDNLEKL
LWPEGIHGTLEDYQAAVLAMVVDNPFNHHNVNHMMHRHLISKQISRQAFDVDPAIVMELCTSKGEPGELIPYPEIAFYRR
VDGYVDLDA
>Virus|YP_009552089.1:595-927 ORF1+2p [Erigeron breviscapus amalgavirus 2]
VWEYLRDSKVIIELDWAKFDRERPSEDLQFVIDVVLSCFAPRTPRERKLLEAYGIVMRRALIERAVVMDRGGVFTIEGMV
PSGSLWTGWLDTALNILYLNAACVEAGYGPGFFHPMCAGDDNLTLFDLDLGDRRLLKIREVLNNWFRAGISEEDFFIHRP
PFHVIKKQACFPPGTDLKIGTSKRMHEAFWVEFDGELVIDEAAGRSHRWEYIFKGRPKFLSNYWLPEGQPIRPTRDNLEK
LLWPEGIHKDLNEYQAALMAMVVDNPWNHHAVNHLLMRYVIVQQLRRVNSGLGREDDTLFLAGLRDMTGGVIPFPMVAPW
RRGAQQGRMEDYK
>Virus|DAZ91039.1:574-903 TPA_asm: fusion protein [Pinus albicaulis amalgavirus 1]
YKEIKRSRVVLELDWKKFDLERPGDDILFVIEVICSCFEPKNAREERLLNAYGLMLRRSLIDRIVVLDNGTCFKVDGMVP
SGSLWTGWLDTALNILYLTHAFQSIGIDRHLFVPKCAGDDNLTLFECDVSDEVLEQGRIALNTMFNAGIEKDEFLIHRGP
YYVYREQACFPLGVDLLSGTSDKLHLASWVPFTGEMVIDQASGKSHRWRFHYAGKPKFLSCYWLRNGLPIRPAHDSKERI
LWPEGIHNTLEEYEEAVLAMVVDNPFNDHTVNQMMHRYLIIQEIKRQACTGVRPDVIVFYSKFRDTVTNIVPYPSVGYWR
RQDEWVDLEA
>Virus|UWU44408.1:594-922 polyprotein [Ophrys amalgavirus 1]
LWKEVKAAKCIVELDWSKFDRERPDDDISFFIDIICSCFNPKSEREKRLLSGYRRMLQVSLLHKFLMLDDGGCFQFRGMI
PSGSLWTGVAGTGLNILYITCALERLGFDKALFSPKCAGDDNLTLFKRKVKKAELSKLRITLNEMFRAGIKDEDFFIHYP
PFHVTTEQAVFPPDVDLKLGTSRVLDKADWVRFEGELDINEREGKSHRWRYNFFKKPKFLANFFLPDGRCIRPAKDNLEK
LLWPEGLHKDIEDYEAALMSMVVDNPWNHHNVNHLMHRYCIVQQIKRQSFDLPAEDILVLAGLKEVVNGAVAFPMIGYWR
RQEAKVEME
>Virus|UWU44405.1:594-922 polyprotein [Gymnadenia amalgavirus 2]
LWKEVDSAKCIVELDWSKFDRERPDCDISFFIDVICSCFVPKTTREERLLAGYRRMLQVSLLHKFLMLDDGGCFKFSGMI
PSGSLWTGVVGTGLNILYITCALEKLGYNRAQFSPKCAGDDNLTLFKVRAKKSGLKLLRTTLNDMFRAGIKDEDFFIHYP
PYHVTTEQAVFPPGIDLSLGTSRVIRKAKWVEFDGELCIDESIGKSHRWRYNFFKKPKFLANFFLRDGRCIRPAKDNLEK
LLWPEGLHKTIEDYESALMSMVVDNPWNHHNVNHLMHRYCIVQQVKRQSYDIPAHDVLALAGLREDVNGAVAFPMIGYWR
RQDAKVDME
>Virus|QLK02321.1:601-940 RNA-dependent RNA polymerase [Vicia cryptic virus M]
VWGGVKEAAVVVELDWSKFDRERPREDLEFMVNVISSCFAPKGIRQRRLLEAYTVSNQRALVERPVMLDGGGAFCISGMV
PSGSLWTGWLDTALNILYIKAVCAEIGIGAEDIEVLCAGDDNLTLFKYDPGNSRLQTMKNLLNDWFRAGISDEDFIVHRP
PFHVTKVQACFAPGTDLSHGTSKILKDAAWIPFEGELVRNDHTGRSHRWEYRFSGCPKFLSSFWLSDGLPIRPASDDLEK
LLWPEGIHSDLNVYEGAVISMVVDNPHNAHNVNHLLSRYIIIQEARRLGAAVEDPMIPLRLARHRPVGDEVVPYPDLAPW
RRHPESFQLEDYPANADHIA
>Virus|DAZ91011.1:592-924 TPA_asm: fusion protein [Guizotia abyssinica amalgavirus 2]
LWEEVKKSACIIELDWAKFDRERPSDDILFVIDVIISCFHPKNPREERLLRAYKIMMRRALVERLVVMDGGGVFGIEGMV
PSGSLWTGWLDTALNILYLHVACVEAGFGPDFFRTMCAGDDNLTLFSIDLGDDRLLRVKEVLNDWFRAGIVDEEFIIHRP
PYHVVKRQACFPPEVDLSGGTSKIMHLARWEEFDGELVVDLGAGRSHRWEYRFKGCPKFLSNYWLIEGQPVRPAHDNLEK
LLWPEGIHGSLDDYQAALLAMVVDNPWNHHNVNHMLMRFVIANQLRRMNLNVGKEDDVLFLCGLREDGGGPVPFPEVAAW
RRSRGQGRMEDYQ
>Virus|DAZ91009.1:591-922 TPA_asm: fusion protein [Guizotia abyssinica amalgavirus 1]
IWEEVKKAKVIIELDWAKFDRERPADDILFMIEVILSCFEPRGERERRLLEAYGVMLRRALVDRLIVMDEGGVFGIEGMV
PSGSLWTGWLDTALNILYLNVACVEAGFGPEYFKVMCAGDDNLTLFDLDLGDERLARVRGVLNEWFRAGIVEEEFIIHRP
PYFVVKRQAIFPKEVDIRGGTSDKLHLARWVEFEGELEVDEARGRSHRWEYAFKGRPKFLSNYWLREGQPIRPTADNLQK
ILFPEGLHSTLDDYQAAILSMVVDNPWNHHNVNMMLMRFVIVNQLRRMNLGVQKIEDVLFLCGLRERNRGPIPYPEVAPW
RRGASQGRMEDY
>Virus|YP_009388304.1:596-930 fusion protein [Spinach amalgavirus 1]
IWKGVREAEAIIELDWSKFDRERPAEDLEFIVDVVISCFKPRNERERRLLRAYGIMMRRALIERLLVMDGGGVFGIEGMV
PSGSLWTGWIDTALNVLYLRSACLEVGLPSQRYLPMCAGDDNLTLFWSDPGEVKLLKIRELLNEWYRAGIDDADFFIHRP
PYHVVKRQACFPPGTDLKGGTSMLMKDAEWVEFEGELRVDEAAGRSHRWQYLFKGRPKFLSCYWTRDGLPIRPTSDNLEK
LLWPEGIHKSIDDYEASVASMAVDNPFNHHNVNHMLMRYVIIQQIRRVSAGILSPEECLAFCKFRSQEGEEIPYPMVAPW
RRGMHEARMEDYPET
>Virus|DAZ91019.1:614-945 TPA_asm: fusion protein [Hevea brasiliensis amalgavirus 1]
IWEAVKESECIVELDWSKFDRERPKEDLIFMIDVIISCFRPKGPREERLLHAYKVCMTRALVERPIIFDGGGILMLEGMV
PSGSLWTGWLDTALNILYMKITCLMCDIPLSTVSVLCAGDDNLTLFSRDPGRGVEKLRSKLNEEFRAGISEDEFFIHRPP
FHVTKKQAIFPIGTDLSKGTSRIIHQARWVEFEGELEVDVERGKSHRWEYSFKGKPKFLSMFWLPDGLPIRPARDNLEKL
LWPEGIHDSIEKYEAAVIAMVVDNPFNHHNVNHLLARYAIIQQLKKFGGVIEDQELTMWMAKFRPGEEGICPFPEVGVWR
KTLGHHRFEDYQ
>Virus|DAZ91003.1:598-933 TPA_asm: fusion protein [Epimedium pseudowushanense amalgavirus 1]
LWKSVSKAACIIELDWSKFDRERPAEDLEFVVQVVLSCFRPESKREERLLEAYGIMMRRALIFRLLITDNGGIMHMDGMV
PSGSLWTGWIDTALNILYLKAACREAGFGQSFYLPMCAGDDNLTLFWIDRGDEPLLRIRTLLNGWFRAGIEAEDFHIFRP
PYHVKKRQAIFPQDVDITKGTSKLMHKAEWVEFDGEIQIDESKGWSHRWEYAFKDTPKFLSCHWLIDGQPIRPTGDNLEK
LLFPEGIHTSLDDYAAAVASMVVDNPFNHHNVNHMLMRYVIIQQVKAMDFGIVPVSDILYMCKFRSKDGEMVPFPQVAPW
RRGDEHYRMEDYDGVS
>Virus|AWS20963.1:595-930 fusion protein [Cistus incanus RNA virus 1]
WDELKGAGTIVELDWKKFDRERPREDILFFIDIIISCFTAKTKREERLLAAYKRMMQRCLVDRVLMMDNGAYFTIDGMVP
SGSLWTGICDTALNIMYITAALRSLGFDDSQFSPKCAGDDNLTVFGKKQGRARMERLRVRLNEWFRAGIETEDFIVHYPP
YYVFTEQACFPPGTHLALGTSELLDMAEWVRFDGPCPIDEAAGRSHRWRYNFNAKPKFLANYFLRDGRPIRPAQDNLEKL
LWPEGIHKTIEHYEAAVISMAVDNPFNHHNINHLMHRYVIIQQIKELSYDVDPDIVMQMAAIRAKPGQPVPYPMVAFYRR
QEDKVVLEEVPELSHV
>Virus|UWU44406.1:594-922 polyprotein [Gymnadenia amalgavirus 1]
LWQEIQEASCVVELDWSKFDRERPDEDISFMIDVFCSCFTAKSGREERLLAAYKLMMQRSLLVKVLMLDNGGCFQFSGMI
PSGSLWTGVLGTGLNILYITCALRRIGVERSAFSPKCAGDDNLTLFYGNILEKRIRKLRVLLNEMFRAGIKEEDFMVHYP
PYHVTTEQAVFKAGVNLSLGTSKILHKAKWVQFDDKLHINEGEGLSHRWRYNFYKKPKFLANYFLSDGRSIRPAKDNLEK
LLWPEGIHKRIVDYEAALMSMVVDNPWNHHNVNHLMHRYCIVQQIKRQAFDMTDEDVMKIAAMRESAGGAAAYPMIAYWR
RQAKKVHMD
>Virus|AOX47555.1:19-351 fusion protein, partial [Pterostylis amalgavirus-like]
LWEQVSKAQVIVELDWKKFDRERPSEDLLFLIDVVVSCXFEPKSDREKRLLQGYKVMMQRAFRRRGIITDGGGVFFIEGM
VPSGSLWTGWFDTALNILYIKAACLDLGLPLSHFVPKCAGDDNLTLFFKDPGDEFLLLLRKGLNAWFRAGIEEEDFLILR
PPFHVSKFQAVFGKGVDLSHGTSKILEKAKWVEFEGEPEISPLEGKSHRWEYRFKGRPKFLSCYWLQDGRPIRPASDNLE
KLLWPEGIHSSLEDYEASIAAMVVDNPWNHHNLNHLLNRYVIIQELKRVISPHGDYHFGLAMCAAREVEGAPIPYPSVAP
WRRGAKHQRLEDY
>Virus|UXB54238.1:594-922 polyprotein [Gymnadenia amalgavirus 1]
LWQEIQEASCVVELDWSKFDRERPDEDISFMIDVFCSCFAAESDREERLLAAYKLMMQRSLLVKVLMLDNGGCFQFSGMI
PSGSLWTGVLGTGLNILYITCALRRIGVEQSTFSPKCAGDDNLTLFFGNIKEKRVRKLRVLLNEMFRAGIKEEDFMVHYP
PYHVTTEQAVFKAGANLSLGTSKILHKAKWVQFDGKLRINEDSGLSHRWRYNFHKKPKFLANYFLSDGRSIRPAKDNLEK
LLWPEGIHKRIVDYEAALMSMVVDNPWNHHNVNHLMHRYCIVQQIKRQAFDMTDEDVMKIAAMRESAGGAAAYPMIAYWR
RQAKKVHMD
>Virus|DAZ90987.1:594-914 TPA_asm: fusion protein [Alloteropsis semialata amalgavirus 1]
LWEEVKASGTIVELDWSKFDRERPRQDIQFFIDVIISCFTAKTMRERRLLNGYKRMMENALIFRVMVLDNGGYFTLDGMV
PSGSLWTGVCDTALNIMYITSALLTMGFDRSEFSPKCAGDDNLTLFRDRIPERQLYRLRRELNSMYRAGIDKEDFFIHYP
PFHVYKEQACFPPGTELKGGTSKLMDEANWVAFEGELIVDEARGMSHRWEYRFAKRPKFLANYFLPDGRPIRPAHDNLSR
LLWPEGIHESLDDYVIAVMAMIVDNPFNHHNVNHMMVRYIIAQQLRRITYDVDPALAMELCCLRDRGGGPVPYPVVGYWR
R
>Virus|DAB41669.1:593-878 TPA_inf: ORF1+2p, partial [Salicornia europaea amalgavirus 1]
VWEQVRDAKVIVELDWAKFDRERPAEDLLYIIDVVCSCFQPQSEREIRLMEAYKIMMRRGLVERLLVLDNGGVFSIEGMV
PSGSLWTGWIDTALNILYLKTACLEIGCPFADYLPMCAGDDNLTLFWKDPGDRDLKRLRVVLNEWFRAGIDESDFFIHRP
PFHVVKRQACFPTDVDISKGTSRILSKATWVEFEGEVIIDVSKGWSHRWEYQFKGKPKFLSCYWTRDGNPIRPTGDNLEK
LLWPEGIHQSLDEYEAAVIAMVVDNPWNHHLVNHMLMRYVIIQQVR
>Virus|DAZ90989.1:592-923 TPA_asm: fusion protein [Amaranthus tuberculatus amalgavirus 1]
LWQQVKEAAVVVELDWKKFDRERPREDVEFIIDVVLSCFQPSSPREERLLKAYGVMMRRALVERVVVTDNGGVFMIDGMV
PSGSLWTGWLDTALNILYVQSACLHLGLSRDICRAKCAGDDNLTLFDVDVSDERLLKIRDLLNSWFRAGIEEEDFLIHRP
PFHVTKEQACFDAGIDLSKGTSGLLDKARWVEFEGEVMVDNAAGRSHRWRYRFSGKPKFLSCYWLEDGRPIRPARDNLEK
LLYPEGIHENIEVYEGALASMVVDNPHNHHNVNHLLSRYIIVQQIKRQCFGCIPHGLCMKLSAIRPEVEEDVPFPQVAAW
RRSKEHGRLEDY
>Virus|ULN99164.1:594-922 RNA dependent RNA polymerase RdRp [Pterostylis amalgavirus 1]
LWEEVESAACIIELDWSKFDRERPDDDISFLIDVFCSCFTAKDDRERRLLDAYRFMLRRSLLVKLLMMDDGGCFQFDGMI
PSGSLWTGVLGTGLNILYITCALRSMGVRLDSFTPKCAGDDNLTLFHQRFKVSKLSKLRNVLNTMFRAGIKEEDFLIHYP
PYHVTTEQAVFPKGTDLSQGTSKILHKAVWTEFDGTLDISERRGRSHRWRYNFYRKPKFLANYFLQDGRSIRPAKDNLEK
LLWPEGIHKKITDYEAALMSMVVDNPWNHHNVNHLMHRYCIVQQIKRQSFDLNPEEVLKLSGLRESPDEIVAYPMIGYWR
RGTGKVHME
>Virus|ULN99163.1:594-922 RNA dependent RNA polymerase RdRp [Pterostylis amalgavirus 1]
LWEEVESAACIIELDWSKFDRERPDDDISFLIDVFCSCFTAKDDRERRLLDAYRFMLRRSLLVKLLMMDDGGCFQFDGMI
PSGSLWTGVLGTGLNILYITCALRSMGVRLDSFTPKCAGDDNLTLFHQRFKVSKLSKLRNVLNTMFRAGIKEEDFLIHYP
PYHVTTEQAVFPKGTDLSQGTSKILHKAVWTEFDGTLDISERRGRSHRWRYNFYRKPKFLANYFLQDGRSIRPAKDNLEK
LLWPEGIHKKITDYEAALMSMVVDNPWNHHNVNHLMHRYCIVQQIKRQSFDLNPEEVLKLSGLRESPDEIVAYPMIGYWR
RGTGKVHME
>Virus|DAZ90999.1:614-944 TPA_asm: fusion protein [Chionochloa macra amalgavirus 1]
IWSHVREAKAVVELDWSKFDRERPSEDLLFIVDVVCSCFRPKNEREKRLLKAYKIMMKSALVDRVIVLDSDGALHIDGMV
PSGSLWTGFIDTALNILYIKSACTVLGIPSCDFSPMCAGDDNLTLFWRDPGRKLDELRVILNRDYRAGIDREDYLIHRGK
FYVTKRQATFPKNLNLKEGTSKLMKYVKWVEFEGELIVNEAEGMSHRWEYHFRGCPKFLSFYWLPDGRPIRPSHDNLEKL
LWPEGLHTSMGDYMAAVASMAVDNPYNHHNINHLLMRFIICSQIMHSSAGWMKPQETMWFAKIKAKEGEEVPFPMVAPWR
RQKKHARMEDY
>Virus|ULN99166.1:594-914 RNA dependent RNA polymerase RdRp [Pterostylis amalgavirus 1]
LWKEVESAACIIELDWSKFDRERPDDDISFLIDVFCSCFTAKNVRERRLLDAYRSMLRRSLLVKLLMMDDGGCFQFDGMI
PSGSLWTGVLGTGLNILYITCALQSMGVRLSSFTPKCAGDDNLTLFHQRFKVGKLLELRSVLNTMFRAGIKEEDFLVHYP
PYHVTTEQAVFPKGTDLSLGTSKILHKAVWTEFDGTLNISERRGRSHRWRYNFYRKPKFLANYFLMDGRSIRPAKDNLEK
LLWPEGIHKKITDYEAALMSMVVDNPWNHHNVNHLMHRYCIVQQIKRQAFDLDPGEVLQLSGMRESPDGIVAYPMIGYWR
R
>Virus|ULN99165.1:594-914 RNA dependent RNA polymerase RdRp [Pterostylis amalgavirus 1]
LWKEVESAACIIELDWSKFDRERPDDDISFLIDVFCSCFTAKNVRERRLLDAYRSMLRRSLLVKLLMMDDGGCFQFDGMI
PSGSLWTGVLGTGLNILYITCALQSMGVRLSSFTPKCAGDDNLTLFHQRFKVGKLLELRSVLNTMFRAGIKEEDFLVHYP
PYHVTTEQAVFPKGTDLSLGTSKILHKAVWTEFDGILNISERRGRSHRWRYNFYRKPKFLANYFLMDGRSIRPAKDNLEK
LLWPEGIHKKITDYEAALMSMVVDNPWNHHNVNHLMHRYCIVQQIKRQAFDLDPGEVLQLSGMRESPDGIVAYPMIGYWR
R
>Virus|ULN99170.1:594-914 RNA dependent RNA polymerase RdRp [Pterostylis amalgavirus 1]
LWKEVESAACIIELDWSKFDRERPDDDISFLIDVFCSCFTAKNVRERRLLDAYRSMLRRSLLVKLLMMDDGGCFQFDGMI
PSGSLWTGVLGTGLNILYITCALQSMGVRLSSFTPKCAGDDNLTLFHQRFKVGKLLELRSVLNTMFRAGIKEEDFLVHYP
PYHVTTEQAVFPKGTDLSLGTSKILHKAVWTEFDGTLNISERRGRSHRWRYNFYRKPKFLANYFLMDGRSIRPAKDNLEK
LLWPEGIHKKITDYEAALMSMVVDNPWNHHNVNHLMHRYCIVQQIKRQAFDLDPGEVLQLSGMKESPDGIVAYPMIGYWR
R
>Virus|DAZ91053.1:627-958 TPA_asm: fusion protein [Rhodiola rosea amalgavirus 1]
LWEEVREAKCVIELDWSKFDRERPSQDIAFVIDVILSCFTPRNEREGRLLEAYGVCMQRALIERLIIMDSGGIFGIEGMV
PSGSLWTGWLDTALNILYMKAACVQCDFPLSMVSVFCAGDDNLTLLSFDPGDEAYHLRDVLNQEYRAGIKEGDFFVHMPP
FHVTQRQAWFPLDVDLSKGTSMHMDKAIWREFDGVVYVDHALGRSHRWEYVFRGKPKFLSNYWLPDGRPIRPAHDNLEKL
LFPEGIHDSMDKYASAVIAMVVDNPFNHHNCNHMMMRYVILRQIQRAGRPLNDFDLCLYLCKFRPEAGIGCPYPMVAQWR
RSNPHGRMEDYR
>Virus|ULN99167.1:594-914 RNA dependent RNA polymerase RdRp [Pterostylis amalgavirus 1]
LWKEVESAACIIELDWSKFDRERPDDDISFLIDVFCSCFTAKDVRERRLLDAYRSMLRRSLLVKLLMMDDGGCFQFDGMI
PSGSLWTGVLGTGLNILYITCALQSMGVRLSSFTPKCAGDDNLTLFHQRFKVGKLLELRSVLNTMFRAGIKEEDFLVHYP
PYHVTTEQAVFPKGTDLSLGTSKILHKAVWTEFDGTLDISERRGRSHRWRYNFYRKPKFLANYFLSDGRSIRPAKDNLEK
LLWPEGIHKKITDYEAALMSMVVDNPWNHHNVNHLMHRYCIVQQIKRQAFDLDPGEVIQLSGMRESPDGIVAYPMIGYWR
R
>Virus|ULN99162.1:594-914 RNA dependent RNA polymerase RdRp [Pterostylis amalgavirus 1]
LWEEVESAACIVELDWSKFDRERPDDDISFLIDVFCSCFTAKDDRERRLLDAYRLMLRRSLLVKLLMMDDGGCFQFDGMI
PSGSLWTGVLGTGLNILYITCALRSMGVDLNSFTPKCAGDDNLTLFHQRFKVGKLLKLRNVLNTMFRAGIKEEDFLVHYP
PYHVTTEQAVFPKGTDLSQGTSKILHKAVWTEFDGTLNISERRGRSHRWRYNFYRKPKFLANYFLQDGRSIRPAKDNLEK
LLWPEGIHKKITDYEAALMSMVVDNPWNHHNVNHLMHRYCIVQQIKRQSFDLNPEEVLKLSGLRESPDGIVAYPMVGYWR
R
>Virus|ULN99168.1:594-914 RNA dependent RNA polymerase RdRp [Pterostylis amalgavirus 1]
LWEEVESAACIVELDWSKFDRERPDDDISFLIDVFCSCFTAKDDRERRLLDAYRLMLRRSLLVKLLMMDDGGCFQFDGMI
PSGSLWTGVLGTGLNILYITCALRSMGVDLNSFTPKCAGDDNLTLFHQRFKVGRLLKLRNVLNTMFRAGIKEEDFLVHYP
PYHVTTEQAVFPKGTDLSQGTSKILHKAVWTEFDGTLNISERRGRSHRWRYNFYRKPKFLANYFLQDGRSIRPAKDNLEK
LLWPEGIHKKITDYEAALMSMVVDNPWNHHNVNHLMHRYCIVQQIKRQSFDLNPEEVLKLSGLRESPDGIVAYPMVGYWR
R
>Virus|ULN99169.1:594-914 RNA dependent RNA polymerase RdRp [Pterostylis amalgavirus 1]
LWKEVESAACIIELDWSKFDRERPDDDISFLIDVFCSCFTAKDVRERRLLDAYRSMLRRSLLVKLLMMDDGGCFQFDGMI
PSGSLWTGVLGTGLNILYITCALQSMGVRLSSFTPKCAGDDNLTLFHQRFKVGKLLELRSVLNTMFRAGIKEEDFLVHYP
PYHVTTEQAVFPKGTDLSLGTSKILHKAVWTEFDGTLDISERRGRSHRWRYNFYRKPKFLANYFLSDGRSIRPAKDNLEK
LLWPEGIHKKITDYEAALMSMVVDNPWNHHNVNHLMHRYCIVQQIKRQAFDLDPGEVIQLSGMKESPDGIVAYPMIGYWR
R
>Virus|ULN99161.1:594-914 RNA dependent RNA polymerase RdRp [Pterostylis amalgavirus 1]
LWKEVESAACIIELDWSKFDRERPDDDISFLIDVFCSCFTAKDVRERRLLDAYRSMLRRSLLVKLLMMDDGGCFQFDGMI
PSGSLWTGVLGTGLNILYITCALQSMGVRLSSFTPKCAGDDNLTLFHQRFKVGKLLELRSVLNTMFRAGIKEEDFLVHYP
PYHVTTEQAVFPKGTDLSLGTSKILHKAVWTEFDGTLDISERRGRSHRWRYNFYRKPKFLANYFLSDGRSIRPAKDNLEK
LLWPEGIHKKITDYEAALMSMVVDNPWNHHNVNHLMHRYCIVQQIKRQAFDLDPGEVIQLSGMKESPDGIVAYPMIGYWR
R
>Virus|AWH55632.1:586-920 fusion protein [Rubber dandelion latent virus 2]
VWEEVKKAQVIVELDWKKFDRERPAEDIDFIIDVVIGCFSPQSSRERRLLEGYRLMMRRALVERLVIMDDGGVFGIDGMV
PSGSLWTGWLDTALNILYIRAACVEAGCAPLSFSPMCAGDDNLTLFYSDREDSVLLRIKGLLNRWFRAGIGDDDFIIHRP
PFHVIKQQAVFPPGTDLSHGTSAIIHLAKWVEFDGELEIDLDSGKSHRWEYVFKGKPKFLSNYWLLEGQPIRPTTDNLEK
LLWPEGIHDDLDDYQAALTAMVVDNVWNHHLVNHMMMRYVIIQQLRRMMFIRGADDDICFWATLREKGGGVIPYPQVAPW
RRGSSQKRMEDYPET
>Virus|USJ75189.1:308-646 RNA-dependent RNA polymerase [Medicago sativa amalgavirus 1]
IWNGVKDAAVIVELDWSKFDRERPREDLEFMVSLISSCFNPKSAREERLLHAYTTSNFRALVERPVFLDGGGVFGIEGMV
PSGSLWTGWLDTALNILYMKAVCAEIGVGDDDVEVMCAGDDNLTLFKFDPGEANLRRIRDLLNDWFLAGISEDEFLIHRP
PYHVTKVQACFPEGTDLSRGTSGMLKKAVWVPFEGEVVIDNARGRSHRWEYRFSGCPKFLSCYWLHDGLPIRPAHDNLEK
LLWPEGLHDDIDVYEGAVISMVVDNPHNHHNCNHMLSRFIIIREARRLGASVEDPFIPIKHGSIRPVGDEPVPYPELAPW
RRAPGGYKLEDYPENAEHI
>Virus|QUS52870.1:345-683 ORF2 [Medicago sativa amalgavirus 1]
IWNGVKDAAVIVELDWSKFDRERPREDLEFMVSLISSCFNPKSAREERLLHAYTTSNFRALVERPVFLDGGGVFGIEGMV
PSGSLWTGWLDTALNILYMKAVCAEIGVGDDDVEVMCAGDDNLTLFKFDPGEANLRRIRDLLNDWFLAGISEDEFLIHRP
PYHVTKVQACFPEGTDLSRGTSGMLKKAVWVPFEGEVVIDNARGRSHRWEYRFSGCPKFLSCYWLHDGLPIRPAHDNLEK
LLWPEGLHDDIDVYEGAVISMVVDNPHNHHNCNHMLSRFIIIREARRLGASVEDPFIPIKHGSIRPVGDEPVPYPELAPW
RRAPGGYKLEDYPENAEHI
>Virus|USJ75191.1:308-646 RNA-dependent RNA polymerase [Medicago sativa amalgavirus 1]
IWNGVKNAAVIVELDWSKFDRERPREDLEFMVSLISSCFNPKSAREERLLHAYTTSNFRALVERPVFLDGGGIFGIEGMV
PSGSLWTGWLDTALNILYMKAVCAEIGVGDDDVEVMCAGDDNLTLFKFDPGEANLRRIRDLLNDWFLAGISEDEFLIHRP
PYHVTKVQACFPEGTDLSRGTSGMLKKAVWVPFEGEVVIDNARGRSHRWEYRFSGCPKFLSCYWLHDGLPIRPAHDNLEK
LLWPEGLHDDIDVYEGAVISMVVDNPHNHHNCNHMLSRFIIIREARRLGASVEDPFIPIKHGSIRPVGDEPVPYPELAPW
RRAPGGYKLEDYPENAEHI
>Virus|USJ75193.1:308-646 RNA-dependent RNA polymerase [Medicago sativa amalgavirus 1]
IWNGVKNAAVIVELDWSKFDRERPREDLEFMVSLISSCFNPKSAREERLLHAYTTSNFRALVERPVFLDGGGIFGIEGMV
PSGSLWTGWLDTALNILYMKAVCAEIGVGDDDVEVMCAGDDNLTLFKFDPGEANLRRIRDLLNDWFLAGISEDEFLIHRP
PYHVTKVQACFPEGTDLSRGTSGMLKKAVWVPFEGEVVIDNARGRSHRWEYRFSGCPKFLSCYWLHDGLPIRPAHDNLEK
LLWPEGLHDDIDVYEGAVISMVVDNPHNHHNCNHMLSRFIIIREARRLGASVEDPFIPIKHGSIRPVGDEPVPYPELAPW
RRAPGGYKLEDYPENAEHI
>Virus|QLF97271.1:713-938 fusion protein RdRp [Southern tomato virus]
EAVPKCAGDDNLTVFSKDPGDEVLEEMRVKLNDYFRAGIKKEDFIITRPPFHVRTFQAVFKEGTDLSKGTXXXXXKAYWR
EFEDELRIDQEKGLSHRWEYRFKGAPKFLSCYWLEDGRPIRPSHENLERLLYPEGVHANIDDYIAAVLSMVVDNPFNHHN
INHLKHRYIIANQVKRLSAAGGRCEDILRLARIREREDEEVPVPQIAVWRRVKEYVDLDSYEPAKY
>Virus|DAZ90983.1:595-913 TPA_asm: fusion protein [Alloteropsis angusta amalgavirus 1]
LWDEVSASGSIVELDWSKFDRERPREDIMFFIDVIVSCFSAESMRERRLLAAYRKMMERALVDRVMVLDDGSCFTLDGMV
PSGSLWTGICDTALNILYITVALRELGFSDSEFSPKCAGDDNLTLFTNRVSKNRLGGLRTKLNEMFRAGIEPEDFFVHYG
PYHVTTEQACFPPGTDLSKGTSKIKYKADWVEFEGAVNVDEPMGRSHRWEYKFDRRPKFLANFFLPDGRPIRPAHDNLER
LLWPEGLHKSLDDYEMAIMAMIVDNPFNHHNVNHMMVRYLVAWQLKRQAFDLDEELVLDLCSIRDKSGGPIPYPEVAYW
>Virus|USJ75187.1:308-629 RNA-dependent RNA polymerase, partial [Medicago sativa amalgavirus 1]
IWNGVKNAAVIVELDWSKFDRERPREDLEFMVSLISSCFNPKSAREERLLHAYTTSNFRALVERPVFLDGGGIFGIEGMV
PSGSLWTGWLDTALNILYMKAVCAEIGVGDDDVEVMCAGDDNLTLFKFDPGEANLRRIRDLLNDWFLAGISEDEFLIHRP
PYHVTKVQACFPEGTDLSRGTSGMLKKAVWVPFEGEVVIDNARGRSHRWEYRFSGCPKFLSCYWLHDGLPIRPAHDNLEK
LLWPEGLHDDIDVYEGAVISMVVDNPHNHHNCNHMLSRFIIIREARRLGASVEDPFIPIKHGSIRPVGDEPVPYPELAPW
RR
>Virus|UJQ88462.1:601-939 MAG: polyprotein [Medicago sativa amalgavirus 1]
IWNGVKDAAVIVELDWSKFDRERPREDLEFMVSLISSCFNPKSAREERLLHAYTTSNFRALVERPVFLDGGGVFGIEGMV
PSGSLWTGWLDTALNILYMKAVCAEIGVGDDDVEVMCAGDDNLTLFKFDPGEASLRRIRDLLNDWFLAGISEDEFLIHRP
PYHVTKVQACFPEGTDLSRGTSGMLKKAVWVPFEGEVVIDNARGRSHRWEYRFSGCPKFLSCYWLHDGLPIRPAHDNLEK
LLWPEGLHDDIDVYEGAVISMVVDNPHNHHNCNHMLSRFIIIREARRLGASVEDPFIPIKHGSIRPVGDEPVPYPELAPW
RRAPGGYKLEDYPENAEHI
>Virus|YP_009552085.1:601-939 ORF1+2p [Medicago sativa amalgavirus 1]
IWNGVKDAAVIVELDWSKFDRERPREDLEFMVSLISSCFNPKSAREERLLHAYTTSNFRALVERPVFLDGGGVFGIEGMV
PSGSLWTGWLDTALNILYMKAVCAEIGVGDDDVEVMCAGDDNLTLFKFDPGEANLRRIRDLLNDWFLAGISEDEFLIHRP
PYHVTKVQACFPEGTDLSRGTSGMLKKAVWVPFEGEVVIDNARGRSHRWEYRFSGCPKFLSCYWLHDGLPIRPAHDNLEK
LLWPEGLHDDIDVYEGAVISMVVDNPHNHHNCNHMLSRFIIIREARRLGASVEDPFIPIKHGSIRPVGDEPVPYPELAPW
RRAPGGYKLEDYPENAEHI
>Virus|QOJ43645.1:601-939 ORF1+2p [Medicago sativa amalgavirus 1]
IWNGVKDAAVIVELDWSKFDRERPREDLEFMVSLISSCFNPKSAREERLLHAYTTSNFRALVERPVFLDGGGVFGIEGMV
PSGSLWTGWLDTALNILYMKAVCAEIGVGDDDVEVMCAGDDNLTLFKFDPGEANLRRIRDLLNDWFLAGISEDEFLIHRP
PYHVTKVQACFPEGTDLSRGTSGLLKKAVWVPFEGEVVIDNARGRSHRWEYRFSGCPKFLSCYWLHDGLPIRPAHDNLEK
LLWPEGLHDDIDVYEGAVISMVVDNPHNHHNCNHMLSRFIIIREARRLGASVEDPFIPIKHGSIRPVGDEPVPYPELAPW
RRAPGGYKLEDYPENAEHI
>Virus|UJQ88444.1:601-939 MAG: polyprotein [Medicago sativa amalgavirus 1]
IWNGVKDAAVIVELDWSKFDRERPREDLEFMVSLISSCFNPKSAREERLLHAYTTSNFRALVERPVFLDGGGVFGIEGMV
PSGSLWTGWLDTALNILYMKAVCAEIGVGDDDVEVMCAGDDNLTLFKFDPGEANLRRIRDLLNDWFLAGISEDEFLIHRP
PYHVTKVQACFPEGTDLSRGTSGMLKKAVWVPFEGEVVIDNARGRSHRWEYRFSGCPKFLSCYWLHDGLPIRPAHDNLEK
LLWPEGLHDDIDVYEGAVISMVVDNPHNHHNCNHMLSRFIIIREARRLGASVEDPFIPIKHGSIRPVGDEPVPYPELAPW
RRAPGGYKLEDYPENAEHI
>Virus|UJQ88438.1:601-939 MAG: polyprotein [Medicago sativa amalgavirus 1]
IWNGVKDAAVIVELDWSKFDRERPREDLEFMVSLISSCFNPKSAREERLLHAYTTSNFRALVERPVFLDGGGVFGIEGMV
PSGSLWTGWLDTALNILYMKAVCAEIGVGDDDVEVMCAGDDNLTLFKFDPGEANLRRIRDLLNDWFLAGISEDEFLIHRP
PYHVTKVQACFPEGTDLSRGTSGMLKKAVWVPFEGEVVIDNARGRSHRWEYRFSGCPKFLSCYWLHDGLPIRPAHDNLEK
LLWPEGLHDDIDVYEGAVISMVVDNPHNHHNCNHMLSRFIIIREARRLGASVEDPFIPIKHGSIRPVGDEPVPYPELAPW
RRAPGGYKLEDYPENAEHI
>Virus|UJQ88442.1:601-939 MAG: polyprotein [Medicago sativa amalgavirus 1]
IWNGVKDAAVIVELDWSKFDRERPREDLEFMVSLISSCFNPKSAREERLLHAYTTSNFRALVERPVFLDGGGVFGIEGMV
PSGSLWTGWLDTALNILYMKAVCAEIGVGDDDVEVMCAGDDNLTLFKFDPGEANLRRIRDLLNDWFLAGISEDEFLIHRP
PYHVTKVQACFPEGTDLSRGTSGMLKKAVWVPFEGEVVIDNARGRSHRWEYRFSGCPKFLSCYWLHDGLPIRPAHDNLEK
LLWPEGLHDDIDVYEGAVISMVVDNPHNHHNCNHMLSRFIIIREARRLGASVEDPFIPIKHGSIRPVGDEPVPYPELAPW
RRAPGGYKLEDYPENAEHI
>Virus|QZN05575.1:601-939 polyprotein [Medicago sativa amalgavirus 1]
IWNGVKNAAVIVELDWSKFDRERPREDLEFMVSLISSCFNPKSAREERLLHAYTTSNFRALVERPVFLDGGGIFGIEGMV
PSGSLWTGWLDTALNILYMKAVCAEIGVGDDDVEVMCAGDDNLTLFKFDPGEANLRRIRDLLNDWFLAGISEDEFLIHRP
PYHVTKVQACFPEGTDLSRGTSGMLKKAVWVPFEGEVVIDNARGRSHRWEYRFSGCPKFLSCYWLHDGLPIRPAHDNLEK
LLWPEGLHDDIDVYEGAVISMVVDNPHNHHNCNHMLSRFIIIREARRLGASVEDPFIPIKHGSIRPVGDEPVPYPELAPW
RRAPGGYKLEDYPENAEHI
>Virus|AWI66281.1:594-930 fusion protein [Neurachne minor latent virus]
LWDEVRDSQVIVELDWSKFDRERPRQDIQFFIDIICSCFSPSSLREELLLAAYKKMMENALVNRVMLLDNGSIVTMDGMV
PSGSLWTGICDTALNILYINAALIKLGFGRNSFNPKCAGDDNITLFTRRYSTLELTRLRDALNEMFRAGIEEDEFIIHYP
PFFVSREQAQFPPNVDIEKGTSKIIDQAKWIPLTDELIVDRFRGLSHRWRYNFHAKPKFLANFFLPDGRPIRPAADSLER
LLWPEGVHKSLDDYIMAVLAMIVDNPFNHHNVNHMMVRYIIAHQLREQAYDVDEKLVMDLCAIRPKNDEAVPYPGVAFWR
RGSSTTRFEDEPAFRHL
>Virus|QGX86468.1:308-646 RNA-dependent RNA polymerase [Medicago sativa amalgavirus 1]
IWNGVKNAAVIVELDWSKFDRERPREDLEFMVSLISSCFNPKSAREERLLHAYTTSNFRALVERPVFLDGGGIFGIEGMV
PSGSLWTGWLDTALNILYMKAVCAEIGVGDDDVEVMCAGDDNLTLFKFDPGEANLRRIRDLLNDWFLASISEDEFLIHRP
PYHVTKVQACFPEGTDLSRGTSGMLKKAVWVPFEGEVVIDNARGRSHRWEYRFSGCPKFLSCYWLHDGLPIRPAHDNLEK
LLWPEGLHDDIDVYEGAVISMVVDNPHNHHNCNHMLSRFIIIREARRLGASVEDPFIPIKHGSIRPVGDEPVPYPELAPW
RRAPGGYKLEDYPENAEHI
>Virus|YP_009362304.1:605-926 fusion protein [Zostera marina amalgavirus 2]
WKDIRDAKCIVELDWSKFDRERPRADIQFCIDVLCSCFRPRGKRQRRLLSAYKYMLENALIHKVIMLDDGCAFEYEGMIP
SGSLWTGILGTAMNILYITAACESCGVKRETFVPFCAGDDNLTVFDSAVDEGMLLNIRVFLNNMFRAGIEEKDFLIHYPP
YHVTKVQAVFPDDFDLSLGTSKYLDKCVWVPFEGPLLVDTSRGYSHRWNYVFKGKPKFLANYFLEDGRSIRPAHDNMEKL
LFPENIQEHIEDYEAAILSMVVDNPWNSHNVNHLMQRYVIVQQIKRQSIPPLNAAEVLFCSKFREIADNMYLFPTVGYWR
RQ
>Virus|DAZ91017.1:569-898 TPA_asm: fusion protein [Gloriosa superba amalgavirus 1]
LWSEIQKARCIVELDWKKFDRERPDEDISFIIDIFISCFSPNNDKEERLLLAYKHMMKRALLSKYLMLDDGCCFNLKGMI
PSGSLWTGVVGTALNNLYITAACRSIPIKEGTFFPKCAGDDNLTLFSERYTRSKLMILRDRLNTWFRAGIDIGDFFIHYP
PYHVTKEQAVFPPGTDLSKGTSKLIKYANWIEFDDEIYINQEQGYSHRWRYNFNGKPKFLANYWLRDGRSIRPARDNLER
LLWPEGIHKSIEDYETAVMSMVVDNPWNHHNVNHMMHRYCIIQQIKRVSFDVKPEDVMQMCRIKQRDNEAIPFPQVAYWR
RQDEYVDMEN
>Virus|UWM23169.1:614-944 fusion protein [Mallotus japonicus virus B]
IWEYVREADYIAELDWSKFDRERPKEDISFVIQIVLSCFQPKDQWEERLLRAYGICMRRALIERLLILDSGGIIAIDGMV
PSGSLWTGWLDTALNILYIKAACLRCFIPLKNFSVLCAGDDNLTIFKGEPVEKIQELRGILNSEFRAGIEADDFFVHKPP
FFVRKFQACFPPGTDLTKGTSRILSYAQWVEFTGELSVSMAAGKSHRWEYRFAGCPKFLSNYWLEDGRPIRPAHDNLEKL
LWPEGIHDSIEKYEAAVIAMVVDNPFNHHNVNHMLMRYVIIQQIRRYGGPMGDLVLCMWAARFRADQEGYCPFPMIAPWR
KVSGHARMEDY
>Virus|DAZ91007.1:640-972 TPA_asm: fusion protein [Ferula assa-foetida amalgavirus 1]
WKVVSAGAVIVELDWSKFDRERPRQDLEFLVDVVGSCFEAGNARERRLLDAYLIMMRRALIERPVVMDGGGVFTIDGMVP
SGSLWTGWLDTALNILYIKAACTYLGIPPSSYHVMCAGDDNLTIFSKDPGNGVLLQLRVLLNEWFRAGIDAEDFLIHRPP
FHVTKRQAVFPPGTDLSRGTSRILHLCRWEEFEGEIVVDVAAGRSHRWQYHFAGKPKFLSNYWLEDGRPIRPAKDNLEKL
LWPEGLHTSLVDYEAAVIAMVVDNPHNHHNVNHLLSRYIIIQQIRRYGAPLADDDAVMFLSKIRDESGGPIPYPQIATWR
RAGKHMRMEDFEG
>Virus|YP_003868436.1:615-946 putative fusion protein [Rhododendron virus A]
LYSEVERAKCIVELDWSKFDRERPSRDILFVIKVIISCFEPRNGRERRLLEAYEIMLERALVHRLLLTDAGGVLEMEGMV
PSGSLWTGWLDTAMNILYIRAACLGAGIASDLYSSRCAGDDNLTLFWEDQSDGILGLVKQHLNNWFRAGIKDEDFIICRG
PYYVERYQATFPIGTDLSEGTSRLMDSAIWVRLEGGPIIDANRGLSHRWEYRFHGKPKFLSCYWLPDGRPIRPAHDCLEK
LLWPEGIHGDLETYEAAVISMIVDNPFNHHNVNHMLVRYVLIQQIKRQVVSPMTAEDIVYLCKFRDREGGSVPYPMIGPW
RRGQKQGRMEDY
>Virus|CAH2618944.1:176-512 RNA-dependent RNA polymerase, partial [Lycopod associated amalgavirus]
MWPEFFRRLKDFKLLVELDWSKFDRERPDEDLAFICEVVASCFEPKDAQQERLLHAYREMMRRILCEKFLVQDDGTIIRM
EGMVPSGSLWTSFVDTALNQLYLYYAMDKCGIAPSECVPYCAGDDNLTGIREKVDKDGLARVRDILNEEFGAGIEPEDFF
IHEPPYHVVREQAIFPPGTDLRQGTSKLLDIAKWEEFEGEMKVDQAGGKSHRWRFNFFRKPKFLSCYWLIDGRPIRPAPD
TRERLLFPEGIHATIDDYEGALMSMVVDNPFNDHIVNQMMHRYLIVQEIKRQGSCGLPPELIMWYSTFRDKEEIPIPYPT
VGFWRRGQGKFELENIE
>Virus|QII57745.1:1-207 fusion protein, partial [Southern tomato virus]
GDGVLEEMRVKLNDYFRAGIKKEDFIITRPPFHVRTFQAVFKEGTDLSKGTSKIMKKAYWREFEDELRIDQEKGLSHRWE
YRFKGAPKFLSCYWLEDGRPIRPSHENLEKLLYPEGVHANIDDYIAAVLSMVVDNPFNHHNINHLKHRYIIANQVKRLSA
AGGRCEDILRLARIREREDEEVPVPQIAVWRRVKEYVDLDSYEPAKY
>Virus|YP_009362302.1:592-923 fusion protein [Zostera marina amalgavirus 1]
WGDIRNSCAIVELDWSKFDRERPKEDIEFVINIFVSCFLPKNRRERRLLSAYKYMMRKALIDKVIMLDDGCAFTYDGMIP
SGSLWTGLLGTALNILYINAAVRRLGIPSDEFVPYCAGDDNLTVFKYPQRATRLGKIRGMLNEMFRAGIDPEDFIIHYPP
FHVTKVQAKFPAGFDFTHGTSKFLDQCQWIPLKGNIHVDHSEGLSHRWNYVFKGKPKFLANYFMEDGRSIRPAHDNLEKL
LYPENVQQKIEDYEAAVLSMAVDNPWNSHNINHLMQRFCIIQQIKRQAVHPLTAGDVLFCAKFQSISENMWMFPTVGAWR
RQLLNVRMEDIE
>Virus|QII57744.1:1-202 fusion protein, partial [Southern tomato virus]
EEMRVKLNDYFRAGIKKEDFIITRPPFHVRTFQAVFKEGTDLSKGTSKIMKKAYWREFEDELRIDQEKGLSHRWEYRFKG
APKFLSCYWLEDGRPIRPSHENLEKLLYPEGVHANIDDYIAAVLSMVVDNPFNHHNINHLKHRYIIANQVKRLSAAGGRC
EDILRLARIREREDEEVPVPQIAVWRRVKEYVDLDSYEPAKY
>Virus|QII57746.1:4-205 fusion protein, partial [Southern tomato virus]
EEMRVKLNDYFRAGIKKEDFIITRPPFHVRTFQAVFKEGTDLSKGTSKIMKKAYWREFEDELRIDQEKGLSHRWEYRFKG
APKFLSCYWLEDGRPIRPSHENLERLLYPEGVHANIDDYIAAVLSMVVDNPFNHHNINHLKHRYIIANQVKRLSAAGGRC
EDILRLARIREREDEEVPVPQIAVWRRVKEYVDLDXYEPAKY
>Virus|DAZ91021.1:576-907 TPA_asm: fusion protein [Isoetes lacustris amalgavirus 1]
YQRLKEGKSIIEMDWGKFDVRRPARDIDFMIKVFKSCFHVQSGREKRLLSAYILMMQRSLLGKRVVMDNGGAIDFDGMVP
SGSLFTNMLDTGLNILYTTAAMRGCGLADGEFQPCCAGDDSLTIMLTAVNEHLAVNFKNLMNTWFWASIKDEEYMWHKPP
YHVFREQAVFPPGLDLSQGTSKHLDKAVWERFDSEMVIDEERGLSHRWRFHFHGRPKFLSCFWLEDGRPIRPNTDAHERL
LWPEGVHKSIDDYIGAVISMVVDNPFNDHTVNHMMHRLLIAQEVKLVSCSGVHPELIFKFIQCGRREMELAPYPSVGYWR
RGDQWVDLEADE
>Virus|ALQ33325.1:1-190 fusion protein, partial [Southern tomato virus]
AGIKREDFIITRPPFHVRTFQAVFKEGTDLSKGTSKIMKKAYWREFEDELRIDQEKGLSHRWEYRFKGAPKFLSCYWLED
GRPIRPSHENLEKLLYPEGVHANIDDYIAAVLSMVVDNPFNHHNINHLKHRYIIANQVKRLSAAGGRCEDILRLARIRER
EDEEVPVPQIAVWRRVKEYVDLDSYEPAKY
>Virus|AGH15626.1:1-187 fusion protein, partial [Southern tomato virus]
KKEDFIITRPPFHVRTFQAVFKEGTDLSKGTSKIMKKAYWREFEDELRIDQEKGLSHRWEYRFKGAPKFLSCYWLEDGRP
IRPSHENLERLLYPEGVHANIDDYIAAVLSMVVDNPFNHHNINHLKHRYIIANQVKRLSAAGGRCEDILRLARIREREDE
EVPVPQIAVWRRVKEYVDLDSYEPAKY
>Virus|AUZ20523.1:81-270 RNA-dependent RNA polymerase, partial [Allium cepa amalgavirus 1]
WEEVKAAKVIVELDWKKFDRERPTEDLEFIIQVIISCFKPTDERERLFLRGYGIMLRRCLIDRYFITDDGGVFKIDGMVP
SGSLWTGWVDTALNILYLQSVMISLGLVSTAVSPKCAGDDNLTLFWKDFDDKRLLSIKTRLNAWFRAGIDDEDFFIHRPP
YHVTREQATFPPGTDLTKGTSRKLKDAIWI
>Virus|DAZ91013.1:626-952 TPA_asm: fusion protein [Ginkgo biloba amalgavirus 1]
AEGDASQWDINRSSRDISFVIRLICSCFLPRSGEERLILRACHVAMERSMNEKRMCLEGGAVYELSDSITTGSAMTSLVN
TLLNSLYQLVSLSNLGLTHYHDYLTFCAGDDFLTVFRHRQHPDILRTYRERLDGWFKLNIPEEDFKVCTTPLHVQAFQYV
FPPGTDLSQGTSHIRHLATRRLLLGELVVDEAQGLSHRWEYSFKDRPKFLGAHFLSNGEPIRPTREVHQLQLHPESIQKG
LDDYVMGVMASVVDNPFNAHTVNHQMHRYLIARQLQLLERHGLPMRIVMALCRERPAEPDGPVAFPHVGFWRRGTEYVDL
RSHPLTA
>Virus|AUZ20524.1:141-263 RNA-dependent RNA polymerase, partial [Allium cepa amalgavirus 2]
MWEEVKKAQVIVELDWKKFDRERPTEDLAFMIDVIISCFKPEDDRERLFLLAYKTMMQRCLIERFFVTDCGGVFKVEGMV
PSGSLWTGWVDTALNILYLNAALLSLGFNMTEVFPKCAGDDNL
>Virus|QUE30289.1:2-97 fusion protein, partial [Blueberry latent virus]
MYKEMRKAKVVVELDWKKFDRERPADHISFFIDVILSCFAPRTTREEKLLGAYRRAMENALLHRVLVTDDGGVLTVDGMV
PSGSLWTGIIGTGLNI
>Virus|QUE30295.1:2-97 fusion protein, partial [Blueberry latent virus]
MYKEMRKARVVVELDWKKFDRERPADHISFFIDVILSCFAPRTTREEKLLGAYRRAMENALLHRVLVTDDGGVLTVDGMV
PSGSLWTGIIGTGLNI
>Virus|QBM20157.1:1-93 fusion protein, partial [Blueberry latent virus]
EMRKAKVVVELDWKKFDRERPADHISFFIDVILSCFAPRTTREEKLLGAYRRAMENALLHRVLVTDDGGVLTVDGMVPSG
SLWTGIIGTGLNI
>Virus|QBM20158.1:1-88 fusion protein, partial [Blueberry latent virus]
KVVVELDWKKFDRERPADHISFFIDVILSCFAPRTTREEKLLGAYRRAMENALLHRVLVTDDGGVLTVDGMVPSGSLWTG
IIGTGLNI
>Virus|QBM20160.1:1-88 fusion protein, partial [Blueberry latent virus]
KVVVELDWKKFDRERPADHISFFIDVILSCFAPRTTREEKLLGAYRRAMENALLHRVLVTDDGGVLTVDGMVPSGSLWTG
IIGTGLNI
>Virus|QBM20159.1:1-88 fusion protein, partial [Blueberry latent virus]
KVVVELDWKKFDRERPADHISFFIDVILSCFAPRTTREEKLLGAYRRAMENALLHRVLVTDDGGVLTVDGMVPSGSLWTG
IIGTGLNI
>Virus|QBM20156.1:1-85 fusion protein, partial [Blueberry latent virus]
VELDWKKFDRERPADHISFFIDVILSCFAPRTTREEKLLGAYRRAMENALLHRVLVTDDGGVLTVDGMVPSGSLWTGIIG
TGLNI
>Virus|ABC96787.1:284-328 RNA-dependent RNA polymerase-like protein, partial [Southern tomato virus]
WDEVKEAAVCVELDWSKFDRERPSEDLDFMIKVICSCFRPKDEVE
>Virus|QBM20155.1:1-80 fusion protein, partial [Blueberry latent virus]
KKFDRERPADHISFFIDVILSCFAPRTTREEKLLGAYRRAMENALLHRVLVTDDGGVLTVDGMVPSGSLWTGIIGTGLNI
>Virus|ADO14064.1:325-350 fusion protein, partial [Blueberry latent virus]
MYKEMRKAKVVVELDWKKFDRERPAD
>Virus|ADO14058.1:325-350 fusion protein, partial [Blueberry latent virus]
MYKEMRKAKVVVELDWKKFDRERPAD
>Virus|ADO14050.1:325-350 fusion protein, partial [Blueberry latent virus]
MYKEMRKAKVVVELDWKKFDRERPAD
>Virus|ADO14052.1:325-350 fusion protein, partial [Blueberry latent virus]
MYKEMRKAKVVVELDWKKFDRERPAD
>Virus|ADO14088.1:325-350 fusion protein, partial [Blueberry latent virus]
MYKEMRKAKVVVELDWKKFDRERPAD
>Virus|ADO14114.1:325-350 fusion protein, partial [Blueberry latent virus]
MYKEMRKAKVVVELDWKKFDRERPAD
>Virus|ADO14098.1:325-350 fusion protein, partial [Blueberry latent virus]
MYKEMRKAKVVVELDWKKFDRERPAD
>Plant|KAI0492890.1:46-242 hypothetical protein KFK09_027166 [Dendrobium nobile]
MWEEIQGASIIVELDWKKFDRERPAEDILFFIDVVISCFFPQTSREERLLSAYRICMIKALIERPFISDGGLAFTMDGMV
PSGSLWTGLLDTALNILYIPSALLDMGFTSARAVPKCCGDDNLTLFYRDPGDTVLNGLRSRLNKFFRAGIDEEDFFIHRL
PYYVMTDQTIFHAGTDLKRGTSKIIDKARWEEFTGEI
>Plant|KAG6415583.1:130-414 hypothetical protein SASPL_122996 [Salvia splendens]
VWKKVEAAGAIVELDWSKFDRERPAEDIAFIIDVVISCFEARDERGKRLLEAYKLMMTKAVIERVVVLDDGGVFTIDAGI
PPSGFKTMCAGDDNLTIFSHEDFIIHRGSYHVTRLQACFPPGTNMKEGTSKLMHMVRWDEFDGELIIDEAAGRSHRWEYN
FKGKPKFLSNFWLIDGQPIRPTHDNLEKLLWPEGIHDSLDVYGAAVMAMVVDNPWNHHCVNHMLMRYVIIQQLRRIDLIK
GATHDVMIMCGLREAGGGGEVPFPMVAPWRRGNVHCRMEDYPEVA
>Plant|QHO24156.1:1-77 GTP cyclohydrolase [Arachis hypogaea]
MIVDNPFNHHNINHFKHRYLIIQAVKLYAVTGLKPDDIIKFSRIRSINGEDVPFPKVAPWRRQDGWIDIDSLDLHRH
>Plant|KAH8503624.1:64-160 hypothetical protein H0E87_014777 [Populus deltoides]
LWEEVKRAKCVVELNWKKFDRERPAEDIDFICQVIISCFTPSNEREERLLRAYGIMLRRALIERLFITDDGGVFEIEGMV
PSGSLRTGWLDTALSIS
>Plant|KAH0456886.1:1-73 hypothetical protein IEQ34_014793 [Dendrobium chrysotoxum]
MSFSTVWVVPKYYGHDNLALFYVDPGYDALKGQTLRLNDFFRARIDEEDFTIRCLPYHVIMEQTYFSLDVDLS
>Plant|XP_021990309.1:19-65 uncharacterized protein LOC110886778 isoform X4 [Helianthus annuus]
FHVKKLQACFPPGTDLSKGTPKIIDKASCVDVNGEVIIDEPAGKSYR
>Plant|XP_035844763.1:19-64 uncharacterized protein LOC110886778 isoform X3 [Helianthus annuus]
FHVKKLQACFPPGTDLSKGTPKIIDKASCVDVNGEVIIDEPAGKSY
>Plant|XP_035844762.1:19-64 uncharacterized protein LOC110886778 isoform X2 [Helianthus annuus]
FHVKKLQACFPPGTDLSKGTPKIIDKASCVDVNGEVIIDEPAGKSY
>Plant|XP_021990308.1:19-58 uncharacterized protein LOC110886778 isoform X1 [Helianthus annuus]
FHVKKLQACFPPGTDLSKGTPKIIDKASCVDVNGEVIIDE

## Sheet: D3-4
Results of tia016167.1 sequences retrieved from BLAST
1
angiosperm
angiosperms (taxid:3398)
PSI-BLAST iteration 2
Sequences producing significant alignments with E-value BETTER than threshold
Select for downloading or viewing reports	Description	Scientific Name	Max Score	Total Score	Query Cover	E value	Per. Ident	Acc. Len	Accession	Select for PSI blast	Used to build PSSM	Newly added
Select seq ref|XP_042403972.1|	uncharacterized protein LOC121993689 [Zingiber officinale]	Zingiber officinale	107	107	0.77	2e-24	0.3025	265	XP_042403972.1	Select seq XP_042403972.1 for PSI blast
Select seq ref|XP_042400127.1|	uncharacterized protein LOC121989892 [Zingiber officinale]	Zingiber officinale	104	104	0.48	3e-23	0.3473	265	XP_042400127.1	Select seq XP_042400127.1 for PSI blast
Select seq gb|OMO56270.1|	putative coat protein p42 [Corchorus olitorius]	Corchorus olitorius	104	104	0.49	3e-23	0.3432	288	OMO56270.1	Select seq OMO56270.1 for PSI blast
Select seq gb|OMO57148.1|	putative coat protein p42 [Corchorus capsularis]	Corchorus capsularis	94.7	94.7	0.49	2e-19	0.3254	289	OMO57148.1	Select seq OMO57148.1 for PSI blast
Select seq gb|PKU75363.1|	hypothetical protein MA16_Dca016145 [Dendrobium catenatum]	Dendrobium catenatum	93.6	93.6	0.62	1e-18	0.2654	388	PKU75363.1	Select seq PKU75363.1 for PSI blast
Select seq gb|KAI9072880.1|	hypothetical protein K1719_045150 [Acacia pycnantha]	Acacia pycnantha	89	89	0.49	3e-17	0.2959	307	KAI9072880.1	Select seq KAI9072880.1 for PSI blast
Select seq gb|KAI9077182.1|	hypothetical protein K1719_040840 [Acacia pycnantha]	Acacia pycnantha	88.2	88.2	0.49	5e-17	0.2959	307	KAI9077182.1	Select seq KAI9077182.1 for PSI blast
Select seq gb|KAI9074188.1|	hypothetical protein K1719_043842 [Acacia pycnantha]	Acacia pycnantha	88.2	88.2	0.62	6e-17	0.2757	327	KAI9074188.1	Select seq KAI9074188.1 for PSI blast
Select seq gb|KAG6497559.1|	hypothetical protein ZIOFF_045460 [Zingiber officinale]	Zingiber officinale	87.4	87.4	0.41	5e-16	0.3028	1298	KAG6497559.1	Select seq KAG6497559.1 for PSI blast
Select seq gb|KAI9071429.1|	hypothetical protein K1719_046610 [Acacia pycnantha]	Acacia pycnantha	79.3	79.3	0.46	1e-14	0.3145	216	KAI9071429.1	Select seq KAI9071429.1 for PSI blast
Select seq gb|KAI0492891.1|	hypothetical protein KFK09_027167 [Dendrobium nobile]	Dendrobium nobile	78.6	78.6	0.69	2e-13	0.2594	388	KAI0492891.1	Select seq KAI0492891.1 for PSI blast
Select seq gb|KAG2372238.1|	uncharacterized protein HKW66_Vig0208940 [Vigna angularis]	Vigna angularis	78.6	78.6	0.49	2e-13	0.3018	399	KAG2372238.1	Select seq KAG2372238.1 for PSI blast
Select seq dbj|BAT93046.1|	hypothetical protein VIGAN_07193600 [Vigna angularis var. angularis]	Vigna angularis var. angularis	74.7	74.7	0.49	1e-12	0.3059	271	BAT93046.1	Select seq BAT93046.1 for PSI blast
Select seq gb|KAE9615346.1|	hypothetical protein Lalb_Chr04g0254261 [Lupinus albus]	Lupinus albus	68.6	68.6	0.5	5e-11	0.2824	174	KAE9615346.1	Select seq KAE9615346.1 for PSI blast
Select seq gb|PKU67691.1|	hypothetical protein MA16_Dca013721 [Dendrobium catenatum]	Dendrobium catenatum	67.4	67.4	0.54	3e-10	0.25	227	PKU67691.1	Select seq PKU67691.1 for PSI blast
Select seq dbj|GAV70573.1|	hypothetical protein CFOL_v3_14071 [Cephalotus follicularis]	Cephalotus follicularis	68.6	68.6	0.49	5e-10	0.2781	408	GAV70573.1	Select seq GAV70573.1 for PSI blast
Select seq gb|KAI0528859.1|	hypothetical protein KFK09_001402 [Dendrobium nobile]	Dendrobium nobile	62	62	0.56	3e-08	0.2667	268	KAI0528859.1	Select seq KAI0528859.1 for PSI blast
Select seq ref|XP_042408693.1|	uncharacterized protein LOC121998040 [Zingiber officinale]	Zingiber officinale	58.9	58.9	0.27	3e-07	0.2766	230	XP_042408693.1	Select seq XP_042408693.1 for PSI blast
Select seq gb|KAG6501536.1|	hypothetical protein ZIOFF_041417 [Zingiber officinale]	Zingiber officinale	58.5	58.5	0.27	3e-07	0.2766	233	KAG6501536.1	Select seq KAG6501536.1 for PSI blast
Select seq gb|PKU67689.1|	hypothetical protein MA16_Dca013719 [Dendrobium catenatum]	Dendrobium catenatum	57	57	0.49	2e-06	0.2308	255	PKU67689.1	Select seq PKU67689.1 for PSI blast
Select seq gb|KAH8503623.1|	hypothetical protein H0E87_014776 [Populus deltoides]	Populus deltoides	56.6	56.6	0.69	5e-06	0.2582	459	KAH8503623.1	Select seq KAH8503623.1 for PSI blast
Select seq gb|RHN39696.1|	hypothetical protein MtrunA17_Chr8g0346631 [Medicago truncatula]	Medicago truncatula	55.1	55.1	0.4	7e-06	0.2426	277	RHN39696.1	Select seq RHN39696.1 for PSI blast
Select seq gb|PKU59674.1|	hypothetical protein MA16_Dca028141 [Dendrobium catenatum]	Dendrobium catenatum	54.7	54.7	0.52	1e-05	0.2514	290	PKU59674.1	Select seq PKU59674.1 for PSI blast
Select seq ref|XP_051177973.1|	uncharacterized protein LOC127292590 [Lolium perenne]	Lolium perenne	50.4	50.4	0.44	0.0005	0.22	741	XP_051177973.1	Select seq XP_051177973.1 for PSI blast
Select seq gb|KAI9072888.1|	hypothetical protein K1719_045158 [Acacia pycnantha]	Acacia pycnantha	47.8	47.8	0.17	0.003	0.3966	894	KAI9072888.1	Select seq KAI9072888.1 for PSI blast
Select seq emb|VAI29912.1|	unnamed protein product [Triticum turgidum subsp. durum]	Triticum turgidum subsp. durum	47.8	47.8	0.61	0.004	0.2105	612	VAI29912.1	Select seq VAI29912.1 for PSI blast
Select seq emb|VAI29913.1|	unnamed protein product [Triticum turgidum subsp. durum]	Triticum turgidum subsp. durum	47.4	47.4	0.61	0.004	0.2105	600	VAI29913.1	Select seq VAI29913.1 for PSI blast
Select seq gb|PKI52804.1|	hypothetical protein CRG98_026804 [Punica granatum]	Punica granatum	46.6	46.6	0.41	0.004	0.2727	269	PKI52804.1	Select seq PKI52804.1 for PSI blast
Select seq ref|XP_044387914.1|	uncharacterized protein LOC123111234 [Triticum aestivum]	Triticum aestivum	47.4	47.4	0.61	0.005	0.2105	726	XP_044387914.1	Select seq XP_044387914.1 for PSI blast
2
Gymnosperms
Gymnosperma (taxid:71049)
No significant similarity found
3
Moss and lichen，Muscus
Mosses (taxid:3208)
No significant similarity found
4
Fern
ferns (taxid:241806)
No significant similarity found
5
Algae
algae (taxid:3041)
No significant similarity found
6
Bacteria
Bacteria (taxid:2)
No significant similarity found
7
Virus
viruses (taxid:10239)
PSI-BLAST iteration 2
Sequences producing significant alignments with E-value BETTER than threshold
Select for downloading or viewing reports	Description	Scientific Name	Max Score	Total Score	Query Cover	E value	Per. Ident	Acc. Len	Accession	Select for PSI blast	Used to build PSSM	Newly added
Select seq tpg|DAZ91047.1|	TPA: fusion protein [Phalaenopsis equestris amalgavirus 2]	Phalaenopsis equestris amalgavirus 2	149	149	0.97	2e-36	0.3046	1052	DAZ91047.1	Select seq DAZ91047.1 for PSI blast
Select seq tpg|DAZ91049.1|	TPA: fusion protein [Paris polyphylla amalgavirus 1]	Paris polyphylla amalgavirus 1	141	141	0.98	7e-34	0.3008	1061	DAZ91049.1	Select seq DAZ91049.1 for PSI blast
Select seq tpg|DAZ91057.1|	TPA: fusion protein [Salvia miltiorrhiza amalgavirus 1]	Salvia miltiorrhiza amalgavirus 1	125	125	0.98	3e-28	0.3016	1057	DAZ91057.1	Select seq DAZ91057.1 for PSI blast
Select seq gb|QLG19065.1|	RNA-dependent RNA-polymerase [Southern tomato virus]	Southern tomato virus	124	124	0.99	5e-28	0.2648	1062	QLG19065.1	Select seq QLG19065.1 for PSI blast
Select seq dbj|BAX64141.1|	fusion protein [Southern tomato virus]	Southern tomato virus	121	121	0.99	5e-27	0.2648	1062	BAX64141.1	Select seq BAX64141.1 for PSI blast
Select seq tpg|DAZ91005.1|	TPA: fusion protein [Epipogium roseum amalgavirus 1]	Epipogium roseum amalgavirus 1	120	120	0.96	1e-26	0.271	1058	DAZ91005.1	Select seq DAZ91005.1 for PSI blast
Select seq gb|QHW06729.1|	fusion protein p122 [Southern tomato virus]	Southern tomato virus	120	120	0.99	1e-26	0.2603	1062	QHW06729.1	Select seq QHW06729.1 for PSI blast
Select seq gb|USN17672.1|	coat protein-RNA-dependent RNA polymerase fusion protein [Southern tomato virus]	Southern tomato virus	120	120	0.99	1e-26	0.2622	1062	USN17672.1	Select seq USN17672.1 for PSI blast
Select seq gb|AIX09819.1|	fusion protein p122 [Southern tomato virus]	Southern tomato virus	120	120	0.99	1e-26	0.2614	1062	AIX09819.1	Select seq AIX09819.1 for PSI blast
Select seq gb|USN17692.1|	coat protein-RNA-dependent RNA polymerase fusion protein [Southern tomato virus]	Southern tomato virus	120	120	0.99	1e-26	0.2622	1062	USN17692.1	Select seq USN17692.1 for PSI blast
Select seq gb|UEP55494.1|	RNA-dependent RNA polymerase [Southern tomato virus]	Southern tomato virus	120	120	0.99	1e-26	0.2622	1062	UEP55494.1	Select seq UEP55494.1 for PSI blast
Select seq gb|QOW17541.1|	fusion protein p122 [Southern tomato virus]	Southern tomato virus	120	120	0.99	1e-26	0.2622	1062	QOW17541.1	Select seq QOW17541.1 for PSI blast
Select seq gb|ABZ10949.1|	fusion protein [Southern tomato virus]	Southern tomato virus	120	120	0.99	1e-26	0.2622	1062	ABZ10949.1	Select seq ABZ10949.1 for PSI blast
Select seq gb|USN17674.1|	coat protein-RNA-dependent RNA polymerase fusion protein [Southern tomato virus]	Southern tomato virus	120	120	0.99	1e-26	0.2622	1062	USN17674.1	Select seq USN17674.1 for PSI blast
Select seq gb|USN17656.1|	coat protein-RNA-dependent RNA polymerase fusion protein [Southern tomato virus]	Southern tomato virus	120	120	0.99	1e-26	0.2622	1062	USN17656.1	Select seq USN17656.1 for PSI blast
Select seq gb|QUU43712.1|	fusion protein p122 [Southern tomato virus]	Southern tomato virus	120	120	0.99	1e-26	0.2622	1062	QUU43712.1	Select seq QUU43712.1 for PSI blast
Select seq gb|APC94163.1|	p122 [Southern tomato virus]	Southern tomato virus	120	120	0.99	1e-26	0.2622	1062	APC94163.1	Select seq APC94163.1 for PSI blast
Select seq ref|YP_002321509.1|	fusion protein p122 [Southern tomato virus]	Southern tomato virus	120	120	0.99	1e-26	0.2622	1062	YP_002321509.1	Select seq YP_002321509.1 for PSI blast
Select seq gb|UEP55502.1|	RNA-dependent RNA polymerase [Southern tomato virus]	Southern tomato virus	120	120	0.99	1e-26	0.2622	1062	UEP55502.1	Select seq UEP55502.1 for PSI blast
Select seq dbj|BBG67167.1|	putative coat protein and RNA-dependent RNA polymerase [Southern tomato virus]	Southern tomato virus	120	120	0.99	1e-26	0.2622	1062	BBG67167.1	Select seq BBG67167.1 for PSI blast
Select seq gb|UEP55492.1|	RNA-dependent RNA polymerase [Southern tomato virus]	Southern tomato virus	119	119	0.99	1e-26	0.2622	1062	UEP55492.1	Select seq UEP55492.1 for PSI blast
Select seq gb|UEP55496.1|	RNA-dependent RNA polymerase [Southern tomato virus]	Southern tomato virus	119	119	0.99	1e-26	0.2622	1062	UEP55496.1	Select seq UEP55496.1 for PSI blast
Select seq gb|UEP55500.1|	RNA-dependent RNA polymerase [Southern tomato virus]	Southern tomato virus	119	119	0.99	1e-26	0.2622	1062	UEP55500.1	Select seq UEP55500.1 for PSI blast
Select seq gb|USN17658.1|	coat protein-RNA-dependent RNA polymerase fusion protein [Southern tomato virus]	Southern tomato virus	119	119	0.99	1e-26	0.2622	1062	USN17658.1	Select seq USN17658.1 for PSI blast
Select seq gb|QUU43714.1|	fusion protein p122 [Southern tomato virus]	Southern tomato virus	119	119	0.99	1e-26	0.2622	1062	QUU43714.1	Select seq QUU43714.1 for PSI blast
Select seq gb|USN17678.1|	coat protein-RNA-dependent RNA polymerase fusion protein [Southern tomato virus]	Southern tomato virus	119	119	0.99	1e-26	0.2622	1062	USN17678.1	Select seq USN17678.1 for PSI blast
Select seq gb|ALM54938.1|	fusion protein RdRp [Southern tomato virus]	Southern tomato virus	119	119	0.99	1e-26	0.2622	1062	ALM54938.1	Select seq ALM54938.1 for PSI blast
Select seq gb|USN17664.1|	coat protein-RNA-dependent RNA polymerase fusion protein [Southern tomato virus]	Southern tomato virus	119	119	0.99	2e-26	0.2614	1062	USN17664.1	Select seq USN17664.1 for PSI blast
Select seq gb|AVG19368.1|	coat protein-RNA-dependent RNA polymerase fusion protein [Southern tomato virus]	Southern tomato virus	119	119	0.99	2e-26	0.2622	1062	AVG19368.1	Select seq AVG19368.1 for PSI blast
Select seq gb|USN17670.1|	coat protein-RNA-dependent RNA polymerase fusion protein [Southern tomato virus]	Southern tomato virus	119	119	0.99	2e-26	0.2622	1062	USN17670.1	Select seq USN17670.1 for PSI blast
Select seq gb|QGN75814.1|	RdRp [Southern tomato virus]	Southern tomato virus	119	119	0.99	2e-26	0.2622	1016	QGN75814.1	Select seq QGN75814.1 for PSI blast
Select seq gb|AVG19366.1|	coat protein-RNA-dependent RNA polymerase fusion protein [Southern tomato virus]	Southern tomato virus	119	119	0.99	2e-26	0.2622	1062	AVG19366.1	Select seq AVG19366.1 for PSI blast
Select seq gb|USN17652.1|	coat protein-RNA-dependent RNA polymerase fusion protein [Southern tomato virus]	Southern tomato virus	119	119	0.99	2e-26	0.2622	1062	USN17652.1	Select seq USN17652.1 for PSI blast
Select seq gb|USN17666.1|	coat protein-RNA-dependent RNA polymerase fusion protein [Southern tomato virus]	Southern tomato virus	119	119	0.99	2e-26	0.2622	1062	USN17666.1	Select seq USN17666.1 for PSI blast
Select seq gb|ALB05811.1|	fusion protein RdRp [Southern tomato virus]	Southern tomato virus	119	119	0.99	2e-26	0.2622	1062	ALB05811.1	Select seq ALB05811.1 for PSI blast
Select seq gb|QOW17536.1|	fusion protein p122 [Southern tomato virus]	Southern tomato virus	119	119	0.99	3e-26	0.2622	1062	QOW17536.1	Select seq QOW17536.1 for PSI blast
Select seq gb|UEP55490.1|	RNA-dependent RNA polymerase [Southern tomato virus]	Southern tomato virus	119	119	0.99	3e-26	0.2622	1062	UEP55490.1	Select seq UEP55490.1 for PSI blast
Select seq gb|UEP55486.1|	RNA-dependent RNA polymerase [Southern tomato virus]	Southern tomato virus	119	119	0.99	3e-26	0.2585	1062	UEP55486.1	Select seq UEP55486.1 for PSI blast
Select seq gb|UEP55508.1|	RNA-dependent RNA polymerase [Southern tomato virus]	Southern tomato virus	118	118	0.99	4e-26	0.2596	1062	UEP55508.1	Select seq UEP55508.1 for PSI blast
Select seq gb|USN17668.1|	coat protein-RNA-dependent RNA polymerase fusion protein [Southern tomato virus]	Southern tomato virus	118	118	0.99	5e-26	0.2596	1062	USN17668.1	Select seq USN17668.1 for PSI blast
Select seq gb|USN17654.1|	coat protein-RNA-dependent RNA polymerase fusion protein [Southern tomato virus]	Southern tomato virus	118	118	0.99	5e-26	0.2596	1062	USN17654.1	Select seq USN17654.1 for PSI blast
Select seq gb|UEP55482.1|	RNA-dependent RNA polymerase [Southern tomato virus]	Southern tomato virus	117	117	0.99	1e-25	0.2596	1062	UEP55482.1	Select seq UEP55482.1 for PSI blast
Select seq gb|USN17680.1|	coat protein-RNA-dependent RNA polymerase fusion protein [Southern tomato virus]	Southern tomato virus	117	117	0.99	1e-25	0.2596	1062	USN17680.1	Select seq USN17680.1 for PSI blast
Select seq gb|ASR12249.1|	fusion protein p122 [Southern tomato virus]	Southern tomato virus	112	112	0.99	4e-24	0.2545	1062	ASR12249.1	Select seq ASR12249.1 for PSI blast
Select seq tpg|DAZ91046.1|	TPA: hypothetical protein [Phalaenopsis equestris amalgavirus 2]	Phalaenopsis equestris amalgavirus 2	105	105	0.68	3e-22	0.3077	389	DAZ91046.1	Select seq DAZ91046.1 for PSI blast
Select seq gb|UWU44411.1|	polyprotein [Bletilla amalgavirus 1]	Bletilla amalgavirus 1	106	106	0.96	4e-22	0.2527	1055	UWU44411.1	Select seq UWU44411.1 for PSI blast
Select seq ref|YP_009552797.1|	ORF1+2p [Capsicum annuum amalgavirus 1]	Capsicum annuum amalgavirus 1	106	106	0.99	5e-22	0.252	1062	YP_009552797.1	Select seq YP_009552797.1 for PSI blast
Select seq tpg|DAZ91056.1|	TPA: hypothetical protein [Salvia miltiorrhiza amalgavirus 1]	Salvia miltiorrhiza amalgavirus 1	102	102	0.67	3e-21	0.3026	378	DAZ91056.1	Select seq DAZ91056.1 for PSI blast
Select seq tpg|DAZ90991.1|	TPA: fusion protein [Amaranthus tuberculatus amalgavirus 2]	Amaranthus tuberculatus amalgavirus 2	99	99	0.97	2e-19	0.2615	1059	DAZ90991.1	Select seq DAZ90991.1 for PSI blast
Select seq tpg|DAZ91011.1|	TPA: fusion protein [Guizotia abyssinica amalgavirus 2]	Guizotia abyssinica amalgavirus 2	96.3	96.3	0.96	2e-18	0.2473	1051	DAZ91011.1	Select seq DAZ91011.1 for PSI blast
Select seq tpg|DAB41669.1|	TPA: ORF1+2p [Salicornia europaea amalgavirus 1]	Salicornia europaea amalgavirus 1	95.9	95.9	0.96	2e-18	0.2253	880	DAB41669.1	Select seq DAB41669.1 for PSI blast
Select seq tpg|DAZ91054.1|	TPA: hypothetical protein [Swertia japonica amalgavirus 1]	Swertia japonica amalgavirus 1	93.2	93.2	0.53	4e-18	0.2928	367	DAZ91054.1	Select seq DAZ91054.1 for PSI blast
Select seq tpg|DAZ91043.1|	TPA: fusion protein [Phelipanche aegyptiaca amalgavirus 1]	Phelipanche aegyptiaca amalgavirus 1	92	92	0.95	4e-17	0.2425	1048	DAZ91043.1	Select seq DAZ91043.1 for PSI blast
Select seq tpg|DAZ91048.1|	TPA: hypothetical protein [Paris polyphylla amalgavirus 1]	Paris polyphylla amalgavirus 1	90.5	90.5	0.58	4e-17	0.3065	378	DAZ91048.1	Select seq DAZ91048.1 for PSI blast
Select seq tpg|DAZ90985.1|	TPA: fusion protein [Acer pseudosieboldianum amalgavirus 1]	Acer pseudosieboldianum amalgavirus 1	92	92	0.89	4e-17	0.2355	1069	DAZ90985.1	Select seq DAZ90985.1 for PSI blast
Select seq tpg|DAZ91025.1|	TPA: fusion protein [Myosoton aquaticum amalgavirus 2]	Myosoton aquaticum amalgavirus 2	89.7	89.7	0.96	2e-16	0.2153	1054	DAZ91025.1	Select seq DAZ91025.1 for PSI blast
Select seq gb|UWM23169.1|	fusion protein [Mallotus japonicus virus B]	Mallotus japonicus virus B	87	87	0.96	2e-15	0.2339	1070	UWM23169.1	Select seq UWM23169.1 for PSI blast
Select seq tpg|DAZ91041.1|	TPA: fusion protein [Papaver bracteatum amalgavirus 1]	Papaver bracteatum amalgavirus 1	86.3	86.3	0.9	3e-15	0.2305	1051	DAZ91041.1	Select seq DAZ91041.1 for PSI blast
Select seq ref|YP_003868436.1|	putative fusion protein [Rhododendron virus A]	Rhododendron virus A	85.9	85.9	0.96	4e-15	0.2361	1077	YP_003868436.1	Select seq YP_003868436.1 for PSI blast
Select seq tpg|DAZ91001.1|	TPA: fusion protein [Cannabis sativa amalgavirus 1]	Cannabis sativa amalgavirus 1	85.9	85.9	0.9	5e-15	0.2529	1054	DAZ91001.1	Select seq DAZ91001.1 for PSI blast
Select seq tpg|DAZ91027.1|	TPA: fusion protein [Myosoton aquaticum amalgavirus 3]	Myosoton aquaticum amalgavirus 3	85.5	85.5	0.92	6e-15	0.2423	1052	DAZ91027.1	Select seq DAZ91027.1 for PSI blast
Select seq gb|AWH55634.1|	fusion protein [Rubber dandelion latent virus 1]	Rubber dandelion latent virus 1	84.7	84.7	0.95	9e-15	0.2337	1055	AWH55634.1	Select seq AWH55634.1 for PSI blast
Select seq tpg|DAZ91009.1|	TPA: fusion protein [Guizotia abyssinica amalgavirus 1]	Guizotia abyssinica amalgavirus 1	84.7	84.7	0.96	1e-14	0.2466	1050	DAZ91009.1	Select seq DAZ91009.1 for PSI blast
Select seq tpg|DAZ91055.1|	TPA: fusion protein [Swertia japonica amalgavirus 1]	Swertia japonica amalgavirus 1	84.3	156	0.68	1e-14	0.519	1057	DAZ91055.1	Select seq DAZ91055.1 for PSI blast
Select seq gb|UWU44412.1|	polyprotein [Epipogium amalgavirus 1]	Epipogium amalgavirus 1	84	84	0.97	2e-14	0.2337	1054	UWU44412.1	Select seq UWU44412.1 for PSI blast
Select seq tpg|DAZ91004.1|	TPA: hypothetical protein [Epipogium roseum amalgavirus 1]	Epipogium roseum amalgavirus 1	83.2	83.2	0.73	2e-14	0.2835	389	DAZ91004.1	Select seq DAZ91004.1 for PSI blast
Select seq tpg|DAZ91053.1|	TPA: fusion protein [Rhodiola rosea amalgavirus 1]	Rhodiola rosea amalgavirus 1	84	84	0.96	2e-14	0.2554	1092	DAZ91053.1	Select seq DAZ91053.1 for PSI blast
Select seq ref|YP_009551562.1|	RNA-dependent RNA polymerase [Anthoxanthum odoratum amalgavirus 1]	Anthoxanthum odoratum amalgavirus 1	82.4	82.4	0.96	6e-14	0.2619	1056	YP_009551562.1	Select seq YP_009551562.1 for PSI blast
Select seq ref|YP_009553030.1|	fusion protein [Salvia hispanica RNA virus 1]	Salvia hispanica RNA virus 1	81.3	81.3	0.92	1e-13	0.2373	1053	YP_009553030.1	Select seq YP_009553030.1 for PSI blast
Select seq tpg|DAZ91019.1|	TPA: fusion protein [Hevea brasiliensis amalgavirus 1]	Hevea brasiliensis amalgavirus 1	80.5	80.5	0.84	3e-13	0.2696	1072	DAZ91019.1	Select seq DAZ91019.1 for PSI blast
Select seq ref|YP_009553342.1|	ORF1+2p [Cleome droserifolia amalgavirus 1]	Cleome droserifolia amalgavirus 1	79.7	79.7	0.96	5e-13	0.2473	1070	YP_009553342.1	Select seq YP_009553342.1 for PSI blast
Select seq ref|YP_009551564.1|	ORF1+2p [Camellia oleifera amalgavirus 1]	Camellia oleifera amalgavirus 1	79.3	79.3	0.92	6e-13	0.2353	1066	YP_009551564.1	Select seq YP_009551564.1 for PSI blast
Select seq tpg|DAZ90990.1|	TPA: hypothetical protein [Amaranthus tuberculatus amalgavirus 2]	Amaranthus tuberculatus amalgavirus 2	78.2	78.2	0.62	7e-13	0.2523	393	DAZ90990.1	Select seq DAZ90990.1 for PSI blast
Select seq gb|UXX34127.1|	RNA-dependent RNA polymerase [Pseudostellaria heterophylla amalgavirus 1]	Pseudostellaria heterophylla amalgavirus 1	79	79	0.95	7e-13	0.2417	1054	UXX34127.1	Select seq UXX34127.1 for PSI blast
Select seq gb|QLG19064.1|	putative coat protein p42 [Southern tomato virus]	Southern tomato virus	76.6	76.6	0.45	2e-12	0.2727	377	QLG19064.1	Select seq QLG19064.1 for PSI blast
Select seq gb|UEP55495.1|	coat protein [Southern tomato virus]	Southern tomato virus	76.6	76.6	0.45	2e-12	0.2727	377	UEP55495.1	Select seq UEP55495.1 for PSI blast
Select seq gb|AVG19367.1|	putative coat protein [Southern tomato virus]	Southern tomato virus	76.6	76.6	0.45	2e-12	0.2727	377	AVG19367.1	Select seq AVG19367.1 for PSI blast
Select seq gb|ALB05810.1|	putative coat protein [Southern tomato virus]	Southern tomato virus	76.6	76.6	0.45	2e-12	0.2727	377	ALB05810.1	Select seq ALB05810.1 for PSI blast
Select seq gb|USN17655.1|	putative coat protein [Southern tomato virus]	Southern tomato virus	76.6	76.6	0.45	2e-12	0.2727	377	USN17655.1	Select seq USN17655.1 for PSI blast
Select seq gb|UEP55487.1|	coat protein [Southern tomato virus]	Southern tomato virus	76.6	76.6	0.45	2e-12	0.2727	377	UEP55487.1	Select seq UEP55487.1 for PSI blast
Select seq gb|UEP55503.1|	coat protein [Southern tomato virus]	Southern tomato virus	76.6	76.6	0.45	3e-12	0.2727	377	UEP55503.1	Select seq UEP55503.1 for PSI blast
Select seq ref|YP_002321510.1|	putative coat protein p42 [Southern tomato virus]	Southern tomato virus	76.6	76.6	0.45	3e-12	0.2727	377	YP_002321510.1	Select seq YP_002321510.1 for PSI blast
Select seq dbj|BAX64142.1|	putative coat protein [Southern tomato virus]	Southern tomato virus	76.3	76.3	0.45	3e-12	0.2727	377	BAX64142.1	Select seq BAX64142.1 for PSI blast
Select seq gb|UPG59121.1|	coat protein [Southern tomato virus]	Southern tomato virus	76.3	76.3	0.45	3e-12	0.2727	377	UPG59121.1	Select seq UPG59121.1 for PSI blast
Select seq tpg|DAZ91033.1|	TPA: fusion protein [Melampyrum roseum amalgavirus 1]	Melampyrum roseum amalgavirus 1	77.4	143	0.65	3e-12	0.5068	1062	DAZ91033.1	Select seq DAZ91033.1 for PSI blast
Select seq gb|QUU43713.1|	putative coat protein [Southern tomato virus]	Southern tomato virus	76.3	76.3	0.45	3e-12	0.2727	377	QUU43713.1	Select seq QUU43713.1 for PSI blast
Select seq ref|YP_009552085.1|	ORF1+2p [Medicago sativa amalgavirus 1]	Medicago sativa amalgavirus 1	77.4	77.4	0.9	3e-12	0.2472	1058	YP_009552085.1	Select seq YP_009552085.1 for PSI blast
Select seq gb|USN17665.1|	putative coat protein [Southern tomato virus]	Southern tomato virus	76.3	76.3	0.45	3e-12	0.2727	377	USN17665.1	Select seq USN17665.1 for PSI blast
Select seq gb|QOW17537.1|	putative coat protein p42 [Southern tomato virus]	Southern tomato virus	75.9	75.9	0.45	4e-12	0.2727	377	QOW17537.1	Select seq QOW17537.1 for PSI blast
Select seq gb|UJQ88442.1|	polyprotein [Medicago sativa amalgavirus 1]	Medicago sativa amalgavirus 1	77	77	0.9	4e-12	0.2386	1058	UJQ88442.1	Select seq UJQ88442.1 for PSI blast
Select seq gb|UJQ88444.1|	polyprotein [Medicago sativa amalgavirus 1]	Medicago sativa amalgavirus 1	76.6	76.6	0.9	5e-12	0.2405	1058	UJQ88444.1	Select seq UJQ88444.1 for PSI blast
Select seq gb|UEP55491.1|	coat protein [Southern tomato virus]	Southern tomato virus	75.5	75.5	0.45	6e-12	0.2727	377	UEP55491.1	Select seq UEP55491.1 for PSI blast
Select seq gb|UJQ88438.1|	polyprotein [Medicago sativa amalgavirus 1]	Medicago sativa amalgavirus 1	76.3	76.3	0.9	6e-12	0.2386	1058	UJQ88438.1	Select seq UJQ88438.1 for PSI blast
Select seq gb|USN17663.1|	putative coat protein [Southern tomato virus]	Southern tomato virus	74.7	74.7	0.45	1e-11	0.2662	377	USN17663.1	Select seq USN17663.1 for PSI blast
Select seq gb|USN17653.1|	putative coat protein [Southern tomato virus]	Southern tomato virus	74.3	74.3	0.45	1e-11	0.2662	377	USN17653.1	Select seq USN17653.1 for PSI blast
Select seq gb|QZN05575.1|	polyprotein [Medicago sativa amalgavirus 1]	Medicago sativa amalgavirus 1	75.5	75.5	0.9	1e-11	0.2358	1058	QZN05575.1	Select seq QZN05575.1 for PSI blast
Select seq gb|QOJ43645.1|	ORF1+2p [Medicago sativa amalgavirus 1]	Medicago sativa amalgavirus 1	75.1	75.1	0.9	1e-11	0.2358	1058	QOJ43645.1	Select seq QOJ43645.1 for PSI blast
Select seq gb|UJQ88462.1|	polyprotein [Medicago sativa amalgavirus 1]	Medicago sativa amalgavirus 1	75.1	75.1	0.9	1e-11	0.2358	1058	UJQ88462.1	Select seq UJQ88462.1 for PSI blast
Select seq tpg|DAZ90987.1|	TPA: fusion protein [Alloteropsis semialata amalgavirus 1]	Alloteropsis semialata amalgavirus 1	75.1	75.1	0.96	2e-11	0.2354	1048	DAZ90987.1	Select seq DAZ90987.1 for PSI blast
Select seq gb|UQR79058.1|	RNA-dependent RNA polymerase [Lily amalgavirus 1]	Lily amalgavirus 1	75.1	75.1	0.97	2e-11	0.2351	1060	UQR79058.1	Select seq UQR79058.1 for PSI blast
Select seq tpg|DAB41729.1|	TPA: ORF1+2p [Secale cereale amalgavirus 1]	Secale cereale amalgavirus 1	73.9	73.9	0.87	4e-11	0.2576	1064	DAB41729.1	Select seq DAB41729.1 for PSI blast
Select seq tpg|DAZ91037.1|	TPA: fusion protein [Papaver atlanticum amalgavirus 1]	Papaver atlanticum amalgavirus 1	73.9	73.9	0.9	4e-11	0.2429	1055	DAZ91037.1	Select seq DAZ91037.1 for PSI blast
Select seq tpg|DAB41737.1|	TPA: ORF1+2p [Pinus patula amalgavirus 1]	Pinus patula amalgavirus 1	73.6	73.6	0.96	5e-11	0.2173	1046	DAB41737.1	Select seq DAB41737.1 for PSI blast
Select seq tpg|DAZ91032.1|	TPA: hypothetical protein [Melampyrum roseum amalgavirus 1]	Melampyrum roseum amalgavirus 1	72	72	0.55	9e-11	0.2737	389	DAZ91032.1	Select seq DAZ91032.1 for PSI blast
Select seq tpg|DAZ90993.1|	TPA: fusion protein [Amaranthus tuberculatus amalgavirus 3]	Amaranthus tuberculatus amalgavirus 3	72	72	0.95	1e-10	0.2452	1050	DAZ90993.1	Select seq DAZ90993.1 for PSI blast
Select seq gb|ASR12248.1|	putative coat protein p42 [Southern tomato virus]	Southern tomato virus	70.5	70.5	0.45	3e-10	0.2597	377	ASR12248.1	Select seq ASR12248.1 for PSI blast
Select seq tpg|DAZ91061.1|	TPA: fusion protein [Stevia rebaudiana amalgavirus 1]	Stevia rebaudiana amalgavirus 1	70.9	129	0.67	3e-10	0.507	1049	DAZ91061.1	Select seq DAZ91061.1 for PSI blast
Select seq tpg|DAZ91059.1|	TPA: fusion protein [Spinacia oleracea amalgavirus 2]	Spinacia oleracea amalgavirus 2	70.9	70.9	0.95	4e-10	0.2188	1053	DAZ91059.1	Select seq DAZ91059.1 for PSI blast
Select seq tpg|DAZ90989.1|	TPA: fusion protein [Amaranthus tuberculatus amalgavirus 1]	Amaranthus tuberculatus amalgavirus 1	69.7	69.7	0.22	9e-10	0.4545	1049	DAZ90989.1	Select seq DAZ90989.1 for PSI blast
Select seq tpg|DAB41733.1|	TPA: ORF1+2p [Gevuina avellana amalgavirus 1]	Gevuina avellana amalgavirus 1	69.3	69.3	0.96	1e-09	0.2222	1071	DAB41733.1	Select seq DAB41733.1 for PSI blast
Select seq gb|AWI66281.1|	fusion protein [Neurachne minor latent virus]	Neurachne minor latent virus	68.9	68.9	0.75	1e-09	0.2365	1051	AWI66281.1	Select seq AWI66281.1 for PSI blast
Select seq gb|UWU44410.1|	putative coat protein [Bletilla amalgavirus 1]	Bletilla amalgavirus 1	68.2	68.2	0.48	1e-09	0.247	390	UWU44410.1	Select seq UWU44410.1 for PSI blast
Select seq tpg|DAZ91023.1|	TPA: fusion protein [Myosoton aquaticum amalgavirus 1]	Myosoton aquaticum amalgavirus 1	68.9	68.9	0.97	1e-09	0.2353	1055	DAZ91023.1	Select seq DAZ91023.1 for PSI blast
Select seq tpg|DAZ91060.1|	TPA: hypothetical protein [Stevia rebaudiana amalgavirus 1]	Stevia rebaudiana amalgavirus 1	68.2	68.2	0.56	2e-09	0.2261	383	DAZ91060.1	Select seq DAZ91060.1 for PSI blast
Select seq tpg|DAZ91051.1|	TPA: fusion protein [Rhyncholacis penicillata amalgavirus 1]	Rhyncholacis penicillata amalgavirus 1	67.8	67.8	0.65	4e-09	0.2652	1064	DAZ91051.1	Select seq DAZ91051.1 for PSI blast
Select seq tpg|DAZ91036.1|	TPA: hypothetical protein [Papaver atlanticum amalgavirus 1]	Papaver atlanticum amalgavirus 1	67	67	0.51	4e-09	0.267	387	DAZ91036.1	Select seq DAZ91036.1 for PSI blast
Select seq ref|YP_009552798.1|	ORF1p [Capsicum annuum amalgavirus 1]	Capsicum annuum amalgavirus 1	67	67	0.67	4e-09	0.25	375	YP_009552798.1	Select seq YP_009552798.1 for PSI blast
Select seq tpg|DAZ91028.1|	TPA: hypothetical protein [Melastoma malabathricum amalgavirus 1]	Melastoma malabathricum amalgavirus 1	66.6	66.6	0.56	5e-09	0.2449	402	DAZ91028.1	Select seq DAZ91028.1 for PSI blast
Select seq gb|ABC96787.1|	RNA-dependent RNA polymerase-like protein [Southern tomato virus]	Southern tomato virus	66.2	66.2	0.23	5e-09	0.4096	343	ABC96787.1	Select seq ABC96787.1 for PSI blast
Select seq tpg|DAZ91024.1|	TPA: hypothetical protein [Myosoton aquaticum amalgavirus 2]	Myosoton aquaticum amalgavirus 2	66.2	66.2	0.7	6e-09	0.2289	381	DAZ91024.1	Select seq DAZ91024.1 for PSI blast
Select seq tpg|DAB41731.1|	TPA: ORF1+2p [Festuca pratensis amalgavirus 3]	Festuca pratensis amalgavirus 3	67	67	0.96	6e-09	0.2207	1048	DAB41731.1	Select seq DAB41731.1 for PSI blast
Select seq tpg|DAZ90983.1|	TPA: fusion protein [Alloteropsis angusta amalgavirus 1]	Alloteropsis angusta amalgavirus 1	66.6	66.6	0.96	9e-09	0.2376	1052	DAZ90983.1	Select seq DAZ90983.1 for PSI blast
Select seq gb|QTJ62766.1|	RdRp [Southern tomato virus]	Southern tomato virus	66.2	66.2	0.25	1e-08	0.3864	762	QTJ62766.1	Select seq QTJ62766.1 for PSI blast
Select seq tpg|DAZ90997.1|	TPA: fusion protein [Crotalaria juncea amalgavirus 1]	Crotalaria juncea amalgavirus 1	65.9	65.9	0.96	2e-08	0.2342	1056	DAZ90997.1	Select seq DAZ90997.1 for PSI blast
Select seq ref|YP_009362304.1|	fusion protein [Zostera marina amalgavirus 2]	Zostera marina amalgavirus 2	65.9	65.9	0.96	2e-08	0.2039	1062	YP_009362304.1	Select seq YP_009362304.1 for PSI blast
Select seq tpg|DAZ91031.1|	TPA: fusion protein [Melilotus officinalis amalgavirus 1]	Melilotus officinalis amalgavirus 1	65.5	65.5	0.22	2e-08	0.44	1057	DAZ91031.1	Select seq DAZ91031.1 for PSI blast
Select seq gb|QUS52870.1|	ORF2 [Medicago sativa amalgavirus 1]	Medicago sativa amalgavirus 1	65.1	65.1	0.22	2e-08	0.4533	802	QUS52870.1	Select seq QUS52870.1 for PSI blast
Select seq gb|USJ75187.1|	RNA-dependent RNA polymerase [Medicago sativa amalgavirus 1]	Medicago sativa amalgavirus 1	65.1	65.1	0.22	2e-08	0.4533	633	USJ75187.1	Select seq USJ75187.1 for PSI blast
Select seq gb|ULN99163.1|	RNA dependent RNA polymerase RdRp [Pterostylis amalgavirus 1]	Pterostylis amalgavirus 1	65.1	65.1	0.96	3e-08	0.2187	1057	ULN99163.1	Select seq ULN99163.1 for PSI blast
Select seq gb|USJ75191.1|	RNA-dependent RNA polymerase [Medicago sativa amalgavirus 1]	Medicago sativa amalgavirus 1	65.1	65.1	0.22	3e-08	0.4533	765	USJ75191.1	Select seq USJ75191.1 for PSI blast
Select seq gb|USJ75193.1|	RNA-dependent RNA polymerase [Medicago sativa amalgavirus 1]	Medicago sativa amalgavirus 1	65.1	65.1	0.22	3e-08	0.4533	765	USJ75193.1	Select seq USJ75193.1 for PSI blast
Select seq gb|ASU87376.1|	fusion protein RdRp [Southern tomato virus]	Southern tomato virus	65.1	65.1	0.25	3e-08	0.3864	762	ASU87376.1	Select seq ASU87376.1 for PSI blast
Select seq gb|USJ75189.1|	RNA-dependent RNA polymerase [Medicago sativa amalgavirus 1]	Medicago sativa amalgavirus 1	65.1	65.1	0.22	3e-08	0.4533	765	USJ75189.1	Select seq USJ75189.1 for PSI blast
Select seq ref|YP_009552087.1|	ORF1+2p [Erigeron breviscapus amalgavirus 1]	Erigeron breviscapus amalgavirus 1	65.1	65.1	0.96	3e-08	0.2282	1049	YP_009552087.1	Select seq YP_009552087.1 for PSI blast
Select seq ref|YP_009552089.1|	ORF1+2p [Erigeron breviscapus amalgavirus 2]	Erigeron breviscapus amalgavirus 2	64.7	64.7	0.21	3e-08	0.4521	1054	YP_009552089.1	Select seq YP_009552089.1 for PSI blast
Select seq gb|UMM62369.1|	ORF1+2p [Allium cepa amalgavirus 2]	Allium cepa amalgavirus 2	64.7	64.7	0.22	4e-08	0.4286	1065	UMM62369.1	Select seq UMM62369.1 for PSI blast
Select seq ref|YP_009447921.1|	ORF1+2p [Allium cepa amalgavirus 2]	Allium cepa amalgavirus 2	64.7	64.7	0.22	4e-08	0.4286	1065	YP_009447921.1	Select seq YP_009447921.1 for PSI blast
Select seq tpg|DAZ91007.1|	TPA: fusion protein [Ferula assa-foetida amalgavirus 1]	Ferula assa-foetida amalgavirus 1	64.7	64.7	0.16	4e-08	0.5439	1098	DAZ91007.1	Select seq DAZ91007.1 for PSI blast
Select seq gb|QGX86468.1|	RNA-dependent RNA polymerase [Medicago sativa amalgavirus 1]	Medicago sativa amalgavirus 1	64.3	64.3	0.22	5e-08	0.4533	765	QGX86468.1	Select seq QGX86468.1 for PSI blast
Select seq gb|UWU44408.1|	polyprotein [Ophrys amalgavirus 1]	Ophrys amalgavirus 1	64.3	64.3	0.96	6e-08	0.2353	1056	UWU44408.1	Select seq UWU44408.1 for PSI blast
Select seq gb|ULN99164.1|	RNA dependent RNA polymerase RdRp [Pterostylis amalgavirus 1]	Pterostylis amalgavirus 1	63.9	63.9	0.96	7e-08	0.2187	1057	ULN99164.1	Select seq ULN99164.1 for PSI blast
Select seq tpg|DAZ91003.1|	TPA: fusion protein [Epimedium pseudowushanense amalgavirus 1]	Epimedium pseudowushanense amalgavirus 1	63.9	63.9	0.22	7e-08	0.5	1057	DAZ91003.1	Select seq DAZ91003.1 for PSI blast
Select seq tpg|DAZ91039.1|	TPA: fusion protein [Pinus albicaulis amalgavirus 1]	Pinus albicaulis amalgavirus 1	63.5	63.5	0.96	8e-08	0.243	1027	DAZ91039.1	Select seq DAZ91039.1 for PSI blast
Select seq gb|AWS20963.1|	fusion protein [Cistus incanus RNA virus 1]	Cistus incanus RNA virus 1	63.5	63.5	0.84	9e-08	0.2478	1052	AWS20963.1	Select seq AWS20963.1 for PSI blast
Select seq gb|QLK02321.1|	RNA-dependent RNA polymerase [Vicia cryptic virus M]	Vicia cryptic virus M	63.2	63.2	0.22	1e-07	0.4416	1057	QLK02321.1	Select seq QLK02321.1 for PSI blast
Select seq ref|YP_009362302.1|	fusion protein [Zostera marina amalgavirus 1]	Zostera marina amalgavirus 1	63.2	63.2	0.21	1e-07	0.4595	1049	YP_009362302.1	Select seq YP_009362302.1 for PSI blast
Select seq gb|UYB77675.1|	RNA-dependent RNA polymerase [Lily amalgavirus 1]	Lily amalgavirus 1	62.8	62.8	0.22	1e-07	0.4267	895	UYB77675.1	Select seq UYB77675.1 for PSI blast
Select seq gb|QED42800.1|	ORF2 [Camellia totivirus A]	Camellia totivirus A	62	62	0.67	2e-07	0.2478	383	QED42800.1	Select seq QED42800.1 for PSI blast
Select seq gb|UWU44413.1|	putative coat protein [Epipogium amalgavirus 1]	Epipogium amalgavirus 1	61.6	61.6	0.55	2e-07	0.246	390	UWU44413.1	Select seq UWU44413.1 for PSI blast
Select seq gb|UWU44405.1|	polyprotein [Gymnadenia amalgavirus 2]	Gymnadenia amalgavirus 2	62	62	0.96	3e-07	0.2151	1057	UWU44405.1	Select seq UWU44405.1 for PSI blast
Select seq gb|AWH55632.1|	fusion protein [Rubber dandelion latent virus 2]	Rubber dandelion latent virus 2	62	62	0.96	3e-07	0.2247	1046	AWH55632.1	Select seq AWH55632.1 for PSI blast
Select seq tpg|DAB41735.1|	TPA: ORF1+2p [Lolium perenne amalgavirus 1]	Lolium perenne amalgavirus 1	62	62	0.96	3e-07	0.2154	1048	DAB41735.1	Select seq DAB41735.1 for PSI blast
Select seq gb|ULN99171.1|	RNA dependent RNA polymerase RdRp [Pterostylis amalgavirus 2]	Pterostylis amalgavirus 2	62	62	0.72	3e-07	0.2457	1054	ULN99171.1	Select seq ULN99171.1 for PSI blast
Select seq gb|UYD62340.1|	fusion protein [Cannabis sativa amalgavirus 1]	Cannabis sativa amalgavirus 1	61.6	110	0.67	3e-07	0.3882	1054	UYD62340.1	Select seq UYD62340.1 for PSI blast
Select seq tpg|DAZ87287.1|	TPA: fusion protein [Arceuthobium sichuanense virus 4]	Arceuthobium sichuanense virus 4	61.2	61.2	0.96	5e-07	0.2201	1055	DAZ87287.1	Select seq DAZ87287.1 for PSI blast
Select seq gb|UPO63389.1|	RNA-dependent RNA polymerase [Cucumis melo amalgavirus 1]	Cucumis melo amalgavirus 1	61.2	61.2	0.21	6e-07	0.4521	1049	UPO63389.1	Select seq UPO63389.1 for PSI blast
Select seq gb|QBC66123.1|	RNA-dependent RNA polymerase [Cucumis melo amalgavirus 1]	Cucumis melo amalgavirus 1	61.2	61.2	0.21	6e-07	0.4521	1049	QBC66123.1	Select seq QBC66123.1 for PSI blast
Select seq ref|YP_009552799.1|	ORF1+2p [Festuca pratensis amalgavirus 1]	Festuca pratensis amalgavirus 1	60.8	60.8	0.96	6e-07	0.2454	1057	YP_009552799.1	Select seq YP_009552799.1 for PSI blast
Select seq tpg|DAZ91042.1|	TPA: hypothetical protein [Phelipanche aegyptiaca amalgavirus 1]	Phelipanche aegyptiaca amalgavirus 1	60.1	60.1	0.51	6e-07	0.2286	380	DAZ91042.1	Select seq DAZ91042.1 for PSI blast
Select seq gb|ULN99168.1|	RNA dependent RNA polymerase RdRp [Pterostylis amalgavirus 1]	Pterostylis amalgavirus 1	60.5	60.5	0.96	9e-07	0.2083	1057	ULN99168.1	Select seq ULN99168.1 for PSI blast
Select seq ref|YP_009552090.1|	ORF1p [Erigeron breviscapus amalgavirus 2]	Erigeron breviscapus amalgavirus 2	59.3	59.3	0.53	1e-06	0.2634	386	YP_009552090.1	Select seq YP_009552090.1 for PSI blast
Select seq gb|ULN99162.1|	RNA dependent RNA polymerase RdRp [Pterostylis amalgavirus 1]	Pterostylis amalgavirus 1	59.7	59.7	0.96	2e-06	0.2112	1057	ULN99162.1	Select seq ULN99162.1 for PSI blast
Select seq ref|YP_009552083.1|	ORF1+2p [Phalaenopsis equestris amalgavirus 1]	Phalaenopsis equestris amalgavirus 1	59.3	107	0.66	2e-06	0.3896	1059	YP_009552083.1	Select seq YP_009552083.1 for PSI blast
Select seq tpg|DAZ90984.1|	TPA: hypothetical protein [Acer pseudosieboldianum amalgavirus 1]	Acer pseudosieboldianum amalgavirus 1	58.5	58.5	0.49	2e-06	0.2083	394	DAZ90984.1	Select seq DAZ90984.1 for PSI blast
Select seq tpg|DAZ91026.1|	TPA: hypothetical protein [Myosoton aquaticum amalgavirus 3]	Myosoton aquaticum amalgavirus 3	58.2	58.2	0.47	3e-06	0.227	384	DAZ91026.1	Select seq DAZ91026.1 for PSI blast
Select seq ref|YP_009551565.1|	ORF1p [Camellia oleifera amalgavirus 1]	Camellia oleifera amalgavirus 1	58.2	58.2	0.48	3e-06	0.2515	398	YP_009551565.1	Select seq YP_009551565.1 for PSI blast
Select seq ref|YP_003868437.1|	putative coat protein [Rhododendron virus A]	Rhododendron virus A	57.4	57.4	0.53	6e-06	0.2363	404	YP_003868437.1	Select seq YP_003868437.1 for PSI blast
Select seq gb|AWI66280.1|	coat protein [Neurachne minor latent virus]	Neurachne minor latent virus	57.4	57.4	0.37	6e-06	0.2593	383	AWI66280.1	Select seq AWI66280.1 for PSI blast
Select seq tpg|DAZ91044.1|	TPA: hypothetical protein [Papaver pavoninum amalgavirus 1]	Papaver pavoninum amalgavirus 1	57	57	0.44	7e-06	0.239	383	DAZ91044.1	Select seq DAZ91044.1 for PSI blast
Select seq ref|YP_009447919.1|	ORF1+2p [Allium cepa amalgavirus 1]	Allium cepa amalgavirus 1	57.8	57.8	0.28	7e-06	0.3646	1057	YP_009447919.1	Select seq YP_009447919.1 for PSI blast
Select seq ref|YP_009553343.1|	ORF1p [Cleome droserifolia amalgavirus 1]	Cleome droserifolia amalgavirus 1	56.6	56.6	0.5	9e-06	0.2428	402	YP_009553343.1	Select seq YP_009553343.1 for PSI blast
Select seq gb|UWU44406.1|	polyprotein [Gymnadenia amalgavirus 1]	Gymnadenia amalgavirus 1	56.6	56.6	0.22	1e-05	0.4026	1057	UWU44406.1	Select seq UWU44406.1 for PSI blast
Select seq gb|UXB54238.1|	polyprotein [Gymnadenia amalgavirus 1]	Gymnadenia amalgavirus 1	56.2	56.2	0.22	2e-05	0.4156	1057	UXB54238.1	Select seq UXB54238.1 for PSI blast
Select seq tpg|DAZ91029.1|	TPA: fusion protein [Melastoma malabathricum amalgavirus 1]	Melastoma malabathricum amalgavirus 1	56.2	111	0.66	2e-05	0.4	1073	DAZ91029.1	Select seq DAZ91029.1 for PSI blast
Select seq gb|QLF97271.1|	fusion protein RdRp [Southern tomato virus]	Southern tomato virus	56.2	56.2	0.15	2e-05	0.4545	1062	QLF97271.1	Select seq QLF97271.1 for PSI blast
Select seq tpg|DAZ91008.1|	TPA: hypothetical protein [Guizotia abyssinica amalgavirus 1]	Guizotia abyssinica amalgavirus 1	54.7	54.7	0.53	4e-05	0.2431	382	DAZ91008.1	Select seq DAZ91008.1 for PSI blast
Select seq tpg|DAZ90999.1|	TPA: fusion protein [Chionochloa macra amalgavirus 1]	Chionochloa macra amalgavirus 1	54.7	54.7	0.21	6e-05	0.4247	1070	DAZ90999.1	Select seq DAZ90999.1 for PSI blast
Select seq tpg|DAZ91040.1|	TPA: hypothetical protein [Papaver bracteatum amalgavirus 1]	Papaver bracteatum amalgavirus 1	53.9	53.9	0.5	7e-05	0.2428	379	DAZ91040.1	Select seq DAZ91040.1 for PSI blast
Select seq tpg|DAB41668.1|	TPA: RNA-dependent RNA polymerase [Anthoxanthum odoratum amalgavirus 2]	Anthoxanthum odoratum amalgavirus 2	54.3	54.3	0.21	9e-05	0.4459	961	DAB41668.1	Select seq DAB41668.1 for PSI blast
Select seq ref|YP_009552084.1|	ORF1p [Phalaenopsis equestris amalgavirus 1]	Phalaenopsis equestris amalgavirus 1	53.5	53.5	0.55	9e-05	0.25	384	YP_009552084.1	Select seq YP_009552084.1 for PSI blast
Select seq tpg|DAZ87286.1|	TPA: hypothetical protein [Arceuthobium sichuanense virus 4]	Arceuthobium sichuanense virus 4	53.5	53.5	0.61	0.0001	0.2258	383	DAZ87286.1	Select seq DAZ87286.1 for PSI blast
Select seq gb|AWS20964.1|	putative replication factory matrix-like protein [Cistus incanus RNA virus 1]	Cistus incanus RNA virus 1	52.8	52.8	0.46	0.0001	0.2831	385	AWS20964.1	Select seq AWS20964.1 for PSI blast
Select seq gb|UYD62339.1|	putative coat protein [Cannabis sativa amalgavirus 1]	Cannabis sativa amalgavirus 1	52.4	52.4	0.73	0.0002	0.22	393	UYD62339.1	Select seq UYD62339.1 for PSI blast
Select seq gb|UWM23168.1|	ORF1p [Mallotus japonicus virus B]	Mallotus japonicus virus B	52.4	52.4	0.49	0.0002	0.2156	403	UWM23168.1	Select seq UWM23168.1 for PSI blast
Select seq gb|ULN99166.1|	RNA dependent RNA polymerase RdRp [Pterostylis amalgavirus 1]	Pterostylis amalgavirus 1	52.4	52.4	0.96	0.0003	0.2074	1057	ULN99166.1	Select seq ULN99166.1 for PSI blast
Select seq gb|ULN99170.1|	RNA dependent RNA polymerase RdRp [Pterostylis amalgavirus 1]	Pterostylis amalgavirus 1	52.4	52.4	0.96	0.0004	0.2074	1057	ULN99170.1	Select seq ULN99170.1 for PSI blast
Select seq tpg|DAZ90982.1|	TPA: hypothetical protein [Alloteropsis angusta amalgavirus 1]	Alloteropsis angusta amalgavirus 1	51.6	51.6	0.55	0.0004	0.2704	378	DAZ90982.1	Select seq DAZ90982.1 for PSI blast
Select seq ref|YP_009388304.1|	fusion protein [Spinach amalgavirus 1]	Spinach amalgavirus 1	51.6	51.6	0.21	0.0006	0.411	1053	YP_009388304.1	Select seq YP_009388304.1 for PSI blast
Select seq tpg|DAZ91000.1|	TPA: hypothetical protein [Cannabis sativa amalgavirus 1]	Cannabis sativa amalgavirus 1	51.2	51.2	0.47	0.0006	0.2025	391	DAZ91000.1	Select seq DAZ91000.1 for PSI blast
Select seq gb|ULN99165.1|	RNA dependent RNA polymerase RdRp [Pterostylis amalgavirus 1]	Pterostylis amalgavirus 1	51.6	51.6	0.96	0.0006	0.2074	1057	ULN99165.1	Select seq ULN99165.1 for PSI blast
Select seq gb|ULN99161.1|	RNA dependent RNA polymerase RdRp [Pterostylis amalgavirus 1]	Pterostylis amalgavirus 1	51.6	51.6	0.96	0.0006	0.2074	1057	ULN99161.1	Select seq ULN99161.1 for PSI blast
Select seq gb|ULN99169.1|	RNA dependent RNA polymerase RdRp [Pterostylis amalgavirus 1]	Pterostylis amalgavirus 1	51.6	51.6	0.96	0.0007	0.2074	1057	ULN99169.1	Select seq ULN99169.1 for PSI blast
Select seq gb|ULN99167.1|	RNA dependent RNA polymerase RdRp [Pterostylis amalgavirus 1]	Pterostylis amalgavirus 1	51.6	51.6	0.96	0.0007	0.2074	1057	ULN99167.1	Select seq ULN99167.1 for PSI blast
Select seq tpg|DAB41670.1|	TPA: ORF1p [Salicornia europaea amalgavirus 1]	Salicornia europaea amalgavirus 1	50.4	50.4	0.44	0.001	0.1933	382	DAB41670.1	Select seq DAB41670.1 for PSI blast
Select seq ref|YP_003934624.1|	ORF1 [Blueberry latent virus]	Blueberry latent virus	50.1	50.1	0.66	0.001	0.2542	375	YP_003934624.1	Select seq YP_003934624.1 for PSI blast
Select seq tpg|DAZ91058.1|	TPA: hypothetical protein [Spinacia oleracea amalgavirus 2]	Spinacia oleracea amalgavirus 2	49.3	49.3	0.51	0.003	0.1782	381	DAZ91058.1	Select seq DAZ91058.1 for PSI blast
Select seq gb|AWH55633.1|	putative coat protein [Rubber dandelion latent virus 1]	Rubber dandelion latent virus 1	48.9	48.9	0.59	0.003	0.2	387	AWH55633.1	Select seq AWH55633.1 for PSI blast
Select seq gb|UWU44404.1|	putative coat protein [Gymnadenia amalgavirus 2]	Gymnadenia amalgavirus 2	48.9	48.9	0.56	0.003	0.2031	383	UWU44404.1	Select seq UWU44404.1 for PSI blast
Select seq tpg|DAZ91038.1|	TPA: hypothetical protein [Pinus albicaulis amalgavirus 1]	Pinus albicaulis amalgavirus 1	48.9	48.9	0.54	0.003	0.2356	350	DAZ91038.1	Select seq DAZ91038.1 for PSI blast
Select seq ref|YP_009553344.1|	ORF1+2p [Festuca pratensis amalgavirus 2]	Festuca pratensis amalgavirus 2	49.3	49.3	0.96	0.003	0.2287	1053	YP_009553344.1	Select seq YP_009553344.1 for PSI blast
Select seq tpg|DAZ91045.1|	TPA: fusion protein [Papaver pavoninum amalgavirus 1]	Papaver pavoninum amalgavirus 1	48.9	96.3	0.47	0.004	0.2294	1055	DAZ91045.1	Select seq DAZ91045.1 for PSI blast
8
Fungi
Fungi (taxid:4751)
No significant similarity found
9
Animal
animals (taxid:33208)
No significant similarity found
Homologous sequences of tia016167.1
>Virus|DAZ91047.1:120-478 TPA_asm: fusion protein [Phalaenopsis equestris amalgavirus 2]
LAIKFEKRGGGYFEPHQVGKIAMIEAQRGDCITECNDLRRDYDARIAQQELLLRKLRAEKDDAIHAVTTKYRPFADISVL
PVAEFNKLCWEEYLDNCRIEGHRPKSLNTENLEEAVHAYSDIVRQRHILNELLVGNRQEELERWVAAKIGRFDVERETKK
ARRFEASWKQWALDYLMRFPLTERRRLMSLIPVGKPRLQPDRGYSRQLTRVITSEVLQLKRQMWRKPKPTITRRTELSLF
NLQLLFNNSRLRLLRPLSLIDRRGIPVARSKWEAGVRKVIGGGEMIDWESDSSKYRGGGCFADAMRLLADANEEPPGRLL
RNHYTLPTARRALLLPDDLTVPDSKNSCFMKNFNNDATS
>Virus|DAZ91049.1:123-483 TPA_asm: fusion protein [Paris polyphylla amalgavirus 1]
RLRARGKGVFSAEDSAFVSMFDAQRNDFLLEVGERRKASEVTIATLRRQIEVEQKALEDNLATTGQQFLPCSEYVPLSNY
DYNTACWDLYVRKCEEEGQIPEALDVPSLTEASKVFGEEVQKTHLLAFLAQAGRKQVLRTYVETKIQGLEETGDHKQAKR
FVSPWTLWVEGKLLRHSKQLRLQLCQLTPVGLLSPWTQRPSSIRLLSIVQDSLLTSRVQVGLKPTPPLSRRNEIFAPLPR
LPSANVRVEVVAEGFGSDHRGIPVARSLWEAGVRKIIGGGEMRDWKRDSTMYRGGGCFSDAFRLLASARCEPPGRLLRDL
FTTEGAREVLRLPHSLPVPDGPHSCFVKHFNHDATSGPFLF
>Virus|DAZ91057.1:122-482 TPA_asm: fusion protein [Salvia miltiorrhiza amalgavirus 1]
KLATRGGTDFEPHELGWIAMMDLQQAEMSNLLGEERRHHDDVIADLERRLRMAKVAQKEALAQVKTNHSPAGDYVALDST
ETNRRCWAEYCNRVVATGNVPPPLSYERMCEAVTTYSDLIRKRHILEFLTPQARKDALESFVQRLIVGADQAANERQSRR
FVASWQMWVASKLLRHPLKYRSNLCSKIPLGPLSLRPTTTFSGWLSQVMPATVMQERRQIAAKAKPLIPRTAELRSWEPS
SQSQNARVSVLVPATSNSLRQIPFTRSKWEAGVRKLIGGGEMLDWKTDSYKHRGGGCFADAMKLLCDASEVVPGRLLKDH
YTLAAARRVLCLPSDLTVPDGASCCNVVNFNDDASSGPFLF
>Virus|QLG19065.1:124-493 RNA-dependent RNA-polymerase [Southern tomato virus]
MYAQKLEQKGRGDFSIAEVALLHCFETQRNDMLRDEKDVRLKAEEEIADLQRKIVKRREKLEEDLIATKSNYEPVSRYVG
LSDYELNCKCWSLYQQFNPDKVTAGAKPTRKQVKEAFDMYAEFVAKTNRLEFLKHGNVKDELQAFINAKILGYEQLGDKG
RVVILGVSWQQWVLRWIMKWNQRTRKRLLKILPVGKLRRGKEMTPCRPLSEIIPMERLEEKRTLQYKLPPQLSRATEVEA
EAVSLLYPNARIEVEVRPIGRDTRAIPFSRSRWEVGVRKVIGGGEVLNWDIDGNKYRGGGCFADAIKLLAGATQRPPQRL
LEDCYTITTAREALGLPSDLTVPSGKGSCHVRNYNDDATSGPFLWSFGIK
>Virus|BAX64141.1:124-493 fusion protein [Southern tomato virus]
MYAQKLEQKGRGDFSIAEVALLHCFETQRNDMLRDEKDVRLKAEEEIADLQRKIVKRREKLEEDLIATKSNYEPVSRYVG
LSDYELNCKCWSLYQQFNPDKVTAGAKPTRKQVKEAFDMYAEFVAKTNRLEFLKHGNVKDELQAFINAKILGYEQLGDKG
RVVILGVSWQQWVLRWIMKWNQRTRKRLLKNLPVGKLRRGKEMTPCRPLSEIIPMERLEEKRTLQYKLPPQLSRATEVEA
EAVSLLYPNARIEVEVRPIGRDTRAIPFSRSRWEVGVRKVIGGGEVLNWDIDGNKYRGGGCFADAIKLLAGATQRPPQRL
LEDCYTITTAREALGLPSDLAVPSGKGSCHVKNYNDDATSGPFLWSFGIK
>Virus|DAZ91005.1:123-478 TPA_asm: fusion protein [Epipogium roseum amalgavirus 1]
KFAKRGGTARTSEEMGWIGMFEVVRTNCGNKVGDVRKEFELKIAEAELVLKDLRAESERAIVRTYDQFYPIGEYKALEVE
VLNRRCWDRYCRENLVAGGEEPFLTQPNLKAAVESFADIVKGDHIVQFMQSDERRNAIKEQIYREIGVVEARHDGRSAKR
FVSTWKQWAIELLVKHPQHLRQQLANKIPVGSLALCNLEPTSLKLSSILKREWLEMKRQIGHKPLPSISRRLEISLLNYA
VLEDNSRVRILLPMRGGDVRAIPLARSKWEAGVRKIIGGGEMREWGVDSNMYRGGGCFADAIKLLGDASVDPPGWFLADH
YTLHSARDALNLPSGLAVPDGVFATHMKNFNDDATS
>Virus|QHW06729.1:124-493 fusion protein p122 [Southern tomato virus]
MYAQKLEQKGRGDFSIAEVALLHCFETQRNDMLRDEKDVRLKAEEEIADLQRKIVKRREKLEEDLIATKSNYEPVSRYVG
LSDYELNCKCWSLYQQFNPDKVTAGAKPTRKQVKEAFDMYAEFVAKTNRLEFLKHGNVKDELQAFINAKILGYEQLGDKG
RVVILGVSWQQWVLRWIMKWNQRTRKRLLKNLPVGKLRRGKEMTPCRPLSEIIQMERLEEKRTLQYKLPPQLSRATEVEA
EAVSLLYPNARIEVEVRPIGRDTRAIPFSRSRWEVGVRKVIGGGEVLNWDIDGNKYRGGGCFADAIKLLAGATQRPPQRL
LEDCYTITTAREALGLPSDLAVPSGKGSCHVRNYNDDATSGPFLWSFGIK
>Virus|USN17672.1:124-493 MAG: coat protein-RNA-dependent RNA polymerase fusion protein [Southern tomato virus]
MYAQKLEQKGRGDFSIAEVALLHCFETQRNDMLRDEKDVRLKAEEEIADLQRKIVKRREKLEEDLIATKSNYEPVSRYVG
LSDYELNCKCWSLYQQFNPDKVTAGAKPTRKQVKEAFDMYAEFVAKTNRLEFLKHGNVKDELQAFINAKILGYEQLGDKG
KSRYLRVSWQQWVLRWIMKWNQRTRKRLLKNLPVGKLRRGKEMTPCRPLSEIIPMERLEEKRTLQYKLPPQLSRATEVEA
EAVSLLYPNARIEVEVRPIGRDTRAIPFSRSRWEVGVRKVIGGGEVLNWDIDGNKYRGGGCFADAIKLLAGATQRPPQRL
LEDCYTITTAREALGLPSDLAVPSGKGSCHVRNYNDDATSGPFLWSFGIK
>Virus|AIX09819.1:124-493 fusion protein p122 [Southern tomato virus]
MYAQKLEQKGRGDFSIAEVALLHCFETQRNDMLRDEKDVRLKAEEEIADLQRKIVKRREKLEEDLIATKSNYEPVSRYVG
LSDYELNCKCWSLYQQFNPDKVTAGAKPTRKQVKEAFDMYAEFVAKTNRLEFLKHGNVKDELQAFINAKILGYEQLGDKG
RVVILGVSWQQWVLRWIMKWNQRTRKRLLKNLPVGKLRRGKEMTPCRPLSEIIPMERLEEKRTLQYKLPPQLSRATEVGA
EAVSLLYPNVRIEVEVRPIGRDTRAIPFSRSRWEVGVRKVIGGGEVLNWDIDGNKYRGGGCFADAIKLLAGATQRPPQRL
LEDCYTITTAREALGLPSDLAVPSGKGSCHVRNYNDDATSGPFLWSFGIK
>Virus|USN17692.1:124-493 MAG: coat protein-RNA-dependent RNA polymerase fusion protein [Southern tomato virus]
MYAQKLEQKGRGDFSIAEVALLHCFETQRNDMLRDEKDVRLKAEEEIADLQRKIVKRREKLEEDLIATKSNYEPVSRYVG
LSDYELNCKCWSLYQQFNPDKVTAGAKPTRKQVKEAFDMYAEFVAKTNRLEFLKHGNVKDELQAFINAKILGYEQLGDKG
KSRYLRVSWQQWVLRWIMKWNQRTRKRLLKNLPVGKLRRGKEMTPCRPLSEIIPMERLEEKRTLQYKLPPQLSRATEVEA
EAVSLLYPNARIEVEVRPIGRDTRAIPFSRSRWEVGVRKVIGGGEVLNWDIDGNKYRGGGCFADAIKLLAGATQRPPQRL
LEDCYTITTAREALGLPSDLAVPSGKGSCHVRNYNDDATSGPFLWSFGIK
>Virus|UEP55494.1:124-493 RNA-dependent RNA polymerase [Southern tomato virus]
MYAQKLEQKGRGDFSIAEVALLHCFETQRNDMLRDEKDVRLKAEEEIADLQRKIVKRREKLEEDLIATKSNYEPVSRYVG
LSDYELNCKCWSLYQQFNPDKVTAGAKPTRKQVKEAFDMYAEFVAKTNRLEFLKHGNVKDELQAFINAKILGYEQLGDKG
RVVILGVSWQQWVLRWIMKWNQRTRKRLLKNLPVGKLRRGKEMTPCRPLSEIIPMERLEEKRTLQYKLPPQLSRATEVEA
EAVSLLYPNARIEVEVRPIGRDTRAIPFSRSRWEVGVRKVIGGGEVLNWDIDGNKYRGGGCFADAIKLLAGATQRPPQRL
LEDCYTITTAREALGLPSDLAVPSGKGSCHVRNYNDDATSGPFLWSFGIK
>Virus|QOW17541.1:124-493 fusion protein p122 [Southern tomato virus]
MYAQKLEQKGRGDFSIAEVALLHCFETQRNDMLRDEKDVRLKAEEEIADLQRKIVKRREKLEEDLIATKSNYEPVSRYVG
LSDYELNCKCWSLYQQFNPDKVTAGAKPTRKQVKEAFDMYAEFVAKTNRLEFLKHGNVKDELQAFINAKILGYEQLGDKG
KSRYLRRQLAAMGVEMDMKWNQRTRKRLLKNLPVGKLRRGKEMTPCRPLSEIIPMERLEEKRTLQYKLPPQLSRATEVEA
EAVSLLYPNARIEVEVRPIGRDTRAIPFSRSRWEVGVRKVIGGGEVLNWDIDGNKYRGGGCFADAIKLLAGATQRPPQRL
LEDCYTITTAREALGLPSDLAVPSGKGSCHVRNYNDDATSGPFLWSFGIK
>Virus|ABZ10949.1:124-493 fusion protein [Southern tomato virus]
MYAQKLEQKGRGDFSIAEVALLHCFETQRNDMLRDEKDVRLKAEEEIADLQRKIVKRREKLEEDLIATKSNYEPVSRYVG
LSDYELNCKCWSLYQQFNPDKVTAGAKPTRKQVKEAFDMYAEFVAKTNRLEFLKHGNVKDELQAFINAKILGYEQLGDKG
RVVILGVSWQQWVLRWIMKWNQRTRKRLLKNLPVGKLRRGKEMTPCRPLSEIIPMERLEEKRTLQYKLPPQLSRATEVEA
EAVSLLYPNARIEVEVRPIGRDTRAIPFSRSRWEVGVRKVIGGGEVLNWDIDGNKYRGGGCFADAIKLLAGATQRPPQRL
LEDCYTITTAREALGLPSDLAVPSGKGSCHVRNYNDDATSGPFLWSFGIK
>Virus|USN17674.1:124-493 MAG: coat protein-RNA-dependent RNA polymerase fusion protein [Southern tomato virus]
MYAQKLEQKGRGDFSIAEVALLHCFETQRNDMLRDEKDVRLKAEEEIADLQRKIVKRREKLEEDLIATKSNYEPVSRYVG
LSDYELNCKCWSLYQQFNPDKVTAGAKPTRKQVKEAFDMYAEFVAKTNRLEFLKHGNVKDELQAFINAKILGYEQLGDKG
KSRYLRVSWQQWVLRWIMKWNQRTRKRLLKNLPVGKLRRGKEMTPCRPLSEIIPMERLEEKRTLQYKLPPQLSRATEVEA
EAVSLLYPNARIEVEVRPIGRDTRAIPFSRSRWEVGVRKVIGGGEVLNWDIDGNKYRGGGCFADAIKLLAGATQRPPQRL
LEDCYTITTAREALGLPSDLAVPSGKGSCHVRNYNDDATSGPFLWSFGIK
>Virus|USN17656.1:124-493 MAG: coat protein-RNA-dependent RNA polymerase fusion protein [Southern tomato virus]
MYAQKLEQKGRGDFSIAEVALLHCFETQRNDMLRDEKDVRLKAEEEIADLQRKIVKRREKLEEDLIATKSNYEPVSRYVG
LSDYELNCKCWSLYQQFNPDKVTAGAKPTRKQVKEAFDMYAEFVAKTNRLEFLKHGNVKDELQAFINAKILGYEQLGDKG
KSRYLRVSWQQWVLRWIMKWNQRTRKRLLKNLPVGKLRRGKEMTPCRPLSEIIPMERLEEKRTLQYKLPPQLSRATEVEA
EAVSLLYPNARIEVEVRPIGRDTRAIPFSRSRWEVGVRKVIGGGEVLNWDIDGNKYRGGGCFADAIKLLAGATQRPPQRL
LEDCYTITTAREALGLPSDLAVPSGKGSCHVRNYNDDATSGPFLWSFGIK
>Virus|QUU43712.1:124-493 fusion protein p122 [Southern tomato virus]
MYAQKLEQKGRGDFSIAEVALLHCFETQRNDMLRDEKDVRLKAEEEIADLQRKIVKRREKLEEDLIATKSNYEPVSRYVG
LSDYELNCKCWSLYQQFNPDKVTAGAKPTRKQVKEAFDMYAEFVAKTNRLEFLKHGNVKDELQAFINAKILGYEQLGDKG
RVVILGVSWQQWVLRWIMKWNQRTRKRLLKNLPVGKLRRGKEMTPCRPLSEIIPMERLEEKRTLQYKLPPQLSRATEVEA
EAVSLLYPNARIEVEVRPIGRDTRAIPFSRSRWEVGVRKVIGGGEVLNWDIDGNKYRGGGCFADAIKLLAGATQRPPQRL
LEDCYTITTAREALGLPSDLAVPSGKGSCHVRNYNDDATSGPFLWSFGIK
>Virus|APC94163.1:124-493 p122 [Southern tomato virus]
MYAQKLEQKGRGDFSIAEVALLHCFETQRNDMLRDEKDVRLKAEEEIADLQRKIVKRREKLEEDLIATKSNYEPVSRYVG
LSDYELNCKCWSLYQQFNPDKVTAGAKPTRKQVKEAFDMYAEFVAKTNRLEFLKHGNVKDELQAFINAKILGYEQLGDKG
RVVILGVSWQQWVLRWIMKWNQRTRKRLLKNLPVGKLRRGKEMTPCRPLSEIIPMERLEEKRTLQYKLPPQLSRATEVEA
EAVSLLYPNARIEVEVRPIGRDTRAIPFSRSRWEVGVRKVIGGGEVLNWDIDGNKYRGGGCFADAIKLLAGATQRPPQRL
LEDCYTITTAREALGLPSDLAVPSGKGSCHVRNYNDDATSGPFLWSFGIK
>Virus|YP_002321509.1:124-493 fusion protein p122 [Southern tomato virus]
MYAQKLEQKGRGDFSIAEVALLHCFETQRNDMLRDEKDVRLKAEEEIADLQRKIVKRREKLEEDLIATKSNYEPVSRYVG
LSDYELNCKCWSLYQQFNPDKVTAGAKPTRKQVKEAFDMYAEFVAKTNRLEFLKHGNVKDELQAFINAKILGYEQLGDKG
RVVILGVSWQQWVLRWIMKWNQRTRKRLLKNLPVGKLRRGKEMTPCRPLSEIIPMERLEEKRTLQYKLPPQLSRATEVEA
EAVSLLYPNARIEVEVRPIGRDTRAIPFSRSRWEVGVRKVIGGGEVLNWDIDGNKYRGGGCFADAIKLLAGATQRPPQRL
LEDCYTITTAREALGLPSDLAVPSGKGSCHVRNYNDDATSGPFLWSFGIK
>Virus|UEP55502.1:124-493 RNA-dependent RNA polymerase [Southern tomato virus]
MYAQKLEQKGRGDFSIAEVALLHCFETQRNDMLRDEKDVRLKAEEEIADLQRKIVKRREKLEEDLIATKSNYEPVSRYVG
LSDYELNCKCWSLYQQFNPDKVTAGAKPTRKQVKEAFDMYAEFVAKTNRLEFLKHGNVKDELQAFINAKILGYEQLGDKG
RVVILGVSWQQWVLRWIMKWNQRTRKRLLKNLPVGKLRRGKEMTPCRPLSEIIPMERLEEKRTLQYKLPPQLSRATEVEA
EAVSLLYPNARIEVEVRPIGRDTRAIPFSRSRWEVGVRKVIGGGEVLNWDIDGNKYRGGGCFADAIKLLAGATQRPPQRL
LEDCYTITTAREALGLPSDLAVPSGKGSCHVRNYNDDATSGPFLWSFGIK
>Virus|BBG67167.1:124-493 putative coat protein and RNA-dependent RNA polymerase [Southern tomato virus]
MYAQKLEQKGRGDFSIAEVALLHCFETQRNDMLRDEKDVRLKAEEEIADLQRKIVKRREKLEEDLIATKSNYEPVSRYVG
LSDYELNCKCWSLYQQFNPDKVTAGAKPTRKQVKEAFDMYAEFVAKTNRLEFLKHGNVKDELQAFINAKILGYEQLGDKG
RVVILGVSWQQWVLRWIMKWNQRTRKRLLKNLPVGKLRRGKEMTPCRPLSEIIPMERLEEKRTLQYKLPPQLSRATEVEA
EAVSLLYPNARIEVEVRPIGRDTRAIPFSRSRWEVGVRKVIGGGEVLNWDIDGNKYRGGGCFADAIKLLAGATQRPPQRL
LEDCYTITTAREALGLPSDLAVPSGKGSCHVRNYNDDATSGPFLWSFGIK
>Virus|UEP55492.1:124-493 RNA-dependent RNA polymerase [Southern tomato virus]
MYAQKLEQKGRGDFSIAEVALLHCFETQRNDMLRDEKDVRLKAEEEIADLQRKIVKRREKLEEDLIATKSNYEPVSRYVG
LSDYELNCKCWSLYQQFNPDKVTAGAKPTRKQVKEAFDMYAEFVAKTNRLEFLKHGNVKDELQAFINAKILGYEQLGDKG
RVVILGVSWQQWVLRWIMKWNQRTRKRLLKNLPVGKLRRGKEMTPCRPLSEIIPMERLEEKRTLQYKLPPQLSRATEVEA
EAVSLLYPNARIEVEVRPIGRDTRAIPFSRSRWEVGVRKVIGGGEVLNWDIDGNKYRGGGCFADAIKLLAGATQRPPQRL
LEDCYTITTAREALGLPSDLAVPSGKGSCHVRNYNDDATSGPFLWSFGIK
>Virus|UEP55496.1:124-493 RNA-dependent RNA polymerase [Southern tomato virus]
MYAQKLEQKGRGDFSIAEVALLHCFETQRNDMLRDEKDVRLKAEEEIADLQRKIVKRREKLEEDLIATKSNYEPVSRYVG
LSDYELNCKCWSLYQQFNPDKVTAGAKPTRKQVKEAFDMYAEFVAKTNRLEFLKHGNVKDELQAFINAKILGYEQLGDKG
RVVILGVSWQQWVLRWIMKWNQRTRKRLLKNLPVGKLRRGKEMTPCRPLSEIIPMERLEEKRTLQYKLPPQLSRATEVEA
EAVSLLYPNARIEVEVRPIGRDTRAIPFSRSRWEVGVRKVIGGGEVLNWDIDGNKYRGGGCFADAIKLLAGATQRPPQRL
LEDCYTITTAREALGLPSDLAVPSGKGSCHVRNYNDDATSGPFLWSFGIK
>Virus|UEP55500.1:124-493 RNA-dependent RNA polymerase [Southern tomato virus]
MYAQKLEQKGRGDFSIAEVALLHCFETQRNDMLRDEKDVRLKAEEEIADLQRKIVKRREKLEEDLIATKSNYEPVSRYVG
LSDYELNCKCWSLYQQFNPDKVTAGAKPTRKQVKEAFDMYAEFVAKTNRLEFLKHGNVKDELQAFINAKILGYEQLGDKG
RVVILGVSWQQWVLRWIMKWNQRTRKRLLKNLPVGKLRRGKEMTPCRPLSEIIPMERLEEKRTLQYKLPPQLSRATEVEA
EAVSLLYPNARIEVEVRPIGRDTRAIPFSRSRWEVGVRKVIGGGEVLNWDIDGNKYRGGGCFADAIKLLAGATQRPPQRL
LEDCYTITTAREALGLPSDLAVPSGKGSCHVRNYNDDATSGPFLWSFGIK
>Virus|USN17658.1:124-493 MAG: coat protein-RNA-dependent RNA polymerase fusion protein [Southern tomato virus]
MYAQKLEQKGRGDFSIAEVALLHCFETQRNDMLRDEKDVRLKAEEEIADLQRKIVKRREKLEEDLIATKSNYEPVSRYVG
LSDYELNCKCWSLYQQFNPDKVTAGAKPTRKQVKEAFDMYAEFVAKTNRLEFLKHGNVKDELQAFINAKILGYEQLGDKG
KSRYLRVSWQQWVLRWIMKWNQRTRKRLLKNLPVGKLRRGKEMTPCRPLSEIIPMERLEEKRTLQYKLPPQLSRATEVEA
EAVSLLYPNARIEVEVRPIGRDTRAIPFSRSRWEVGVRKVIGGGEVLNWDVDGNKYRGGGCFADAIKLLAGATQRPPQRL
LEDCYTITTAREALGLPSDLVVPSGKGSCHVRNYNDDATSGPFLWSFGIK
>Virus|QUU43714.1:124-493 fusion protein p122 [Southern tomato virus]
MYAQKLEQKGRGDFSIAEVALLHCFETQRNDMLRDEKDVRLKAEEEIADLQRKIVKRREKLEEDLIATKSNYEPVSRYVG
LSDYELNCKCWSLYQQFNPDKVTAGAKPTRKQVKEAFDMYAEFVAKTNRLEFLKHGNVKDELQAFINAKILGYEQLGDKG
RVVILGVSWQQWVLRWIMKWNQRTRKRLLKNLPVGKLRRGKEMTPCRPLSEIIPMERLEEKRTLQYKLPPQLSRATEVEA
EAVSLLYPNARIEVEVRPIGRDTRAIPFSRSRWEVGVRKVIGGGEVLNWDIDGNKYRGGGCFADAIKLLAGATQRPPQRL
LEDCYTITTAREALGLPSDLAVPSGKGSCHVRNYNDDATSGPFLWSFGIK
>Virus|USN17678.1:124-493 MAG: coat protein-RNA-dependent RNA polymerase fusion protein [Southern tomato virus]
MYAQKLEQKGRGDFSIAEVALLHCFETQRNDMLRDEKDVRLKAEEEIADLQRKIVKRREKLEEDLIATKSNYEPVSRYVG
LSDYELNCKCWSLYQQFNPDKVTAGAKPTRKQVKEAFDMYAEFVAKTNRLEFLKHGNVKDELQAFINAKILGYEQLGDKG
KSRYLRVSWQQWVLRWIMKWNQRTRKRLLKNLPVGKLRRGKEMTPCRPLSEIIPMERLEEKRTLQYKLPPQLSRATEVEA
EAVSLLYPNARIEVEVRPIGRDTRAIPFSRSRWEVGVRKVIGGGEVLNWDVDGNKYRGGGCFADAIKLLAGATQRPPQRL
LEDCYTITTAREALGLPSDLVVPSGKGSCHVRNYNDDATSGPFLWSFGIK
>Virus|ALM54938.1:124-493 fusion protein RdRp [Southern tomato virus]
MYAQKLEQKGRGDFSIAEVALLHCFETQRNDMLRDEKDVRLKAEEEIADLQRKIVKRREKLEEDLIATKSNYEPVSRYVG
LSDYELNCKCWSLYQQFNPDKVTAGAKPTRKQVKEAFDMYAEFVAKTNRLEFLKHGNVKDELQAFINAKILGYEQLGDKG
RVVILGVSWQQWVLRWIMKWNQRTRKRLLKNLPVGKLRRGKEMTPCRPLSEIIPMERLEEKRTLQYKLPPQLSRATEVEA
EAVSLLYPNARIEVEVRPIGRDTRAIPFSRSRWEVGVRKVIGGGEVLNWDIDGNKYRGGGCFADAIKLLAGATQRPPQRL
LEDCYTITTAREALGLPSDLAVPSGKGSCHVRNYNDDATSGPFLWSFGIK
>Virus|USN17664.1:124-493 MAG: coat protein-RNA-dependent RNA polymerase fusion protein [Southern tomato virus]
MYAQKLEQKGRGDFSIAEVALLHCFETQRNDMLRDEKDVRLKAEEEIADLQRKIVKRREKLEEDLIATKSNYEPVSRYVG
LSDYELNCKCWSLYRQFNPDKVTAGAKPTRKQVKEAFDMYAEFVAKTNRLEFLKHGNVKDELQAFINAKILGYEQLGDKG
KSRYLRVSWQQWVLRWIMKWNQRTRKRLLKNLPVGKLRRGKEMTPCRPLSEIIPMERLEEKRTLQYKLPPQLSRATEVGA
EAVSLLYPNARIEVEVRPIGRDTRAIPFSRSRWEVGVRKVIGGGEVLNWDIDGNKYRGGGCFADAIKLLAGATQRPPQRL
LEDCYTITTAREALGLPSDLVVPSGKGSCHVRNYNDDATSGPFLWSFGIK
>Virus|AVG19368.1:124-493 coat protein-RNA-dependent RNA polymerase fusion protein [Southern tomato virus]
MYAQKLEQKGRGDFSIAEVALLHCFETQRNDMLRDEKDVRLKAEEEIADLQRKIVKRREKLEEDLIATKSNYEPVSRYVG
LSDYELNCKCWSLYQQFNPDKVTAGAKPTRKQVKEAFDMYAEFVAKTNRLEFLKHGNVKDELQAFINAKILGYEQLGDKG
RVVILGVSWQQWVLRWIMKWNQRTRKRLLKNLPVGKLRRGKEMTPCRPLSEIIPMERLEEKRTLQYKLPPQLSRATEVEA
EAVSLLYPNARIEVEVRPIGRDTRAIPFSRSRWEVGVRKVIGGGEVLNWDVDGNKYRGGGCFADAIKLLAGATQRPPQRL
LEDCYTITTAREALGLPSDLVVPSGKGSCHVRNYNDDATSGPFLWSFGIK
>Virus|USN17670.1:124-493 MAG: coat protein-RNA-dependent RNA polymerase fusion protein [Southern tomato virus]
MYAQKLEQKGRGDFSIAEVALLHCFETQRNDMLRDEKDVRLKAEEEIADLQRKIVKRREKLEEDLIATKSNYEPVSRYVG
LSDYELNCKCWSLYQQFNPDKVTAGAKPTRKQVKEAFDMYAEFVAKTNRLEFLKHGNVKDELQAFINAKILGYEQLGDKG
KSRYLRVSWQQWVLRWIMKWNQRTRKRLLKNLPVGKLRRGKEMTPCRPLSEIIPMERLEEKRTLQYKLPPQLSRATEVEA
EAVSLLYPNARIEVEVRPIGRDTRAIPFSRSRWEVGVRKVIGGGEVLNWDVDGNKYRGGGCFADAIKLLAGATQRPPQRL
LEDCYTITTAREALGLPSDLVVPSGKGSCHVRNYNDDATSGPFLWSFRIK
>Virus|QGN75814.1:124-493 RdRp, partial [Southern tomato virus]
MYAQKLEQKGRGDFSIAEVALLHCFETQRNDMLRDEKDVRLKAEEEIADLQRKIVKRREKLEEDLIATKSNYEPVSRYVG
LSDYELNCKCWSLYQQFNPDKVTAGAKPTRKQVKEAFDMYAEFVAKTNRLEFLKHGNVKDELQAFINAKILGYEQLGDKG
RVVILGVSWQQWVLRWIMKWNQRTRKRLLKNLPVGKLRRGKEMTPCRPLSEIIPMERLEEKRTLQYKLPPQLSRATEVEA
EAVSLLYPNARIEVEVRPIGRDTRAIPFSRSRWEVGVRKVIGGGEVLNWDIDGNKYRGGGCFADAIKLLAGATQRPPQRL
LEDCYTITTAREALGLPSDLAVPSGKGSCHVRNYNDDATSGPFLWSFGIK
>Virus|AVG19366.1:124-493 coat protein-RNA-dependent RNA polymerase fusion protein [Southern tomato virus]
MYAQKLEQKGRGDFSIAEVALLHCFETQRNDMLRDEKDVRLKAEEEIADLQRKIVKRREKLEEDLIATKSNYEPVSRYVG
LSDYELNCKCWSLYQQFNPDKVTAGAKPTRKQVKEAFDMYAEFVAKTNRLEFLKHGNVKDELQAFINAKILGYEQLGDKG
RVVILGVSWQQWVLRWIMKWNQRTRKRLLKNLPVGKLRRGKEMTPCRPLSEIIPMERLEEKRTLQYKLPPQLSRATEVEA
EAVSLLYPNARIEVEVRPIGRDTRAIPFSRSRWEVGVRKVIGGGEVLNWDVDGNKYRGGGCFADAIKLLAGATQRPPQRL
LEDCYTIATAREALGLPSDLVVPSGKGSCHVRNYNDDATSGPFLWSFGIK
>Virus|USN17652.1:124-493 MAG: coat protein-RNA-dependent RNA polymerase fusion protein [Southern tomato virus]
MYAQKLEQKGRGDFSIAEVALLHCFETQRNDMLRDEKDVRLKAEEEIADLQRKIVKRREKLEEDLIATKSNYEPVSRYVG
LSDYELNCKCWSLYQQFNPDKVTAGAKPTRKQVKEAFDMYAEFVAKTNRLEFLKHGNVKDELQAFINAKILGYEQLGDKG
KSRYLRVSWQQWVLRWIMKWNQRTRKRLLKNLPVGKLRRGKEMTPCRPLSEIIPMERLEEKRTLQYKLPPQLSRATEVEA
EAVSLLYPNARIEVEVRPIGRDTRAIPFSRSRWEVGVRKVIGGGEVLNWDVDGNKYRGGGCFADAIKLLAGATQRPPQRL
LEDCYTITTAREALGLPSDLAVPSGKGSCHVRNYNDDATSGPFLWSFGIK
>Virus|USN17666.1:124-493 MAG: coat protein-RNA-dependent RNA polymerase fusion protein [Southern tomato virus]
MYAQKLEQKGRGDFSIAEVALLHCFETQRNDMLRDEKDVRLKAEEEIADLQRKIVKRREKLEEDLIATKSNYEPVSRYVG
LSDYELNCKCWSLYQQFNPDRVTAGAKPTRKQVKEAFDMYAEFVAKTNRLEFLKHGNVKDELQAFINAKILGYEQLGDKG
[truncated: 955 more rows]

## Sheet: D3-5
Alignment of tia001237.1 and its homologous

## Sheet: D3-6
Alignment of tia007372.1 and its homologous

[truncated: 1 more sheets: D3-7]
