# Supplementary material for: Genome sequencing and resequencing identified three horizontal gene transfers and uncovered the genetic mechanism on the intraspecies adaptive evolution of Gastrodia elata Blume
Source: Front Plant Sci. 2023 Jan 4;13:1035157. doi: 10.3389/fpls.2022.1035157 (PMC9848658; doi:10.3389/fpls.2022.1035157)
Supplement: Supplementary file 4 [file DataSheet_4.xlsx]

## Sheet: Sheet1
Gene predicting information of HGTs
>tia001237
Superscaffold1	AUGUS	gene	124604550	124606754	.	-	.	ID=gene-tia001237;Name=tia001237;
Superscaffold1	AUGUS	mRNA	124604550	124606754	.	-	.	ID=rna-tia001237.1;Parent=gene-tia001237;
Superscaffold1	AUGUS	exon	124604550	124606754	.	-	0	ID=exon-tia001237.1-1;Parent=rna-tia001237.1;
>tia016167
Superscaffold8	AUGUS	gene	23043462	23044569	.	+	.	ID=gene-tia016167;Name=tia016167;
Superscaffold8	AUGUS	mRNA	23043462	23044569	.	+	.	ID=rna-tia016167.1;Parent=gene-tia016167;
Superscaffold8	AUGUS	exon	23043462	23044273	.	+	0	ID=exon-tia016167.1-1;Parent=rna-tia016167.1;
Superscaffold8	AUGUS	CDS	23043462	23044273	.	+	0	ID=cds-tia016167.1;Parent=rna-tia016167.1;
Superscaffold8	AUGUS	exon	23044362	23044569	.	+	1	ID=exon-tia016167.1-2;Parent=rna-tia016167.1;
>tia007372
Superscaffold17	AUGUS	gene	25965883	25966860	.	-	.	ID=gene-tia007372;Name=tia007372;
Superscaffold17	AUGUS	mRNA	25965883	25966860	.	-	.	ID=rna-tia007372.1;Parent=gene-tia007372;
Superscaffold17	AUGUS	exon	25965883	25966153	.	-	1	ID=exon-tia007372.1-1;Parent=rna-tia007372.1;
Superscaffold17	AUGUS	CDS	25965883	25966153	.	-	1	ID=cds-tia007372.1;Parent=rna-tia007372.1;
Superscaffold17	AUGUS	exon	25966269	25966578	.	-	2	ID=exon-tia007372.1-2;Parent=rna-tia007372.1;
Superscaffold17	AUGUS	CDS	25966269	25966578	.	-	2	ID=cds-tia007372.1;Parent=rna-tia007372.1;
Superscaffold17	AUGUS	exon	25966650	25966860	.	-	0	ID=exon-tia007372.1-3;Parent=rna-tia007372.1;
Superscaffold17	AUGUS	CDS	25966650	25966860	.	-	0	ID=cds-tia007372.1;Parent=rna-tia007372.1;

## Sheet: Sheet2
Coding sequence of three HGTs
>rna-tia007372.1		locus=Superscaffold17:25965883:25966860:-	len:792
ATGTGGGATGAAATCAAAGAGGCTAAGGTGATCGTGGAGCTGGATTGGAAGAAGTTTGAC
AGGGAGCGTCCAGTTGAAGATATTTTGTTTTGCATTGATGTTTTCTTGTCATGTTTTGAG
CCGAGGACTGACAGGGAGGATGATGGAGGGGTCCTTCTGCTTGATGGGATGATGGAGGGG
TCCTTCTGCTTGATGGGATGGTGCCCAGTGGGCTTTTCTGTCTCAGAAGCTGTGCCGAAG
TGCTGTGGGGATGACAATTTGACAGTTTTCAGCATGGATCCGGGGGACAGCATACCGGAG
AGTTTGAGGTTGAGGCTGAACGAGTTCTTCTGCGCTGGAATTTCTGAGGAGGATTTCAAG
ATCACTAGACCTCCCTTTTATGTTACAATGGAGCAAGCCTGCTTTCCGGAGGATGTGGAT
CTAAGCTTAGGGACTTCTTCAGTGTTTGAGAAGGCGATGTGGGTGGAATTCCAGGATGAA
CTGGTAGTGGATGAGGCCAGTGGGCGGTCACACCGATGGAGCATTGATGATTATGAAGAA
GCCCTGCTGGCGATGGTCGTGGACAATCCTTTCAACCATCACAATGCGAACCATCTTAAG
CATAGATTCATAATTTGCCAGCAGATCAAGAGGTACGCAGTCCTGGGGATCGACCCGTTT
GATGTGCTAACATATTCAAGAACCAGGCCCGTCGGTGATGAGCCAGTGCCTTTCCCGATG
GTGGCTAGTTGGAGGCGGCAGAAACAGTACATTGATCTTGACACCTATGAAGCAACTGCA
CACATCGCCTGA
>rna-tia001237.1		locus=Superscaffold1:124604550:124606754:-	len:2205
ATGGACGCATTTGTGAAGCAATTTTTTCCGAATTTCGAAAGTCCGGGAGCGGCGTTCGTA
TACGGCGAGGGTGCGTGCACTTTCGCGTACTATGAGAGCGTATTGAATCTGTTTGATGGG
CATCATAATTCCCATCGCTGGCTACACGCTGCTCAGCCGATGTCTTTGCTGGGTGTCACC
GAATGCAACGTCGGATACCCTACTTCCAGCCTGGCCGGCATCAACACTGCCTTTATGACT
CTCAAGGGAGACATAAGCATGATCAAGGTACTAGAGCACTTGCGCTATCAGGAAGGAGGA
TTAAACATGTCGAAGTTAACCTGGGGCGACAATCATGTCGCCCTGTTGGTTAATGCTCTG
CGTTACTGTTTGCTGAAGGTGATTGAAGAAGCTCGAGGTGACCTTACTGCCAATGCGGGT
TACTATACGGATGGTCATGTCACCATTGATCTTGATGACGGGTGGCCTAATGATACTTAC
GCTGAAGAAAGCAATCTTCAGCAATGGCGCACTCCTAATAACCCCGAACTTTATCCGACG
CCACGGCGCCTCACAGGATCCGTCCTGACCGTCGATGCGCCTGCTATATATTTGAAGGGG
CTCTCAAGCCAAGAGGCCGCATTTATGTTTTATATGTTGGCACCATGGACACGGGCTTCA
CGTTTGAGGCTCGACTTCAGCGCACCTGCTCTAGCTGATACTATCTTGTATCGGTCAGAC
ATAACGATAGCCGGAGTTACCGATTGGTTAGAGAATAATGCTGACAACTCCAATGCTAGA
CGTATTGCGGTTGTCGATTCAAAAACAGCCTGGTCAGCTCTTCGAGGTTATGTAACTAAG
AACAGGCTTTACGATCACTTCTCTTCCGCACTGTTCATTGTTGCTGGCATCATGTATCAA
TTCCACCCGGTGTCAGCTGAATCGTGCTGGTGGTTTCACCAGAAATGGACGGTCAGCATT
CCGTGTTTCCAGTCTATCCGGGGCAGGTTTGATGCCCTTTTGTACGATTCTGGTGCATTG
CTGAACCCCCGTGCGATTCGAGAGTGGGCCTTTATTAATGGTGAGATGCAGAAAATCAAC
CTCATGGCACTTTTGCTAGCTCAGTCGGCACAGACGGGCATGGCGATTCGCGCCACGCGG
CGGGGGTTGGAGATGGAAAGCGTCGATCTCGATAATACAGTGTGTGATTACGAACAAGTT
CATATTTTCTATTCAGCGTCTATTGCTGAAGCTACCAGGATGCCAGCTCCGCTCACTGGC
ATGCACAGTGCTTATATTTATCTCAACGTCAATCCTGATGATTACTGCAATTCGCGATGG
GTCACAACTGAAAATGAGTCCGAAGATGGGCTTGAAAGTTATGAGACGCGCATGGTGCCG
ATGGAGGGTGAAGCCCTCATGCCAATTGAGATGGAACTTAGCGACGCTCGCATCCCAGAT
AAAGAGATGGAGCGTCTAAACAGGCGAGTCAGGGCTCTTGCCGCAGGTGCTGACGCTAAG
CGGGCGATTTGTCATGACATTGAGCTAACGCTTGACGAGATTCTGGCAAAGATGTGTCGT
GTCATGTATCTGCCTGCCGCTGGGCCCGCGAATCGAGTACAAATACGAGTCCCGTGGTTA
CCTTTTGCAGGTGTCCCGACTCTGATACTCCCGCTCAACCCGTTTCCGTATAACACCCCA
TTTTCACTTAAGGCGAGGATCGACGATAAGATGGGTCATCTAGCGAGTAATGGCTACCGG
GTTTCGGCGCAGGTGGGGTGGCTAATAGCACACTATGCGCGCCTGTGTGGGTATGATGTT
ACTGCCAAATTCGGCGCTCCCATCGCTGGACCTCAGAACTATTTCGCACCTGATGACGTG
CAAATGGTCTGGCCTGTTCTGTGGGAGCCAGAATGCATGAATATGATGGGTGTCTTGCTT
AAGGACCAGACAAAACGCGAACAGCTATTCATCGCGTTGCCTCCTTTATATAGTCGATTC
TTCAAAGGTGGTACCCTTGATTTTTCCGTCCATGTACTGGAGAGAGGTGTTGCTGCTGCG
AATGACAAAGACGAGCAGGTGATTAATGAATGTGGACGTTCTATAGCGTTTAATGATATT
TCCACCATATCATGGGATGTGACTGAGGGTGTCCAACGGTTACGTGGCTTTATTGTTCGA
GGAGAGCAGGATTTTGGGTTTACCAGCGATATCAAGGGAGGATAG
>rna-tia016167.1		locus=Superscaffold8:23043462:23044569:+	len:1020
ATGCTCGTCGCCAAGCTGCATAAGCGTGGTGCTGGCGTCCACATCGCCGTGGACATGGGT
TGGGAGTCTGCCTTCCAGACCCAAAAGACCGAGATGGCTTTCGAACTCAACGAGGCCCGC
CTGCACCACAAGCAGCTTGTCGAGGCTGCCGAGAGGGATGTCATCAAGAGAAGGAATGAG
ATGGAGGCTGCGCTCCAGGCTGTCCGGCGAAAGCATCTTCCTGTCGGGGCCTACGAAGAT
CTTATCGTCGACCAGTTTAACCGGCGGTGTTGGAAAGCCTTCCAGGACCACTGCGCTGAG
AGTGGCCAAGTCCTGTCGCGCCTATCCCTAGATACCTTGAGGGAGGCCGTCGATGCCTTT
GGGGCCATCGTCCGGAGGGTGCATCAGCTGGAGTTTCTTGATCAAGGTAATAACAAAGAT
GTTCTTACCAGGTACATTGAAGCTCATGTGGGCCAGTTCGAGGTGGAGCATAATCCAAGG
AAGGCCAAACGTTTTCCTGACCTCCTGGTAGTCGCGGGCCGAGGGGTGACTCCTTCGGTA
CCCGCTACAAATGCGCCAAGACCTACTGCGCCGGGTCCCGATCCAGTCCCTGCTGCCCAA
ACCAAGGATGAGCTCTTCGGGATGATTATCGGAAATCCACTGGGGACCACTGCTGTACCA
GAGGCGGATGTGGACGCGCAAGGACAATCCTCCGATCTTCCGCAAGTTCGAGATGGGGTT
CTTCCAGGGGAGCCTCTTCAACTCACATCCCCGCATACGCTTGCTGGCACCCAATACAGG
GGTGGAAACGCGCGAGATCCCGATCTCGCAGAATACTACACCAATGCAATGCATCTGATC
GCCGATGCGCGTATCGACCCTCCAGGCCGTCTGTTGAGGGACCACTTCAACCTCCCCGCC
GCACGTGATGTTCTGGGACTCCCCTCCGGTCAGACCGTACCCGACGGTCCTGATTCATGT
GCTTGCAAGAACTTTAATAATGAGGCCACTTCTAGCTGGGCCTTTCCTTTTCGCTTTTAA

## Sheet: Sheet3
Protein sequencing of three HGTs
>rna-tia007372.1		locus=Superscaffold17:25965883:25966860:-	len:792
MWDEIKEAKVIVELDWKKFDRERPVEDILFCIDVFLSCFEPRTDREDDGGVLLLDGMMEG
SFCLMGWCPVGFSVSEAVPKCCGDDNLTVFSMDPGDSIPESLRLRLNEFFCAGISEEDFK
ITRPPFYVTMEQACFPEDVDLSLGTSSVFEKAMWVEFQDELVVDEASGRSHRWSIDDYEE
ALLAMVVDNPFNHHNANHLKHRFIICQQIKRYAVLGIDPFDVLTYSRTRPVGDEPVPFPM
VASWRRQKQYIDLDTYEATAHIA*
>rna-tia001237.1	locus=Superscaffold1:124604550:124606754:-	len:2205
MDAFVKQFFPNFESPGAAFVYGEGACTFAYYESVLNLFDGHHNSHRWLHAAQPMSLLGVT
ECNVGYPTSSLAGINTAFMTLKGDISMIKVLEHLRYQEGGLNMSKLTWGDNHVALLVNAL
RYCLLKVIEEARGDLTANAGYYTDGHVTIDLDDGWPNDTYAEESNLQQWRTPNNPELYPT
PRRLTGSVLTVDAPAIYLKGLSSQEAAFMFYMLAPWTRASRLRLDFSAPALADTILYRSD
ITIAGVTDWLENNADNSNARRIAVVDSKTAWSALRGYVTKNRLYDHFSSALFIVAGIMYQ
FHPVSAESCWWFHQKWTVSIPCFQSIRGRFDALLYDSGALLNPRAIREWAFINGEMQKIN
LMALLLAQSAQTGMAIRATRRGLEMESVDLDNTVCDYEQVHIFYSASIAEATRMPAPLTG
MHSAYIYLNVNPDDYCNSRWVTTENESEDGLESYETRMVPMEGEALMPIEMELSDARIPD
KEMERLNRRVRALAAGADAKRAICHDIELTLDEILAKMCRVMYLPAAGPANRVQIRVPWL
PFAGVPTLILPLNPFPYNTPFSLKARIDDKMGHLASNGYRVSAQVGWLIAHYARLCGYDV
TAKFGAPIAGPQNYFAPDDVQMVWPVLWEPECMNMMGVLLKDQTKREQLFIALPPLYSRF
FKGGTLDFSVHVLERGVAAANDKDEQVINECGRSIAFNDISTISWDVTEGVQRLRGFIVR
GEQDFGFTSDIKGG*
>rna-tia016167.1	locus=Superscaffold8:23043462:23044569:+	len:1020
MLVAKLHKRGAGVHIAVDMGWESAFQTQKTEMAFELNEARLHHKQLVEAAERDVIKRRNE
MEAALQAVRRKHLPVGAYEDLIVDQFNRRCWKAFQDHCAESGQVLSRLSLDTLREAVDAF
GAIVRRVHQLEFLDQGNNKDVLTRYIEAHVGQFEVEHNPRKAKRFPDLLVVAGRGVTPSV
PATNAPRPTAPGPDPVPAAQTKDELFGMIIGNPLGTTAVPEADVDAQGQSSDLPQVRDGV
LPGEPLQLTSPHTLAGTQYRGGNARDPDLAEYYTNAMHLIADARIDPPGRLLRDHFNLPA
ARDVLGLPSGQTVPDGPDSCACKNFNNEATSSWAFPFRF*

## Sheet: Sheet4
AI index estimation of three HGTs
#Query_id	E_self	PLANT	ARCHAEA	BACTERIA	FUNGI	VIRUS	OTHER	alien_index	AI_taxon	Bits_self	PLANT	ARCHAEA	BACTERIA	FUNGI	VIRUS	OTHER	Bit_Diff
rna-tia001237.1	-	6.6e-41	-	-	6.9e-47	2.1e-149	-	236.05	virus	-	172.9	-	-	193	529.3	-	336.3
rna-tia007372.1	-	-	-	-	-	5.6e-76	-	173.27	virus	-	-	-	-	-	283.9	-	283.9
rna-tia016167.1	-	-	-	-	-	9.6e-12	-	25.37	virus	-	-	-	-	-	70.9	-	70.9

## Sheet: Sheet5
Annotation results of three HGTs
Gene ID	Interpro	Nr	SwissPort	TrEMBL	GO	KEGG	Wego
rna-tia001237.1	IPR015302; Major coat protein, L-A viru	PREDICTED: uncharacterized protein LOC109152265 isoform X1 [Ipomoea nil]	NA	Uncharacterized protein {ECO:0000313|EMBL:CDF39728.1} OS=Chondrus crispus (Carrageen Irish moss) (Polymorpha crispa) ORFNames=CHC_T00006772001 {ECO:0000313|EMBL:CDF39728.1} PE=4	GO:0016758; transferase activity, transferring hexosyl groups; molecular_function	no KO assigned | (RefSeq) uncharacterized LOC109152265	NA
rna-tia016167.1	IPR008560; Protein of unknown function DUF842, eukaryotic	protein FAM136A-like [Dendrobium catenatum]	NA	Uncharacterized protein {ECO:0000313|EnsemblPlants:GSMUA_Achr9P02420_001} OS=Musa acuminata subsp. malaccensis (Wild banana) (Musa malaccensis) PE=4	NA	no KO assigned | (RefSeq) protein FAM136A	NA
rna-tia007372.1	NA	probable monogalactosyldiacylglycerol synthase 3, chloroplastic isoform X1 [Phalaenopsis equestris]	Probable monogalactosyldiacylglycerol synthase 3, chloroplastic Short=OsMGD3 EC=2.4.1.46 Precursor OS=Oryza sativa subsp. japonica (Rice) ORFNames=OsJ_008461, P0689B12.17 PE=3	Uncharacterized protein {ECO:0000313|EnsemblPlants:LPERR02G29860.1} OS=Leersia perrieri PE=4	NA	K03715 1,2-diacylglycerol 3-beta-galactosyltransferase [EC:2.4.1.46] | (RefSeq) probable monogalactosyldiacylglycerol synthase 3, chloroplastic	NA

## Sheet: Sheet6
Expression statistics of three HTGs in flower and tuber transcriptomes of four accession Gastrodia elata
gene_id	G01_flower	G01_tuber	G02_flower	G02_tuber	G03_flower	G03_tuber	G04_flower	G04_tuber	genename
tia001237	0	0.03	0	0	0	0	0	0	gag
tia007372	0.09	0.11	0.18	0	0.11	0	0.63	0	-
tia016167	0	0	0.07	0.17	0	0	0	0	-

## Sheet: Sheet7
HGTs blast against reference genome (Genbank accession no GCA_016760335.1) published by Yuan et al., 2017 (https://doi.org/10.1038/s41467-018-03423-5)
https://ftp.ncbi.nlm.nih.gov/genomes/all/GCA/016/760/335/GCA_016760335.1_NIFOS_GasEla_1.0/
HGT name	HGT length	Start site of qurey HGT	End site of qurey HGT	Reference genes name	Reference of genome sequences	Start sites of alignment referece genome sequences	End sites of alignment referece genome sequences	Alignment length	Covage ratio	pident	nident	e-value
rna-tia001237.1	12205	1	12205	CM028669.1	130552502	122780974	122768746	12229	100	99.763	12200	0
rna-tia001237.1	12205	8903	12199	CM028669.1	130552502	66309628	66312949	3350	100	85.642	2869	0
rna-tia001237.1	12205	8903	12202	CM028669.1	130552502	10940212	10943471	3342	100	84.62	2828	0
rna-tia001237.1	12205	8903	11698	CM028669.1	130552502	78921336	78924112	2813	100	86.918	2445	0
rna-tia001237.1	12205	8902	11665	CM028669.1	130552502	32829875	32832603	2782	100	86.377	2403	0
rna-tia001237.1	12205	9775	12205	CM028669.1	130552502	130152660	130150201	2469	100	87.809	2168	0
rna-tia001237.1	12205	8902	12202	CM028669.1	130552502	39811372	39814627	3330	100	82.613	2751	0
rna-tia001237.1	12205	8903	12083	CM028669.1	130552502	8431553	8434728	3224	100	82.971	2675	0
rna-tia001237.1	12205	8902	12130	CM028669.1	130552502	31289861	31293064	3278	100	82.703	2711	0
rna-tia001237.1	12205	8903	12088	CM028669.1	130552502	65404782	65401592	3237	100	82.762	2679	0
rna-tia001237.1	12205	8903	12088	CM028669.1	130552502	64860888	64857721	3233	100	82.74	2675	0
rna-tia001237.1	12205	8903	12058	CM028669.1	130552502	48936029	48932874	3203	100	82.766	2651	0
rna-tia001237.1	12205	8903	12058	CM028669.1	130552502	16668224	16671353	3194	100	82.686	2641	0
rna-tia001237.1	12205	8903	12130	CM028669.1	130552502	91704393	91707613	3285	100	82.344	2705	0
rna-tia001237.1	12205	8903	12130	CM028669.1	130552502	121429084	121425878	3283	100	82.303	2702	0
rna-tia001237.1	12205	9173	12202	CM028669.1	130552502	130028189	130031218	3069	100	83.024	2548	0
rna-tia001237.1	12205	8904	12130	CM028669.1	130552502	109656487	109659718	3290	100	82.067	2700	0
rna-tia001237.1	12205	8909	12077	CM028669.1	130552502	92426849	92423692	3216	100	82.214	2644	0
rna-tia001237.1	12205	8902	12057	CM028669.1	130552502	65393927	65390769	3200	100	82.156	2629	0
rna-tia001237.1	12205	8902	12167	CM028669.1	130552502	103778195	103781441	3321	100	81.813	2717	0
rna-tia001237.1	12205	8902	12130	CM028669.1	130552502	82361162	82364377	3281	100	81.926	2688	0
rna-tia001237.1	12205	9989	12202	CM028669.1	130552502	97553677	97551469	2233	100	88.446	1975	0
rna-tia001237.1	12205	8903	12130	CM028669.1	130552502	100151742	100154939	3274	100	81.888	2681	0
rna-tia001237.1	12205	8903	12130	CM028669.1	130552502	52935727	52938942	3287	100	81.838	2690	0
rna-tia001237.1	12205	9989	12205	CM028669.1	130552502	65458107	65455906	2225	100	88.27	1964	0
rna-tia001237.1	12205	8903	12130	CM028669.1	130552502	46750171	46746974	3272	100	81.785	2676	0
rna-tia001237.1	12205	8903	12130	CM028669.1	130552502	105700970	105704161	3283	100	81.876	2688	0
rna-tia001237.1	12205	8905	12130	CM028669.1	130552502	107703838	107707063	3293	100	81.719	2691	0
rna-tia001237.1	12205	8905	12130	CM028669.1	130552502	88981904	88978698	3275	100	81.71	2676	0
rna-tia001237.1	12205	8902	12088	CM028669.1	130552502	75933677	75936841	3236	100	81.86	2649	0
rna-tia001237.1	12205	8903	12130	CM028669.1	130552502	101167980	101164771	3279	100	81.641	2677	0
rna-tia001237.1	12205	8905	12088	CM028669.1	130552502	130211228	130214415	3243	100	81.776	2652	0
rna-tia001237.1	12205	8903	11679	CM028669.1	130552502	58007086	58009815	2801	100	84.006	2353	0
rna-tia001237.1	12205	9962	12205	CM028669.1	130552502	7888039	7890314	2286	100	87.577	2002	0
rna-tia001237.1	12205	8903	12088	CM028669.1	130552502	100677458	100674296	3236	100	81.799	2647	0
rna-tia001237.1	12205	9914	12203	CM028669.1	130552502	35842260	35844548	2312	100	87.24	2017	0
rna-tia001237.1	12205	8902	12088	CM028669.1	130552502	18851208	18848045	3244	100	81.782	2653	0
rna-tia001237.1	12205	8902	12088	CM028669.1	130552502	100026924	100030107	3242	100	81.524	2643	0
rna-tia001237.1	12205	9914	12203	CM028669.1	130552502	35858411	35860698	2310	100	86.97	2009	0
rna-tia001237.1	12205	8903	12130	CM028669.1	130552502	86189846	86193064	3289	100	81.332	2675	0
rna-tia001237.1	12205	8903	12088	CM028669.1	130552502	64125272	64128480	3259	100	81.283	2649	0
rna-tia001237.1	12205	8903	12088	CM028669.1	130552502	95794114	95797297	3240	100	81.265	2633	0
rna-tia001237.1	12205	8902	12130	CM028669.1	130552502	101157209	101154017	3284	100	81.242	2668	0
rna-tia001237.1	12205	8903	12088	CM028669.1	130552502	26903164	26906335	3237	100	81.248	2630	0
rna-tia001237.1	12205	8903	12130	CM028669.1	130552502	66986918	66983696	3300	100	81.121	2677	0
rna-tia001237.1	12205	8903	12130	CM028669.1	130552502	63070745	63067580	3276	100	81.197	2660	0
rna-tia001237.1	12205	8902	12130	CM028669.1	130552502	107457397	107460602	3280	100	80.976	2656	0
rna-tia001237.1	12205	8903	12088	CM028669.1	130552502	11196811	11199973	3235	100	81.113	2624	0
rna-tia001237.1	12205	8903	12088	CM028669.1	130552502	30846339	30849502	3241	100	81.117	2629	0
rna-tia001237.1	12205	9146	12130	CM028669.1	130552502	60803687	60800713	3034	100	81.839	2483	0
rna-tia001237.1	12205	8903	11693	CM028669.1	130552502	83361995	83364768	2823	100	82.749	2336	0
rna-tia001237.1	12205	9986	12203	CM028669.1	130552502	122307212	122304986	2246	100	86.554	1944	0
rna-tia001237.1	12205	9095	12088	CM028669.1	130552502	75918201	75921171	3041	100	81.684	2484	0
rna-tia001237.1	12205	8904	11199	CM028669.1	130552502	50497359	50495047	2336	100	85.788	2004	0
rna-tia001237.1	12205	8902	12130	CM028669.1	130552502	83720865	83724023	3268	100	80.753	2639	0
rna-tia001237.1	12205	9912	12143	CM028669.1	130552502	128965116	128962869	2269	100	86.249	1957	0
rna-tia001237.1	12205	8903	11795	CM028669.1	130552502	82337051	82339938	2935	100	81.806	2401	0
rna-tia001237.1	12205	9872	12070	CM028669.1	130552502	78848263	78850443	2218	100	85.933	1906	0
rna-tia001237.1	12205	9914	12205	CM028669.1	130552502	115667255	115664946	2341	100	85.049	1991	0
rna-tia001237.1	12205	8894	10823	CM028669.1	130552502	18537930	18539833	1937	100	88.384	1712	0
rna-tia001237.1	12205	9984	12203	CM028669.1	130552502	61124351	61122115	2248	100	85.32	1918	0
rna-tia001237.1	12205	9986	12205	CM028669.1	130552502	38637922	38640136	2248	100	85.454	1921	0
rna-tia001237.1	12205	9986	12113	CM028669.1	130552502	57511450	57513594	2164	100	85.86	1858	0
rna-tia001237.1	12205	9986	12167	CM028669.1	130552502	84939194	84941382	2206	100	85.313	1882	0
rna-tia001237.1	12205	9986	12205	CM028669.1	130552502	49288048	49285821	2244	100	84.804	1903	0
rna-tia001237.1	12205	9986	12205	CM028669.1	130552502	13429890	13432120	2246	100	84.728	1903	0
rna-tia001237.1	12205	9985	12205	CM028669.1	130552502	4785258	4787495	2258	100	84.721	1913	0
rna-tia001237.1	12205	9424	12088	CM028669.1	130552502	86183890	86186552	2717	100	81.781	2222	0
rna-tia001237.1	12205	8902	11104	CM028669.1	130552502	127388576	127390795	2242	100	84.612	1897	0
rna-tia001237.1	12205	9998	12205	CM028669.1	130552502	65514425	65512244	2218	100	84.626	1877	0
rna-tia001237.1	12205	9986	12205	CM028669.1	130552502	66392726	66394941	2242	100	84.434	1893	0
rna-tia001237.1	12205	9912	12142	CM028669.1	130552502	43856160	43853914	2271	100	84.236	1913	0
rna-tia001237.1	12205	8903	11309	CM028669.1	130552502	109649404	109651809	2442	100	83.047	2028	0
rna-tia001237.1	12205	9991	12202	CM028669.1	130552502	13410530	13412769	2249	100	84.215	1894	0
rna-tia001237.1	12205	9912	12142	CM028669.1	130552502	32215313	32213093	2257	100	84.271	1902	0
rna-tia001237.1	12205	9989	11958	CM028669.1	130552502	69355322	69353363	1976	100	86.387	1707	0
rna-tia001237.1	12205	9986	12205	CM028669.1	130552502	58307107	58309290	2234	100	84.333	1884	0
rna-tia001237.1	12205	9912	12205	CM028669.1	130552502	54810212	54807984	2303	100	83.934	1933	0
rna-tia001237.1	12205	9998	12202	CM028669.1	130552502	64186390	64188557	2219	100	84.317	1871	0
rna-tia001237.1	12205	9998	12202	CM028669.1	130552502	22341532	22343718	2228	100	84.201	1876	0
rna-tia001237.1	12205	9914	12202	CM028669.1	130552502	48731755	48729446	2342	100	83.433	1954	0
rna-tia001237.1	12205	9998	12202	CM028669.1	130552502	2899039	2901228	2226	100	84.007	1870	0
rna-tia001237.1	12205	9986	12202	CM028669.1	130552502	39801580	39803781	2238	100	83.914	1878	0
rna-tia001237.1	12205	9998	12202	CM028669.1	130552502	120673725	120675914	2231	100	84.043	1875	0
rna-tia001237.1	12205	10004	12205	CM028669.1	130552502	62465461	62463281	2220	100	84.009	1865	0
rna-tia001237.1	12205	10151	12200	CM028669.1	130552502	7041311	7039294	2071	100	85.369	1768	0
rna-tia001237.1	12205	9994	12202	CM028669.1	130552502	43315596	43317775	2223	100	83.896	1865	0
rna-tia001237.1	12205	9998	12205	CM028669.1	130552502	90203441	90201249	2231	100	83.864	1871	0
rna-tia001237.1	12205	9912	11738	CM028669.1	130552502	55724730	55722905	1838	100	87.16	1602	0
rna-tia001237.1	12205	10011	12088	CM028669.1	130552502	43304869	43306951	2105	100	84.703	1783	0
rna-tia001237.1	12205	9994	12088	CM028669.1	130552502	48960548	48962629	2113	100	84.619	1788	0
rna-tia001237.1	12205	10151	12205	CM028669.1	130552502	83806486	83804461	2071	100	85.08	1762	0
rna-tia001237.1	12205	9998	12205	CM028669.1	130552502	44242089	44239886	2236	100	83.676	1871	0
rna-tia001237.1	12205	8905	11127	CM028669.1	130552502	61110304	61112502	2263	100	83.738	1895	0
rna-tia001237.1	12205	9998	12202	CM028669.1	130552502	30226172	30228359	2228	100	83.662	1864	0
rna-tia001237.1	12205	9986	12205	CM028669.1	130552502	23491519	23489336	2229	100	83.49	1861	0
rna-tia001237.1	12205	10004	12088	CM028669.1	130552502	57261871	57259798	2108	100	84.44	1780	0
rna-tia001237.1	12205	9998	12205	CM028669.1	130552502	59318250	59320415	2239	100	83.743	1875	0
rna-tia001237.1	12205	9998	12202	CM028669.1	130552502	57348828	57350995	2218	100	83.589	1854	0
rna-tia001237.1	12205	9998	12205	CM028669.1	130552502	26867461	26865273	2233	100	83.475	1864	0
rna-tia001237.1	12205	10006	12088	CM028669.1	130552502	50412712	50414785	2107	100	84.385	1778	0
rna-tia001237.1	12205	10023	12202	CM028669.1	130552502	65875557	65877713	2202	100	83.697	1843	0
rna-tia001237.1	12205	10023	12088	CM028669.1	130552502	13802275	13804335	2090	100	84.45	1765	0
rna-tia001237.1	12205	9912	12142	CM028669.1	130552502	124944050	124941803	2281	100	83.165	1897	0
rna-tia001237.1	12205	9962	12130	CM028669.1	130552502	19754804	19756963	2197	100	83.614	1837	0
rna-tia001237.1	12205	9962	12088	CM028669.1	130552502	30278210	30276075	2155	100	83.805	1806	0
rna-tia001237.1	12205	9998	12088	CM028669.1	130552502	44922426	44924518	2125	100	84.094	1787	0
rna-tia001237.1	12205	10006	12088	CM028669.1	130552502	127507309	127505232	2107	100	84.101	1772	0
rna-tia001237.1	12205	9986	11865	CM028669.1	130552502	16999441	16997577	1890	100	85.926	1624	0
rna-tia001237.1	12205	9986	11874	CM028669.1	130552502	89929973	89931840	1897	100	85.872	1629	0
rna-tia001237.1	12205	9912	12113	CM028669.1	130552502	23956211	23953966	2270	100	83.084	1886	0
rna-tia001237.1	12205	9962	12088	CM028669.1	130552502	130117548	130115418	2158	100	83.642	1805	0
rna-tia001237.1	12205	9998	12202	CM028669.1	130552502	13240466	13242642	2230	100	83.229	1856	0
rna-tia001237.1	12205	9994	12205	CM028669.1	130552502	88676636	88674454	2243	100	83.237	1867	0
rna-tia001237.1	12205	10006	12083	CM028669.1	130552502	9542583	9544657	2104	100	84.03	1768	0
rna-tia001237.1	12205	10003	12202	CM028669.1	130552502	31141221	31143407	2230	100	83.184	1855	0
rna-tia001237.1	12205	9998	12181	CM028669.1	130552502	44375576	44373400	2209	100	83.205	1838	0
rna-tia001237.1	12205	10024	12130	CM028669.1	130552502	61588301	61590386	2131	100	83.904	1788	0
rna-tia001237.1	12205	9998	12200	CM028669.1	130552502	121443703	121441541	2227	100	83.296	1855	0
rna-tia001237.1	12205	10004	12202	CM028669.1	130552502	66303140	66305312	2212	100	83.092	1838	0
rna-tia001237.1	12205	9709	12088	CM028669.1	130552502	80440441	80438084	2415	100	81.988	1980	0
rna-tia001237.1	12205	9960	12088	CM028669.1	130552502	17785533	17783414	2154	100	83.565	1800	0
rna-tia001237.1	12205	10006	12205	CM028669.1	130552502	7236291	7234131	2219	100	83.191	1846	0
rna-tia001237.1	12205	9962	12088	CM028669.1	130552502	84625985	84628115	2157	100	83.496	1801	0
rna-tia001237.1	12205	9989	11925	CM028669.1	130552502	22265235	22263294	1963	100	85.023	1669	0
rna-tia001237.1	12205	9998	12088	CM028669.1	130552502	87528488	87530572	2119	100	83.766	1775	0
rna-tia001237.1	12205	9994	12205	CM028669.1	130552502	124237	122064	2236	100	83.005	1856	0
rna-tia001237.1	12205	10071	12088	CM028669.1	130552502	120630389	120628370	2044	100	84.247	1722	0
rna-tia001237.1	12205	10002	11693	CM028669.1	130552502	96025242	96023557	1699	100	87.463	1486	0
rna-tia001237.1	12205	8903	11105	CM028669.1	130552502	119483917	119486117	2234	100	82.811	1850	0
rna-tia001237.1	12205	9962	12088	CM028669.1	130552502	27505606	27503493	2154	100	83.426	1797	0
rna-tia001237.1	12205	9962	12088	CM028669.1	130552502	120035462	120037593	2156	100	83.302	1796	0
rna-tia001237.1	12205	10004	12205	CM028669.1	130552502	14952975	14950801	2214	100	82.836	1834	0
rna-tia001237.1	12205	9962	12088	CM028669.1	130552502	89780264	89782338	2151	100	83.682	1800	0
rna-tia001237.1	12205	10500	12202	CM028669.1	130552502	76498303	76499999	1711	100	87.259	1493	0
rna-tia001237.1	12205	9998	12202	CM028669.1	130552502	100571721	100569560	2226	100	82.974	1847	0
rna-tia001237.1	12205	9962	12130	CM028669.1	130552502	125035615	125037762	2202	100	83.152	1831	0
rna-tia001237.1	12205	9998	12202	CM028669.1	130552502	41533051	41535226	2228	100	82.855	1846	0
rna-tia001237.1	12205	9962	12130	CM028669.1	130552502	5616205	5618359	2200	100	83.045	1827	0
rna-tia001237.1	12205	9998	12088	CM028669.1	130552502	73373	75429	2105	100	83.61	1760	0
rna-tia001237.1	12205	9962	12088	CM028669.1	130552502	62733797	62735910	2155	100	83.248	1794	0
rna-tia001237.1	12205	10054	12078	CM028669.1	130552502	116480943	116478915	2054	100	83.934	1724	0
rna-tia001237.1	12205	9914	11823	CM028669.1	130552502	42539926	42538030	1925	100	84.987	1636	0
rna-tia001237.1	12205	9998	12081	CM028669.1	130552502	70580734	70578677	2102	100	83.587	1757	0
rna-tia001237.1	12205	9998	12205	CM028669.1	130552502	32900488	32898322	2220	100	82.703	1836	0
rna-tia001237.1	12205	10037	12078	CM028669.1	130552502	91774704	91776747	2066	100	83.688	1729	0
rna-tia001237.1	12205	9998	12035	CM028669.1	130552502	10661229	10663256	2058	100	83.771	1724	0
rna-tia001237.1	12205	9962	12130	CM028669.1	130552502	123874183	123872028	2196	100	82.832	1819	0
rna-tia001237.1	12205	10006	12089	CM028669.1	130552502	9690843	9692889	2094	100	83.524	1749	0
rna-tia001237.1	12205	10054	12078	CM028669.1	130552502	46849929	46851947	2050	100	83.854	1719	0
rna-tia001237.1	12205	9962	12130	CM028669.1	130552502	83572733	83574877	2196	100	82.878	1820	0
rna-tia001237.1	12205	9998	12074	CM028669.1	130552502	88050074	88052149	2109	100	83.452	1760	0
rna-tia001237.1	12205	9998	12130	CM028669.1	130552502	54223910	54225991	2158	100	83.318	1798	0
rna-tia001237.1	12205	10006	12130	CM028669.1	130552502	72174451	72172347	2150	100	83.116	1787	0
rna-tia001237.1	12205	10023	12088	CM028669.1	130552502	61682421	61680367	2093	100	83.516	1748	0
rna-tia001237.1	12205	10054	12081	CM028669.1	130552502	124967396	124965389	2044	100	83.806	1713	0
rna-tia001237.1	12205	9994	12202	CM028669.1	130552502	10432483	10434661	2231	100	82.519	1841	0
rna-tia001237.1	12205	10054	12078	CM028669.1	130552502	15857014	15859029	2050	100	83.805	1718	0
rna-tia001237.1	12205	9994	12130	CM028669.1	130552502	84572618	84574737	2160	100	82.963	1792	0
rna-tia001237.1	12205	9998	12088	CM028669.1	130552502	4727843	4729906	2105	100	83.278	1753	0
rna-tia001237.1	12205	9962	12088	CM028669.1	130552502	111090238	111088127	2157	100	83.032	1791	0
rna-tia001237.1	12205	9986	11653	CM028669.1	130552502	120424018	120422352	1671	100	87.074	1455	0
rna-tia001237.1	12205	10071	12130	CM028669.1	130552502	19582355	19584407	2082	100	83.381	1736	0
rna-tia001237.1	12205	10023	12078	CM028669.1	130552502	81677375	81675352	2075	100	83.566	1734	0
rna-tia001237.1	12205	10054	12078	CM028669.1	130552502	122279993	122281975	2037	100	83.849	1708	0
rna-tia001237.1	12205	9998	12205	CM028669.1	130552502	318834	316641	2245	100	82.405	1850	0
rna-tia001237.1	12205	10085	12078	CM028669.1	130552502	23874302	23872309	2021	100	83.869	1695	0
rna-tia001237.1	12205	10006	12088	CM028669.1	130552502	120093384	120091329	2108	100	83.349	1757	0
rna-tia001237.1	12205	10052	12078	CM028669.1	130552502	6795418	6797435	2041	100	83.537	1705	0
rna-tia001237.1	12205	10054	12078	CM028669.1	130552502	20584084	20582070	2052	100	83.626	1716	0
rna-tia001237.1	12205	10006	12130	CM028669.1	130552502	54400301	54398182	2158	100	82.854	1788	0
rna-tia001237.1	12205	9962	12088	CM028669.1	130552502	103484140	103482038	2158	100	82.947	1790	0
rna-tia001237.1	12205	10085	12205	CM028669.1	130552502	126595211	126593108	2143	100	82.874	1776	0
rna-tia001237.1	12205	10066	11977	CM028669.1	130552502	60848578	60850479	1932	100	84.524	1633	0
rna-tia001237.1	12205	10023	12088	CM028669.1	130552502	110924751	110926778	2077	100	83.341	1731	0
rna-tia001237.1	12205	9998	12130	CM028669.1	130552502	5143061	5140952	2160	100	82.778	1788	0
rna-tia001237.1	12205	10085	12088	CM028669.1	130552502	65738268	65736259	2033	100	83.571	1699	0
rna-tia001237.1	12205	10006	12078	CM028669.1	130552502	88995246	88993175	2107	100	83.104	1751	0
rna-tia001237.1	12205	9811	11970	CM028669.1	130552502	90063922	90066086	2196	100	82.377	1809	0
rna-tia001237.1	12205	9962	11977	CM028669.1	130552502	114016131	114018149	2042	100	83.399	1703	0
rna-tia001237.1	12205	9998	12088	CM028669.1	130552502	83832375	83834466	2128	100	82.895	1764	0
rna-tia001237.1	12205	10071	12078	CM028669.1	130552502	65407377	65409374	2038	100	83.562	1703	0
rna-tia001237.1	12205	9914	12142	CM028669.1	130552502	84526603	84524358	2288	100	81.949	1875	0
rna-tia001237.1	12205	10023	12074	CM028669.1	130552502	4960250	4958207	2077	100	83.101	1726	0
rna-tia001237.1	12205	10071	12078	CM028669.1	130552502	109099503	109101505	2036	100	83.448	1699	0
rna-tia001237.1	12205	10099	12088	CM028669.1	130552502	5597297	5599288	2019	100	83.507	1686	0
rna-tia001237.1	12205	10052	12130	CM028669.1	130552502	33584468	33582398	2113	100	82.915	1752	0
rna-tia001237.1	12205	10054	12078	CM028669.1	130552502	58618293	58616261	2052	100	83.138	1706	0
rna-tia001237.1	12205	10006	12078	CM028669.1	130552502	83988969	83986930	2089	100	83.006	1734	0
rna-tia001237.1	12205	8903	11095	CM028669.1	130552502	80450904	80448708	2229	100	81.965	1827	0
rna-tia001237.1	12205	10054	12078	CM028669.1	130552502	76778168	76780178	2046	100	83.187	1702	0
rna-tia001237.1	12205	9998	12088	CM028669.1	130552502	77815456	77813403	2116	100	82.892	1754	0
rna-tia001237.1	12205	10085	12078	CM028669.1	130552502	80351012	80352999	2019	100	83.408	1684	0
rna-tia001237.1	12205	10071	12078	CM028669.1	130552502	108000020	108002028	2036	100	83.251	1695	0
rna-tia001237.1	12205	10028	11851	CM028669.1	130552502	92709507	92707707	1835	100	84.959	1559	0
rna-tia001237.1	12205	9998	12088	CM028669.1	130552502	9578640	9576594	2120	100	82.925	1758	0
rna-tia001237.1	12205	9960	12078	CM028669.1	130552502	11140123	11138009	2149	100	82.41	1771	0
rna-tia001237.1	12205	10071	12078	CM028669.1	130552502	126777116	126779108	2021	100	83.226	1682	0
rna-tia001237.1	12205	10023	12088	CM028669.1	130552502	95995046	95992997	2088	100	82.807	1729	0
rna-tia001237.1	12205	10075	12130	CM028669.1	130552502	111005843	111003790	2087	100	82.846	1729	0
rna-tia001237.1	12205	10085	12078	CM028669.1	130552502	60939098	60937099	2026	100	83.268	1687	0
rna-tia001237.1	12205	10085	12088	CM028669.1	130552502	59717273	59715267	2033	100	83.178	1691	0
rna-tia001237.1	12205	10054	12078	CM028669.1	130552502	95510561	95508535	2052	100	82.992	1703	0
rna-tia001237.1	12205	9998	11977	CM028669.1	130552502	9567731	9565758	2011	100	83.441	1678	0
rna-tia001237.1	12205	10054	12088	CM028669.1	130552502	13930249	13928216	2068	100	82.979	1716	0
rna-tia001237.1	12205	10071	12078	CM028669.1	130552502	26966879	26964881	2025	100	83.111	1683	0
rna-tia001237.1	12205	10054	12078	CM028669.1	130552502	35079703	35077675	2053	100	82.952	1703	0
rna-tia001237.1	12205	9998	12088	CM028669.1	130552502	122396547	122394476	2113	100	82.584	1745	0
rna-tia001237.1	12205	10006	12058	CM028669.1	130552502	76981951	76983973	2067	100	82.874	1713	0
rna-tia001237.1	12205	10071	12088	CM028669.1	130552502	38524137	38522118	2055	100	83.066	1707	0
rna-tia001237.1	12205	10037	12081	CM028669.1	130552502	20785356	20783311	2076	100	82.803	1719	0
rna-tia001237.1	12205	10075	12130	CM028669.1	130552502	122366572	122364517	2087	100	82.655	1725	0
rna-tia001237.1	12205	10071	12077	CM028669.1	130552502	27494027	27492039	2030	100	83.103	1687	0
rna-tia001237.1	12205	9998	12088	CM028669.1	130552502	44912263	44914387	2157	100	82.383	1777	0
rna-tia001237.1	12205	10071	12078	CM028669.1	130552502	84139079	84137105	2026	100	83.169	1685	0
rna-tia001237.1	12205	8903	10298	CM028669.1	130552502	73708276	73706881	1406	100	89.829	1263	0
rna-tia001237.1	12205	10071	12078	CM028669.1	130552502	9817456	9815462	2033	100	83.03	1688	0
rna-tia001237.1	12205	10071	12078	CM028669.1	130552502	15899213	15897204	2041	100	82.95	1693	0
rna-tia001237.1	12205	10006	12130	CM028669.1	130552502	52954710	52956831	2163	100	82.154	1777	0
rna-tia001237.1	12205	9998	11817	CM028669.1	130552502	62635481	62637276	1829	100	84.636	1548	0
rna-tia001237.1	12205	10110	12088	CM028669.1	130552502	123640711	123642674	2002	100	83.217	1666	0
rna-tia001237.1	12205	10071	12078	CM028669.1	130552502	76430339	76432348	2038	100	82.875	1689	0
rna-tia001237.1	12205	10054	12078	CM028669.1	130552502	121405126	121403112	2051	100	82.789	1698	0
rna-tia001237.1	12205	10006	12130	CM028669.1	130552502	47822508	47824630	2171	100	82.128	1783	0
rna-tia001237.1	12205	10023	11977	CM028669.1	130552502	59529402	59531339	1978	100	83.367	1649	0
rna-tia001237.1	12205	9998	12078	CM028669.1	130552502	72866542	72868580	2099	100	82.515	1732	0
rna-tia001237.1	12205	8903	11104	CM028669.1	130552502	103423860	103421643	2270	100	81.63	1853	0
rna-tia001237.1	12205	10007	12087	CM028669.1	130552502	3856953	3854881	2112	100	82.339	1739	0
rna-tia001237.1	12205	9960	11776	CM028669.1	130552502	8001636	7999827	1829	100	84.418	1544	0
rna-tia001237.1	12205	10071	12078	CM028669.1	130552502	125941272	125939265	2035	100	82.801	1685	0
rna-tia001237.1	12205	10093	12078	CM028669.1	130552502	17130164	17132138	2012	100	83.052	1671	0
rna-tia001237.1	12205	10023	12076	CM028669.1	130552502	114259197	114261246	2090	100	82.536	1725	0
rna-tia001237.1	12205	9986	11591	CM028669.1	130552502	16984816	16986411	1612	100	86.663	1397	0
rna-tia001237.1	12205	10071	11746	CM028669.1	130552502	90809282	90807619	1686	100	85.884	1448	0
rna-tia001237.1	12205	10071	12078	CM028669.1	130552502	25094684	25092707	2026	100	82.922	1680	0
rna-tia001237.1	12205	10054	12087	CM028669.1	130552502	66322160	66320127	2064	100	82.558	1704	0
rna-tia001237.1	12205	10071	12078	CM028669.1	130552502	130073961	130075961	2033	100	82.784	1683	0
rna-tia001237.1	12205	10054	12078	CM028669.1	130552502	76669174	76667158	2054	100	82.668	1698	0
rna-tia001237.1	12205	10054	12080	CM028669.1	130552502	107153450	107151429	2053	100	82.611	1696	0
rna-tia001237.1	12205	10054	11874	CM028669.1	130552502	80906812	80905020	1832	100	84.443	1547	0
rna-tia001237.1	12205	10006	12088	CM028669.1	130552502	127396324	127394262	2112	100	82.244	1737	0
rna-tia001237.1	12205	10006	12058	CM028669.1	130552502	4846801	4848843	2078	100	82.339	1711	0
rna-tia001237.1	12205	10023	12078	CM028669.1	130552502	62247040	62245006	2076	100	82.37	1710	0
rna-tia001237.1	12205	10006	12078	CM028669.1	130552502	67046643	67044579	2105	100	82.233	1731	0
rna-tia001237.1	12205	10085	12078	CM028669.1	130552502	108265583	108263592	2024	100	82.757	1675	0
rna-tia001237.1	12205	10006	12130	CM028669.1	130552502	119829903	119831991	2150	100	82	1763	0
rna-tia001237.1	12205	10054	12130	CM028669.1	130552502	24974236	24976316	2115	100	82.128	1737	0
rna-tia001237.1	12205	10054	12078	CM028669.1	130552502	116045488	116047519	2051	100	82.399	1690	0
rna-tia001237.1	12205	10023	12088	CM028669.1	130552502	39840861	39838796	2096	100	82.156	1722	0
rna-tia001237.1	12205	10023	12078	CM028669.1	130552502	122294865	122292833	2076	100	82.322	1709	0
rna-tia001237.1	12205	9962	12088	CM028669.1	130552502	7484143	7482052	2150	100	81.907	1761	0
rna-tia001237.1	12205	9962	12078	CM028669.1	130552502	1072340	1074456	2148	100	81.75	1756	0
rna-tia001237.1	12205	10054	11874	CM028669.1	130552502	71453422	71451616	1832	100	84.116	1541	0
rna-tia001237.1	12205	10071	12078	CM028669.1	130552502	75527830	75525826	2034	100	82.547	1679	0
rna-tia001237.1	12205	10054	11866	CM028669.1	130552502	80910637	80908854	1820	100	84.286	1534	0
rna-tia001237.1	12205	9994	11683	CM028669.1	130552502	79285275	79286939	1695	100	85.487	1449	0
rna-tia001237.1	12205	10023	12081	CM028669.1	130552502	111873178	111871163	2073	100	82.296	1706	0
rna-tia001237.1	12205	10054	12078	CM028669.1	130552502	117810557	117812588	2054	100	82.278	1690	0
rna-tia001237.1	12205	10054	12078	CM028669.1	130552502	68509068	68511065	2042	100	82.419	1683	0
rna-tia001237.1	12205	9986	11805	CM028669.1	130552502	82754434	82752653	1826	100	84.173	1537	0
rna-tia001237.1	12205	9912	11994	CM028669.1	130552502	86836296	86838323	2095	100	82.148	1721	0
rna-tia001237.1	12205	10054	12078	CM028669.1	130552502	96664847	96666835	2041	100	82.46	1683	0
rna-tia001237.1	12205	10007	12058	CM028669.1	130552502	89253092	89255135	2082	100	82.133	1710	0
rna-tia001237.1	12205	9962	12088	CM028669.1	130552502	90250331	90252431	2157	100	81.734	1763	0
rna-tia001237.1	12205	10075	12078	CM028669.1	130552502	85248964	85246982	2030	100	82.562	1676	0
rna-tia001237.1	12205	10002	11809	CM028669.1	130552502	93310724	93312524	1826	100	84.064	1535	0
rna-tia001237.1	12205	9986	12088	CM028669.1	130552502	119452528	119454597	2123	100	81.865	1738	0
rna-tia001237.1	12205	10054	12078	CM028669.1	130552502	2865380	2867392	2056	100	82.344	1693	0
rna-tia001237.1	12205	10054	12078	CM028669.1	130552502	49091859	49093878	2050	100	82.244	1686	0
rna-tia001237.1	12205	10071	12078	CM028669.1	130552502	59713554	59711543	2038	100	82.336	1678	0
rna-tia001237.1	12205	9986	11665	CM028669.1	130552502	90180133	90178429	1713	100	85.172	1459	0
rna-tia001237.1	12205	9914	11655	CM028669.1	130552502	93442659	93440928	1752	100	84.646	1483	0
rna-tia001237.1	12205	10071	12058	CM028669.1	130552502	105673935	105675918	2015	100	82.531	1663	0
rna-tia001237.1	12205	10006	12058	CM028669.1	130552502	63204865	63206908	2078	100	82.05	1705	0
rna-tia001237.1	12205	10028	12086	CM028669.1	130552502	114512562	114510536	2094	100	82.235	1722	0
rna-tia001237.1	12205	10071	12078	CM028669.1	130552502	407245	409236	2024	100	82.312	1666	0
rna-tia001237.1	12205	10075	12078	CM028669.1	130552502	36008538	36006578	2015	100	82.531	1663	0
rna-tia001237.1	12205	9962	11874	CM028669.1	130552502	81681823	81679917	1932	100	83.023	1604	0
rna-tia001237.1	12205	10006	12078	CM028669.1	130552502	20301969	20299906	2099	100	81.848	1718	0
rna-tia001237.1	12205	10006	12078	CM028669.1	130552502	107254537	107252504	2087	100	81.984	1711	0
rna-tia001237.1	12205	10071	11974	CM028669.1	130552502	130068143	130070032	1928	100	83.195	1604	0
rna-tia001237.1	12205	10054	12078	CM028669.1	130552502	17867945	17865923	2058	100	82.167	1691	0
rna-tia001237.1	12205	9998	12058	CM028669.1	130552502	51853426	51851392	2080	100	81.971	1705	0
rna-tia001237.1	12205	8902	11104	CM028669.1	130552502	29216675	29214473	2266	100	81.156	1839	0
rna-tia001237.1	12205	10075	12078	CM028669.1	130552502	76419791	76421783	2026	100	82.28	1667	0
rna-tia001237.1	12205	10006	11874	CM028669.1	130552502	129528393	129530249	1883	100	83.324	1569	0
rna-tia001237.1	12205	10006	12130	CM028669.1	130552502	122733974	122736082	2163	100	81.553	1764	0
rna-tia001237.1	12205	10007	12066	CM028669.1	130552502	124868213	124870260	2088	100	81.897	1710	0
rna-tia001237.1	12205	8902	11104	CM028669.1	130552502	4711223	4713432	2268	100	81.085	1839	0
rna-tia001237.1	12205	10054	12130	CM028669.1	130552502	77982391	77980327	2103	100	81.74	1719	0
rna-tia001237.1	12205	10006	12130	CM028669.1	130552502	52676079	52678178	2148	100	81.471	1750	0
rna-tia001237.1	12205	10146	12202	CM028669.1	130552502	105447075	105449096	2089	100	82.097	1715	0
rna-tia001237.1	12205	10054	11789	CM028669.1	130552502	62790687	62792409	1748	100	84.497	1477	0
rna-tia001237.1	12205	10023	12080	CM028669.1	130552502	125561139	125563187	2095	100	81.909	1716	0
rna-tia001237.1	12205	10071	11883	CM028669.1	130552502	16052402	16054213	1828	100	83.643	1529	0
rna-tia001237.1	12205	10075	12078	CM028669.1	130552502	107516889	107514910	2025	100	82.272	1666	0
rna-tia001237.1	12205	10092	12078	CM028669.1	130552502	82999269	83001227	2011	100	82.447	1658	0
rna-tia001237.1	12205	10006	12078	CM028669.1	130552502	87785442	87787507	2104	100	81.702	1719	0
rna-tia001237.1	12205	8903	10948	CM028669.1	130552502	34855565	34853536	2070	100	81.884	1695	0
rna-tia001237.1	12205	9998	12088	CM028669.1	130552502	81189376	81191421	2117	100	81.814	1732	0
rna-tia001237.1	12205	10054	11800	CM028669.1	130552502	121206518	121208241	1754	100	84.379	1480	0
rna-tia001237.1	12205	10054	12078	CM028669.1	130552502	81225632	81227657	2050	100	81.902	1679	0
rna-tia001237.1	12205	10023	12058	CM028669.1	130552502	88761416	88759417	2051	100	82.009	1682	0
rna-tia001237.1	12205	9962	11991	CM028669.1	130552502	117227058	117229074	2062	100	82.008	1691	0
rna-tia001237.1	12205	10110	11866	CM028669.1	130552502	5718500	5720247	1774	100	84.16	1493	0
rna-tia001237.1	12205	10054	12078	CM028669.1	130552502	118323222	118325222	2051	100	82.058	1683	0
rna-tia001237.1	12205	10023	11787	CM028669.1	130552502	23741442	23743188	1775	100	84.056	1492	0
rna-tia001237.1	12205	3	1375	CM028669.1	130552502	102705218	102703850	1379	100	88.76	1224	0
rna-tia001237.1	12205	10007	11856	CM028669.1	130552502	39168172	39170007	1860	100	83.172	1547	0
rna-tia001237.1	12205	8905	11104	CM028669.1	130552502	88794500	88792295	2264	100	80.875	1831	0
rna-tia001237.1	12205	10006	12078	CM028669.1	130552502	25816017	25813972	2104	100	81.654	1718	0
rna-tia001237.1	12205	10023	12058	CM028669.1	130552502	128131234	128129195	2078	100	81.761	1699	0
rna-tia001237.1	12205	10006	12044	CM028669.1	130552502	21153893	21151893	2061	100	81.853	1687	0
rna-tia001237.1	12205	10206	11856	CM028669.1	130552502	130139528	130137884	1660	100	84.94	1410	0
rna-tia001237.1	12205	9962	11866	CM028669.1	130552502	100203928	100202039	1926	100	82.658	1592	0
rna-tia001237.1	12205	10028	11866	CM028669.1	130552502	100210285	100208467	1855	100	83.181	1543	0
rna-tia001237.1	12205	9962	12078	CM028669.1	130552502	71274157	71272051	2150	100	81.07	1743	0
rna-tia001237.1	12205	9994	12130	CM028669.1	130552502	121528098	121526007	2165	100	81.155	1757	0
rna-tia001237.1	12205	10052	12078	CM028669.1	130552502	103949949	103951957	2054	100	81.646	1677	0
rna-tia001237.1	12205	10023	11745	CM028669.1	130552502	103324567	103326280	1735	100	83.977	1457	0
rna-tia001237.1	12205	8903	11104	CM028669.1	130552502	80173257	80171090	2257	100	80.771	1823	0
rna-tia001237.1	12205	10054	12078	CM028669.1	130552502	42852113	42854102	2043	100	81.645	1668	0
rna-tia001237.1	12205	10023	11883	CM028669.1	130552502	101961219	101959373	1873	100	82.702	1549	0
rna-tia001237.1	12205	9994	11792	CM028669.1	130552502	82740867	82742648	1815	100	83.306	1512	0
rna-tia001237.1	12205	10023	11811	CM028669.1	130552502	82147563	82145769	1823	100	83.324	1519	0
rna-tia001237.1	12205	10071	11776	CM028669.1	130552502	102246776	102248485	1717	100	83.925	1441	0
rna-tia001237.1	12205	10054	12078	CM028669.1	130552502	31433134	31435115	2056	100	81.761	1681	0
rna-tia001237.1	12205	10023	11733	CM028669.1	130552502	123414328	123412618	1729	100	83.921	1451	0
rna-tia001237.1	12205	10071	12130	CM028669.1	130552502	93648302	93646269	2079	100	81.193	1688	0
rna-tia001237.1	12205	10210	12078	CM028669.1	130552502	60600677	60602551	1904	100	82.405	1569	0
rna-tia001237.1	12205	10006	12058	CM028669.1	130552502	36379538	36377514	2086	100	81.256	1695	0
rna-tia001237.1	12205	10071	11693	CM028669.1	130552502	37876717	37878344	1639	100	84.564	1386	0
rna-tia001237.1	12205	9962	12088	CM028669.1	130552502	110271320	110273370	2151	100	81.032	1743	0
rna-tia001237.1	12205	10023	11733	CM028669.1	130552502	112950705	112948995	1728	100	83.681	1446	0
rna-tia001237.1	12205	10023	11693	CM028669.1	130552502	1763805	1765470	1684	100	84.086	1416	0
rna-tia001237.1	12205	10023	12078	CM028669.1	130552502	20775581	20773498	2116	100	81.002	1714	0
rna-tia001237.1	12205	10006	12130	CM028669.1	130552502	81164129	81166224	2165	100	80.785	1749	0
rna-tia001237.1	12205	10006	12078	CM028669.1	130552502	85528770	85526773	2084	100	81.238	1693	0
rna-tia001237.1	12205	10054	11776	CM028669.1	130552502	13787492	13789193	1739	100	83.669	1455	0
rna-tia001237.1	12205	10054	12078	CM028669.1	130552502	121709594	121711620	2073	100	81.235	1684	0
rna-tia001237.1	12205	10023	11808	CM028669.1	130552502	46416996	46415202	1814	100	82.856	1503	0
rna-tia001237.1	12205	3	1373	CM028669.1	130552502	11471205	11472578	1388	100	87.608	1216	0
rna-tia001237.1	12205	3	1375	CM028669.1	130552502	67306950	67305596	1373	100	87.618	1203	0
rna-tia001237.1	12205	8905	11104	CM028669.1	130552502	80878012	80880219	2271	100	80.185	1821	0
rna-tia001237.1	12205	10054	12078	CM028669.1	130552502	17122832	17120806	2075	100	81.157	1684	0
rna-tia001237.1	12205	9914	11457	CM028669.1	130552502	127410028	127408492	1554	100	85.264	1325	0
rna-tia001237.1	12205	8903	11104	CM028669.1	130552502	2534140	2531930	2279	100	80.167	1827	0
rna-tia001237.1	12205	10006	12130	CM028669.1	130552502	90075156	90077257	2168	100	80.581	1747	0
rna-tia001237.1	12205	10023	11808	CM028669.1	130552502	48954165	48952364	1822	100	82.711	1507	0
rna-tia001237.1	12205	10006	12081	CM028669.1	130552502	54449727	54451767	2102	100	80.828	1699	0
rna-tia001237.1	12205	9998	11428	CM028669.1	130552502	111737170	111738609	1451	100	86.492	1255	0
rna-tia001237.1	12205	3	1377	CM028669.1	130552502	122588267	122586899	1382	100	87.337	1207	0
rna-tia001237.1	12205	10006	11871	CM028669.1	130552502	20989322	20991176	1889	100	82.107	1551	0
rna-tia001237.1	12205	10006	11811	CM028669.1	130552502	122186509	122184694	1840	100	82.5	1518	0
rna-tia001237.1	12205	10077	11857	CM028669.1	130552502	130274360	130276134	1802	100	82.741	1491	0
rna-tia001237.1	12205	10052	12078	CM028669.1	130552502	50183858	50181879	2041	100	81.039	1654	0
rna-tia001237.1	12205	10074	11693	CM028669.1	130552502	113444058	113445682	1640	100	84.146	1380	0
rna-tia001237.1	12205	10054	11673	CM028669.1	130552502	118002722	118001102	1636	100	84.108	1376	0
rna-tia001237.1	12205	10054	11693	CM028669.1	130552502	47228211	47226566	1664	100	83.894	1396	0
rna-tia001237.1	12205	10075	11856	CM028669.1	130552502	56575832	56574040	1814	100	82.58	1498	0
rna-tia001237.1	12205	10023	11805	CM028669.1	130552502	71846921	71845190	1795	100	82.953	1489	0
rna-tia001237.1	12205	10054	11874	CM028669.1	130552502	123198276	123200071	1832	100	82.369	1509	0
rna-tia001237.1	12205	10054	11733	CM028669.1	130552502	47177278	47175590	1709	100	83.499	1427	0
rna-tia001237.1	12205	10054	11798	CM028669.1	130552502	67338612	67340384	1793	100	82.878	1486	0
rna-tia001237.1	12205	10023	11693	CM028669.1	130552502	91126776	91128443	1685	100	83.561	1408	0
rna-tia001237.1	12205	10075	11811	CM028669.1	130552502	54362773	54361013	1781	100	82.931	1477	0
rna-tia001237.1	12205	8909	10432	CM028669.1	130552502	89789995	89791491	1547	100	85.456	1322	0
rna-tia001237.1	12205	10077	11863	CM028669.1	130552502	122842862	122844665	1824	100	82.456	1504	0
rna-tia001237.1	12205	10278	11809	CM028669.1	130552502	34354155	34352651	1541	100	85.204	1313	0
rna-tia001237.1	12205	10077	11857	CM028669.1	130552502	82160688	82158912	1805	100	82.548	1490	0
rna-tia001237.1	12205	10075	11733	CM028669.1	130552502	114559754	114558090	1684	100	83.61	1408	0
rna-tia001237.1	12205	10054	11809	CM028669.1	130552502	94469802	94471571	1799	100	82.768	1489	0
rna-tia001237.1	12205	10075	11746	CM028669.1	130552502	114425548	114423874	1695	100	83.481	1415	0
rna-tia001237.1	12205	10023	11822	CM028669.1	130552502	1759741	1757945	1824	100	82.346	1502	0
rna-tia001237.1	12205	10054	11693	CM028669.1	130552502	95702860	95704504	1661	100	83.745	1391	0
rna-tia001237.1	12205	10054	11809	CM028669.1	130552502	111190960	111189186	1795	100	82.674	1484	0
rna-tia001237.1	12205	10054	11857	CM028669.1	130552502	89412157	89410358	1830	100	82.295	1506	0
rna-tia001237.1	12205	10074	11795	CM028669.1	130552502	91682323	91680591	1756	100	82.973	1457	0
rna-tia001237.1	12205	10054	11745	CM028669.1	130552502	119782572	119780882	1714	100	83.197	1426	0
rna-tia001237.1	12205	10134	12202	CM028669.1	130552502	125616227	125618248	2096	100	80.63	1690	0
rna-tia001237.1	12205	10023	11822	CM028669.1	130552502	129898952	129897149	1823	100	82.172	1498	0
rna-tia001237.1	12205	10054	11693	CM028669.1	130552502	99487131	99488775	1663	100	83.644	1391	0
rna-tia001237.1	12205	10054	11857	CM028669.1	130552502	63505658	63503862	1831	100	82.25	1506	0
rna-tia001237.1	12205	10074	11693	CM028669.1	130552502	117950635	117952260	1642	100	83.8	1376	0
rna-tia001237.1	12205	10077	11857	CM028669.1	130552502	82111089	82109314	1808	100	82.412	1490	0
rna-tia001237.1	12205	10023	11798	CM028669.1	130552502	104076807	104075027	1805	100	82.382	1487	0
rna-tia001237.1	12205	10037	11693	CM028669.1	130552502	129095962	129097618	1673	100	83.383	1395	0
rna-tia001237.1	12205	9577	11195	CM028669.1	130552502	1045730	1044154	1630	100	84.11	1371	0
rna-tia001237.1	12205	10096	11746	CM028669.1	130552502	20549141	20547482	1680	100	83.452	1402	0
rna-tia001237.1	12205	10054	11733	CM028669.1	130552502	66537458	66539145	1709	100	83.148	1421	0
rna-tia001237.1	12205	10077	11857	CM028669.1	130552502	81378973	81377195	1810	100	82.32	1490	0
rna-tia001237.1	12205	10054	11746	CM028669.1	130552502	108226977	108228676	1719	100	83.013	1427	0
rna-tia001237.1	12205	10054	11733	CM028669.1	130552502	129592374	129590687	1707	100	83.128	1419	0
rna-tia001237.1	12205	3	1307	CM028669.1	130552502	1689197	1687895	1311	100	87.643	1149	0
rna-tia001237.1	12205	3	1375	CM028669.1	130552502	118975452	118976801	1375	100	86.836	1194	0
rna-tia001237.1	12205	10054	11746	CM028669.1	130552502	5876432	5878125	1714	100	82.964	1422	0
rna-tia001237.1	12205	10075	11733	CM028669.1	130552502	29279147	29277480	1687	100	83.284	1405	0
rna-tia001237.1	12205	10054	11733	CM028669.1	130552502	66273438	66271752	1709	100	83.09	1420	0
rna-tia001237.1	12205	10054	11883	CM028669.1	130552502	81584579	81582750	1861	100	81.838	1523	0
rna-tia001237.1	12205	10498	12205	CM028669.1	130552502	54824773	54823099	1717	100	82.994	1425	0
rna-tia001237.1	12205	9998	11593	CM028669.1	130552502	58055537	58053950	1612	100	83.933	1353	0
rna-tia001237.1	12205	10075	11733	CM028669.1	130552502	83592380	83590712	1692	100	83.274	1409	0
rna-tia001237.1	12205	10054	11693	CM028669.1	130552502	107801410	107803053	1663	100	83.403	1387	0
rna-tia001237.1	12205	8902	11105	CM028669.1	130552502	120868376	120866174	2272	100	79.621	1809	0
rna-tia001237.1	12205	3	1375	CM028669.1	130552502	21256274	21254921	1376	100	86.628	1192	0
rna-tia001237.1	12205	10020	11622	CM028669.1	130552502	75927525	75929122	1613	100	83.695	1350	0
rna-tia001237.1	12205	10037	11883	CM028669.1	130552502	101617669	101615827	1873	100	81.58	1528	0
rna-tia001237.1	12205	10054	11733	CM028669.1	130552502	12931444	12929754	1711	100	82.934	1419	0
rna-tia001237.1	12205	10075	11817	CM028669.1	130552502	62784257	62782499	1771	100	82.27	1457	0
rna-tia001237.1	12205	10054	11693	CM028669.1	130552502	90269277	90270917	1658	100	83.293	1381	0
rna-tia001237.1	12205	10054	11856	CM028669.1	130552502	65314349	65312532	1838	100	81.828	1504	0
rna-tia001237.1	12205	10006	11643	CM028669.1	130552502	99320519	99318891	1649	100	83.323	1374	0
rna-tia001237.1	12205	10023	11653	CM028669.1	130552502	111739882	111741505	1645	100	83.404	1372	0
rna-tia001237.1	12205	10037	11852	CM028669.1	130552502	33761355	33763187	1853	100	81.705	1514	0
rna-tia001237.1	12205	10054	11653	CM028669.1	130552502	75759452	75757854	1617	100	83.673	1353	0
rna-tia001237.1	12205	3	1377	CM028669.1	130552502	127657154	127658521	1386	100	86.436	1198	0
rna-tia001237.1	12205	10077	11857	CM028669.1	130552502	54032313	54030538	1805	100	82.05	1481	0
rna-tia001237.1	12205	10096	11693	CM028669.1	130552502	75852076	75850479	1612	100	83.623	1348	0
rna-tia001237.1	12205	10054	11746	CM028669.1	130552502	5578090	5579781	1715	100	82.741	1419	0
rna-tia001237.1	12205	10154	11798	CM028669.1	130552502	38211047	38209431	1653	100	83.303	1377	0
rna-tia001237.1	12205	10037	11883	CM028669.1	130552502	115226345	115224501	1880	100	81.489	1532	0
rna-tia001237.1	12205	5	1380	CM028669.1	130552502	27588354	27586976	1389	100	86.177	1197	0
rna-tia001237.1	12205	3	1375	CM028669.1	130552502	124288051	124286689	1379	100	86.294	1190	0
rna-tia001237.1	12205	10023	11653	CM028669.1	130552502	11203949	11205553	1640	100	83.354	1367	0
rna-tia001237.1	12205	9912	11977	CM028669.1	130552502	117971846	117969759	2133	100	80.028	1707	0
rna-tia001237.1	12205	10054	11693	CM028669.1	130552502	56053444	56055086	1660	100	83.072	1379	0
rna-tia001237.1	12205	10077	11829	CM028669.1	130552502	74513848	74515616	1786	100	82.027	1465	0
rna-tia001237.1	12205	10054	11746	CM028669.1	130552502	81204080	81205771	1715	100	82.566	1416	0
rna-tia001237.1	12205	9927	11800	CM028669.1	130552502	117796273	117794422	1904	100	81.303	1548	0
rna-tia001237.1	12205	10129	11741	CM028669.1	130552502	6805958	6804378	1626	100	83.518	1358	0
rna-tia001237.1	12205	3	1375	CM028669.1	130552502	122928327	122926974	1377	100	86.202	1187	0
rna-tia001237.1	12205	10054	11760	CM028669.1	130552502	62004293	62002586	1730	100	82.37	1425	0
rna-tia001237.1	12205	10054	11851	CM028669.1	130552502	79500464	79502277	1838	100	81.61	1500	0
rna-tia001237.1	12205	3	1376	CM028669.1	130552502	20029132	20027761	1386	100	86.003	1192	0
rna-tia001237.1	12205	10023	11643	CM028669.1	130552502	30878484	30876904	1628	100	83.415	1358	0
rna-tia001237.1	12205	9912	11615	CM028669.1	130552502	45480249	45481950	1731	100	82.438	1427	0
rna-tia001237.1	12205	3	1380	CM028669.1	130552502	64783477	64784844	1383	100	85.973	1189	0
rna-tia001237.1	12205	9998	11393	CM028669.1	130552502	79266594	79267974	1403	100	85.816	1204	0
rna-tia001237.1	12205	9912	11814	CM028669.1	130552502	103869127	103867228	1952	100	80.994	1581	0
rna-tia001237.1	12205	3	1375	CM028669.1	130552502	114299866	114298488	1391	100	85.909	1195	0
rna-tia001237.1	12205	10054	11733	CM028669.1	130552502	64965906	64964224	1712	100	82.593	1414	0
rna-tia001237.1	12205	3	1375	CM028669.1	130552502	88134390	88133025	1384	100	85.983	1190	0
rna-tia001237.1	12205	3	1374	CM028669.1	130552502	42999155	42997779	1389	100	85.889	1193	0
rna-tia001237.1	12205	10075	11746	CM028669.1	130552502	91756185	91754515	1694	100	82.586	1399	0
rna-tia001237.1	12205	3	1358	CM028669.1	130552502	39145296	39146649	1363	100	86.06	1173	0
rna-tia001237.1	12205	10006	11624	CM028669.1	130552502	65905986	65907595	1628	100	82.985	1351	0
rna-tia001237.1	12205	10023	11811	CM028669.1	130552502	85427749	85429527	1818	100	81.628	1484	0
rna-tia001237.1	12205	3	1375	CM028669.1	130552502	64075948	64074578	1386	100	85.786	1189	0
rna-tia001237.1	12205	10077	11829	CM028669.1	130552502	30761741	30763509	1788	100	81.711	1461	0
rna-tia001237.1	12205	3	1375	CM028669.1	130552502	32705092	32706466	1383	100	85.683	1185	0
rna-tia001237.1	12205	10077	11851	CM028669.1	130552502	37755269	37757057	1809	100	81.481	1474	0
rna-tia001237.1	12205	3	1375	CM028669.1	130552502	16074166	16072813	1379	100	85.787	1183	0
rna-tia001237.1	12205	8	1224	CM028669.1	130552502	128589505	128588304	1220	100	88.115	1075	0
rna-tia001237.1	12205	10077	11853	CM028669.1	130552502	3728366	3730144	1804	100	81.43	1469	0
rna-tia001237.1	12205	10037	11856	CM028669.1	130552502	65052940	65051101	1863	100	81.052	1510	0
rna-tia001237.1	12205	3	1375	CM028669.1	130552502	94046554	94045197	1381	100	85.663	1183	0
rna-tia001237.1	12205	10054	11653	CM028669.1	130552502	47485712	47487306	1616	100	82.921	1340	0
rna-tia001237.1	12205	10077	11653	CM028669.1	130552502	128165037	128163456	1597	100	83.093	1327	0
rna-tia001237.1	12205	3	1375	CM028669.1	130552502	39034229	39035591	1385	100	85.56	1185	0
rna-tia001237.1	12205	5	1372	CM028669.1	130552502	90507144	90508499	1376	100	85.61	1178	0
rna-tia001237.1	12205	8	1326	CM028669.1	130552502	128612775	128614095	1334	100	86.207	1150	0
rna-tia001237.1	12205	10075	11746	CM028669.1	130552502	76368313	76366659	1695	100	82.36	1396	0
rna-tia001237.1	12205	8907	10546	CM028669.1	130552502	5723076	5724702	1663	100	82.562	1373	0
rna-tia001237.1	12205	3	1375	CM028669.1	130552502	3104155	3105511	1381	100	85.445	1180	0
rna-tia001237.1	12205	10075	11746	CM028669.1	130552502	44450258	44448588	1691	100	82.082	1388	0
rna-tia001237.1	12205	3	1376	CM028669.1	130552502	5928175	5926810	1389	100	85.385	1186	0
rna-tia001237.1	12205	3	1375	CM028669.1	130552502	109896125	109894752	1400	100	85.429	1196	0
rna-tia001237.1	12205	3	1375	CM028669.1	130552502	52572646	52573999	1382	100	85.456	1181	0
rna-tia001237.1	12205	10077	11868	CM028669.1	130552502	68169577	68171368	1822	100	81.12	1478	0
rna-tia001237.1	12205	3	1305	CM028669.1	130552502	88784209	88785500	1314	100	86.377	1135	0
rna-tia001237.1	12205	3	1375	CM028669.1	130552502	111158147	111159524	1392	100	85.273	1187	0
rna-tia001237.1	12205	3	1375	CM028669.1	130552502	173561	172198	1395	100	85.448	1192	0
rna-tia001237.1	12205	3	1375	CM028669.1	130552502	8369254	8370593	1379	100	85.569	1180	0
rna-tia001237.1	12205	10054	11863	CM028669.1	130552502	16273646	16275470	1845	100	80.867	1492	0
rna-tia001237.1	12205	8903	10054	CM028669.1	130552502	84527665	84526510	1163	100	88.65	1031	0
rna-tia001237.1	12205	3	1375	CM028669.1	130552502	103311486	103310129	1379	100	85.279	1176	0
rna-tia001237.1	12205	3	1375	CM028669.1	130552502	127807212	127805844	1388	100	85.231	1183	0
rna-tia001237.1	12205	3	1376	CM028669.1	130552502	79050532	79049183	1377	100	85.258	1174	0
rna-tia001237.1	12205	6	1376	CM028669.1	130552502	4891731	4893093	1381	100	85.156	1176	0
rna-tia001237.1	12205	3	1375	CM028669.1	130552502	7584329	7585688	1384	100	85.188	1179	0
rna-tia001237.1	12205	8902	11102	CM028669.1	130552502	10908460	10910659	2261	100	78.638	1778	0
rna-tia001237.1	12205	3	1375	CM028669.1	130552502	53774709	53776086	1391	100	85.047	1183	0
rna-tia001237.1	12205	3	1375	CM028669.1	130552502	90532645	90531274	1390	100	85.108	1183	0
rna-tia001237.1	12205	3	1375	CM028669.1	130552502	123662039	123660681	1383	100	85.177	1178	0
rna-tia001237.1	12205	10467	11883	CM028669.1	130552502	7044432	7045850	1440	100	84.514	1217	0
rna-tia001237.1	12205	10283	11822	CM028669.1	130552502	68824229	68825759	1553	100	83.129	1291	0
rna-tia001237.1	12205	3	1330	CM028669.1	130552502	91175342	91176657	1340	100	85.746	1149	0
rna-tia001237.1	12205	5	1370	CM028669.1	130552502	127207034	127208378	1377	100	85.33	1175	0
rna-tia001237.1	12205	3	1375	CM028669.1	130552502	9947846	9949211	1388	100	85.086	1181	0
rna-tia001237.1	12205	3	1375	CM028669.1	130552502	10519913	10521272	1382	100	85.094	1176	0
rna-tia001237.1	12205	6	1375	CM028669.1	130552502	20649852	20648509	1377	100	85.258	1174	0
rna-tia001237.1	12205	9912	11104	CM028669.1	130552502	50810639	50809461	1196	100	87.793	1050	0
rna-tia001237.1	12205	43	1824	CM028669.1	130552502	9938760	9940522	1817	100	81.178	1475	0
rna-tia001237.1	12205	3	1375	CM028669.1	130552502	80966935	80965559	1399	100	84.989	1189	0
rna-tia001237.1	12205	10054	11857	CM028669.1	130552502	123646814	123645041	1831	100	80.994	1483	0
rna-tia001237.1	12205	3	1373	CM028669.1	130552502	24136812	24135454	1381	100	85.011	1174	0
rna-tia001237.1	12205	3	1375	CM028669.1	130552502	35184293	35185656	1382	100	84.949	1174	0
rna-tia001237.1	12205	10166	11693	CM028669.1	130552502	66553550	66555078	1543	100	83.02	1281	0
rna-tia001237.1	12205	3	1375	CM028669.1	130552502	2116226	2114848	1390	100	84.748	1178	0
rna-tia001237.1	12205	3	1313	CM028669.1	130552502	91203528	91202226	1324	100	85.725	1135	0
rna-tia001237.1	12205	3	1375	CM028669.1	130552502	127597690	127596336	1379	100	84.917	1171	0
rna-tia001237.1	12205	3	1375	CM028669.1	130552502	5882491	5881132	1384	100	84.899	1175	0
rna-tia001237.1	12205	3	1329	CM028669.1	130552502	49278061	49279393	1341	100	85.309	1144	0
rna-tia001237.1	12205	3	1375	CM028669.1	130552502	35181738	35180375	1382	100	84.805	1172	0
rna-tia001237.1	12205	8903	11106	CM028669.1	130552502	91498518	91500747	2291	100	78.481	1798	0
rna-tia001237.1	12205	3	1375	CM028669.1	130552502	123462970	123461637	1376	100	85.102	1171	0
rna-tia001237.1	12205	3	1375	CM028669.1	130552502	829954	831312	1388	100	84.87	1178	0
rna-tia001237.1	12205	3	1375	CM028669.1	130552502	88124858	88123484	1389	100	84.665	1176	0
rna-tia001237.1	12205	3	1376	CM028669.1	130552502	42105487	42104121	1388	100	84.726	1176	0
rna-tia001237.1	12205	3	1367	CM028669.1	130552502	7098684	7097314	1381	100	84.649	1169	0
rna-tia001237.1	12205	3	1376	CM028669.1	130552502	8016208	8017594	1402	100	84.593	1186	0
rna-tia001237.1	12205	3	1383	CM028669.1	130552502	22246075	22244703	1404	100	84.687	1189	0
rna-tia001237.1	12205	3	1375	CM028669.1	130552502	91466336	91464980	1379	100	84.699	1168	0
rna-tia001237.1	12205	5	1375	CM028669.1	130552502	112324897	112323527	1396	100	84.742	1183	0
rna-tia001237.1	12205	10071	11491	CM028669.1	130552502	15910171	15908750	1433	100	83.95	1203	0
rna-tia001237.1	12205	3	1373	CM028669.1	130552502	51241455	51242830	1391	100	84.615	1177	0
rna-tia001237.1	12205	3	1375	CM028669.1	130552502	107696424	107697785	1383	100	84.671	1171	0
rna-tia001237.1	12205	3	1375	CM028669.1	130552502	58685896	58684562	1381	100	84.938	1173	0
rna-tia001237.1	12205	3	1375	CM028669.1	130552502	116919812	116918435	1397	100	84.61	1182	0
rna-tia001237.1	12205	3	1375	CM028669.1	130552502	114140712	114139355	1380	100	84.638	1168	0
rna-tia001237.1	12205	3	1330	CM028669.1	130552502	122673602	122672278	1344	100	85.193	1145	0
rna-tia001237.1	12205	9914	11920	CM028669.1	130552502	84803206	84801208	2075	100	79.518	1650	0
rna-tia001237.1	12205	3	1369	CM028669.1	130552502	26532000	26533352	1374	100	84.643	1163	0
rna-tia001237.1	12205	3	1375	CM028669.1	130552502	90527900	90529271	1393	100	84.566	1178	0
rna-tia001237.1	12205	3	1376	CM028669.1	130552502	83062719	83064093	1391	100	84.472	1175	0
rna-tia001237.1	12205	9975	11842	CM028669.1	130552502	86304867	86306731	1913	100	80.136	1533	0
rna-tia001237.1	12205	8903	11105	CM028669.1	130552502	9922455	9924678	2289	100	78.331	1793	0
rna-tia001237.1	12205	5	1376	CM028669.1	130552502	109904848	109906198	1379	100	84.627	1167	0
rna-tia001237.1	12205	5	1375	CM028669.1	130552502	29827279	29825900	1387	100	84.355	1170	0
rna-tia001237.1	12205	10146	11615	CM028669.1	130552502	123327368	123325915	1489	100	83.479	1243	0
rna-tia001237.1	12205	3	1376	CM028669.1	130552502	103385017	103386385	1386	100	84.416	1170	0
rna-tia001237.1	12205	5	1378	CM028669.1	130552502	104480244	104478900	1388	100	84.726	1176	0
rna-tia001237.1	12205	3	1376	CM028669.1	130552502	129876608	129875229	1393	100	84.35	1175	0
rna-tia001237.1	12205	7	1380	CM028669.1	130552502	35016402	35017755	1386	100	84.56	1172	0
rna-tia001237.1	12205	3	1375	CM028669.1	130552502	47250466	47249107	1381	100	84.432	1166	0
rna-tia001237.1	12205	3	1376	CM028669.1	130552502	8491055	8492435	1404	100	84.402	1185	0
rna-tia001237.1	12205	3	1375	CM028669.1	130552502	110364395	110365756	1384	100	84.393	1168	0
rna-tia001237.1	12205	10538	12078	CM028669.1	130552502	21218039	21216497	1566	100	82.439	1291	0
rna-tia001237.1	12205	10367	11660	CM028669.1	130552502	73706876	73705596	1299	100	85.373	1109	0
rna-tia001237.1	12205	9998	11431	CM028669.1	130552502	11517433	11518841	1444	100	83.726	1209	0
rna-tia001237.1	12205	9954	11136	CM028669.1	130552502	22335615	22334437	1194	100	87.018	1039	0
rna-tia001237.1	12205	5	1375	CM028669.1	130552502	40672001	40673346	1377	100	84.459	1163	0
rna-tia001237.1	12205	7	1376	CM028669.1	130552502	15234617	15235990	1396	100	84.312	1177	0
rna-tia001237.1	12205	3	1376	CM028669.1	130552502	69328404	69327033	1387	100	84.138	1167	0
rna-tia001237.1	12205	3	1375	CM028669.1	130552502	8096904	8098269	1386	100	84.199	1167	0
rna-tia001237.1	12205	3	1375	CM028669.1	130552502	62489056	62487703	1385	100	84.332	1168	0
rna-tia001237.1	12205	3	1376	CM028669.1	130552502	86867714	86866344	1392	100	84.195	1172	0
rna-tia001237.1	12205	9334	10809	CM028669.1	130552502	122192147	122193623	1504	100	83.045	1249	0
rna-tia001237.1	12205	10054	11465	CM028669.1	130552502	126448490	126449891	1421	100	83.673	1189	0
rna-tia001237.1	12205	9944	11815	CM028669.1	130552502	10735805	10737686	1926	100	79.803	1537	0
rna-tia001237.1	12205	3	1375	CM028669.1	130552502	39259032	39260381	1390	100	84.388	1173	0
rna-tia001237.1	12205	43	1375	CM028669.1	130552502	126363193	126361877	1353	100	84.848	1148	0
rna-tia001237.1	12205	9872	11106	CM028669.1	130552502	7030303	7029064	1254	100	85.965	1078	0
rna-tia001237.1	12205	10140	11683	CM028669.1	130552502	104210743	104209233	1556	100	82.455	1283	0
rna-tia001237.1	12205	9	1375	CM028669.1	130552502	104359616	104358241	1397	100	84.18	1176	0
rna-tia001237.1	12205	7	1375	CM028669.1	130552502	119847474	119846114	1387	100	84.211	1168	0
rna-tia001237.1	12205	5	1375	CM028669.1	130552502	129763365	129762007	1388	100	84.222	1169	0
rna-tia001237.1	12205	3	1326	CM028669.1	130552502	41407414	41408709	1327	100	84.853	1126	0
rna-tia001237.1	12205	3	1375	CM028669.1	130552502	117103493	117104841	1382	100	84.226	1164	0
rna-tia001237.1	12205	9687	10802	CM028669.1	130552502	84110973	84109855	1123	100	87.801	986	0
rna-tia001237.1	12205	9986	11114	CM028669.1	130552502	85243206	85242072	1138	100	87.522	996	0
rna-tia001237.1	12205	6	1376	CM028669.1	130552502	1318172	1319519	1385	100	84.26	1167	0
rna-tia001237.1	12205	3	1375	CM028669.1	130552502	129700460	129699104	1388	100	84.15	1168	0
rna-tia001237.1	12205	3	1375	CM028669.1	130552502	182466	181099	1399	100	84.132	1177	0
rna-tia001237.1	12205	3	1307	CM028669.1	130552502	3285914	3284618	1320	100	84.924	1121	0
rna-tia001237.1	12205	3	1376	CM028669.1	130552502	12231496	12232853	1384	100	84.032	1163	0
rna-tia001237.1	12205	3	1377	CM028669.1	130552502	16537163	16535807	1387	100	84.066	1166	0
rna-tia001237.1	12205	10004	11264	CM028669.1	130552502	66293216	66294476	1265	100	85.296	1079	0
rna-tia001237.1	12205	3	1170	CM028669.1	130552502	79851982	79850814	1175	100	86.809	1020	0
rna-tia001237.1	12205	3	1369	CM028669.1	130552502	116882257	116883621	1389	100	84.089	1168	0
rna-tia001237.1	12205	3	1375	CM028669.1	130552502	125503721	125502381	1382	100	84.226	1164	0
rna-tia001237.1	12205	5	1363	CM028669.1	130552502	114763190	114764536	1372	100	84.184	1155	0
rna-tia001237.1	12205	3	1375	CM028669.1	130552502	29056611	29055269	1382	100	84.153	1163	0
rna-tia001237.1	12205	3	1375	CM028669.1	130552502	106999193	107000558	1379	100	83.829	1156	0
rna-tia001237.1	12205	3	1373	CM028669.1	130552502	110819479	110818102	1402	100	83.951	1177	0
rna-tia001237.1	12205	10151	11857	CM028669.1	130552502	81612324	81610601	1761	100	80.75	1422	0
rna-tia001237.1	12205	3	1334	CM028669.1	130552502	111304510	111305827	1344	100	84.449	1135	0
rna-tia001237.1	12205	9960	11255	CM028669.1	130552502	82353345	82354643	1306	100	84.686	1106	0
rna-tia001237.1	12205	10115	11660	CM028669.1	130552502	128577144	128578695	1577	100	81.991	1293	0
rna-tia001237.1	12205	3	1381	CM028669.1	130552502	15249418	15248067	1389	100	83.945	1166	0
rna-tia001237.1	12205	3	1381	CM028669.1	130552502	119416569	119417938	1393	100	83.776	1167	0
rna-tia001237.1	12205	7	1307	CM028669.1	130552502	119127387	119128681	1311	100	84.668	1110	0
rna-tia001237.1	12205	3	1375	CM028669.1	130552502	119601222	119599892	1379	100	84.119	1160	0
rna-tia001237.1	12205	8902	10584	CM028669.1	130552502	63059991	63058319	1708	100	80.796	1380	0
rna-tia001237.1	12205	3	1375	CM028669.1	130552502	106405135	106403807	1383	100	84.165	1164	0
rna-tia001237.1	12205	9962	11310	CM028669.1	130552502	120143138	120144491	1364	100	83.944	1145	0
rna-tia001237.1	12205	3	1376	CM028669.1	130552502	72405974	72407347	1388	100	83.646	1161	0
rna-tia001237.1	12205	5	1375	CM028669.1	130552502	9657442	9658822	1401	100	83.726	1173	0
rna-tia001237.1	12205	3	1218	CM028669.1	130552502	100304243	100305443	1226	100	85.971	1054	0
rna-tia001237.1	12205	9	1376	CM028669.1	130552502	103725409	103724049	1383	100	83.803	1159	0
rna-tia001237.1	12205	5	1375	CM028669.1	130552502	118448012	118446644	1399	100	83.846	1173	0
rna-tia001237.1	12205	3	1375	CM028669.1	130552502	120028924	120027545	1406	100	83.784	1178	0
rna-tia001237.1	12205	5	1375	CM028669.1	130552502	16804781	16806143	1383	100	83.659	1157	0
rna-tia001237.1	12205	3	1375	CM028669.1	130552502	128536197	128534831	1397	100	83.751	1170	0
rna-tia001237.1	12205	3	1375	CM028669.1	130552502	2762817	2761465	1386	100	83.766	1161	0
rna-tia001237.1	12205	3	1272	CM028669.1	130552502	80956712	80955431	1303	100	84.958	1107	0
rna-tia001237.1	12205	3	1327	CM028669.1	130552502	128408352	128407053	1330	100	84.361	1122	0
rna-tia001237.1	12205	100	1375	CM028669.1	130552502	20217416	20216160	1278	100	84.898	1085	0
rna-tia001237.1	12205	9913	11297	CM028669.1	130552502	42878590	42877192	1415	100	83.392	1180	0
rna-tia001237.1	12205	3	1322	CM028669.1	130552502	90524658	90523357	1331	100	84.373	1123	0
rna-tia001237.1	12205	5	1375	CM028669.1	130552502	120923792	120922452	1385	100	83.899	1162	0
rna-tia001237.1	12205	5	1373	CM028669.1	130552502	121225513	121224137	1392	100	83.549	1163	0
rna-tia001237.1	12205	10054	11432	CM028669.1	130552502	119638724	119640107	1401	100	83.44	1169	0
rna-tia001237.1	12205	9962	11137	CM028669.1	130552502	12614946	12616122	1187	100	86.184	1023	0
rna-tia001237.1	12205	3	1326	CM028669.1	130552502	63252953	63254268	1335	100	84.12	1123	0
rna-tia001237.1	12205	3	1375	CM028669.1	130552502	113219319	113217941	1404	100	83.547	1173	0
rna-tia001237.1	12205	3	1300	CM028669.1	130552502	128598445	128597148	1314	100	84.399	1109	0
rna-tia001237.1	12205	5	1375	CM028669.1	130552502	5359313	5357964	1382	100	83.647	1156	0
rna-tia001237.1	12205	3	1375	CM028669.1	130552502	20336246	20337623	1404	100	83.547	1173	0
rna-tia001237.1	12205	5	1375	CM028669.1	130552502	20905272	20903936	1379	100	83.756	1155	0
rna-tia001237.1	12205	4	1378	CM028669.1	130552502	32606591	32605219	1401	100	83.512	1170	0
rna-tia001237.1	12205	3	1375	CM028669.1	130552502	104371952	104370572	1396	100	83.381	1164	0
rna-tia001237.1	12205	3	1375	CM028669.1	130552502	37952859	37951499	1391	100	83.537	1162	0
rna-tia001237.1	12205	5	1346	CM028669.1	130552502	109635179	109636510	1359	100	83.885	1140	0
rna-tia001237.1	12205	3	1375	CM028669.1	130552502	14221459	14222824	1393	100	83.489	1163	0
rna-tia001237.1	12205	3	1373	CM028669.1	130552502	15648633	15647255	1400	100	83.429	1168	0
rna-tia001237.1	12205	5	1375	CM028669.1	130552502	59826180	59827533	1390	100	83.597	1162	0
rna-tia001237.1	12205	5	1375	CM028669.1	130552502	15392190	15390840	1381	100	83.49	1153	0
rna-tia001237.1	12205	3	1293	CM028669.1	130552502	10744318	10745585	1299	100	84.527	1098	0
rna-tia001237.1	12205	3	1375	CM028669.1	130552502	52436642	52435271	1402	100	83.452	1170	0
rna-tia001237.1	12205	3	1384	CM028669.1	130552502	5552723	5554106	1402	100	83.167	1166	0
rna-tia001237.1	12205	3	1334	CM028669.1	130552502	89812039	89810743	1338	100	84.081	1125	0
rna-tia001237.1	12205	3	1375	CM028669.1	130552502	1012473	1011118	1403	100	83.607	1173	0
rna-tia001237.1	12205	3	1375	CM028669.1	130552502	33244677	33243346	1383	100	83.659	1157	0
rna-tia001237.1	12205	3	1278	CM028669.1	130552502	107044714	107045974	1290	100	84.651	1092	0
rna-tia001237.1	12205	8	1376	CM028669.1	130552502	48026342	48027699	1390	100	83.453	1160	0
rna-tia001237.1	12205	3	1375	CM028669.1	130552502	89248779	89250138	1385	100	83.321	1154	0
rna-tia001237.1	12205	3	1376	CM028669.1	130552502	85587407	85588763	1387	100	83.345	1156	0
rna-tia001237.1	12205	3	1375	CM028669.1	130552502	124736682	124738030	1387	100	83.417	1157	0
rna-tia001237.1	12205	3	1330	CM028669.1	130552502	6779864	6778533	1356	100	83.776	1136	0
rna-tia001237.1	12205	3	1307	CM028669.1	130552502	35296071	35297395	1335	100	83.895	1120	0
rna-tia001237.1	12205	8903	9951	CM028669.1	130552502	16983760	16984811	1055	100	87.962	928	0
rna-tia001237.1	12205	3	1376	CM028669.1	130552502	33406534	33405156	1399	100	83.131	1163	0
rna-tia001237.1	12205	8894	9951	CM028669.1	130552502	57510381	57511445	1070	100	87.757	939	0
rna-tia001237.1	12205	3	1373	CM028669.1	130552502	40979061	40980428	1400	100	83.286	1166	0
rna-tia001237.1	12205	3	1375	CM028669.1	130552502	6758059	6759404	1380	100	83.261	1149	0
rna-tia001237.1	12205	4	1376	CM028669.1	130552502	35362495	35361127	1398	100	83.19	1163	0
rna-tia001237.1	12205	4	1375	CM028669.1	130552502	92680797	92682166	1401	100	83.226	1166	0
rna-tia001237.1	12205	8903	9898	CM028669.1	130552502	7023714	7024714	1009	100	88.999	898	0
rna-tia001237.1	12205	3	1329	CM028669.1	130552502	25367836	25369165	1356	100	83.702	1135	0
rna-tia001237.1	12205	3	1330	CM028669.1	130552502	43312305	43310977	1355	100	83.69	1134	0
rna-tia001237.1	12205	3	1326	CM028669.1	130552502	75989307	75987982	1340	100	83.582	1120	0
rna-tia001237.1	12205	3	1375	CM028669.1	130552502	13229194	13230540	1385	100	83.249	1153	0
rna-tia001237.1	12205	10006	11377	CM028669.1	130552502	47366828	47365470	1381	100	83.056	1147	0
rna-tia001237.1	12205	3	1376	CM028669.1	130552502	87555525	87556887	1392	100	83.118	1157	0
rna-tia001237.1	12205	3	1377	CM028669.1	130552502	92115707	92114310	1415	100	82.968	1174	0
rna-tia001237.1	12205	3	1334	CM028669.1	130552502	108462027	108463347	1358	100	83.726	1137	0
rna-tia001237.1	12205	43	1378	CM028669.1	130552502	112928502	112929842	1356	100	83.407	1131	0
rna-tia001237.1	12205	5	1375	CM028669.1	130552502	123728598	123727239	1382	100	83.068	1148	0
rna-tia001237.1	12205	55	1375	CM028669.1	130552502	26071590	26070286	1333	100	83.721	1116	0
rna-tia001237.1	12205	3	1375	CM028669.1	130552502	96112892	96114263	1402	100	83.096	1165	0
rna-tia001237.1	12205	9986	11105	CM028669.1	130552502	381846	382964	1125	100	86.4	972	0
rna-tia001237.1	12205	3	1375	CM028669.1	130552502	7195397	7196748	1397	100	83.25	1163	0
rna-tia001237.1	12205	3	1375	CM028669.1	130552502	26105361	26103999	1388	100	82.997	1152	0
rna-tia001237.1	12205	3	1375	CM028669.1	130552502	61394819	61393439	1405	100	82.989	1166	0
rna-tia001237.1	12205	43	1376	CM028669.1	130552502	125283148	125281818	1357	100	83.493	1133	0
rna-tia001237.1	12205	5	1327	CM028669.1	130552502	53133952	53132638	1340	100	83.582	1120	0
rna-tia001237.1	12205	43	1375	CM028669.1	130552502	80363240	80361917	1353	100	83.518	1130	0
rna-tia001237.1	12205	3	1307	CM028669.1	130552502	129717910	129719207	1321	100	83.8	1107	0
rna-tia001237.1	12205	3	1309	CM028669.1	130552502	129874192	129872897	1316	100	83.739	1102	0
rna-tia001237.1	12205	9998	11105	CM028669.1	130552502	4972596	4971489	1113	100	86.523	963	0
rna-tia001237.1	12205	3	1321	CM028669.1	130552502	15661656	15660340	1340	100	83.582	1120	0
rna-tia001237.1	12205	9912	11297	CM028669.1	130552502	24904580	24903181	1414	100	82.673	1169	0
rna-tia001237.1	12205	3	1376	CM028669.1	130552502	63819468	63818123	1391	100	83.178	1157	0
rna-tia001237.1	12205	10004	11202	CM028669.1	130552502	83828354	83827158	1205	100	85.062	1025	0
rna-tia001237.1	12205	8902	9951	CM028669.1	130552502	97554736	97553685	1062	100	87.665	931	0
rna-tia001237.1	12205	3	1273	CM028669.1	130552502	117973302	117972040	1277	100	84.103	1074	0
rna-tia001237.1	12205	5	1375	CM028669.1	130552502	17588823	17587453	1395	100	82.939	1157	0
rna-tia001237.1	12205	9912	11852	CM028669.1	130552502	32278848	32280813	2013	100	78.539	1581	0
rna-tia001237.1	12205	3	1318	CM028669.1	130552502	93867013	93865713	1329	100	83.672	1112	0
rna-tia001237.1	12205	8903	10055	CM028669.1	130552502	115668366	115667215	1167	100	85.861	1002	0
rna-tia001237.1	12205	9962	11454	CM028669.1	130552502	125096082	125094629	1508	100	81.963	1236	0
rna-tia001237.1	12205	3	1388	CM028669.1	130552502	17811182	17809810	1399	100	82.773	1158	0
rna-tia001237.1	12205	9998	11251	CM028669.1	130552502	42434861	42436100	1263	100	84.402	1066	0
rna-tia001237.1	12205	4	1376	CM028669.1	130552502	62544355	62542977	1405	100	82.918	1165	0
rna-tia001237.1	12205	3	1375	CM028669.1	130552502	72198118	72199472	1381	100	82.911	1145	0
rna-tia001237.1	12205	3	1375	CM028669.1	130552502	5059220	5057873	1385	100	83.032	1150	0
rna-tia001237.1	12205	8903	11105	CM028669.1	130552502	65608595	65610816	2287	100	77.307	1768	0
rna-tia001237.1	12205	3	1376	CM028669.1	130552502	6997702	6999082	1406	100	82.859	1165	0
rna-tia001237.1	12205	3	1375	CM028669.1	130552502	53010988	53012344	1396	100	83.023	1159	0
rna-tia001237.1	12205	5	1379	CM028669.1	130552502	64317247	64315904	1385	100	83.032	1150	0
rna-tia001237.1	12205	8902	9950	CM028669.1	130552502	65430069	65429018	1062	100	87.571	930	0
rna-tia001237.1	12205	5	1375	CM028669.1	130552502	123393212	123394577	1391	100	82.89	1153	0
rna-tia001237.1	12205	5	1375	CM028669.1	130552502	89054137	89055530	1422	100	82.911	1179	0
rna-tia001237.1	12205	5	1375	CM028669.1	130552502	129752801	129754176	1398	100	82.833	1158	0
rna-tia001237.1	12205	3	1373	CM028669.1	130552502	130418221	130416859	1395	100	82.939	1157	0
rna-tia001237.1	12205	3	1370	CM028669.1	130552502	20855957	20854594	1394	100	82.927	1156	0
rna-tia001237.1	12205	9963	11199	CM028669.1	130552502	62382545	62381309	1251	100	84.412	1056	0
rna-tia001237.1	12205	3	1375	CM028669.1	130552502	125954456	125953085	1400	100	82.857	1160	0
rna-tia001237.1	12205	3	1376	CM028669.1	130552502	18733508	18732177	1383	100	83.08	1149	0
rna-tia001237.1	12205	5	1325	CM028669.1	130552502	44410989	44412289	1335	100	83.521	1115	0
rna-tia001237.1	12205	3	1330	CM028669.1	130552502	48497639	48496303	1358	100	83.284	1131	0
rna-tia001237.1	12205	7	1375	CM028669.1	130552502	71711413	71712761	1383	100	82.936	1147	0
rna-tia001237.1	12205	10151	11843	CM028669.1	130552502	91712245	91713971	1757	100	79.909	1404	0
rna-tia001237.1	12205	3	1375	CM028669.1	130552502	26115285	26113924	1395	100	82.867	1156	0
rna-tia001237.1	12205	50	1375	CM028669.1	130552502	55806245	55804934	1342	100	83.383	1119	0
rna-tia001237.1	12205	3	1375	CM028669.1	130552502	58798507	58797152	1387	100	82.841	1149	0
rna-tia001237.1	12205	3	1375	CM028669.1	130552502	6008232	6006868	1394	100	82.783	1154	0
rna-tia001237.1	12205	5	1326	CM028669.1	130552502	22302079	22300765	1338	100	83.333	1115	0
rna-tia001237.1	12205	3	1375	CM028669.1	130552502	50201250	50199876	1407	100	82.8	1165	0
rna-tia001237.1	12205	3	1375	CM028669.1	130552502	8379413	8380792	1414	100	82.815	1171	0
rna-tia001237.1	12205	3	1376	CM028669.1	130552502	97261324	97262707	1409	100	82.683	1165	0
rna-tia001237.1	12205	6	1375	CM028669.1	130552502	112771280	112769922	1386	100	82.756	1147	0
rna-tia001237.1	12205	5	1376	CM028669.1	130552502	126815583	126816939	1392	100	82.83	1153	0
rna-tia001237.1	12205	9872	11199	CM028669.1	130552502	6988599	6989943	1362	100	83.113	1132	0
rna-tia001237.1	12205	3	1369	CM028669.1	130552502	71959284	71957932	1383	100	82.791	1145	0
rna-tia001237.1	12205	5	1378	CM028669.1	130552502	121491465	121490102	1405	100	82.847	1164	0
rna-tia001237.1	12205	8903	10394	CM028669.1	130552502	128721227	128719741	1521	100	81.525	1240	0
rna-tia001237.1	12205	3	1378	CM028669.1	130552502	17978993	17977603	1405	100	82.491	1159	0
rna-tia001237.1	12205	3	1376	CM028669.1	130552502	42881274	42879924	1391	100	82.818	1152	0
rna-tia001237.1	12205	5	1334	CM028669.1	130552502	61901256	61899947	1343	100	83.246	1118	0
rna-tia001237.1	12205	3	1330	CM028669.1	130552502	67554793	67556128	1356	100	83.112	1127	0
rna-tia001237.1	12205	3	1330	CM028669.1	130552502	108006897	108008227	1359	100	83.223	1131	0
rna-tia001237.1	12205	3	1375	CM028669.1	130552502	125074900	125076256	1387	100	82.696	1147	0
rna-tia001237.1	12205	3	1375	CM028669.1	130552502	17739555	17738178	1400	100	82.571	1156	0
rna-tia001237.1	12205	92	1326	CM028669.1	130552502	117260427	117261660	1251	100	84.253	1054	0
rna-tia001237.1	12205	9962	11218	CM028669.1	130552502	5594712	5595962	1267	100	83.899	1063	0
rna-tia001237.1	12205	67	1375	CM028669.1	130552502	50889167	50890455	1322	100	83.434	1103	0
rna-tia001237.1	12205	9872	11104	CM028669.1	130552502	127231875	127233107	1249	100	84.227	1052	0
rna-tia001237.1	12205	3	1376	CM028669.1	130552502	129040087	129038726	1392	100	82.615	1150	0
rna-tia001237.1	12205	10166	11615	CM028669.1	130552502	41712904	41711447	1481	100	81.702	1210	0
rna-tia001237.1	12205	6	1375	CM028669.1	130552502	85204750	85206083	1385	100	82.888	1148	0
rna-tia001237.1	12205	67	1375	CM028669.1	130552502	103565502	103566789	1320	100	83.409	1101	0
rna-tia001237.1	12205	8905	10056	CM028669.1	130552502	123160915	123162070	1172	100	85.41	1001	0
rna-tia001237.1	12205	3	1378	CM028669.1	130552502	125191068	125192424	1395	100	82.652	1153	0
rna-tia001237.1	12205	3	1375	CM028669.1	130552502	26466661	26465292	1389	100	82.433	1145	0
rna-tia001237.1	12205	10140	11865	CM028669.1	130552502	44230930	44229213	1772	100	79.628	1411	0
rna-tia001237.1	12205	5	1380	CM028669.1	130552502	58510236	58511589	1393	100	82.627	1151	0
rna-tia001237.1	12205	3	1334	CM028669.1	130552502	74984124	74985443	1348	100	83.012	1119	0
rna-tia001237.1	12205	3	1375	CM028669.1	130552502	58113046	58111680	1403	100	82.609	1159	0
rna-tia001237.1	12205	9872	11105	CM028669.1	130552502	33589016	33590250	1250	100	84.08	1051	0
rna-tia001237.1	12205	8903	10055	CM028669.1	130552502	42541036	42539886	1172	100	85.324	1000	0
rna-tia001237.1	12205	75	1365	CM028669.1	130552502	43849756	43848491	1303	100	83.576	1089	0
rna-tia001237.1	12205	9986	11105	CM028669.1	130552502	65429012	65427895	1124	100	85.676	963	0
rna-tia001237.1	12205	10198	11760	CM028669.1	130552502	83911438	83913037	1617	100	80.519	1302	0
rna-tia001237.1	12205	4	1375	CM028669.1	130552502	92984770	92986139	1398	100	82.475	1153	0
rna-tia001237.1	12205	10077	11396	CM028669.1	130552502	123386602	123385277	1340	100	82.91	1111	0
rna-tia001237.1	12205	67	1375	CM028669.1	130552502	26654122	26655425	1338	100	83.259	1114	0
rna-tia001237.1	12205	5	1375	CM028669.1	130552502	34927655	34929033	1391	100	82.243	1144	0
rna-tia001237.1	12205	3	1375	CM028669.1	130552502	59270061	59271426	1400	100	82.5	1155	0
rna-tia001237.1	12205	3	1328	CM028669.1	130552502	118368292	118369613	1346	100	82.912	1116	0
rna-tia001237.1	12205	3	1375	CM028669.1	130552502	7922534	7921183	1389	100	82.505	1146	0
rna-tia001237.1	12205	3	1248	CM028669.1	130552502	19294494	19295738	1272	100	83.962	1068	0
rna-tia001237.1	12205	10054	11246	CM028669.1	130552502	65038195	65037001	1201	100	84.43	1014	0
rna-tia001237.1	12205	5	1375	CM028669.1	130552502	69562006	69560671	1377	100	82.571	1137	0
rna-tia001237.1	12205	4	1334	CM028669.1	130552502	65184279	65185585	1359	100	83.149	1130	0
rna-tia001237.1	12205	3	1375	CM028669.1	130552502	127066718	127065345	1401	100	82.37	1154	0
rna-tia001237.1	12205	5	1375	CM028669.1	130552502	9458366	9457006	1384	100	82.298	1139	0
rna-tia001237.1	12205	5	1375	CM028669.1	130552502	25386866	25385512	1388	100	82.421	1144	0
rna-tia001237.1	12205	9912	10863	CM028669.1	130552502	39342346	39343291	956	100	88.912	850	0
rna-tia001237.1	12205	9994	11105	CM028669.1	130552502	60281232	60280122	1120	100	85.714	960	0
rna-tia001237.1	12205	3	1376	CM028669.1	130552502	92108934	92110285	1381	100	82.332	1137	0
rna-tia001237.1	12205	9998	11105	CM028669.1	130552502	112994010	112995118	1117	100	85.765	958	0
rna-tia001237.1	12205	8901	9949	CM028669.1	130552502	120425072	120424025	1060	100	86.887	921	0
rna-tia001237.1	12205	5	1395	CM028669.1	130552502	103466947	103465572	1410	100	82.199	1159	0
rna-tia001237.1	12205	3	1330	CM028669.1	130552502	63055069	63053742	1353	100	82.779	1120	0
rna-tia001237.1	12205	5	1318	CM028669.1	130552502	83737801	83739094	1329	100	83.07	1104	0
rna-tia001237.1	12205	3	1375	CM028669.1	130552502	95697810	95699189	1404	100	82.265	1155	0
rna-tia001237.1	12205	3	1330	CM028669.1	130552502	107419377	107420711	1355	100	82.731	1121	0
rna-tia001237.1	12205	3	1375	CM028669.1	130552502	109341274	109342652	1404	100	82.265	1155	0
rna-tia001237.1	12205	3	1263	CM028669.1	130552502	130294707	130293445	1287	100	83.605	1076	0
rna-tia001237.1	12205	9912	11291	CM028669.1	130552502	24394010	24392619	1408	100	82.031	1155	0
rna-tia001237.1	12205	3	1375	CM028669.1	130552502	82944813	82946169	1387	100	82.264	1141	0
rna-tia001237.1	12205	3	1375	CM028669.1	130552502	109772111	109773473	1400	100	82.357	1153	0
rna-tia001237.1	12205	3	1326	CM028669.1	130552502	10393327	10394652	1347	100	82.702	1114	0
rna-tia001237.1	12205	8905	9899	CM028669.1	130552502	38490187	38489186	1007	100	87.686	883	0
rna-tia001237.1	12205	8903	9949	CM028669.1	130552502	60282297	60281247	1058	100	86.673	917	0
rna-tia001237.1	12205	9912	10872	CM028669.1	130552502	64579126	64578170	965	100	88.497	854	0
rna-tia001237.1	12205	9991	11114	CM028669.1	130552502	112605635	112604511	1129	100	85.297	963	0
rna-tia001237.1	12205	3	1395	CM028669.1	130552502	118823530	118822147	1414	100	82.037	1160	0
rna-tia001237.1	12205	10002	11104	CM028669.1	130552502	59695749	59696843	1111	100	85.779	953	0
rna-tia001237.1	12205	3	1375	CM028669.1	130552502	108076999	108078362	1396	100	82.235	1148	0
rna-tia001237.1	12205	5	1372	CM028669.1	130552502	112780438	112781793	1380	100	82.174	1134	0
rna-tia001237.1	12205	5	1375	CM028669.1	130552502	128529332	128527985	1391	100	82.387	1146	0
rna-tia001237.1	12205	55	1329	CM028669.1	130552502	73463353	73462086	1289	100	83.243	1073	0
rna-tia001237.1	12205	5	1376	CM028669.1	130552502	33231942	33233295	1386	100	82.179	1139	0
rna-tia001237.1	12205	3	1375	CM028669.1	130552502	35011997	35013368	1401	100	82.156	1151	0
rna-tia001237.1	12205	3	1330	CM028669.1	130552502	59427020	59428358	1368	100	82.675	1131	0
rna-tia001237.1	12205	3	1375	CM028669.1	130552502	81563621	81564961	1388	100	82.349	1143	0
rna-tia001237.1	12205	3	1375	CM028669.1	130552502	118595866	118597219	1392	100	82.256	1145	0
rna-tia001237.1	12205	5	1375	CM028669.1	130552502	15453754	15452396	1390	100	82.158	1142	0
rna-tia001237.1	12205	10151	11977	CM028669.1	130552502	16477951	16479819	1912	100	78.609	1503	0
rna-tia001237.1	12205	43	1375	CM028669.1	130552502	29307679	29306372	1349	100	82.728	1116	0
rna-tia001237.1	12205	10151	11510	CM028669.1	130552502	39208205	39209562	1387	100	82.264	1141	0
rna-tia001237.1	12205	3	1375	CM028669.1	130552502	59274311	59275685	1407	100	82.161	1156	0
rna-tia001237.1	12205	268	1375	CM028669.1	130552502	124099776	124098677	1114	100	85.548	953	0
rna-tia001237.1	12205	5	1375	CM028669.1	130552502	4132896	4131563	1386	100	82.395	1142	0
rna-tia001237.1	12205	8903	10496	CM028669.1	130552502	20192911	20191328	1633	100	80.22	1310	0
rna-tia001237.1	12205	8898	10051	CM028669.1	130552502	39341284	39342432	1171	100	84.885	994	0
rna-tia001237.1	12205	43	1307	CM028669.1	130552502	115726957	115728192	1277	100	83.555	1067	0
rna-tia001237.1	12205	5	1376	CM028669.1	130552502	119291550	119290207	1388	100	82.277	1142	0
rna-tia001237.1	12205	3	1330	CM028669.1	130552502	29669304	29670635	1348	100	82.418	1111	0
rna-tia001237.1	12205	9908	11857	CM028669.1	130552502	47960242	47958323	1996	100	78.006	1557	0
rna-tia001237.1	12205	3	1375	CM028669.1	130552502	48837715	48836352	1399	100	82.13	1149	0
rna-tia001237.1	12205	5	1358	CM028669.1	130552502	93319382	93320709	1368	100	82.383	1127	0
rna-tia001237.1	12205	3	1358	CM028669.1	130552502	3050122	3048775	1375	100	82.182	1130	0
rna-tia001237.1	12205	5	1376	CM028669.1	130552502	15434960	15433599	1390	100	82.014	1140	0
rna-tia001237.1	12205	10580	12088	CM028669.1	130552502	63053707	63052230	1533	100	80.952	1241	0
rna-tia001237.1	12205	3	1379	CM028669.1	130552502	67914188	67915545	1395	100	82.079	1145	0
rna-tia001237.1	12205	3	1379	CM028669.1	130552502	117720425	117721817	1417	100	81.934	1161	0
rna-tia001237.1	12205	5	1375	CM028669.1	130552502	119541336	119542692	1388	100	82.061	1139	0
rna-tia001237.1	12205	99	1375	CM028669.1	130552502	41705566	41706811	1289	100	83.32	1074	0
rna-tia001237.1	12205	5	1377	CM028669.1	130552502	54913540	54914910	1402	100	82.026	1150	0
rna-tia001237.1	12205	5	1310	CM028669.1	130552502	79115452	79114159	1321	100	82.74	1093	0
rna-tia001237.1	12205	351	1379	CM028669.1	130552502	43007519	43008541	1031	100	86.712	894	0
rna-tia001237.1	12205	7	1325	CM028669.1	130552502	89624506	89625803	1336	100	82.71	1105	0
rna-tia001237.1	12205	5	1375	CM028669.1	130552502	121482016	121480669	1388	100	82.133	1140	0
rna-tia001237.1	12205	5	1369	CM028669.1	130552502	130256087	130257440	1383	100	82.068	1135	0
rna-tia001237.1	12205	5	1377	CM028669.1	130552502	43041544	43042904	1390	100	81.942	1139	0
rna-tia001237.1	12205	3	1375	CM028669.1	130552502	48747912	48746515	1433	100	82.066	1176	0
rna-tia001237.1	12205	3	1375	CM028669.1	130552502	81572202	81573562	1391	100	81.955	1140	0
rna-tia001237.1	12205	43	1376	CM028669.1	130552502	86379348	86380668	1356	100	82.448	1118	0
rna-tia001237.1	12205	3	1328	CM028669.1	130552502	127406692	127408007	1352	100	82.544	1116	0
rna-tia001237.1	12205	3	1375	CM028669.1	130552502	126872846	126871520	1385	100	82.238	1139	0
rna-tia001237.1	12205	10875	12205	CM028669.1	130552502	129929527	129928212	1340	100	82.313	1103	0
rna-tia001237.1	12205	50	1326	CM028669.1	130552502	15547104	15545846	1288	100	82.997	1069	0
rna-tia001237.1	12205	5	1375	CM028669.1	130552502	44542644	44541282	1389	100	81.857	1137	0
rna-tia001237.1	12205	3	1330	CM028669.1	130552502	90947613	90946268	1368	100	82.31	1126	0
rna-tia001237.1	12205	9912	11104	CM028669.1	130552502	104805790	104804586	1224	100	83.987	1028	0
rna-tia001237.1	12205	3	1093	CM028669.1	130552502	7059391	7058303	1102	100	85.481	942	0
rna-tia001237.1	12205	43	1299	CM028669.1	130552502	42244252	42245499	1272	100	83.176	1058	0
rna-tia001237.1	12205	43	1340	CM028669.1	130552502	43028423	43027151	1308	100	82.798	1083	0
rna-tia001237.1	12205	8903	9949	CM028669.1	130552502	72238	73284	1060	100	86.226	914	0
rna-tia001237.1	12205	5	1375	CM028669.1	130552502	1538641	1539987	1390	100	82.014	1140	0
rna-tia001237.1	12205	5	1375	CM028669.1	130552502	6866110	6864757	1382	100	81.838	1131	0
rna-tia001237.1	12205	43	1375	CM028669.1	130552502	122627178	122628490	1345	100	82.305	1107	0
rna-tia001237.1	12205	43	1323	CM028669.1	130552502	127649948	127651222	1303	100	82.886	1080	0
rna-tia001237.1	12205	43	1375	CM028669.1	130552502	43769757	43771068	1346	100	82.318	1108	0
rna-tia001237.1	12205	46	1375	CM028669.1	130552502	114867097	114868404	1346	100	82.392	1109	0
rna-tia001237.1	12205	43	1375	CM028669.1	130552502	120707802	120706474	1357	100	82.24	1116	0
rna-tia001237.1	12205	8903	9949	CM028669.1	130552502	4973736	4972687	1060	100	86.132	913	0
rna-tia001237.1	12205	9912	11104	CM028669.1	130552502	75473149	75471982	1203	100	84.123	1012	0
rna-tia001237.1	12205	5	1375	CM028669.1	130552502	78788782	78790131	1393	100	81.981	1142	0
rna-tia001237.1	12205	23	1375	CM028669.1	130552502	129396555	129395248	1363	100	82.318	1122	0
rna-tia001237.1	12205	11350	12205	CM028669.1	130552502	35831445	35832311	870	100	90.23	785	0
rna-tia001237.1	12205	5	1375	CM028669.1	130552502	88685086	88683734	1386	100	81.818	1134	0
rna-tia001237.1	12205	8901	9951	CM028669.1	130552502	111736121	111737169	1060	100	86.038	912	0
rna-tia001237.1	12205	10054	11105	CM028669.1	130552502	64895193	64896244	1057	100	85.904	908	0
rna-tia001237.1	12205	43	1327	CM028669.1	130552502	41010840	41009562	1306	100	82.695	1080	0
rna-tia001237.1	12205	8903	9949	CM028669.1	130552502	89928917	89929966	1062	100	86.064	914	0
rna-tia001237.1	12205	43	1314	CM028669.1	130552502	105420757	105419496	1284	100	82.788	1063	0
rna-tia001237.1	12205	3	1376	CM028669.1	130552502	120033862	120032504	1405	100	81.922	1151	0
rna-tia001237.1	12205	67	1369	CM028669.1	130552502	123700618	123701914	1323	100	82.464	1091	0
rna-tia001237.1	12205	43	1375	CM028669.1	130552502	55790296	55788984	1348	100	82.196	1108	0
rna-tia001237.1	12205	3	1330	CM028669.1	130552502	121754950	121753627	1354	100	82.201	1113	0
rna-tia001237.1	12205	8903	10055	CM028669.1	130552502	22336772	22335617	1173	100	84.314	989	0
rna-tia001237.1	12205	43	1304	CM028669.1	130552502	64925375	64924114	1276	100	82.759	1056	0
rna-tia001237.1	12205	43	1375	CM028669.1	130552502	117409584	117410888	1347	100	82.257	1108	0
rna-tia001237.1	12205	3	1375	CM028669.1	130552502	30460874	30459527	1390	100	81.799	1137	0
rna-tia001237.1	12205	9962	11105	CM028669.1	130552502	112908635	112909778	1154	100	84.315	973	0
rna-tia001237.1	12205	5	1375	CM028669.1	130552502	88596871	88595519	1390	100	81.727	1136	0
rna-tia001237.1	12205	3	1317	CM028669.1	130552502	70199319	70198009	1344	100	82.292	1106	0
rna-tia001237.1	12205	5	1375	CM028669.1	130552502	72947437	72946070	1394	100	81.564	1137	0
rna-tia001237.1	12205	10331	11813	CM028669.1	130552502	83900416	83901929	1536	100	80.469	1236	0
rna-tia001237.1	12205	3	1334	CM028669.1	130552502	94128857	94127524	1374	100	82.169	1129	0
rna-tia001237.1	12205	5	1376	CM028669.1	130552502	121021584	121020243	1387	100	81.759	1134	0
rna-tia001237.1	12205	49	1375	CM028669.1	130552502	35942435	35943742	1341	100	82.103	1101	0
rna-tia001237.1	12205	5	1375	CM028669.1	130552502	75217641	75219006	1391	100	81.524	1134	0
rna-tia001237.1	12205	5	1326	CM028669.1	130552502	18568242	18569534	1330	100	82.18	1093	0
rna-tia001237.1	12205	10572	11866	CM028669.1	130552502	5724699	5725980	1305	100	82.299	1074	0
rna-tia001237.1	12205	5	1318	CM028669.1	130552502	74479761	74478464	1326	100	82.127	1089	0
rna-tia001237.1	12205	5	1358	CM028669.1	130552502	124136983	124138324	1370	100	81.679	1119	0
rna-tia001237.1	12205	67	1379	CM028669.1	130552502	17107023	17105744	1328	100	82.38	1094	0
rna-tia001237.1	12205	9919	11852	CM028669.1	130552502	47939362	47937414	2003	100	77.584	1554	0
rna-tia001237.1	12205	5	1373	CM028669.1	130552502	91626280	91624925	1383	100	81.49	1127	0
rna-tia001237.1	12205	8902	10405	CM028669.1	130552502	99186567	99188062	1545	100	80.453	1243	0
rna-tia001237.1	12205	3	1375	CM028669.1	130552502	128256213	128254846	1398	100	81.474	1139	0
rna-tia001237.1	12205	8902	10054	CM028669.1	130552502	48732820	48731662	1178	100	84.041	990	0
rna-tia001237.1	12205	10075	11157	CM028669.1	130552502	60611696	60610617	1090	100	85.046	927	0
rna-tia001237.1	12205	8902	10054	CM028669.1	130552502	93443725	93442566	1169	100	83.918	981	0
rna-tia001237.1	12205	167	1375	CM028669.1	130552502	112473553	112472349	1227	100	83.293	1022	0
rna-tia001237.1	12205	8903	9906	CM028669.1	130552502	127230862	127231863	1014	100	86.489	877	0
rna-tia001237.1	12205	156	1375	CM028669.1	130552502	64329035	64327826	1233	100	83.131	1025	0
rna-tia001237.1	12205	43	1375	CM028669.1	130552502	117624745	117623426	1360	100	81.985	1115	0
rna-tia001237.1	12205	43	1375	CM028669.1	130552502	124848513	124847213	1349	100	82.061	1107	0
rna-tia001237.1	12205	8903	9946	CM028669.1	130552502	59317109	59318156	1057	100	85.62	905	0
rna-tia001237.1	12205	3	1303	CM028669.1	130552502	82258497	82257221	1317	100	82.308	1084	0
rna-tia001237.1	12205	10151	11623	CM028669.1	130552502	82916003	82914532	1503	100	80.439	1209	0
rna-tia001237.1	12205	5	1375	CM028669.1	130552502	75300346	75299027	1384	100	81.792	1132	0
rna-tia001237.1	12205	11094	12202	CM028669.1	130552502	85241766	85240647	1126	100	84.458	951	0
rna-tia001237.1	12205	9912	11104	CM028669.1	130552502	29133567	29134768	1225	100	83.429	1022	0
rna-tia001237.1	12205	55	1375	CM028669.1	130552502	58242672	58243984	1338	100	81.839	1095	0
rna-tia001237.1	12205	5	1379	CM028669.1	130552502	20891232	20889891	1396	100	81.59	1139	0
rna-tia001237.1	12205	10075	11114	CM028669.1	130552502	45995120	45994082	1047	100	85.578	896	0
rna-tia001237.1	12205	8903	9953	CM028669.1	130552502	59694575	59695620	1059	100	85.458	905	0
rna-tia001237.1	12205	10151	11693	CM028669.1	130552502	59123578	59122038	1582	100	79.836	1263	0
rna-tia001237.1	12205	10075	11080	CM028669.1	130552502	64045409	64044405	1010	100	86.139	870	0
rna-tia001237.1	12205	5	1376	CM028669.1	130552502	98720498	98719129	1392	100	81.178	1130	0
rna-tia001237.1	12205	3	831	CM028669.1	130552502	51788098	51787273	832	100	90.264	751	0
rna-tia001237.1	12205	9912	11091	CM028669.1	130552502	87516964	87518151	1213	100	83.512	1013	0
rna-tia001237.1	12205	5	1373	CM028669.1	130552502	116493686	116492328	1389	100	81.281	1129	0
rna-tia001237.1	12205	3	1293	CM028669.1	130552502	118885648	118884362	1320	100	82.197	1085	0
rna-tia001237.1	12205	8902	9898	CM028669.1	130552502	7031319	7030322	1010	100	86.337	872	0
rna-tia001237.1	12205	5	1375	CM028669.1	130552502	47848583	47847255	1381	100	81.463	1125	0
rna-tia001237.1	12205	10720	12078	CM028669.1	130552502	114907784	114906434	1376	100	81.25	1118	0
rna-tia001237.1	12205	8903	10056	CM028669.1	130552502	117956212	117957354	1175	100	83.915	986	0
rna-tia001237.1	12205	3	1375	CM028669.1	130552502	118805226	118803878	1392	100	81.322	1132	0
rna-tia001237.1	12205	10851	12130	CM028669.1	130552502	53442224	53443507	1307	100	82.096	1073	0
rna-tia001237.1	12205	43	1175	CM028669.1	130552502	58679915	58678797	1148	100	84.146	966	0
rna-tia001237.1	12205	8896	9936	CM028669.1	130552502	64180668	64181704	1050	100	85.429	897	0
rna-tia001237.1	12205	3	1375	CM028669.1	130552502	9679678	9678316	1395	100	81.147	1132	0
rna-tia001237.1	12205	3	1375	CM028669.1	130552502	60306466	60307840	1395	100	81.004	1130	0
rna-tia001237.1	12205	10166	11677	CM028669.1	130552502	23199174	23200672	1533	100	79.843	1224	0
rna-tia001237.1	12205	8903	9949	CM028669.1	130552502	66391675	66392719	1063	100	85.325	907	0
rna-tia001237.1	12205	283	1375	CM028669.1	130552502	55219451	55218364	1104	100	84.511	933	0
rna-tia001237.1	12205	5	1375	CM028669.1	130552502	86123109	86124481	1404	100	81.125	1139	0
rna-tia001237.1	12205	9912	11104	CM028669.1	130552502	86686355	86687557	1229	100	83.157	1022	0
rna-tia001237.1	12205	9729	11104	CM028669.1	130552502	110064300	110062926	1417	100	81.228	1151	0
rna-tia001237.1	12205	5	1318	CM028669.1	130552502	30726806	30725510	1326	100	81.674	1083	0
rna-tia001237.1	12205	3	1379	CM028669.1	130552502	67217993	67219351	1407	100	81.237	1143	0
rna-tia001237.1	12205	43	1376	CM028669.1	130552502	77015298	77016597	1353	100	81.744	1106	0
rna-tia001237.1	12205	9998	11104	CM028669.1	130552502	54841109	54840010	1115	100	84.215	939	0
rna-tia001237.1	12205	9381	11104	CM028669.1	130552502	58534971	58533266	1773	100	78.567	1393	0
rna-tia001237.1	12205	43	1326	CM028669.1	130552502	71835698	71836968	1304	100	82.055	1070	0
rna-tia001237.1	12205	8903	9949	CM028669.1	130552502	90810477	90809438	1056	100	85.227	900	0
rna-tia001237.1	12205	5	1378	CM028669.1	130552502	116013549	116014932	1414	100	81.047	1146	0
rna-tia001237.1	12205	5	1375	CM028669.1	130552502	83044774	83046104	1385	100	81.3	1126	0
rna-tia001237.1	12205	9912	11104	CM028669.1	130552502	106875379	106874176	1225	100	83.02	1017	0
rna-tia001237.1	12205	8901	9949	CM028669.1	130552502	26868598	26867553	1058	100	85.066	900	0
rna-tia001237.1	12205	67	1317	CM028669.1	130552502	37715479	37714258	1261	100	82.474	1040	0
rna-tia001237.1	12205	3	1123	CM028669.1	130552502	44293882	44292777	1125	100	84	945	0
rna-tia001237.1	12205	43	1375	CM028669.1	130552502	96631997	96630684	1349	100	81.468	1099	0
rna-tia001237.1	12205	8902	10055	CM028669.1	130552502	127411143	127409988	1176	100	83.503	982	0
rna-tia001237.1	12205	9803	11104	CM028669.1	130552502	24684376	24683077	1331	100	81.743	1088	0
rna-tia001237.1	12205	40	1376	CM028669.1	130552502	38869466	38868148	1356	100	81.416	1104	0
rna-tia001237.1	12205	11088	12205	CM028669.1	130552502	29790603	29791724	1135	100	83.877	952	0
rna-tia001237.1	12205	8903	9949	CM028669.1	130552502	68164542	68165584	1055	100	85.024	897	0
rna-tia001237.1	12205	8903	11114	CM028669.1	130552502	75378405	75376224	2286	100	76.29	1744	0
rna-tia001237.1	12205	9912	11104	CM028669.1	130552502	124681908	124680711	1227	100	83.048	1019	0
rna-tia001237.1	12205	10151	11105	CM028669.1	130552502	52323292	52322340	964	100	86.722	836	0
rna-tia001237.1	12205	5	1257	CM028669.1	130552502	81542314	81541068	1271	100	82.14	1044	0
rna-tia001237.1	12205	67	1375	CM028669.1	130552502	3304279	3305551	1321	100	81.756	1080	0
rna-tia001237.1	12205	3	1375	CM028669.1	130552502	3394580	3395897	1383	100	81.273	1124	0
rna-tia001237.1	12205	91	1373	CM028669.1	130552502	67604926	67606195	1295	100	81.776	1059	0
rna-tia001237.1	12205	9912	11104	CM028669.1	130552502	73960665	73961867	1226	100	82.871	1016	0
rna-tia001237.1	12205	8913	9859	CM028669.1	130552502	33588009	33588955	960	100	86.771	833	0
rna-tia001237.1	12205	9912	11104	CM028669.1	130552502	87509041	87510239	1226	100	82.871	1016	0
rna-tia001237.1	12205	55	1327	CM028669.1	130552502	87955740	87954484	1288	100	81.91	1055	0
rna-tia001237.1	12205	8902	9869	CM028669.1	130552502	127323289	127322316	981	100	86.239	846	0
rna-tia001237.1	12205	9934	11104	CM028669.1	130552502	21528910	21530069	1183	100	83.094	983	0
rna-tia001237.1	12205	8903	9949	CM028669.1	130552502	23492574	23491526	1061	100	84.826	900	0
rna-tia001237.1	12205	8903	9949	CM028669.1	130552502	61683581	61682539	1056	100	84.848	896	0
rna-tia001237.1	12205	8903	9949	CM028669.1	130552502	83831241	83832283	1061	100	84.92	901	0
rna-tia001237.1	12205	9967	11104	CM028669.1	130552502	110446624	110447767	1163	100	83.491	971	0
rna-tia001237.1	12205	5	1395	CM028669.1	130552502	9548613	9547233	1411	100	80.581	1137	0
rna-tia001237.1	12205	8905	10055	CM028669.1	130552502	43857226	43856070	1176	100	83.248	979	0
rna-tia001237.1	12205	9912	11104	CM028669.1	130552502	62847886	62846688	1226	100	82.79	1015	0
rna-tia001237.1	12205	9912	11104	CM028669.1	130552502	71187819	71189016	1227	100	82.804	1016	0
rna-tia001237.1	12205	8903	10055	CM028669.1	130552502	32216374	32215223	1175	100	83.234	978	0
rna-tia001237.1	12205	43	1262	CM028669.1	130552502	53795262	53794060	1232	100	82.386	1015	0
rna-tia001237.1	12205	10054	11037	CM028669.1	130552502	85256125	85255140	991	100	85.671	849	0
rna-tia001237.1	12205	5	1373	CM028669.1	130552502	123012456	123011093	1382	100	80.535	1113	0
rna-tia001237.1	12205	8902	10055	CM028669.1	130552502	35857295	35858451	1178	100	83.107	979	0
rna-tia001237.1	12205	10023	10993	CM028669.1	130552502	68165702	68166662	975	100	86.051	839	0
rna-tia001237.1	12205	3	1180	CM028669.1	130552502	125558574	125559760	1201	100	82.681	993	0
rna-tia001237.1	12205	404	1375	CM028669.1	130552502	56437684	56438659	987	100	85.917	848	0
rna-tia001237.1	12205	8903	10051	CM028669.1	130552502	124293771	124294930	1177	100	83.093	978	0
rna-tia001237.1	12205	3	1375	CM028669.1	130552502	71826009	71824656	1393	100	80.689	1124	0
rna-tia001237.1	12205	43	1375	CM028669.1	130552502	93827564	93826243	1356	100	81.047	1099	0
rna-tia001237.1	12205	8902	9946	CM028669.1	130552502	10431342	10432391	1058	100	84.499	894	0
rna-tia001237.1	12205	9912	11104	CM028669.1	130552502	24430610	24431816	1230	100	82.52	1015	0
rna-tia001237.1	12205	9912	11104	CM028669.1	130552502	129939473	129938272	1228	100	82.573	1014	0
rna-tia001237.1	12205	120	1379	CM028669.1	130552502	10764879	10766101	1270	100	81.969	1041	0
rna-tia001237.1	12205	9905	11104	CM028669.1	130552502	20077230	20076020	1238	100	82.472	1021	0
rna-tia001237.1	12205	67	1375	CM028669.1	130552502	42172766	42174053	1327	100	81.311	1079	0
rna-tia001237.1	12205	9998	11057	CM028669.1	130552502	44377933	44376883	1067	100	84.349	900	0
rna-tia001237.1	12205	8905	9951	CM028669.1	130552502	22266274	22265243	1062	100	84.746	900	0
rna-tia001237.1	12205	8902	9949	CM028669.1	130552502	120631587	120630546	1060	100	84.528	896	0
rna-tia001237.1	12205	283	1376	CM028669.1	130552502	129467385	129466288	1104	100	83.605	923	0
rna-tia001237.1	12205	10166	11459	CM028669.1	130552502	53616759	53618056	1322	100	81.241	1074	0
rna-tia001237.1	12205	5	1375	CM028669.1	130552502	6193977	6195346	1391	100	80.374	1118	0
rna-tia001237.1	12205	8902	9949	CM028669.1	130552502	9579774	9578731	1055	100	84.36	890	0
rna-tia001237.1	12205	3	1375	CM028669.1	130552502	126863645	126862284	1401	100	80.585	1129	0
rna-tia001237.1	12205	5	1375	CM028669.1	130552502	32573173	32574527	1402	100	80.67	1131	0
rna-tia001237.1	12205	8902	9949	CM028669.1	130552502	61587142	61588183	1057	100	84.39	892	0
rna-tia001237.1	12205	8903	9898	CM028669.1	130552502	78847241	78848244	1015	100	85.222	865	0
rna-tia001237.1	12205	10151	11615	CM028669.1	130552502	86387034	86385558	1506	100	79.615	1199	0
rna-tia001237.1	12205	9912	11104	CM028669.1	130552502	3758627	3759828	1227	100	82.396	1011	0
rna-tia001237.1	12205	8903	9949	CM028669.1	130552502	57262937	57261891	1058	100	84.31	892	0
rna-tia001237.1	12205	3	1373	CM028669.1	130552502	71506269	71504941	1385	100	80.722	1118	0
rna-tia001237.1	12205	8902	9949	CM028669.1	130552502	129935931	129934886	1061	100	84.354	895	0
rna-tia001237.1	12205	10611	11792	CM028669.1	130552502	9510203	9511364	1190	100	82.521	982	0
rna-tia001237.1	12205	10166	11321	CM028669.1	130552502	12658795	12657638	1184	100	82.855	981	0
rna-tia001237.1	12205	8902	9949	CM028669.1	130552502	44921284	44922334	1061	100	84.26	894	0
rna-tia001237.1	12205	3	1312	CM028669.1	130552502	50464357	50465654	1336	100	81.138	1084	0
rna-tia001237.1	12205	173	1379	CM028669.1	130552502	124034173	124032964	1238	100	82.229	1018	0
rna-tia001237.1	12205	3	1068	CM028669.1	130552502	127035963	127037019	1074	100	84.078	903	0
rna-tia001237.1	12205	8905	9949	CM028669.1	130552502	125372	124327	1056	100	84.28	890	0
rna-tia001237.1	12205	8903	9951	CM028669.1	130552502	14954040	14952993	1059	100	84.23	892	0
rna-tia001237.1	12205	8903	9949	CM028669.1	130552502	44379231	44378188	1055	100	84.265	889	0
rna-tia001237.1	12205	43	1373	CM028669.1	130552502	69157582	69156266	1347	100	80.772	1088	0
rna-tia001237.1	12205	10893	12058	CM028669.1	130552502	112918034	112919215	1199	100	82.569	990	0
rna-tia001237.1	12205	10151	11459	CM028669.1	130552502	121488791	121490105	1340	100	80.97	1085	0
rna-tia001237.1	12205	5	1134	CM028669.1	130552502	125704927	125703806	1143	100	83.115	950	0
rna-tia001237.1	12205	9912	11104	CM028669.1	130552502	27004588	27005789	1227	100	82.315	1010	0
rna-tia001237.1	12205	1	1375	CM028669.1	130552502	73430055	73428709	1391	100	80.446	1119	0
rna-tia001237.1	12205	8903	9949	CM028669.1	130552502	82755492	82754441	1061	100	84.166	893	0
rna-tia001237.1	12205	9912	11104	CM028669.1	130552502	57003636	57002452	1214	100	82.29	999	0
rna-tia001237.1	12205	5	1375	CM028669.1	130552502	103603068	103601743	1386	100	80.664	1118	0
rna-tia001237.1	12205	9916	10818	CM028669.1	130552502	123162031	123162918	906	100	87.086	789	0
rna-tia001237.1	12205	8903	9946	CM028669.1	130552502	31140078	31141121	1060	100	84.245	893	0
rna-tia001237.1	12205	8903	9953	CM028669.1	130552502	90204578	90203529	1059	100	84.042	890	0
rna-tia001237.1	12205	8903	9949	CM028669.1	130552502	41531917	41532959	1057	100	84.106	889	0
rna-tia001237.1	12205	10054	11117	CM028669.1	130552502	114579371	114580437	1073	100	83.691	898	0
rna-tia001237.1	12205	10054	10986	CM028669.1	130552502	124882212	124881274	943	100	86.002	811	0
rna-tia001237.1	12205	5	1317	CM028669.1	130552502	26661314	26662602	1339	100	81.031	1085	0
rna-tia001237.1	12205	220	1289	CM028669.1	130552502	129640341	129641393	1080	100	83.889	906	0
rna-tia001237.1	12205	96	1330	CM028669.1	130552502	129467764	129469009	1265	100	81.502	1031	0
rna-tia001237.1	12205	8903	9949	CM028669.1	130552502	88677766	88676725	1056	100	83.996	887	0
rna-tia001237.1	12205	9912	11104	CM028669.1	130552502	100010225	100011426	1226	100	82.055	1006	0
rna-tia001237.1	12205	9912	11102	CM028669.1	130552502	14207664	14208852	1218	100	82.102	1000	0
rna-tia001237.1	12205	9912	10820	CM028669.1	130552502	33278737	33279626	912	100	86.732	791	0
rna-tia001237.1	12205	302	1375	CM028669.1	130552502	95221116	95220050	1085	100	83.594	907	0
rna-tia001237.1	12205	296	1375	CM028669.1	130552502	21427812	21428882	1093	100	83.532	913	0
rna-tia001237.1	12205	43	1375	CM028669.1	130552502	43758434	43759731	1351	100	80.755	1091	0
rna-tia001237.1	12205	67	1373	CM028669.1	130552502	120817881	120819179	1333	100	80.795	1077	0
rna-tia001237.1	12205	8902	9951	CM028669.1	130552502	13428832	13429885	1070	100	83.832	897	0
rna-tia001237.1	12205	9912	11104	CM028669.1	130552502	80432853	80431655	1228	100	82.003	1007	0
rna-tia001237.1	12205	8902	9949	CM028669.1	130552502	89779243	89780299	1071	100	83.847	898	0
rna-tia001237.1	12205	8903	9949	CM028669.1	130552502	7237540	7236473	1081	100	83.811	906	0
rna-tia001237.1	12205	10054	10930	CM028669.1	130552502	86589439	86590316	883	100	86.976	768	0
rna-tia001237.1	12205	10054	11307	CM028669.1	130552502	8842706	8841440	1278	100	80.986	1035	0
rna-tia001237.1	12205	8903	9949	CM028669.1	130552502	42433722	42434768	1060	100	83.774	888	0
rna-tia001237.1	12205	9912	11104	CM028669.1	130552502	65149188	65147994	1226	100	81.974	1005	0
rna-tia001237.1	12205	8903	9946	CM028669.1	130552502	2897920	2898944	1056	100	84.091	888	0
rna-tia001237.1	12205	8902	9938	CM028669.1	130552502	9568866	9567835	1044	100	83.908	876	0
rna-tia001237.1	12205	9915	11104	CM028669.1	130552502	29207259	29206052	1226	100	81.811	1003	0
rna-tia001237.1	12205	8903	9949	CM028669.1	130552502	61125383	61124357	1062	100	84.087	893	0
rna-tia001237.1	12205	5	1378	CM028669.1	130552502	123917545	123916138	1426	100	79.874	1139	0
rna-tia001237.1	12205	5	1226	CM028669.1	130552502	39104545	39103366	1234	100	81.848	1010	0
rna-tia001237.1	12205	9912	10809	CM028669.1	130552502	100079556	100078677	901	100	86.681	781	0
rna-tia001237.1	12205	5	1376	CM028669.1	130552502	31084585	31083222	1391	100	79.871	1111	0
rna-tia001237.1	12205	8903	9735	CM028669.1	130552502	64580220	64579385	843	100	87.9	741	0
rna-tia001237.1	12205	8903	9950	CM028669.1	130552502	66302064	66303121	1069	100	83.63	894	0
rna-tia001237.1	12205	8897	9949	CM028669.1	130552502	39800452	39801503	1063	100	83.537	888	0
rna-tia001237.1	12205	9912	11104	CM028669.1	130552502	67191627	67190434	1224	100	81.863	1002	0
rna-tia001237.1	12205	5	1226	CM028669.1	130552502	120010836	120012017	1231	100	81.722	1006	0
rna-tia001237.1	12205	8903	9999	CM028669.1	130552502	7887015	7888127	1128	100	82.89	935	0
rna-tia001237.1	12205	8903	9949	CM028669.1	130552502	44911122	44912171	1060	100	83.585	886	0
rna-tia001237.1	12205	9912	11104	CM028669.1	130552502	48297829	48296632	1224	100	81.781	1001	0
rna-tia001237.1	12205	8903	10056	CM028669.1	130552502	130088037	130086879	1181	100	82.218	971	0
rna-tia001237.1	12205	67	1375	CM028669.1	130552502	93107657	93108898	1319	100	81.046	1069	0
rna-tia001237.1	12205	10006	10931	CM028669.1	130552502	1605754	1604841	931	100	85.822	799	0
rna-tia001237.1	12205	75	1375	CM028669.1	130552502	6895178	6893910	1319	100	80.743	1065	0
rna-tia001237.1	12205	8901	9949	CM028669.1	130552502	22340375	22341440	1078	100	83.488	900	0
rna-tia001237.1	12205	8903	9952	CM028669.1	130552502	72175677	72174631	1062	100	83.522	887	0
rna-tia001237.1	12205	9912	11084	CM028669.1	130552502	48286151	48284975	1202	100	81.864	984	0
rna-tia001237.1	12205	5	1383	CM028669.1	130552502	88636458	88637794	1395	100	80	1116	0
rna-tia001237.1	12205	325	1375	CM028669.1	130552502	116885823	116886875	1068	100	83.427	891	0
rna-tia001237.1	12205	10888	12078	CM028669.1	130552502	123635578	123636770	1216	100	81.579	992	0
rna-tia001237.1	12205	9919	11104	CM028669.1	130552502	1261827	1260644	1215	100	81.728	993	0
rna-tia001237.1	12205	9912	11104	CM028669.1	130552502	10971388	10970200	1222	100	81.669	998	0
rna-tia001237.1	12205	10054	11092	CM028669.1	130552502	54747056	54748087	1048	100	83.588	876	0
rna-tia001237.1	12205	298	1330	CM028669.1	130552502	4495431	4494414	1036	100	83.687	867	0
rna-tia001237.1	12205	8905	9949	CM028669.1	130552502	32901627	32900580	1056	100	83.333	880	0
rna-tia001237.1	12205	8903	9949	CM028669.1	130552502	66292139	66293196	1070	100	83.364	892	0
rna-tia001237.1	12205	9036	9778	CM028669.1	130552502	130156871	130156122	751	100	89.88	675	0
rna-tia001237.1	12205	8902	9949	CM028669.1	130552502	5144207	5143153	1065	100	83.286	887	0
rna-tia001237.1	12205	8903	9949	CM028669.1	130552502	119451467	119452521	1065	100	83.286	887	0
rna-tia001237.1	12205	10546	11851	CM028669.1	130552502	130394352	130395657	1335	100	80.3	1072	0
rna-tia001237.1	12205	8903	9949	CM028669.1	130552502	10660002	10661054	1067	100	83.318	889	0
rna-tia001237.1	12205	9994	10802	CM028669.1	130552502	29471626	29472430	814	100	88.084	717	0
rna-tia001237.1	12205	11094	11944	CM028669.1	130552502	31561441	31562285	852	100	86.972	741	0
rna-tia001237.1	12205	3	895	CM028669.1	130552502	47974407	47975297	899	100	85.984	773	0
rna-tia001237.1	12205	9912	11104	CM028669.1	130552502	95881396	95880199	1233	100	81.59	1006	0
rna-tia001237.1	12205	9994	10845	CM028669.1	130552502	112917185	112918026	856	100	87.033	745	0
rna-tia001237.1	12205	8903	9949	CM028669.1	130552502	54222759	54223818	1079	100	83.318	899	0
rna-tia001237.1	12205	7	919	CM028669.1	130552502	67458119	67459027	921	100	85.559	788	0
rna-tia001237.1	12205	298	1380	CM028669.1	130552502	112937220	112936152	1090	100	82.752	902	0
rna-tia001237.1	12205	8902	9949	CM028669.1	130552502	112992873	112993917	1062	100	83.239	884	0
rna-tia001237.1	12205	9914	10809	CM028669.1	130552502	19767042	19766155	906	100	85.982	779	0
rna-tia001237.1	12205	8903	9952	CM028669.1	130552502	62384009	62382958	1063	100	83.067	883	0
rna-tia001237.1	12205	9912	11105	CM028669.1	130552502	48244033	48245233	1229	100	81.367	1000	0
rna-tia001237.1	12205	3	1065	CM028669.1	130552502	102422656	102421614	1069	100	83.068	888	0
rna-tia001237.1	12205	8902	10055	CM028669.1	130552502	128966182	128965026	1185	100	81.857	970	0
rna-tia001237.1	12205	8904	9949	CM028669.1	130552502	57347661	57348736	1088	100	83.088	904	0
rna-tia001237.1	12205	9962	10818	CM028669.1	130552502	104202748	104201892	867	100	86.621	751	0
rna-tia001237.1	12205	8905	9949	CM028669.1	130552502	62466531	62465481	1068	100	83.146	888	0
rna-tia001237.1	12205	9998	10883	CM028669.1	130552502	81181878	81181005	891	100	86.083	767	0
rna-tia001237.1	12205	8903	9949	CM028669.1	130552502	120672596	120673633	1060	100	83.208	882	0
rna-tia001237.1	12205	5	1373	CM028669.1	130552502	3846949	3845633	1385	100	79.856	1106	0
rna-tia001237.1	12205	9912	11104	CM028669.1	130552502	51148523	51147324	1225	100	81.224	995	0
rna-tia001237.1	12205	8903	10055	CM028669.1	130552502	54831278	54830118	1185	100	81.688	968	0
rna-tia001237.1	12205	9912	11091	CM028669.1	130552502	80181778	80180622	1195	100	81.506	974	0
rna-tia001237.1	12205	10002	11114	CM028669.1	130552502	21404753	21405842	1120	100	82.232	921	0
rna-tia001237.1	12205	5	1370	CM028669.1	130552502	127911218	127912546	1379	100	79.623	1098	0
rna-tia001237.1	12205	8903	9949	CM028669.1	130552502	29470404	29471449	1060	100	82.925	879	0
rna-tia001237.1	12205	10054	10845	CM028669.1	130552502	79901358	79902152	797	100	87.829	700	0
rna-tia001237.1	12205	10023	10898	CM028669.1	130552502	116218205	116217339	881	100	86.039	758	0
rna-tia001237.1	12205	8903	9949	CM028669.1	130552502	122397788	122396721	1079	100	82.854	894	0
rna-tia001237.1	12205	5	1375	CM028669.1	130552502	91939443	91938067	1402	100	79.244	1111	0
rna-tia001237.1	12205	10054	10904	CM028669.1	130552502	123634057	123634909	856	100	86.332	739	0
rna-tia001237.1	12205	10742	12130	CM028669.1	130552502	130534996	130536367	1411	100	79.235	1118	0
rna-tia001237.1	12205	9912	11104	CM028669.1	130552502	30744715	30743523	1224	100	81.127	993	0
rna-tia001237.1	12205	9908	11013	CM028669.1	130552502	31571015	31569897	1134	100	82.011	930	0
rna-tia001237.1	12205	8905	9949	CM028669.1	130552502	121444919	121443878	1064	100	82.989	883	0
rna-tia001237.1	12205	315	1375	CM028669.1	130552502	85195000	85196029	1072	100	83.022	890	0
rna-tia001237.1	12205	9944	11114	CM028669.1	130552502	8462686	8461504	1203	100	81.131	976	0
rna-tia001237.1	12205	43	1198	CM028669.1	130552502	28008663	28007502	1178	100	81.239	957	0
rna-tia001237.1	12205	9996	10813	CM028669.1	130552502	110453382	110454191	822	100	87.105	716	0
rna-tia001237.1	12205	8903	9949	CM028669.1	130552502	4726628	4727669	1059	100	82.72	876	0
rna-tia001237.1	12205	9946	11104	CM028669.1	130552502	26124992	26123823	1195	100	81.339	972	0
rna-tia001237.1	12205	8902	9949	CM028669.1	130552502	38636858	38637915	1080	100	82.778	894	0
rna-tia001237.1	12205	9912	11136	CM028669.1	130552502	104782955	104781732	1257	100	80.668	1014	0
rna-tia001237.1	12205	8902	10050	CM028669.1	130552502	29208306	29207177	1174	100	81.687	959	0
rna-tia001237.1	12205	345	1375	CM028669.1	130552502	126415810	126416834	1047	100	82.999	869	0
rna-tia001237.1	12205	269	1373	CM028669.1	130552502	23115997	23114904	1123	100	82.012	921	0
rna-tia001237.1	12205	8902	9949	CM028669.1	130552502	30879736	30878683	1070	100	82.617	884	0
rna-tia001237.1	12205	10054	11104	CM028669.1	130552502	118776777	118777827	1064	100	82.519	878	0
rna-tia001237.1	12205	8903	10055	CM028669.1	130552502	23957271	23956121	1179	100	81.34	959	0
rna-tia001237.1	12205	8903	9898	CM028669.1	130552502	5717444	5718432	1010	100	83.465	843	0
rna-tia001237.1	12205	10007	10813	CM028669.1	130552502	7043389	7042584	811	100	87.053	706	0
rna-tia001237.1	12205	9912	11104	CM028669.1	130552502	74497720	74496528	1222	100	80.851	988	0
rna-tia001237.1	12205	68	1375	CM028669.1	130552502	82934605	82933313	1324	100	79.607	1054	0
rna-tia001237.1	12205	10151	11117	CM028669.1	130552502	122800939	122799984	975	100	83.897	818	0
rna-tia001237.1	12205	8902	10050	CM028669.1	130552502	36107471	36108608	1179	100	81.51	961	0
rna-tia001237.1	12205	3	844	CM028669.1	130552502	122380653	122381485	844	100	86.256	728	0
rna-tia001237.1	12205	3	1085	CM028669.1	130552502	128400272	128401361	1111	100	82.088	912	0
rna-tia001237.1	12205	9912	10809	CM028669.1	130552502	13731967	13732842	901	100	85.239	768	0
rna-tia001237.1	12205	10193	11301	CM028669.1	130552502	21225428	21226542	1137	100	81.706	929	0
rna-tia001237.1	12205	405	1376	CM028669.1	130552502	83064580	83065544	980	100	83.673	820	0
rna-tia001237.1	12205	10786	12130	CM028669.1	130552502	130545976	130547298	1368	100	79.386	1086	0
rna-tia001237.1	12205	5	1375	CM028669.1	130552502	51437028	51438382	1399	100	79.128	1107	0
rna-tia001237.1	12205	8905	10123	CM028669.1	130552502	96027007	96025783	1257	100	80.509	1012	0
rna-tia001237.1	12205	8902	9949	CM028669.1	130552502	112916049	112917096	1072	100	82.556	885	0
rna-tia001237.1	12205	10134	11482	CM028669.1	130552502	119506018	119507388	1393	100	79.11	1102	0
rna-tia001237.1	12205	8903	10054	CM028669.1	130552502	124945103	124943961	1175	100	81.277	955	0
rna-tia001237.1	12205	10631	11746	CM028669.1	130552502	19141063	19142178	1128	100	81.383	918	0
rna-tia001237.1	12205	8903	10037	CM028669.1	130552502	33277684	33278810	1158	100	81.434	943	0
rna-tia001237.1	12205	8902	9949	CM028669.1	130552502	49289106	49288055	1069	100	82.413	881	0
rna-tia001237.1	12205	10054	11040	CM028669.1	130552502	99521959	99520973	1002	100	83.333	835	0
rna-tia001237.1	12205	10146	11434	CM028669.1	130552502	108153928	108152632	1328	100	79.744	1059	0
rna-tia001237.1	12205	5	1376	CM028669.1	130552502	10757597	10758957	1393	100	78.894	1099	0
rna-tia001237.1	12205	8903	9949	CM028669.1	130552502	54842226	54841201	1056	100	82.576	872	0
rna-tia001237.1	12205	10166	11105	CM028669.1	130552502	39971353	39972289	949	100	83.983	797	0
rna-tia001237.1	12205	8909	10056	CM028669.1	130552502	19768135	19767001	1173	100	81.245	953	0
rna-tia001237.1	12205	3	995	CM028669.1	130552502	34849989	34850971	1004	100	83.167	835	0
rna-tia001237.1	12205	317	1374	CM028669.1	130552502	71423714	71422676	1069	100	82.32	880	0
rna-tia001237.1	12205	9914	10818	CM028669.1	130552502	117957313	117958202	912	100	84.759	773	0
rna-tia001237.1	12205	9912	11114	CM028669.1	130552502	32626894	32625694	1234	100	80.47	993	0
rna-tia001237.1	12205	9927	11105	CM028669.1	130552502	57013540	57014710	1207	100	80.779	975	0
rna-tia001237.1	12205	8903	9945	CM028669.1	130552502	4784208	4785249	1066	100	82.364	878	0
rna-tia001237.1	12205	8902	9949	CM028669.1	130552502	48959335	48960377	1062	100	82.203	873	0
rna-tia001237.1	12205	5	1383	CM028669.1	130552502	109248763	109247398	1410	100	78.865	1112	0
rna-tia001237.1	12205	5	1375	CM028669.1	130552502	27989861	27988530	1395	100	79.068	1103	0
rna-tia001237.1	12205	9912	10809	CM028669.1	130552502	36119033	36119907	899	100	84.761	762	0
rna-tia001237.1	12205	9944	11105	CM028669.1	130552502	65016599	65017753	1191	100	80.856	963	0
rna-tia001237.1	12205	8902	9824	CM028669.1	130552502	82739923	82740848	932	100	83.906	782	0
rna-tia001237.1	12205	9962	10809	CM028669.1	130552502	48248701	48249554	859	100	85.332	733	0
rna-tia001237.1	12205	3	1318	CM028669.1	130552502	16679821	16681134	1353	100	79.231	1072	0
rna-tia001237.1	12205	10140	11297	CM028669.1	130552502	28965853	28967013	1191	100	80.772	962	0
rna-tia001237.1	12205	8902	9949	CM028669.1	130552502	58056747	58055711	1058	100	82.042	868	0
rna-tia001237.1	12205	507	1375	CM028669.1	130552502	78640516	78639661	876	100	85.16	746	0
rna-tia001237.1	12205	198	1171	CM028669.1	130552502	92953749	92952784	985	100	83.147	819	0
rna-tia001237.1	12205	8903	9951	CM028669.1	130552502	110445578	110446636	1072	100	81.903	878	0
rna-tia001237.1	12205	9943	11117	CM028669.1	130552502	103710988	103712170	1212	100	80.528	976	0
rna-tia001237.1	12205	9914	11104	CM028669.1	130552502	96237254	96238448	1225	100	80.327	984	0
rna-tia001237.1	12205	9912	11104	CM028669.1	130552502	1838839	1840023	1224	100	80.392	984	0
rna-tia001237.1	12205	8902	10055	CM028669.1	130552502	24429566	24430700	1181	100	80.948	956	0
rna-tia001237.1	12205	9912	11105	CM028669.1	130552502	60167574	60166383	1225	100	80.245	983	0
rna-tia001237.1	12205	9914	11104	CM028669.1	130552502	10960975	10959789	1219	100	80.23	978	0
rna-tia001237.1	12205	8902	10055	CM028669.1	130552502	13722315	13723453	1179	100	80.746	952	0
rna-tia001237.1	12205	10006	10838	CM028669.1	130552502	20873315	20874136	836	100	85.526	715	0
rna-tia001237.1	12205	8903	10027	CM028669.1	130552502	67660342	67661457	1152	100	80.99	933	0
rna-tia001237.1	12205	9913	11104	CM028669.1	130552502	75909601	75908409	1226	100	80.179	983	0
rna-tia001237.1	12205	10140	11297	CM028669.1	130552502	77622809	77623974	1192	100	80.453	959	0
rna-tia001237.1	12205	160	865	CM028669.1	130552502	102721941	102721241	707	100	88.685	627	0
rna-tia001237.1	12205	79	1004	CM028669.1	130552502	53414314	53413387	939	100	83.493	784	0
rna-tia001237.1	12205	43	1328	CM028669.1	130552502	92113823	92112562	1304	100	79.218	1033	0
rna-tia001237.1	12205	8905	9949	CM028669.1	130552502	110923512	110924552	1067	100	81.818	873	0
rna-tia001237.1	12205	8911	10050	CM028669.1	130552502	10962018	10960895	1167	100	80.805	943	0
rna-tia001237.1	12205	10151	10866	CM028669.1	130552502	19190478	19189765	719	100	88.178	634	0
rna-tia001237.1	12205	3	1368	CM028669.1	130552502	21892952	21891610	1391	100	78.577	1093	0
rna-tia001237.1	12205	6	1309	CM028669.1	130552502	51805394	51804123	1321	100	79.107	1045	0
rna-tia001237.1	12205	43	1375	CM028669.1	130552502	52533987	52532678	1355	100	78.819	1068	0
rna-tia001237.1	12205	3	895	CM028669.1	130552502	7002081	7002970	900	100	84	756	0
rna-tia001237.1	12205	10147	11105	CM028669.1	130552502	73155428	73156371	966	100	83.023	802	0
rna-tia001237.1	12205	9912	11117	CM028669.1	130552502	101905281	101906496	1241	100	79.774	990	0
rna-tia001237.1	12205	9912	11104	CM028669.1	130552502	4701824	4703015	1225	100	80	980	0
rna-tia001237.1	12205	9989	11105	CM028669.1	130552502	103797829	103798945	1152	100	80.903	932	0
rna-tia001237.1	12205	9989	11114	CM028669.1	130552502	119106257	119105120	1161	100	80.62	936	0
rna-tia001237.1	12205	11175	12202	CM028669.1	130552502	118777861	118778884	1051	100	81.922	861	0
rna-tia001237.1	12205	9912	11104	CM028669.1	130552502	52118776	52117583	1231	100	80.016	985	0
rna-tia001237.1	12205	9517	10523	CM028669.1	130552502	96021956	96020950	1027	100	82.084	843	0
rna-tia001237.1	12205	9912	10809	CM028669.1	130552502	36108524	36109386	900	100	84.222	758	0
rna-tia001237.1	12205	8904	10050	CM028669.1	130552502	36117983	36119117	1176	100	80.527	947	0
rna-tia001237.1	12205	10426	11615	CM028669.1	130552502	59106525	59105362	1198	100	79.883	957	0
rna-tia001237.1	12205	9944	11105	CM028669.1	130552502	60150102	60148948	1193	100	80.302	958	0
rna-tia001237.1	12205	8902	10056	CM028669.1	130552502	13730917	13732058	1181	100	80.356	949	0
rna-tia001237.1	12205	254	1195	CM028669.1	130552502	25439563	25440490	949	100	83.035	788	0
rna-tia001237.1	12205	8903	9949	CM028669.1	130552502	4961496	4960448	1069	100	81.384	870	0
rna-tia001237.1	12205	8901	10050	CM028669.1	130552502	9558231	9557087	1181	100	80.356	949	0
rna-tia001237.1	12205	9912	10803	CM028669.1	130552502	11189651	11190524	896	100	83.929	752	0
rna-tia001237.1	12205	9912	11104	CM028669.1	130552502	9498397	9499598	1228	100	79.723	979	0
rna-tia001237.1	12205	8903	9949	CM028669.1	130552502	22333697	22332657	1062	100	81.356	864	0
rna-tia001237.1	12205	11097	11822	CM028669.1	130552502	49237326	49236600	728	100	87.363	636	0
rna-tia001237.1	12205	8903	10055	CM028669.1	130552502	95882449	95881305	1184	100	80.321	951	0
rna-tia001237.1	12205	5	1072	CM028669.1	130552502	95926117	95927163	1080	100	81.204	877	0
rna-tia001237.1	12205	10054	10902	CM028669.1	130552502	118558205	118559056	862	100	84.455	728	0
rna-tia001237.1	12205	10919	12078	CM028669.1	130552502	20874177	20875338	1187	100	79.949	949	0
rna-tia001237.1	12205	8897	9798	CM028669.1	130552502	83829454	83828563	909	100	83.498	759	0
rna-tia001237.1	12205	9914	11114	CM028669.1	130552502	96231172	96229979	1234	100	79.741	984	0
rna-tia001237.1	12205	9912	11114	CM028669.1	130552502	98648395	98647193	1236	100	79.612	984	0
rna-tia001237.1	12205	8903	9949	CM028669.1	130552502	127397552	127396505	1066	100	81.238	866	0
rna-tia001237.1	12205	9912	10597	CM028669.1	130552502	130086872	130086191	689	100	88.534	610	0
rna-tia001237.1	12205	8903	10050	CM028669.1	130552502	10972439	10971305	1176	100	80.272	944	0
rna-tia001237.1	12205	6	1025	CM028669.1	130552502	6983218	6982223	1029	100	81.73	841	0
rna-tia001237.1	12205	9065	9949	CM028669.1	130552502	93309741	93310626	893	100	83.539	746	0
rna-tia001237.1	12205	9927	11062	CM028669.1	130552502	94703423	94702286	1168	100	80.223	937	0
rna-tia001237.1	12205	9912	11105	CM028669.1	130552502	32464965	32466156	1226	100	79.608	976	0
rna-tia001237.1	12205	10075	10818	CM028669.1	130552502	117828855	117828114	747	100	86.613	647	0
rna-tia001237.1	12205	43	964	CM028669.1	130552502	129192151	129193056	931	100	83.136	774	0
rna-tia001237.1	12205	9914	10703	CM028669.1	130552502	99175870	99175087	798	100	85.589	683	0
rna-tia001237.1	12205	10393	11231	CM028669.1	130552502	128696864	128696033	844	100	84.479	713	0
rna-tia001237.1	12205	9956	11114	CM028669.1	130552502	6274254	6273098	1191	100	79.933	952	0
rna-tia001237.1	12205	3	841	CM028669.1	130552502	42063301	42064118	843	100	84.698	714	0
rna-tia001237.1	12205	9912	10803	CM028669.1	130552502	85275069	85274197	898	100	83.63	751	0
rna-tia001237.1	12205	8905	9937	CM028669.1	130552502	103061780	103060744	1060	100	81.321	862	0
rna-tia001237.1	12205	3	870	CM028669.1	130552502	78011275	78010424	879	100	84.073	739	0
rna-tia001237.1	12205	10002	11104	CM028669.1	130552502	7252594	7251487	1134	100	80.423	912	0
rna-tia001237.1	12205	10256	11104	CM028669.1	130552502	21240525	21241364	852	100	84.155	717	0
rna-tia001237.1	12205	496	1376	CM028669.1	130552502	65054122	65054988	890	100	83.708	745	0
rna-tia001237.1	12205	8903	9815	CM028669.1	130552502	76496890	76497808	935	100	82.995	776	0
rna-tia001237.1	12205	9913	10793	CM028669.1	130552502	76561707	76562550	884	100	84.05	743	0
rna-tia001237.1	12205	476	1317	CM028669.1	130552502	5394153	5393315	851	100	84.254	717	0
rna-tia001237.1	12205	8903	10050	CM028669.1	130552502	42879632	42878507	1172	100	80.119	939	0
rna-tia001237.1	12205	5	1052	CM028669.1	130552502	69214203	69213171	1061	100	81.056	860	0
rna-tia001237.1	12205	8903	10050	CM028669.1	130552502	48298878	48297745	1170	100	79.915	935	0
rna-tia001237.1	12205	9912	10703	CM028669.1	130552502	54308188	54307409	798	100	85.338	681	0
rna-tia001237.1	12205	5	1135	CM028669.1	130552502	62587021	62588128	1142	100	80.035	914	0
rna-tia001237.1	12205	8903	9858	CM028669.1	130552502	81613638	81612686	973	100	82.22	800	0
rna-tia001237.1	12205	8902	10055	CM028669.1	130552502	87507994	87509131	1184	100	79.983	947	0
rna-tia001237.1	12205	8903	9835	CM028669.1	130552502	38880623	38881548	954	100	82.704	789	0
rna-tia001237.1	12205	9505	11105	CM028669.1	130552502	55828432	55826838	1649	100	76.471	1261	0
rna-tia001237.1	12205	3	1240	CM028669.1	130552502	62827543	62828736	1254	100	79.187	993	0
rna-tia001237.1	12205	8902	10050	CM028669.1	130552502	76560652	76561790	1177	100	79.864	940	0
rna-tia001237.1	12205	8902	9805	CM028669.1	130552502	84889847	84890743	921	100	83.062	765	0
rna-tia001237.1	12205	9873	10809	CM028669.1	130552502	38489167	38488241	953	100	82.476	786	0
rna-tia001237.1	12205	9912	11104	CM028669.1	130552502	56091902	56093100	1232	100	79.302	977	0
rna-tia001237.1	12205	8903	10055	CM028669.1	130552502	65150223	65149098	1179	100	79.983	943	0
rna-tia001237.1	12205	9912	11105	CM028669.1	130552502	66068732	66069888	1208	100	79.47	960	0
rna-tia001237.1	12205	8903	10050	CM028669.1	130552502	74498770	74497636	1176	100	79.847	939	0
rna-tia001237.1	12205	406	1375	CM028669.1	130552502	103595255	103596212	986	100	81.947	808	0
rna-tia001237.1	12205	8903	9949	CM028669.1	130552502	58306042	58307100	1079	100	80.723	871	0
rna-tia001237.1	12205	9912	10809	CM028669.1	130552502	68925571	68924694	905	100	83.094	752	0
rna-tia001237.1	12205	8903	9937	CM028669.1	130552502	94921779	94920738	1074	100	81.099	871	0
rna-tia001237.1	12205	11095	11857	CM028669.1	130552502	83832	84590	765	100	85.49	654	0
rna-tia001237.1	12205	9956	11105	CM028669.1	130552502	6282987	6281847	1181	100	79.763	942	0
rna-tia001237.1	12205	8902	10037	CM028669.1	130552502	10734718	10735847	1164	100	79.811	929	0
rna-tia001237.1	12205	8903	9949	CM028669.1	130552502	13801044	13802076	1060	100	80.755	856	0
rna-tia001237.1	12205	10992	12058	CM028669.1	130552502	84426491	84427557	1087	100	80.405	874	0
rna-tia001237.1	12205	9914	11104	CM028669.1	130552502	89583567	89582375	1230	100	79.268	975	0
rna-tia001237.1	12205	10710	11846	CM028669.1	130552502	121462513	121463693	1191	100	79.513	947	0
rna-tia001237.1	12205	8903	9938	CM028669.1	130552502	21527851	21528873	1059	100	81.02	858	0
rna-tia001237.1	12205	8902	9858	CM028669.1	130552502	22170736	22169786	977	100	81.986	801	0
rna-tia001237.1	12205	9131	9950	CM028669.1	130552502	59778320	59779149	836	100	84.091	703	0
rna-tia001237.1	12205	459	1394	CM028669.1	130552502	71253825	71252896	949	100	82.192	780	0
rna-tia001237.1	12205	8903	9949	CM028669.1	130552502	127527466	127526425	1065	100	80.657	859	0
rna-tia001237.1	12205	10146	11104	CM028669.1	130552502	130099748	130098806	971	100	81.977	796	0
rna-tia001237.1	12205	3	776	CM028669.1	130552502	24900327	24901099	783	100	85.185	667	0
rna-tia001237.1	12205	10464	11534	CM028669.1	130552502	84888764	84889845	1097	100	80.219	880	0
rna-tia001237.1	12205	9943	10809	CM028669.1	130552502	29064037	29063194	873	100	83.505	729	0
rna-tia001237.1	12205	556	1379	CM028669.1	130552502	113173825	113174639	830	100	84.096	698	0
rna-tia001237.1	12205	8902	10050	CM028669.1	130552502	24905630	24904496	1179	100	79.644	939	0
rna-tia001237.1	12205	8903	9937	CM028669.1	130552502	91157443	91158482	1066	100	80.769	861	0
rna-tia001237.1	12205	8903	9735	CM028669.1	130552502	31989621	31988785	847	100	83.707	709	0
rna-tia001237.1	12205	3	1026	CM028669.1	130552502	88654114	88653102	1037	100	80.81	838	0
rna-tia001237.1	12205	9912	11103	CM028669.1	130552502	104775560	104776752	1226	100	79.038	969	0
rna-tia001237.1	12205	556	1375	CM028669.1	130552502	73640187	73641011	830	100	83.855	696	0
rna-tia001237.1	12205	9912	11104	CM028669.1	130552502	83240822	83239628	1229	100	79.007	971	0
rna-tia001237.1	12205	9912	10657	CM028669.1	130552502	121461761	121462497	751	100	85.752	644	0
rna-tia001237.1	12205	8902	9916	CM028669.1	130552502	48287183	48286173	1042	100	80.998	844	0
rna-tia001237.1	12205	425	1378	CM028669.1	130552502	99502670	99501731	961	100	81.686	785	0
rna-tia001237.1	12205	8902	9805	CM028669.1	130552502	28964606	28965503	921	100	82.519	760	0
rna-tia001237.1	12205	473	1334	CM028669.1	130552502	45020394	45021255	875	100	83.086	727	0
rna-tia001237.1	12205	10054	10734	CM028669.1	130552502	47216931	47216249	689	100	87.228	601	0
rna-tia001237.1	12205	9912	11105	CM028669.1	130552502	58321341	58320147	1228	100	78.909	969	0
rna-tia001237.1	12205	9989	11104	CM028669.1	130552502	94920646	94919530	1147	100	79.686	914	0
rna-tia001237.1	12205	476	1375	CM028669.1	130552502	111816673	111817572	911	100	82.327	750	0
rna-tia001237.1	12205	8903	9863	CM028669.1	130552502	48247593	48248550	978	100	81.493	797	0
rna-tia001237.1	12205	208	1315	CM028669.1	130552502	88607744	88606658	1125	100	79.822	898	0
rna-tia001237.1	12205	8903	9897	CM028669.1	130552502	92710664	92709664	1019	100	80.962	825	0
rna-tia001237.1	12205	10166	11104	CM028669.1	130552502	1176836	1177782	966	100	81.781	790	0
rna-tia001237.1	12205	9918	11104	CM028669.1	130552502	24243846	24242652	1225	100	78.857	966	0
rna-tia001237.1	12205	9914	11104	CM028669.1	130552502	39726894	39728061	1223	100	79.15	968	0
rna-tia001237.1	12205	9912	11105	CM028669.1	130552502	75604998	75603805	1227	100	78.81	967	0
rna-tia001237.1	12205	8903	9898	CM028669.1	130552502	6987580	6988580	1033	100	81.123	838	0
rna-tia001237.1	12205	8903	9949	CM028669.1	130552502	11516228	11517260	1065	100	80.376	856	0
rna-tia001237.1	12205	9912	11105	CM028669.1	130552502	30522449	30523646	1228	100	78.746	967	0
rna-tia001237.1	12205	9912	11114	CM028669.1	130552502	37725258	37724075	1224	100	78.758	964	0
rna-tia001237.1	12205	10154	11105	CM028669.1	130552502	71956076	71955141	963	100	81.62	786	0
rna-tia001237.1	12205	10151	11105	CM028669.1	130552502	96839269	96840196	966	100	81.781	790	0
rna-tia001237.1	12205	8902	9896	CM028669.1	130552502	110270182	110271176	1012	100	80.83	818	0
rna-tia001237.1	12205	8903	9859	CM028669.1	130552502	120142061	120143009	970	100	81.443	790	0
rna-tia001237.1	12205	8905	10036	CM028669.1	130552502	54648736	54647605	1166	100	79.417	926	0
rna-tia001237.1	12205	8903	9526	CM028669.1	130552502	65458768	65458136	635	100	88.661	563	0
rna-tia001237.1	12205	10054	10788	CM028669.1	130552502	112952402	112953133	741	100	85.56	634	0
rna-tia001237.1	12205	10151	10847	CM028669.1	130552502	1602465	1601771	702	100	86.467	607	0
rna-tia001237.1	12205	10151	11105	CM028669.1	130552502	4754103	4753169	960	100	81.458	782	0
rna-tia001237.1	12205	8902	9949	CM028669.1	130552502	12613893	12614980	1101	100	80.109	882	0
rna-tia001237.1	12205	11081	11991	CM028669.1	130552502	24717359	24716446	935	100	82.139	768	0
rna-tia001237.1	12205	3	1371	CM028669.1	130552502	30823911	30825260	1397	100	77.38	1081	0
rna-tia001237.1	12205	8903	9937	CM028669.1	130552502	45300393	45301433	1067	100	80.412	858	0
rna-tia001237.1	12205	8901	9824	CM028669.1	130552502	103903526	103902597	951	100	81.914	779	0
rna-tia001237.1	12205	10386	11472	CM028669.1	130552502	10954514	10953426	1116	100	79.749	890	0
rna-tia001237.1	12205	603	1375	CM028669.1	130552502	13115084	13114306	789	100	84.537	667	0
rna-tia001237.1	12205	8903	9835	CM028669.1	130552502	19733333	19732404	951	100	81.703	777	0
rna-tia001237.1	12205	8902	10051	CM028669.1	130552502	51149574	51148437	1186	100	79.342	941	0
rna-tia001237.1	12205	610	1375	CM028669.1	130552502	125502007	125501248	771	100	84.695	653	0
rna-tia001237.1	12205	9912	10501	CM028669.1	130552502	54830208	54829623	591	100	89.848	531	0
rna-tia001237.1	12205	662	1379	CM028669.1	130552502	25292375	25293087	721	100	85.714	618	0
rna-tia001237.1	12205	8904	10050	CM028669.1	130552502	31572069	31570928	1185	100	79.241	939	0
rna-tia001237.1	12205	11088	11862	CM028669.1	130552502	76784300	76785069	783	100	84.419	661	0
rna-tia001237.1	12205	9989	11105	CM028669.1	130552502	113039105	113037985	1148	100	79.268	910	0
rna-tia001237.1	12205	10257	10837	CM028669.1	130552502	129930101	129929525	582	100	90.034	524	0
rna-tia001237.1	12205	8903	9949	CM028669.1	130552502	9541357	9542401	1070	100	80	856	0
rna-tia001237.1	12205	8905	10050	CM028669.1	130552502	24395051	24393926	1175	100	79.234	931	0
rna-tia001237.1	12205	474	1375	CM028669.1	130552502	26900417	26899527	910	100	81.978	746	0
rna-tia001237.1	12205	8903	9808	CM028669.1	130552502	41714279	41713376	927	100	81.985	760	0
rna-tia001237.1	12205	10006	10688	CM028669.1	130552502	130545312	130545981	684	100	86.696	593	0
rna-tia001237.1	12205	8909	10036	CM028669.1	130552502	9779906	9781034	1163	100	79.192	921	0
rna-tia001237.1	12205	50	1004	CM028669.1	130552502	119993126	119992200	967	100	81.386	787	0
rna-tia001237.1	12205	3	800	CM028669.1	130552502	12241974	12242755	802	100	83.791	672	0
rna-tia001237.1	12205	8903	10037	CM028669.1	130552502	48242988	48244109	1166	100	79.16	923	0
rna-tia001237.1	12205	8903	10036	CM028669.1	130552502	58322393	58321266	1167	100	79.092	923	0
rna-tia001237.1	12205	341	1375	CM028669.1	130552502	23603232	23604235	1051	100	80.304	844	0
rna-tia001237.1	12205	513	1340	CM028669.1	130552502	33018044	33017218	837	100	82.915	694	0
rna-tia001237.1	12205	8902	9938	CM028669.1	130552502	45315014	45316056	1070	100	80	856	0
rna-tia001237.1	12205	8903	9896	CM028669.1	130552502	81682929	81681939	1014	100	80.473	816	0
rna-tia001237.1	12205	8901	9863	CM028669.1	130552502	111091356	111090389	988	100	80.87	799	0
rna-tia001237.1	12205	10984	12129	CM028669.1	130552502	33279798	33280945	1180	100	78.814	930	0
rna-tia001237.1	12205	10166	11297	CM028669.1	130552502	38881941	38883073	1161	100	78.898	916	0
rna-tia001237.1	12205	8903	10037	CM028669.1	130552502	57866552	57867675	1168	100	79.11	924	0
rna-tia001237.1	12205	8903	9937	CM028669.1	130552502	100474824	100475861	1070	100	80.093	857	0
rna-tia001237.1	12205	8903	10051	CM028669.1	130552502	129940549	129939387	1203	100	78.969	950	0
rna-tia001237.1	12205	3	934	CM028669.1	130552502	36419695	36420617	953	100	81.427	776	0
rna-tia001237.1	12205	11081	11813	CM028669.1	130552502	64853993	64854723	740	100	84.865	628	0
rna-tia001237.1	12205	452	1373	CM028669.1	130552502	72032175	72031262	934	100	81.37	760	0
rna-tia001237.1	12205	8903	9863	CM028669.1	130552502	62732683	62733646	984	100	80.793	795	0
rna-tia001237.1	12205	9912	10799	CM028669.1	130552502	110498702	110497834	898	100	82.071	737	0
rna-tia001237.1	12205	10151	11103	CM028669.1	130552502	1999019	1998087	966	100	81.056	783	0
rna-tia001237.1	12205	8903	10050	CM028669.1	130552502	30745765	30744631	1177	100	78.845	928	0
rna-tia001237.1	12205	8891	9878	CM028669.1	130552502	60866864	60867839	1016	100	80.709	820	0
rna-tia001237.1	12205	9912	11104	CM028669.1	130552502	64066931	64065740	1229	100	78.356	963	0
rna-tia001237.1	12205	9942	11104	CM028669.1	130552502	109437811	109438971	1195	100	78.577	939	0
rna-tia001237.1	12205	9009	9949	CM028669.1	130552502	17000391	16999448	960	100	80.938	777	0
rna-tia001237.1	12205	8903	10051	CM028669.1	130552502	27003526	27004674	1190	100	78.824	938	0
rna-tia001237.1	12205	10151	11102	CM028669.1	130552502	82344617	82343656	980	100	80.816	792	0
rna-tia001237.1	12205	8902	9898	CM028669.1	130552502	114513645	114512651	1018	100	80.255	817	0
rna-tia001237.1	12205	11088	11820	CM028669.1	130552502	118277304	118278032	738	100	84.688	625	0
rna-tia001237.1	12205	8902	9879	CM028669.1	130552502	52757800	52756821	1006	100	80.517	810	0
rna-tia001237.1	12205	473	1375	CM028669.1	130552502	58254934	58255827	911	100	81.449	742	0
rna-tia001237.1	12205	8903	9556	CM028669.1	130552502	69371697	69371047	663	100	86.878	576	0
rna-tia001237.1	12205	627	1375	CM028669.1	130552502	106651921	106652668	758	100	84.301	639	0
rna-tia001237.1	12205	8909	9929	CM028669.1	130552502	113040290	113039252	1064	100	79.981	851	0
rna-tia001237.1	12205	10166	11114	CM028669.1	130552502	55925820	55924862	978	100	80.777	790	0
rna-tia001237.1	12205	9912	11104	CM028669.1	130552502	29345297	29344105	1230	100	78.211	962	0
rna-tia001237.1	12205	10140	11105	CM028669.1	130552502	32495014	32495954	977	100	80.757	789	0
rna-tia001237.1	12205	579	1375	CM028669.1	130552502	35151044	35151835	811	100	83.354	676	0
rna-tia001237.1	12205	8903	9977	CM028669.1	130552502	99207919	99206842	1103	100	79.238	874	0
rna-tia001237.1	12205	8902	9794	CM028669.1	130552502	123632857	123633761	919	100	81.502	749	0
rna-tia001237.1	12205	9151	9898	CM028669.1	130552502	7044424	7043677	760	100	84.211	640	0
rna-tia001237.1	12205	8902	9937	CM028669.1	130552502	83241919	83240885	1063	100	79.68	847	0
rna-tia001237.1	12205	10054	10702	CM028669.1	130552502	84425551	84426197	652	100	86.656	565	0
rna-tia001237.1	12205	8903	9898	CM028669.1	130552502	120034372	120035374	1021	100	80.02	817	0
rna-tia001237.1	12205	3	1375	CM028669.1	130552502	128988464	128989790	1402	100	77.104	1081	0
rna-tia001237.1	12205	8902	9879	CM028669.1	130552502	7013589	7014565	1007	100	80.437	810	0
rna-tia001237.1	12205	8902	10037	CM028669.1	130552502	27357839	27358975	1175	100	78.723	925	0
rna-tia001237.1	12205	10075	11105	CM028669.1	130552502	41418767	41417736	1060	100	79.717	845	0
rna-tia001237.1	12205	11094	11856	CM028669.1	130552502	60330833	60330087	767	100	83.963	644	0
rna-tia001237.1	12205	8911	9935	CM028669.1	130552502	92203133	92202109	1050	100	79.714	837	0
rna-tia001237.1	12205	11140	11822	CM028669.1	130552502	118807639	118808304	684	100	85.965	588	0
rna-tia001237.1	12205	8905	9824	CM028669.1	130552502	64846462	64847397	950	100	80.947	769	0
rna-tia001237.1	12205	9988	11130	CM028669.1	130552502	80655322	80656454	1167	100	78.492	916	0
rna-tia001237.1	12205	8903	9949	CM028669.1	130552502	88048877	88049901	1067	100	79.663	850	0
rna-tia001237.1	12205	10613	11874	CM028669.1	130552502	127311737	127313020	1313	100	77.456	1017	0
rna-tia001237.1	12205	11227	12130	CM028669.1	130552502	128690618	128689721	920	100	81.304	748	0
rna-tia001237.1	12205	8901	10037	CM028669.1	130552502	60151191	60150060	1170	100	78.632	920	0
rna-tia001237.1	12205	3	865	CM028669.1	130552502	7593916	7593066	871	100	81.86	713	0
rna-tia001237.1	12205	8905	10028	CM028669.1	130552502	76570278	76569166	1157	100	78.825	912	0
rna-tia001237.1	12205	8903	9863	CM028669.1	130552502	100211540	100210577	981	100	80.326	788	0
rna-tia001237.1	12205	8903	9824	CM028669.1	130552502	117797376	117796453	944	100	80.932	764	0
rna-tia001237.1	12205	731	1390	CM028669.1	130552502	126028032	126028683	662	100	86.254	571	0
rna-tia001237.1	12205	8902	9859	CM028669.1	130552502	17786632	17785687	969	100	80.392	779	0
rna-tia001237.1	12205	8902	9937	CM028669.1	130552502	18150661	18151678	1066	100	79.831	851	0
rna-tia001237.1	12205	8903	9892	CM028669.1	130552502	83571620	83572612	1013	100	79.961	810	0
rna-tia001237.1	12205	8903	10051	CM028669.1	130552502	29132505	29133653	1192	100	78.523	936	0
rna-tia001237.1	12205	11088	11866	CM028669.1	130552502	36891319	36892123	815	100	83.19	678	0
rna-tia001237.1	12205	8903	10051	CM028669.1	130552502	62848949	62847800	1191	100	78.505	935	0
rna-tia001237.1	12205	11088	11869	CM028669.1	130552502	88196284	88197049	791	100	83.439	660	0
rna-tia001237.1	12205	103	1375	CM028669.1	130552502	115221620	115220367	1306	100	77.489	1012	0
rna-tia001237.1	12205	9919	11105	CM028669.1	130552502	10129127	10130313	1219	100	77.933	950	0
rna-tia001237.1	12205	8902	9896	CM028669.1	130552502	19753714	19754715	1020	100	79.804	814	0
rna-tia001237.1	12205	8902	10051	CM028669.1	130552502	50811693	50810553	1191	100	78.589	936	0
rna-tia001237.1	12205	10151	11105	CM028669.1	130552502	83439951	83438989	983	100	80.366	790	0
rna-tia001237.1	12205	11088	11869	CM028669.1	130552502	88203382	88204152	789	100	83.27	657	0
rna-tia001237.1	12205	8903	9798	CM028669.1	130552502	115279927	115279038	914	100	81.291	743	0
rna-tia001237.1	12205	8902	9880	CM028669.1	130552502	30521381	30522371	1018	100	80.157	816	0
rna-tia001237.1	12205	10146	11102	CM028669.1	130552502	48438680	48439614	974	100	80.595	785	0
rna-tia001237.1	12205	10151	11117	CM028669.1	130552502	72500546	72501494	978	100	80.266	785	0
rna-tia001237.1	12205	8902	9735	CM028669.1	130552502	110065166	110064336	855	100	82.339	704	0
rna-tia001237.1	12205	11087	11820	CM028669.1	130552502	9402879	9403596	736	100	84.239	620	0
rna-tia001237.1	12205	11081	12142	CM028669.1	130552502	57128301	57129386	1105	100	79.005	873	0
rna-tia001237.1	12205	8942	10055	CM028669.1	130552502	71186804	71187909	1148	100	78.746	904	0
rna-tia001237.1	12205	11094	11802	CM028669.1	130552502	123681369	123680663	716	100	84.637	606	0
rna-tia001237.1	12205	8902	9858	CM028669.1	130552502	20445326	20446286	985	100	80.305	791	0
rna-tia001237.1	12205	10129	11105	CM028669.1	130552502	52174926	52173974	987	100	80.142	791	0
rna-tia001237.1	12205	10102	10675	CM028669.1	130552502	59779302	59779872	574	100	88.676	509	0
rna-tia001237.1	12205	10151	11104	CM028669.1	130552502	115320229	115321157	965	100	80.518	777	0
rna-tia001237.1	12205	8902	10037	CM028669.1	130552502	28632452	28633586	1171	100	78.395	918	0
rna-tia001237.1	12205	8905	9937	CM028669.1	130552502	41426320	41425287	1066	100	79.456	847	0
rna-tia001237.1	12205	9953	11104	CM028669.1	130552502	68966261	68965113	1185	100	78.228	927	0
rna-tia001237.1	12205	9912	11105	CM028669.1	130552502	76569232	76568055	1226	100	77.977	956	0
rna-tia001237.1	12205	8903	9937	CM028669.1	130552502	98649442	98648412	1066	100	79.456	847	0
rna-tia001237.1	12205	8903	9824	CM028669.1	130552502	122308324	122307396	949	100	80.717	766	0
rna-tia001237.1	12205	10134	11103	CM028669.1	130552502	5562705	5563660	983	100	80.061	787	0
rna-tia001237.1	12205	8903	9451	CM028669.1	130552502	7042586	7042037	554	100	89.531	496	0
rna-tia001237.1	12205	8902	9842	CM028669.1	130552502	19936579	19935637	970	100	80.515	781	0
rna-tia001237.1	12205	8903	9824	CM028669.1	130552502	84938049	84938969	949	100	80.822	767	0
rna-tia001237.1	12205	8903	10036	CM028669.1	130552502	37726320	37725183	1170	100	78.291	916	0
rna-tia001237.1	12205	8905	10032	CM028669.1	130552502	39027133	39028234	1159	100	78.689	912	0
rna-tia001237.1	12205	476	1375	CM028669.1	130552502	89933809	89934700	912	100	80.921	738	0
rna-tia001237.1	12205	8903	9858	CM028669.1	130552502	53610697	53611638	981	100	80.428	789	0
rna-tia001237.1	12205	11094	11861	CM028669.1	130552502	67126636	67125884	775	100	83.355	646	0
rna-tia001237.1	12205	11097	11800	CM028669.1	130552502	111887598	111886891	712	100	84.41	601	0
rna-tia001237.1	12205	3	645	CM028669.1	130552502	25291179	25291825	651	100	86.022	560	0
rna-tia001237.1	12205	8902	9649	CM028669.1	130552502	65515589	65514844	755	100	83.444	630	0
rna-tia001237.1	12205	8901	10051	CM028669.1	130552502	106876445	106875293	1193	100	78.206	933	0
rna-tia001237.1	12205	534	1375	CM028669.1	130552502	128136767	128135942	854	100	81.967	700	0
rna-tia001237.1	12205	11365	12205	CM028669.1	130552502	1044152	1043346	842	100	82.067	691	0
rna-tia001237.1	12205	8902	10051	CM028669.1	130552502	3757579	3758713	1187	100	78.349	930	0
rna-tia001237.1	12205	8902	9898	CM028669.1	130552502	8002714	8001722	1022	100	79.648	814	0
rna-tia001237.1	12205	8903	10050	CM028669.1	130552502	24915257	24914146	1175	100	78.468	922	0
rna-tia001237.1	12205	8920	10036	CM028669.1	130552502	75910634	75909527	1149	100	78.503	902	0
rna-tia001237.1	12205	9912	11100	CM028669.1	130552502	54651033	54652216	1225	100	77.796	953	0
rna-tia001237.1	12205	8903	9791	CM028669.1	130552502	121205328	121206217	903	100	80.842	730	0
rna-tia001237.1	12205	8903	10034	CM028669.1	130552502	103796698	103797827	1174	100	78.365	920	0
rna-tia001237.1	12205	8903	10055	CM028669.1	130552502	100080627	100079466	1202	100	78.12	939	0
rna-tia001237.1	12205	8903	9937	CM028669.1	130552502	9771354	9772390	1063	100	79.022	840	0
rna-tia001237.1	12205	8903	9735	CM028669.1	130552502	120094652	120093816	849	100	81.625	693	0
rna-tia001237.1	12205	11094	12115	CM028669.1	130552502	22051234	22050211	1049	100	79.123	830	0
rna-tia001237.1	12205	10147	11117	CM028669.1	130552502	31560197	31561140	982	100	79.939	785	0
rna-tia001237.1	12205	8902	10037	CM028669.1	130552502	39736164	39737271	1168	100	78.425	916	0
rna-tia001237.1	12205	10129	11104	CM028669.1	130552502	95203807	95204744	987	100	80.041	790	0
rna-tia001237.1	12205	8902	9937	CM028669.1	130552502	104774506	104775543	1066	100	78.987	842	0
rna-tia001237.1	12205	10140	11104	CM028669.1	130552502	98249237	98250206	999	100	79.88	798	0
rna-tia001237.1	12205	8903	9937	CM028669.1	130552502	1837782	1838822	1072	100	79.011	847	0
rna-tia001237.1	12205	5	1271	CM028669.1	130552502	11069629	11068395	1292	100	77.09	996	0
rna-tia001237.1	12205	8903	9858	CM028669.1	130552502	19948254	19947296	984	100	79.878	786	0
rna-tia001237.1	12205	10151	11105	CM028669.1	130552502	24305293	24304365	966	100	80.021	773	0
rna-tia001237.1	12205	9912	10823	CM028669.1	130552502	27358899	27359786	920	100	80.543	741	0
rna-tia001237.1	12205	5	1375	CM028669.1	130552502	52562414	52561073	1398	100	76.323	1067	0
rna-tia001237.1	12205	269	1139	CM028669.1	130552502	69981985	69981146	876	100	81.279	712	0
rna-tia001237.1	12205	8904	10050	CM028669.1	130552502	85276148	85274985	1201	100	78.018	937	0
rna-tia001237.1	12205	8905	9896	CM028669.1	130552502	123639600	123640587	1014	100	79.389	805	0
rna-tia001237.1	12205	11096	11765	CM028669.1	130552502	12607983	12608649	674	100	84.866	572	0
rna-tia001237.1	12205	10151	10818	CM028669.1	130552502	19939166	19938512	672	100	85.119	572	0
rna-tia001237.1	12205	11082	11808	CM028669.1	130552502	37254342	37255057	732	100	83.607	612	0
rna-tia001237.1	12205	619	1369	CM028669.1	130552502	55794157	55794908	765	100	83.007	635	0
rna-tia001237.1	12205	11096	11868	CM028669.1	130552502	98250522	98251292	781	100	82.458	644	0
rna-tia001237.1	12205	8988	9938	CM028669.1	130552502	1262800	1261849	978	100	79.857	781	0
rna-tia001237.1	12205	515	1375	CM028669.1	130552502	10617090	10616235	869	100	80.898	703	0
rna-tia001237.1	12205	8903	9735	CM028669.1	130552502	33417584	33418419	854	100	81.499	696	0
rna-tia001237.1	12205	8905	9794	CM028669.1	130552502	125097228	125096342	907	100	80.595	731	0
rna-tia001237.1	12205	10129	11105	CM028669.1	130552502	75547564	75548522	989	100	79.474	786	0
rna-tia001237.1	12205	8902	10051	CM028669.1	130552502	104806856	104805704	1197	100	77.945	933	0
rna-tia001237.1	12205	10165	11105	CM028669.1	130552502	122571194	122572105	948	100	80.063	759	0
rna-tia001237.1	12205	3	1279	CM028669.1	130552502	10576318	10575079	1303	100	76.976	1003	0
rna-tia001237.1	12205	8904	9842	CM028669.1	130552502	12660092	12659169	954	100	79.979	763	0
rna-tia001237.1	12205	8896	10036	CM028669.1	130552502	32277788	32278923	1177	100	77.91	917	0
rna-tia001237.1	12205	8897	9937	CM028669.1	130552502	36231461	36232498	1073	100	78.844	846	0
rna-tia001237.1	12205	8900	9936	CM028669.1	130552502	12939722	12940754	1066	100	78.799	840	0
rna-tia001237.1	12205	8902	10034	CM028669.1	130552502	89584613	89583496	1167	100	78.063	911	0
rna-tia001237.1	12205	3	1376	CM028669.1	130552502	124800924	124802244	1404	100	76.496	1074	0
rna-tia001237.1	12205	9988	11104	CM028669.1	130552502	54462063	54463181	1153	100	77.971	899	0
rna-tia001237.1	12205	3	1375	CM028669.1	130552502	66188967	66190316	1413	100	76.292	1078	0
rna-tia001237.1	12205	10151	11103	CM028669.1	130552502	106590101	106589143	987	100	79.737	787	0
rna-tia001237.1	12205	5	1278	CM028669.1	130552502	25336946	25335711	1301	100	76.941	1001	0
rna-tia001237.1	12205	9912	10823	CM028669.1	130552502	21862300	21861418	921	100	80.347	740	0
rna-tia001237.1	12205	11088	11908	CM028669.1	130552502	9180464	9181297	844	100	81.28	686	0
rna-tia001237.1	12205	10166	11105	CM028669.1	130552502	12198764	12199682	948	100	79.747	756	0
rna-tia001237.1	12205	9912	11114	CM028669.1	130552502	77238664	77237464	1245	100	77.269	962	0
rna-tia001237.1	12205	11088	11799	CM028669.1	130552502	84965569	84966283	719	100	83.31	599	0
rna-tia001237.1	12205	10151	11104	CM028669.1	130552502	102693545	102692618	966	100	79.71	770	0
rna-tia001237.1	12205	9322	9951	CM028669.1	130552502	112606272	112605645	638	100	85.58	546	0
rna-tia001237.1	12205	10143	11104	CM028669.1	130552502	25598106	25597140	996	100	79.518	792	0
rna-tia001237.1	12205	10166	10803	CM028669.1	130552502	5441613	5442235	641	100	85.491	548	0
rna-tia001237.1	12205	8903	9735	CM028669.1	130552502	39725795	39726630	859	100	81.257	698	0
rna-tia001237.1	12205	10498	11091	CM028669.1	130552502	64853084	64853677	596	100	86.409	515	0
rna-tia001237.1	12205	8903	9937	CM028669.1	130552502	8463758	8462737	1069	100	78.859	843	0
rna-tia001237.1	12205	10197	10818	CM028669.1	130552502	19931219	19930614	624	100	85.897	536	0
rna-tia001237.1	12205	9913	11130	CM028669.1	130552502	47132565	47133769	1249	100	77.022	962	0
rna-tia001237.1	12205	11094	11747	CM028669.1	130552502	81697166	81696515	657	100	84.627	556	0
rna-tia001237.1	12205	8902	9929	CM028669.1	130552502	100485773	100486801	1057	100	78.619	831	0
rna-tia001237.1	12205	8903	9937	CM028669.1	130552502	123159962	123158947	1064	100	78.853	839	0
rna-tia001237.1	12205	8916	9790	CM028669.1	130552502	124883395	124882508	900	100	80.333	723	0
rna-tia001237.1	12205	9944	10810	CM028669.1	130552502	89375818	89376657	874	100	80.778	706	0
rna-tia001237.1	12205	795	1375	CM028669.1	130552502	126184742	126184163	585	100	86.838	508	0
rna-tia001237.1	12205	5	803	CM028669.1	130552502	27792136	27792920	807	100	81.66	659	0
rna-tia001237.1	12205	10151	11199	CM028669.1	130552502	91763886	91764907	1060	100	78.396	831	0
rna-tia001237.1	12205	10166	11104	CM028669.1	130552502	126377782	126378720	966	100	79.607	769	0
rna-tia001237.1	12205	10140	11103	CM028669.1	130552502	49599921	49598949	996	100	79.217	789	0
rna-tia001237.1	12205	8902	9794	CM028669.1	130552502	64893985	64894895	924	100	79.978	739	0
rna-tia001237.1	12205	9988	11043	CM028669.1	130552502	14737620	14738671	1088	100	78.309	852	2.68e-180
rna-tia001237.1	12205	8902	9551	CM028669.1	130552502	30224968	30225621	659	100	84.522	557	2.68e-180
rna-tia001237.1	12205	11088	11817	CM028669.1	130552502	66186023	66186746	734	100	82.698	607	2.68e-180
rna-tia001237.1	12205	309	1354	CM028669.1	130552502	2392264	2391216	1081	100	78.353	847	9.62e-180
rna-tia001237.1	12205	9994	10816	CM028669.1	130552502	21341727	21342523	831	100	81.348	676	9.62e-180
rna-tia001237.1	12205	9989	11105	CM028669.1	130552502	52756683	52755574	1141	100	77.564	885	9.62e-180
rna-tia001237.1	12205	8903	9949	CM028669.1	130552502	88996484	88995426	1083	100	78.209	847	9.62e-180
rna-tia001237.1	12205	10166	11104	CM028669.1	130552502	126375661	126376600	967	100	79.524	769	9.62e-180
rna-tia001237.1	12205	8903	9937	CM028669.1	130552502	28829272	28828221	1077	100	78.366	844	3.46e-179
rna-tia001237.1	12205	699	1334	CM028669.1	130552502	104796982	104797609	639	100	84.977	543	3.46e-179
rna-tia001237.1	12205	9927	10525	CM028669.1	130552502	117823027	117822441	602	100	86.213	519	3.46e-179
rna-tia001237.1	12205	10204	11104	CM028669.1	130552502	126373648	126374550	928	100	79.957	742	3.46e-179
rna-tia001237.1	12205	11096	11814	CM028669.1	130552502	27787815	27788508	722	100	83.241	601	1.24e-178
rna-tia001237.1	12205	11088	11799	CM028669.1	130552502	58720860	58721566	715	100	82.937	593	1.24e-178
rna-tia001237.1	12205	30	860	CM028669.1	130552502	64480020	64479194	845	100	80.828	683	1.24e-178
rna-tia001237.1	12205	8903	9794	CM028669.1	130552502	71454607	71453679	936	100	79.808	747	1.24e-178
rna-tia001237.1	12205	3	550	CM028669.1	130552502	73624046	73624592	549	100	87.614	481	1.24e-178
rna-tia001237.1	12205	10200	10863	CM028669.1	130552502	129723231	129723876	668	100	84.431	564	1.24e-178
rna-tia001237.1	12205	8902	9937	CM028669.1	130552502	21162440	21161389	1082	100	78.373	848	4.48e-178
rna-tia001237.1	12205	8903	9929	CM028669.1	130552502	43926831	43927855	1059	100	78.47	831	4.48e-178
rna-tia001237.1	12205	10526	11283	CM028669.1	130552502	65306753	65305994	764	100	81.806	625	4.48e-178
rna-tia001237.1	12205	11094	11869	CM028669.1	130552502	67137896	67137136	786	100	81.934	644	4.48e-178
rna-tia001237.1	12205	9912	11105	CM028669.1	130552502	103060726	103059539	1232	100	77.029	949	4.48e-178
rna-tia001237.1	12205	567	1376	CM028669.1	130552502	16066251	16067058	824	100	81.068	668	1.61e-177
rna-tia001237.1	12205	8909	9949	CM028669.1	130552502	27495303	27494253	1074	100	78.119	839	1.61e-177
rna-tia001237.1	12205	68	1375	CM028669.1	130552502	75744817	75743524	1342	100	76.155	1022	1.61e-177
rna-tia001237.1	12205	10151	11105	CM028669.1	130552502	122941572	122940645	967	100	79.317	767	1.61e-177
rna-tia001237.1	12205	3	1373	CM028669.1	130552502	3882027	3883369	1411	100	75.974	1072	5.79e-177
rna-tia001237.1	12205	10134	11105	CM028669.1	130552502	81652805	81653778	1005	100	79.005	794	5.79e-177
rna-tia001237.1	12205	8902	9807	CM028669.1	130552502	59044936	59045847	931	100	79.592	741	2.08e-176
rna-tia001237.1	12205	10129	11105	CM028669.1	130552502	74814408	74815357	988	100	78.947	780	2.08e-176
rna-tia001237.1	12205	445	1375	CM028669.1	130552502	83111468	83110546	951	100	79.39	755	2.08e-176
rna-tia001237.1	12205	8903	9858	CM028669.1	130552502	101152516	101151583	979	100	79.367	777	2.08e-176
rna-tia001237.1	12205	10151	11105	CM028669.1	130552502	103915861	103916784	962	100	79.21	762	2.08e-176
rna-tia001237.1	12205	3	611	CM028669.1	130552502	13120614	13120019	611	100	85.597	523	7.49e-176
rna-tia001237.1	12205	10133	11104	CM028669.1	130552502	27703114	27702174	984	100	79.065	778	7.49e-176
rna-tia001237.1	12205	10146	11105	CM028669.1	130552502	33557819	33556862	991	100	79.112	784	7.49e-176
rna-tia001237.1	12205	43	1329	CM028669.1	130552502	46450613	46449328	1333	100	76.294	1017	7.49e-176
rna-tia001237.1	12205	8905	9735	CM028669.1	130552502	68926647	68925824	848	100	80.778	685	7.49e-176
rna-tia001237.1	12205	523	1375	CM028669.1	130552502	125835053	125835901	868	100	80.3	697	7.49e-176
rna-tia001237.1	12205	11094	11789	CM028669.1	130552502	59047480	59048166	701	100	83.167	583	2.69e-175
rna-tia001237.1	12205	10147	11106	CM028669.1	130552502	62563315	62564241	968	100	79.132	766	2.69e-175
rna-tia001237.1	12205	10146	11105	CM028669.1	130552502	109060310	109059343	993	100	78.953	784	2.69e-175
rna-tia001237.1	12205	10151	10809	CM028669.1	130552502	5913200	5912552	670	100	84.179	564	9.69e-175
rna-tia001237.1	12205	10151	11105	CM028669.1	130552502	44781727	44782656	964	100	79.046	762	9.69e-175
rna-tia001237.1	12205	8902	9937	CM028669.1	130552502	74681283	74682317	1069	100	78.204	836	9.69e-175
rna-tia001237.1	12205	11081	11773	CM028669.1	130552502	1997783	1997099	698	100	83.095	580	3.49e-174
rna-tia001237.1	12205	8903	10036	CM028669.1	130552502	47131508	47132639	1172	100	77.304	906	3.49e-174
rna-tia001237.1	12205	10151	11014	CM028669.1	130552502	50585615	50586465	874	100	80.092	700	3.49e-174
rna-tia001237.1	12205	11094	11679	CM028669.1	130552502	52693563	52692981	587	100	85.86	504	3.49e-174
rna-tia001237.1	12205	11081	11765	CM028669.1	130552502	65427593	65426913	688	100	83.14	572	3.49e-174
rna-tia001237.1	12205	8902	9859	CM028669.1	130552502	121406322	121405362	988	100	78.947	780	3.49e-174
rna-tia001237.1	12205	8900	9898	CM028669.1	130552502	5593623	5594624	1024	100	78.32	802	1.25e-173
rna-tia001237.1	12205	10151	11103	CM028669.1	130552502	54404418	54403497	962	100	79.106	761	1.25e-173
rna-tia001237.1	12205	11081	11808	CM028669.1	130552502	75550486	75551194	734	100	82.561	606	1.25e-173
rna-tia001237.1	12205	9912	10808	CM028669.1	130552502	98502206	98503080	909	100	79.758	725	1.25e-173
rna-tia001237.1	12205	10151	11105	CM028669.1	130552502	36130519	36131448	962	100	78.898	759	4.51e-173
rna-tia001237.1	12205	584	1310	CM028669.1	130552502	53135158	53135870	735	100	82.449	606	4.51e-173
rna-tia001237.1	12205	3	632	CM028669.1	130552502	89262013	89262643	636	100	84.434	537	4.51e-173
rna-tia001237.1	12205	10635	11463	CM028669.1	130552502	91784576	91783725	857	100	80.28	688	4.51e-173
rna-tia001237.1	12205	11088	11815	CM028669.1	130552502	17755190	17755918	737	100	82.09	605	1.62e-172
rna-tia001237.1	12205	8902	9937	CM028669.1	130552502	24865410	24866436	1070	100	78.224	837	1.62e-172
rna-tia001237.1	12205	10151	11105	CM028669.1	130552502	52694804	52693877	964	100	78.942	761	1.62e-172
rna-tia001237.1	12205	10198	10818	CM028669.1	130552502	130159970	130159364	622	100	84.887	528	1.62e-172
rna-tia001237.1	12205	9913	11114	CM028669.1	130552502	86573239	86574439	1237	100	76.556	947	5.83e-172
rna-tia001237.1	12205	11088	11670	CM028669.1	130552502	95205053	95205635	586	100	85.666	502	5.83e-172
rna-tia001237.1	12205	5	488	CM028669.1	130552502	127037504	127037021	484	100	89.463	433	5.83e-172
rna-tia001237.1	12205	11081	11776	CM028669.1	130552502	5563963	5564658	704	100	82.67	582	2.1e-171
rna-tia001237.1	12205	11088	11817	CM028669.1	130552502	21241674	21242402	737	100	81.954	604	2.1e-171
rna-tia001237.1	12205	11094	11874	CM028669.1	130552502	55713463	55714242	790	100	81.013	640	2.1e-171
rna-tia001237.1	12205	10133	11114	CM028669.1	130552502	58174838	58173882	997	100	78.636	784	2.1e-171
rna-tia001237.1	12205	3	1331	CM028669.1	130552502	129080660	129079368	1358	100	75.92	1031	2.1e-171
rna-tia001237.1	12205	5	1376	CM028669.1	130552502	18994797	18993448	1410	100	75.603	1066	7.54e-171
rna-tia001237.1	12205	609	1307	CM028669.1	130552502	45077838	45077141	706	100	82.578	583	7.54e-171
rna-tia001237.1	12205	10146	10695	CM028669.1	130552502	81359513	81360059	556	100	86.871	483	7.54e-171
rna-tia001237.1	12205	11095	11693	CM028669.1	130552502	99520964	99520365	602	100	85.05	512	7.54e-171
rna-tia001237.1	12205	298	1375	CM028669.1	130552502	107342529	107343591	1106	100	77.667	859	7.54e-171
rna-tia001237.1	12205	10151	11117	CM028669.1	130552502	125819591	125818652	976	100	78.689	768	7.54e-171
rna-tia001237.1	12205	10168	10818	CM028669.1	130552502	19946933	19946298	654	100	83.945	549	2.71e-170
rna-tia001237.1	12205	8905	9726	CM028669.1	130552502	23197872	23198689	842	100	80.523	678	2.71e-170
rna-tia001237.1	12205	11081	11815	CM028669.1	130552502	55834051	55834776	739	100	81.867	605	2.71e-170
rna-tia001237.1	12205	5	1374	CM028669.1	130552502	73060651	73061988	1405	100	75.658	1063	2.71e-170
rna-tia001237.1	12205	10140	11105	CM028669.1	130552502	9179206	9180154	984	100	78.659	774	9.76e-170
rna-tia001237.1	12205	9912	10515	CM028669.1	130552502	33418669	33419264	606	100	84.983	515	9.76e-170
rna-tia001237.1	12205	10146	11105	CM028669.1	130552502	74740824	74739870	990	100	78.788	780	9.76e-170
rna-tia001237.1	12205	10151	11114	CM028669.1	130552502	24805945	24805010	973	100	78.623	765	3.51e-169
rna-tia001237.1	12205	10151	11114	CM028669.1	130552502	41473784	41472848	972	100	78.601	764	3.51e-169
rna-tia001237.1	12205	10154	11105	CM028669.1	130552502	41842362	41841432	969	100	78.844	764	3.51e-169
rna-tia001237.1	12205	10134	11105	CM028669.1	130552502	49098260	49099236	1005	100	78.507	789	3.51e-169
rna-tia001237.1	12205	8903	9726	CM028669.1	130552502	62499523	62500341	842	100	80.404	677	3.51e-169
rna-tia001237.1	12205	10146	11104	CM028669.1	130552502	116180765	116179806	994	100	78.773	783	3.51e-169
rna-tia001237.1	12205	10151	11105	CM028669.1	130552502	2233122	2234046	965	100	78.756	760	1.26e-168
rna-tia001237.1	12205	10146	11105	CM028669.1	130552502	35304535	35303591	982	100	78.717	773	1.26e-168
rna-tia001237.1	12205	10134	10809	CM028669.1	130552502	36088987	36089650	682	100	83.138	567	1.26e-168
rna-tia001237.1	12205	453	1375	CM028669.1	130552502	43009617	43010520	940	100	79.149	744	1.26e-168
rna-tia001237.1	12205	8903	9858	CM028669.1	130552502	116182052	116181086	990	100	78.586	778	1.26e-168
rna-tia001237.1	12205	8902	9558	CM028669.1	130552502	9689649	9690306	665	100	83.308	554	4.54e-168
rna-tia001237.1	12205	10166	10769	CM028669.1	130552502	14340653	14341242	609	100	85.057	518	4.54e-168
rna-tia001237.1	12205	10146	10809	CM028669.1	130552502	36097004	36097654	671	100	83.458	560	4.54e-168
rna-tia001237.1	12205	3	653	CM028669.1	130552502	123376205	123375543	675	100	83.556	564	4.54e-168
rna-tia001237.1	12205	11094	11811	CM028669.1	130552502	24804705	24803991	734	100	82.153	603	1.63e-167
rna-tia001237.1	12205	4	1382	CM028669.1	130552502	119872582	119873936	1419	100	75.476	1071	1.63e-167
rna-tia001237.1	12205	5	1375	CM028669.1	130552502	3564356	3563014	1416	100	75.636	1071	5.87e-167
rna-tia001237.1	12205	8902	9708	CM028669.1	130552502	25547801	25546992	828	100	80.435	666	5.87e-167
rna-tia001237.1	12205	11094	11805	CM028669.1	130552502	43191646	43190935	723	100	82.019	593	5.87e-167
rna-tia001237.1	12205	11094	11802	CM028669.1	130552502	63443938	63443241	715	100	82.238	588	5.87e-167
rna-tia001237.1	12205	8910	9805	CM028669.1	130552502	83441272	83440366	928	100	79.203	735	5.87e-167
rna-tia001237.1	12205	10151	11104	CM028669.1	130552502	33858849	33857926	961	100	78.564	755	2.11e-166
rna-tia001237.1	12205	11083	11801	CM028669.1	130552502	54403191	54402471	728	100	81.731	595	2.11e-166
rna-tia001237.1	12205	10166	10818	CM028669.1	130552502	82197294	82196658	656	100	83.537	548	2.11e-166
rna-tia001237.1	12205	10151	11103	CM028669.1	130552502	110542086	110541126	988	100	78.543	776	2.11e-166
rna-tia001237.1	12205	8916	9937	CM028669.1	130552502	124300508	124299484	1054	100	77.799	820	2.11e-166
rna-tia001237.1	12205	8903	9655	CM028669.1	130552502	125512265	125511513	769	100	81.274	625	2.11e-166
rna-tia001237.1	12205	10151	11105	CM028669.1	130552502	31181999	31181072	964	100	78.527	757	7.6e-166
rna-tia001237.1	12205	8902	9735	CM028669.1	130552502	83910104	83910935	861	100	80.139	690	7.6e-166
rna-tia001237.1	12205	309	1382	CM028669.1	130552502	96462639	96461567	1117	100	77.529	866	7.6e-166
rna-tia001237.1	12205	9988	10703	CM028669.1	130552502	100475953	100476662	727	100	81.981	596	7.6e-166
rna-tia001237.1	12205	10152	11105	CM028669.1	130552502	111888838	111887916	964	100	78.631	758	7.6e-166
rna-tia001237.1	12205	10133	11104	CM028669.1	130552502	9401622	9402566	983	100	78.332	770	2.73e-165
rna-tia001237.1	12205	10129	11104	CM028669.1	130552502	54483354	54482408	985	100	78.274	771	2.73e-165
rna-tia001237.1	12205	10313	11104	CM028669.1	130552502	101151125	101150325	819	100	80.586	660	2.73e-165
rna-tia001237.1	12205	9912	10809	CM028669.1	130552502	2923904	2924769	907	100	79.272	719	9.83e-165
rna-tia001237.1	12205	3	689	CM028669.1	130552502	13392242	13391574	695	100	82.734	575	9.83e-165
rna-tia001237.1	12205	8901	9735	CM028669.1	130552502	23770168	23771001	857	100	79.93	685	9.83e-165
rna-tia001237.1	12205	8896	9726	CM028669.1	130552502	55927129	55926304	854	100	80.094	684	9.83e-165
rna-tia001237.1	12205	9986	10501	CM028669.1	130552502	64847575	64848090	519	100	87.283	453	9.83e-165
rna-tia001237.1	12205	3	754	CM028669.1	130552502	68259729	68260464	761	100	81.34	619	9.83e-165
rna-tia001237.1	12205	11098	11815	CM028669.1	130552502	81654097	81654801	725	100	81.931	594	9.83e-165
rna-tia001237.1	12205	10151	11114	CM028669.1	130552502	83983641	83982673	996	100	78.313	780	9.83e-165
rna-tia001237.1	12205	68	1376	CM028669.1	130552502	34471112	34469844	1346	100	75.929	1022	3.54e-164
rna-tia001237.1	12205	11094	11653	CM028669.1	130552502	41472541	41471982	561	100	85.561	480	3.54e-164
rna-tia001237.1	12205	11329	12078	CM028669.1	130552502	47361110	47360357	771	100	81.193	626	3.54e-164
rna-tia001237.1	12205	10151	11105	CM028669.1	130552502	66184789	66185715	965	100	78.446	757	3.54e-164
rna-tia001237.1	12205	139	1375	CM028669.1	130552502	115020825	115019628	1267	100	76.322	967	3.54e-164
rna-tia001237.1	12205	10165	11105	CM028669.1	130552502	118276085	118276995	951	100	78.654	748	3.54e-164
rna-tia001237.1	12205	10146	11105	CM028669.1	130552502	12606717	12607667	986	100	78.398	773	1.27e-163
rna-tia001237.1	12205	3	642	CM028669.1	130552502	21133967	21133327	647	100	83.308	539	1.27e-163
rna-tia001237.1	12205	11095	11680	CM028669.1	130552502	59381742	59382327	586	100	84.642	496	1.27e-163
rna-tia001237.1	12205	10193	11104	CM028669.1	130552502	62500851	62501765	931	100	78.625	732	1.27e-163
rna-tia001237.1	12205	8909	9788	CM028669.1	130552502	64046619	64045728	905	100	79.006	715	1.27e-163
rna-tia001237.1	12205	75	1375	CM028669.1	130552502	79990338	79991618	1340	100	75.746	1015	1.27e-163
rna-tia001237.1	12205	794	1376	CM028669.1	130552502	113036433	113035850	591	100	84.941	502	1.27e-163
rna-tia001237.1	12205	10158	11104	CM028669.1	130552502	1194319	1193370	977	100	78.403	766	4.57e-163
rna-tia001237.1	12205	10151	10819	CM028669.1	130552502	9719034	9718389	673	100	83.061	559	4.57e-163
rna-tia001237.1	12205	9912	10559	CM028669.1	130552502	25533214	25533849	656	100	83.384	547	4.57e-163
rna-tia001237.1	12205	8903	9714	CM028669.1	130552502	68967062	68966260	828	100	80.193	664	4.57e-163
rna-tia001237.1	12205	8902	9726	CM028669.1	130552502	130161310	130160485	850	100	80	680	4.57e-163
rna-tia001237.1	12205	8905	9929	CM028669.1	130552502	41901970	41900939	1065	100	77.653	827	1.64e-162
rna-tia001237.1	12205	837	1375	CM028669.1	130552502	42074669	42075208	543	100	86.188	468	1.64e-162
rna-tia001237.1	12205	9065	9733	CM028669.1	130552502	80452296	80451630	675	100	82.519	557	1.64e-162
rna-tia001237.1	12205	5	1375	CM028669.1	130552502	14187923	14189283	1417	100	75.229	1066	5.92e-162
rna-tia001237.1	12205	10146	11114	CM028669.1	130552502	78847209	78846233	1003	100	78.066	783	5.92e-162
rna-tia001237.1	12205	8903	10051	CM028669.1	130552502	100009143	100010311	1212	100	76.733	930	5.92e-162
rna-tia001237.1	12205	11018	11874	CM028669.1	130552502	18625855	18626720	890	100	79.438	707	2.13e-161
rna-tia001237.1	12205	9134	10037	CM028669.1	130552502	24566116	24565221	928	100	78.879	732	2.13e-161
rna-tia001237.1	12205	11158	11746	CM028669.1	130552502	35874550	35875136	595	100	84.538	503	2.13e-161
rna-tia001237.1	12205	11088	11790	CM028669.1	130552502	58855556	58856256	711	100	81.716	581	2.13e-161
rna-tia001237.1	12205	10151	11105	CM028669.1	130552502	67316177	67317112	968	100	78.202	757	2.13e-161
rna-tia001237.1	12205	11095	11655	CM028669.1	130552502	79438836	79439396	562	100	85.231	479	2.13e-161
rna-tia001237.1	12205	8903	9723	CM028669.1	130552502	14339346	14340166	842	100	79.81	672	7.65e-161
rna-tia001237.1	12205	3	1375	CM028669.1	130552502	24880192	24881522	1400	100	75.214	1053	7.65e-161
rna-tia001237.1	12205	8902	9949	CM028669.1	130552502	48955423	48954362	1090	100	77.248	842	7.65e-161
rna-tia001237.1	12205	3	1379	CM028669.1	130552502	60919599	60918212	1448	100	75.345	1091	7.65e-161
rna-tia001237.1	12205	11252	12128	CM028669.1	130552502	65043130	65043991	891	100	79.125	705	7.65e-161
rna-tia001237.1	12205	9996	10823	CM028669.1	130552502	99206875	99206073	835	100	79.88	667	7.65e-161
rna-tia001237.1	12205	11141	11856	CM028669.1	130552502	8841456	8840730	739	100	81.461	602	2.75e-160
rna-tia001237.1	12205	10140	11105	CM028669.1	130552502	84309970	84310944	1002	100	78.044	782	2.75e-160
rna-tia001237.1	12205	10129	11105	CM028669.1	130552502	118806461	118807411	993	100	78.046	775	2.75e-160
rna-tia001237.1	12205	3	1375	CM028669.1	130552502	122057657	122059003	1411	100	75.195	1061	2.75e-160
rna-tia001237.1	12205	10151	11105	CM028669.1	130552502	123682601	123681676	965	100	78.238	755	2.75e-160
rna-tia001237.1	12205	8903	9937	CM028669.1	130552502	84177351	84178398	1077	100	77.344	833	9.9e-160
rna-tia001237.1	12205	10151	10829	CM028669.1	130552502	95812686	95812027	688	100	82.558	568	9.9e-160
rna-tia001237.1	12205	139	1381	CM028669.1	130552502	64613245	64614441	1274	100	76.138	970	3.56e-159
rna-tia001237.1	12205	8911	9824	CM028669.1	130552502	72954270	72953351	945	100	78.519	742	3.56e-159
rna-tia001237.1	12205	10146	11105	CM028669.1	130552502	85297400	85298334	972	100	78.086	759	3.56e-159
rna-tia001237.1	12205	3	1375	CM028669.1	130552502	109135154	109136496	1403	100	75.053	1053	3.56e-159
rna-tia001237.1	12205	9998	10499	CM028669.1	130552502	113000910	113001414	509	100	87.23	444	3.56e-159
rna-tia001237.1	12205	11088	11653	CM028669.1	130552502	118120619	118121185	569	100	84.886	483	3.56e-159
rna-tia001237.1	12205	8902	9726	CM028669.1	130552502	127299362	127300179	847	100	79.811	676	3.56e-159
rna-tia001237.1	12205	10151	11100	CM028669.1	130552502	26388318	26387365	986	100	78.195	771	1.28e-158
rna-tia001237.1	12205	11080	11653	CM028669.1	130552502	33435662	33435088	576	100	84.549	487	1.28e-158
rna-tia001237.1	12205	5	1373	CM028669.1	130552502	42983590	42984952	1428	100	75.28	1075	1.28e-158
rna-tia001237.1	12205	11088	11680	CM028669.1	130552502	59389982	59390572	594	100	84.007	499	1.28e-158
rna-tia001237.1	12205	8903	9949	CM028669.1	130552502	121529333	121528267	1092	100	77.106	842	1.28e-158
rna-tia001237.1	12205	10151	11105	CM028669.1	130552502	26088725	26089683	986	100	77.992	769	4.61e-158
rna-tia001237.1	12205	10151	11039	CM028669.1	130552502	37377198	37376324	907	100	78.831	715	4.61e-158
rna-tia001237.1	12205	11094	11811	CM028669.1	130552502	54482092	54481371	730	100	81.096	592	4.61e-158
rna-tia001237.1	12205	10151	11104	CM028669.1	130552502	62057094	62058012	965	100	78.238	755	4.61e-158
rna-tia001237.1	12205	3	649	CM028669.1	130552502	83864250	83864905	669	100	82.81	554	4.61e-158
rna-tia001237.1	12205	10134	11105	CM028669.1	130552502	100335892	100336870	1006	100	77.833	783	4.61e-158
rna-tia001237.1	12205	5	1369	CM028669.1	130552502	130320963	130322286	1393	100	75.162	1047	4.61e-158
rna-tia001237.1	12205	8903	9723	CM028669.1	130552502	5440310	5441125	841	100	79.667	670	1.66e-157
rna-tia001237.1	12205	10146	11105	CM028669.1	130552502	25539393	25538442	994	100	78.169	777	1.66e-157
rna-tia001237.1	12205	10129	11114	CM028669.1	130552502	54467785	54466830	994	100	77.666	772	1.66e-157
rna-tia001237.1	12205	9988	10816	CM028669.1	130552502	74682402	74683208	835	100	79.521	664	1.66e-157
rna-tia001237.1	12205	11088	11793	CM028669.1	130552502	64896553	64897246	711	100	81.435	579	5.96e-157
rna-tia001237.1	12205	10147	11105	CM028669.1	130552502	88202146	88203073	971	100	78.064	758	5.96e-157
rna-tia001237.1	12205	8893	9985	CM028669.1	130552502	96232129	96231060	1126	100	76.998	867	5.96e-157
rna-tia001237.1	12205	8931	9835	CM028669.1	130552502	14216961	14217873	937	100	78.442	735	2.14e-156
rna-tia001237.1	12205	10151	11105	CM028669.1	130552502	47146384	47145455	967	100	77.973	754	2.14e-156
rna-tia001237.1	12205	8902	9579	CM028669.1	130552502	67192643	67191972	694	100	82.133	570	2.14e-156
rna-tia001237.1	12205	8912	9880	CM028669.1	130552502	86572185	86573160	1005	100	77.811	782	2.14e-156
rna-tia001237.1	12205	8903	9796	CM028669.1	130552502	43898162	43899059	923	100	78.548	725	7.71e-156
rna-tia001237.1	12205	699	1375	CM028669.1	130552502	95608219	95607554	682	100	81.965	559	7.71e-156
rna-tia001237.1	12205	10256	11105	CM028669.1	130552502	100334537	100333679	888	100	79.279	704	7.71e-156
rna-tia001237.1	12205	8902	9451	CM028669.1	130552502	125614981	125615526	557	100	85.278	475	7.71e-156
rna-tia001237.1	12205	8903	9859	CM028669.1	130552502	13786284	13787255	997	100	77.834	776	2.77e-155
rna-tia001237.1	12205	9034	9842	CM028669.1	130552502	19932449	19931637	839	100	79.738	669	2.77e-155
rna-tia001237.1	12205	10146	11105	CM028669.1	130552502	24718627	24717660	1000	100	77.9	779	2.77e-155
rna-tia001237.1	12205	8902	9798	CM028669.1	130552502	66573969	66574862	926	100	78.618	728	2.77e-155
rna-tia001237.1	12205	10243	11105	CM028669.1	130552502	100496725	100497598	897	100	78.93	708	2.77e-155
rna-tia001237.1	12205	11081	11693	CM028669.1	130552502	9142400	9141789	614	100	83.062	510	9.97e-155
rna-tia001237.1	12205	11094	11805	CM028669.1	130552502	11213066	11212363	720	100	81.111	584	9.97e-155
rna-tia001237.1	12205	10129	11105	CM028669.1	130552502	49238579	49237642	987	100	77.812	768	9.97e-155
rna-tia001237.1	12205	11088	11650	CM028669.1	130552502	74815665	74816224	564	100	84.574	477	9.97e-155
rna-tia001237.1	12205	3	1316	CM028669.1	130552502	97235807	97237084	1351	100	75.426	1019	9.97e-155
rna-tia001237.1	12205	8902	9859	CM028669.1	130552502	111007069	111006101	991	100	77.699	770	9.97e-155
rna-tia001237.1	12205	8902	9859	CM028669.1	130552502	118003910	118002960	989	100	77.958	771	9.97e-155
rna-tia001237.1	12205	8902	9735	CM028669.1	130552502	124683014	124682174	864	100	79.282	685	9.97e-155
rna-tia001237.1	12205	10166	11114	CM028669.1	130552502	125511024	125510071	978	100	77.812	761	9.97e-155
rna-tia001237.1	12205	3	497	CM028669.1	130552502	65048742	65049235	496	100	86.895	431	3.59e-154
rna-tia001237.1	12205	10129	11114	CM028669.1	130552502	103066377	103065416	997	100	77.432	772	3.59e-154
rna-tia001237.1	12205	288	1317	CM028669.1	130552502	108915445	108914438	1053	100	77.208	813	3.59e-154
rna-tia001237.1	12205	912	1375	CM028669.1	130552502	17016049	17015588	466	100	88.197	411	1.29e-153
rna-tia001237.1	12205	10151	11105	CM028669.1	130552502	32837263	32838187	964	100	77.801	750	1.29e-153
rna-tia001237.1	12205	10151	11090	CM028669.1	130552502	34243102	34244012	951	100	78.023	742	1.29e-153
rna-tia001237.1	12205	11097	11698	CM028669.1	130552502	52173657	52173064	605	100	83.471	505	1.29e-153
rna-tia001237.1	12205	795	1375	CM028669.1	130552502	66061103	66060519	593	100	83.98	498	1.29e-153
rna-tia001237.1	12205	11081	11624	CM028669.1	130552502	73156671	73157214	545	100	84.954	463	1.29e-153
rna-tia001237.1	12205	10166	11105	CM028669.1	130552502	47809392	47810335	972	100	77.881	757	4.64e-153
rna-tia001237.1	12205	10129	11117	CM028669.1	130552502	58842957	58843917	1003	100	77.468	777	4.64e-153
rna-tia001237.1	12205	10146	11105	CM028669.1	130552502	65042013	65042984	1001	100	77.722	778	4.64e-153
rna-tia001237.1	12205	67	1328	CM028669.1	130552502	86720454	86721693	1303	100	75.595	985	4.64e-153
rna-tia001237.1	12205	11088	11653	CM028669.1	130552502	90210897	90211458	566	100	84.276	477	4.64e-153
rna-tia001237.1	12205	10006	10597	CM028669.1	130552502	105400528	105399956	593	100	83.98	498	4.64e-153
rna-tia001237.1	12205	8903	9795	CM028669.1	130552502	129721819	129722719	918	100	78.214	718	4.64e-153
rna-tia001237.1	12205	10151	11090	CM028669.1	130552502	34669673	34668761	948	100	77.848	738	1.67e-152
rna-tia001237.1	12205	10023	10555	CM028669.1	130552502	47361630	47361109	534	100	85.581	457	1.67e-152
rna-tia001237.1	12205	830	1375	CM028669.1	130552502	51754923	51754379	550	100	84.909	467	1.67e-152
rna-tia001237.1	12205	10134	11105	CM028669.1	130552502	66532317	66533292	1006	100	77.535	780	1.67e-152
rna-tia001237.1	12205	11081	11657	CM028669.1	130552502	103917085	103917658	578	100	83.91	485	1.67e-152
rna-tia001237.1	12205	8905	9770	CM028669.1	130552502	5561470	5562339	889	100	78.515	698	6e-152
rna-tia001237.1	12205	8902	9949	CM028669.1	130552502	20776838	20775778	1091	100	76.81	838	6e-152
rna-tia001237.1	12205	10198	11105	CM028669.1	130552502	22052459	22051548	938	100	78.145	733	6e-152
rna-tia001237.1	12205	8902	9605	CM028669.1	130552502	24685061	24684360	725	100	81.241	589	6e-152
rna-tia001237.1	12205	11094	11775	CM028669.1	130552502	31180758	31180077	692	100	81.358	563	6e-152
rna-tia001237.1	12205	8903	9798	CM028669.1	130552502	33559194	33558289	930	100	78.28	728	6e-152
rna-tia001237.1	12205	921	1375	CM028669.1	130552502	121226286	121225835	456	100	88.377	403	2.16e-151
rna-tia001237.1	12205	10146	10820	CM028669.1	130552502	11611331	11610670	689	100	81.858	564	7.76e-151
rna-tia001237.1	12205	309	1375	CM028669.1	130552502	22665963	22664909	1100	100	76.727	844	7.76e-151
rna-tia001237.1	12205	8902	9798	CM028669.1	130552502	33548253	33547346	930	100	78.172	727	7.76e-151
rna-tia001237.1	12205	8903	9735	CM028669.1	130552502	73959536	73960374	864	100	79.051	683	7.76e-151
rna-tia001237.1	12205	776	1376	CM028669.1	130552502	101928916	101928325	605	100	83.306	504	7.76e-151
rna-tia001237.1	12205	11081	11615	CM028669.1	130552502	47838908	47838374	537	100	84.916	456	2.79e-150
rna-tia001237.1	12205	11390	12078	CM028669.1	130552502	69624299	69623612	707	100	81.33	575	2.79e-150
rna-tia001237.1	12205	10293	11105	CM028669.1	130552502	75549387	75550184	821	100	79.172	650	2.79e-150
rna-tia001237.1	12205	3	432	CM028669.1	130552502	95749195	95748766	430	100	89.302	384	2.79e-150
rna-tia001237.1	12205	11088	11645	CM028669.1	130552502	96840444	96840985	560	100	84.643	474	2.79e-150
rna-tia001237.1	12205	139	1375	CM028669.1	130552502	15728763	15727564	1266	100	75.592	957	1e-149
rna-tia001237.1	12205	793	1375	CM028669.1	130552502	112577333	112576752	588	100	83.503	491	1e-149
rna-tia001237.1	12205	74	1322	CM028669.1	130552502	20303863	20305078	1275	100	75.373	961	3.61e-149
rna-tia001237.1	12205	10146	11105	CM028669.1	130552502	33865828	33864871	995	100	77.588	772	3.61e-149
rna-tia001237.1	12205	9041	10037	CM028669.1	130552502	66067804	66068808	1041	100	77.233	804	3.61e-149
rna-tia001237.1	12205	10165	11105	CM028669.1	130552502	67127849	67126939	949	100	77.661	737	3.61e-149
rna-tia001237.1	12205	5	1375	CM028669.1	130552502	76618670	76619979	1391	100	74.838	1041	3.61e-149
rna-tia001237.1	12205	5	645	CM028669.1	130552502	85194350	85194972	646	100	82.353	532	3.61e-149
rna-tia001237.1	12205	10345	11105	CM028669.1	130552502	89406043	89406822	790	100	79.747	630	3.61e-149
rna-tia001237.1	12205	3	520	CM028669.1	130552502	110709809	110709297	524	100	85.687	449	3.61e-149
rna-tia001237.1	12205	10129	11073	CM028669.1	130552502	112764531	112765479	984	100	77.744	765	3.61e-149
rna-tia001237.1	12205	764	1330	CM028669.1	130552502	10221647	10221079	575	100	83.826	482	1.3e-148
rna-tia001237.1	12205	10151	11105	CM028669.1	130552502	22169416	22168456	988	100	77.429	765	1.3e-148
rna-tia001237.1	12205	10166	11105	CM028669.1	130552502	38636620	38635692	974	100	77.926	759	1.3e-148
rna-tia001237.1	12205	3	632	CM028669.1	130552502	43665166	43664535	639	100	82.16	525	1.3e-148
rna-tia001237.1	12205	10151	11104	CM028669.1	130552502	60623792	60622837	987	100	77.508	765	1.3e-148
rna-tia001237.1	12205	8910	9735	CM028669.1	130552502	75598702	75597876	850	100	78.941	671	1.3e-148
rna-tia001237.1	12205	539	1307	CM028669.1	130552502	102765121	102765889	784	100	79.592	624	1.3e-148
rna-tia001237.1	12205	3	656	CM028669.1	130552502	104796323	104796985	681	100	81.938	558	1.3e-148
rna-tia001237.1	12205	3	1375	CM028669.1	130552502	104988906	104990229	1412	100	75	1059	1.3e-148
rna-tia001237.1	12205	8903	9805	CM028669.1	130552502	128575853	128576757	932	100	78.004	727	1.3e-148
rna-tia001237.1	12205	8903	10050	CM028669.1	130552502	84804279	84803124	1206	100	76.119	918	4.67e-148
rna-tia001237.1	12205	11075	11675	CM028669.1	130552502	124881272	124880686	602	100	83.056	500	4.67e-148
rna-tia001237.1	12205	10166	10702	CM028669.1	130552502	42683893	42684422	541	100	84.843	459	1.68e-147
rna-tia001237.1	12205	8903	9735	CM028669.1	130552502	45989408	45988570	857	100	78.646	674	1.68e-147
rna-tia001237.1	12205	10146	11104	CM028669.1	130552502	49082891	49083856	993	100	77.341	768	1.68e-147
rna-tia001237.1	12205	8903	9565	CM028669.1	130552502	54309103	54308436	687	100	81.659	561	1.68e-147
rna-tia001237.1	12205	440	1256	CM028669.1	130552502	59251598	59250779	837	100	78.853	660	1.68e-147
rna-tia001237.1	12205	10151	11073	CM028669.1	130552502	9143639	9142724	951	100	77.813	740	6.04e-147
rna-tia001237.1	12205	11088	11643	CM028669.1	130552502	72501790	72502346	559	100	83.9	469	6.04e-147
rna-tia001237.1	12205	10151	11103	CM028669.1	130552502	5714940	5713980	986	100	77.282	762	2.17e-146
rna-tia001237.1	12205	23	1285	CM028669.1	130552502	8426170	8427420	1295	100	74.981	971	2.17e-146
rna-tia001237.1	12205	10577	11105	CM028669.1	130552502	29789773	29790299	530	100	84.717	449	2.17e-146
rna-tia001237.1	12205	10206	11104	CM028669.1	130552502	52034083	52033182	931	100	77.981	726	2.17e-146
rna-tia001237.1	12205	144	1248	CM028669.1	130552502	83872895	83873979	1143	100	76.378	873	2.17e-146
rna-tia001237.1	12205	10151	11114	CM028669.1	130552502	106676688	106675720	1000	100	77.3	773	2.17e-146
rna-tia001237.1	12205	843	1375	CM028669.1	130552502	1298809	1299342	539	100	84.601	456	7.82e-146
rna-tia001237.1	12205	8901	9735	CM028669.1	130552502	54460858	54461694	858	100	78.555	674	7.82e-146
rna-tia001237.1	12205	10166	11104	CM028669.1	130552502	98496934	98497876	974	100	77.515	755	7.82e-146
rna-tia001237.1	12205	5	511	CM028669.1	130552502	103811116	103811621	508	100	85.433	434	7.82e-146
rna-tia001237.1	12205	10145	11103	CM028669.1	130552502	10916183	10915215	996	100	77.209	769	2.81e-145
rna-tia001237.1	12205	10151	10805	CM028669.1	130552502	84891185	84891821	664	100	81.777	543	2.81e-145
rna-tia001237.1	12205	10151	11114	CM028669.1	130552502	3809814	3808882	973	100	77.184	751	1.01e-144
rna-tia001237.1	12205	10146	11104	CM028669.1	130552502	6910675	6909702	997	100	77.131	769	1.01e-144
rna-tia001237.1	12205	10166	11105	CM028669.1	130552502	33546989	33546052	968	100	77.376	749	1.01e-144
rna-tia001237.1	12205	10165	11105	CM028669.1	130552502	46845455	46846355	945	100	77.46	732	1.01e-144
rna-tia001237.1	12205	10166	10703	CM028669.1	130552502	53151778	53151249	545	100	84.587	461	1.01e-144
rna-tia001237.1	12205	8903	9796	CM028669.1	130552502	55726737	55727637	930	100	77.957	725	1.01e-144
rna-tia001237.1	12205	8903	9878	CM028669.1	130552502	90828211	90829190	1008	100	76.984	776	1.01e-144
rna-tia001237.1	12205	3	503	CM028669.1	130552502	112162307	112162808	508	100	85.63	435	1.01e-144
rna-tia001237.1	12205	18	1375	CM028669.1	130552502	123505378	123504048	1389	100	74.514	1035	1.01e-144
rna-tia001237.1	12205	877	1375	CM028669.1	130552502	128127481	128126991	505	100	85.941	434	1.01e-144
rna-tia001237.1	12205	1375	2083	CM028669.1	130552502	15482250	15481545	716	100	80.168	574	3.64e-144
rna-tia001237.1	12205	10190	11104	CM028669.1	130552502	32255905	32256818	943	100	77.625	732	3.64e-144
rna-tia001237.1	12205	10129	11105	CM028669.1	130552502	47504854	47505800	988	100	77.024	761	3.64e-144
rna-tia001237.1	12205	10134	11102	CM028669.1	130552502	50660192	50661164	1005	100	77.114	775	3.64e-144
rna-tia001237.1	12205	11088	11788	CM028669.1	130552502	58844213	58844913	711	100	80.309	571	3.64e-144
rna-tia001237.1	12205	11257	12081	CM028669.1	130552502	64044408	64043616	839	100	79.023	663	3.64e-144
rna-tia001237.1	12205	22	1375	CM028669.1	130552502	74652486	74651179	1384	100	74.711	1034	3.64e-144
rna-tia001237.1	12205	3	620	CM028669.1	130552502	17676745	17676125	628	100	82.006	515	1.31e-143
rna-tia001237.1	12205	10312	10823	CM028669.1	130552502	94794541	94794043	515	100	85.437	440	1.31e-143
rna-tia001237.1	12205	1371	2085	CM028669.1	130552502	98034038	98034746	718	100	79.944	574	1.31e-143
rna-tia001237.1	12205	3	503	CM028669.1	130552502	127352770	127353272	505	100	85.347	431	1.31e-143
rna-tia001237.1	12205	10308	11104	CM028669.1	130552502	48296053	48295249	825	100	78.909	651	4.7e-143
rna-tia001237.1	12205	67	1254	CM028669.1	130552502	56659496	56660653	1219	100	75.554	921	4.7e-143
rna-tia001237.1	12205	11094	11623	CM028669.1	130552502	71954852	71954326	533	100	84.428	450	4.7e-143
rna-tia001237.1	12205	10146	11092	CM028669.1	130552502	79437588	79438536	982	100	77.291	759	4.7e-143
rna-tia001237.1	12205	8903	9796	CM028669.1	130552502	50658836	50659727	927	100	77.886	722	1.69e-142
rna-tia001237.1	12205	10129	11104	CM028669.1	130552502	58854298	58855246	991	100	76.993	763	1.69e-142
rna-tia001237.1	12205	10854	11814	CM028669.1	130552502	99206015	99205058	991	100	77.094	764	1.69e-142
rna-tia001237.1	12205	298	1315	CM028669.1	130552502	108136824	108137825	1043	100	76.606	799	1.69e-142
rna-tia001237.1	12205	4	1369	CM028669.1	130552502	113128672	113130009	1406	100	74.538	1048	1.69e-142
rna-tia001237.1	12205	9918	10816	CM028669.1	130552502	28828198	28827325	912	100	77.741	709	6.09e-142
rna-tia001237.1	12205	11096	11615	CM028669.1	130552502	49099554	49100073	522	100	84.483	441	6.09e-142
rna-tia001237.1	12205	8903	9534	CM028669.1	130552502	77232200	77232829	646	100	81.734	528	6.09e-142
rna-tia001237.1	12205	59	1375	CM028669.1	130552502	84766008	84767302	1367	100	74.909	1024	6.09e-142
rna-tia001237.1	12205	10129	11104	CM028669.1	130552502	95183556	95184502	991	100	76.993	763	6.09e-142
rna-tia001237.1	12205	10140	11105	CM028669.1	130552502	116209077	116210015	980	100	77.041	755	6.09e-142
rna-tia001237.1	12205	3	509	CM028669.1	130552502	123901207	123900699	514	100	85.019	437	6.09e-142
rna-tia001237.1	12205	10166	10809	CM028669.1	130552502	28949905	28950532	652	100	81.595	532	2.19e-141
rna-tia001237.1	12205	10151	11090	CM028669.1	130552502	34235768	34236676	949	100	77.239	733	2.19e-141
rna-tia001237.1	12205	10166	10809	CM028669.1	130552502	36963883	36964510	654	100	81.651	534	2.19e-141
rna-tia001237.1	12205	3	502	CM028669.1	130552502	54066565	54067066	504	100	85.119	429	2.19e-141
rna-tia001237.1	12205	10151	11103	CM028669.1	130552502	92787354	92786417	970	100	77.01	747	2.19e-141
rna-tia001237.1	12205	11134	11615	CM028669.1	130552502	1178131	1178612	487	100	85.832	418	7.87e-141
rna-tia001237.1	12205	10166	11104	CM028669.1	130552502	14800439	14799503	971	100	77.24	750	7.87e-141
rna-tia001237.1	12205	10166	11136	CM028669.1	130552502	47619049	47618091	997	100	76.931	767	7.87e-141
rna-tia001237.1	12205	11255	11844	CM028669.1	130552502	59781466	59782050	596	100	82.55	492	7.87e-141
rna-tia001237.1	12205	8903	9798	CM028669.1	130552502	80271122	80270196	943	100	77.519	731	7.87e-141
rna-tia001237.1	12205	3	1377	CM028669.1	130552502	94555265	94556609	1416	100	74.435	1054	2.83e-140
rna-tia001237.1	12205	10168	11114	CM028669.1	130552502	121170332	121169382	982	100	77.088	757	2.83e-140
rna-tia001237.1	12205	5	655	CM028669.1	130552502	10222347	10221715	659	100	81.335	536	1.02e-139
rna-tia001237.1	12205	10151	10923	CM028669.1	130552502	11214264	11213519	780	100	79.231	618	1.02e-139
rna-tia001237.1	12205	1371	2080	CM028669.1	130552502	112645731	112646436	712	100	79.635	567	1.02e-139
rna-tia001237.1	12205	10153	11105	CM028669.1	130552502	21362940	21362017	969	100	77.09	747	3.66e-139
rna-tia001237.1	12205	3	638	CM028669.1	130552502	43663900	43664521	642	100	81.464	523	3.66e-139
rna-tia001237.1	12205	10151	10866	CM028669.1	130552502	46725773	46725076	723	100	79.945	578	3.66e-139
rna-tia001237.1	12205	8905	9796	CM028669.1	130552502	59124861	59123973	926	100	77.754	720	3.66e-139
rna-tia001237.1	12205	10134	11102	CM028669.1	130552502	66575225	66576186	995	100	76.784	764	3.66e-139
rna-tia001237.1	12205	38	1248	CM028669.1	130552502	112982143	112983323	1244	100	75.241	936	3.66e-139
rna-tia001237.1	12205	10151	10703	CM028669.1	130552502	123823215	123822667	563	100	83.481	470	3.66e-139
rna-tia001237.1	12205	5	1375	CM028669.1	130552502	56749957	56748608	1431	100	74.633	1068	1.32e-138
rna-tia001237.1	12205	10166	10796	CM028669.1	130552502	58343098	58342485	636	100	81.604	519	1.32e-138
rna-tia001237.1	12205	496	1132	CM028669.1	130552502	73021216	73021846	643	100	81.182	522	1.32e-138
rna-tia001237.1	12205	10129	11105	CM028669.1	130552502	80766336	80767310	1013	100	76.802	778	1.32e-138
rna-tia001237.1	12205	10195	11102	CM028669.1	130552502	98574522	98573610	943	100	77.413	730	1.32e-138
rna-tia001237.1	12205	11081	11615	CM028669.1	130552502	100337172	100337707	538	100	83.643	450	1.32e-138
rna-tia001237.1	12205	10151	11104	CM028669.1	130552502	101456507	101457462	986	100	76.876	758	1.32e-138
rna-tia001237.1	12205	10154	11104	CM028669.1	130552502	121034591	121033644	984	100	77.033	758	1.32e-138
rna-tia001237.1	12205	8902	9803	CM028669.1	130552502	18575734	18574819	937	100	77.268	724	4.74e-138
rna-tia001237.1	12205	11081	11852	CM028669.1	130552502	54652521	54653290	788	100	78.807	621	4.74e-138
rna-tia001237.1	12205	10151	11104	CM028669.1	130552502	59025315	59026274	986	100	76.775	757	4.74e-138
rna-tia001237.1	12205	8903	9795	CM028669.1	130552502	95814088	95813187	923	100	77.356	714	4.74e-138
rna-tia001237.1	12205	11081	11620	CM028669.1	130552502	130390399	130389872	542	100	83.764	454	4.74e-138
rna-tia001237.1	12205	11097	11615	CM028669.1	130552502	6085829	6086345	519	100	84.008	436	1.7e-137
rna-tia001237.1	12205	10151	11076	CM028669.1	130552502	26285881	26284997	936	100	77.35	724	1.7e-137
rna-tia001237.1	12205	25	1375	CM028669.1	130552502	35162183	35160854	1400	100	74.5	1043	1.7e-137
rna-tia001237.1	12205	10146	10818	CM028669.1	130552502	37253080	37253736	686	100	80.758	554	1.7e-137
rna-tia001237.1	12205	10127	11105	CM028669.1	130552502	55832775	55833749	1010	100	76.634	774	1.7e-137
rna-tia001237.1	12205	8903	9949	CM028669.1	130552502	60940418	60939350	1097	100	76.026	834	1.7e-137
rna-tia001237.1	12205	758	1375	CM028669.1	130552502	111155107	111154498	625	100	81.6	510	1.7e-137
rna-tia001237.1	12205	11081	11773	CM028669.1	130552502	120019581	120018903	697	100	80.057	558	1.7e-137
rna-tia001237.1	12205	8902	9673	CM028669.1	130552502	122669133	122668366	790	100	78.861	623	1.7e-137
rna-tia001237.1	12205	10166	10835	CM028669.1	130552502	13860465	13859820	678	100	80.826	548	6.13e-137
rna-tia001237.1	12205	3	509	CM028669.1	130552502	17685772	17685264	513	100	84.405	433	6.13e-137
rna-tia001237.1	12205	8903	9949	CM028669.1	130552502	24150208	24149123	1109	100	76.014	843	6.13e-137
rna-tia001237.1	12205	21	503	CM028669.1	130552502	11863374	11863857	487	100	85.216	415	2.2e-136
rna-tia001237.1	12205	10166	11104	CM028669.1	130552502	66905986	66905042	976	100	76.947	751	2.2e-136
rna-tia001237.1	12205	10151	11100	CM028669.1	130552502	71318590	71317674	958	100	76.827	736	2.2e-136
rna-tia001237.1	12205	8933	9858	CM028669.1	130552502	100341300	100340367	963	100	77.051	742	2.2e-136
rna-tia001237.1	12205	10134	10804	CM028669.1	130552502	100538899	100538244	683	100	80.673	551	2.2e-136
rna-tia001237.1	12205	10147	11104	CM028669.1	130552502	9228904	9229869	994	100	76.66	762	7.93e-136
rna-tia001237.1	12205	10146	11104	CM028669.1	130552502	14541673	14542637	994	100	76.66	762	7.93e-136
rna-tia001237.1	12205	10300	10818	CM028669.1	130552502	18625182	18625686	519	100	84.2	437	7.93e-136
rna-tia001237.1	12205	3	461	CM028669.1	130552502	42311315	42310865	461	100	86.334	398	7.93e-136
rna-tia001237.1	12205	10167	11105	CM028669.1	130552502	43899463	43900400	973	100	76.978	749	7.93e-136
rna-tia001237.1	12205	9363	9949	CM028669.1	130552502	50411948	50412529	593	100	82.125	487	7.93e-136
rna-tia001237.1	12205	3	509	CM028669.1	130552502	55975693	55975195	510	100	84.51	431	7.93e-136
rna-tia001237.1	12205	10146	11105	CM028669.1	130552502	80269812	80268861	1000	100	77	770	7.93e-136
rna-tia001237.1	12205	10190	10803	CM028669.1	130552502	94071732	94071137	619	100	81.745	506	7.93e-136
rna-tia001237.1	12205	11088	11805	CM028669.1	130552502	12942261	12942972	735	100	79.592	585	2.85e-135
rna-tia001237.1	12205	8903	9867	CM028669.1	130552502	66543079	66544041	998	100	76.653	765	2.85e-135
rna-tia001237.1	12205	10146	11104	CM028669.1	130552502	70410709	70409746	999	100	76.777	767	2.85e-135
rna-tia001237.1	12205	10328	10694	CM028669.1	130552502	89791500	89791867	369	100	90.786	335	2.85e-135
rna-tia001237.1	12205	10146	11091	CM028669.1	130552502	91188971	91189916	979	100	76.813	752	2.85e-135
rna-tia001237.1	12205	10134	10799	CM028669.1	130552502	35481027	35481675	674	100	80.564	543	1.03e-134
rna-tia001237.1	12205	5	839	CM028669.1	130552502	8163720	8164533	845	100	77.87	658	3.69e-134
rna-tia001237.1	12205	10146	10817	CM028669.1	130552502	10684670	10684012	686	100	80.466	552	3.69e-134
rna-tia001237.1	12205	650	1271	CM028669.1	130552502	39935205	39935829	636	100	81.132	516	3.69e-134
rna-tia001237.1	12205	3	471	CM028669.1	130552502	113173368	113173821	471	100	85.987	405	3.69e-134
rna-tia001237.1	12205	10166	11105	CM028669.1	130552502	17246764	17247704	974	100	76.797	748	1.33e-133
rna-tia001237.1	12205	8901	9795	CM028669.1	130552502	41843628	41842728	928	100	77.155	716	1.33e-133
rna-tia001237.1	12205	5	1246	CM028669.1	130552502	8929588	8928352	1289	100	74.709	963	4.77e-133
rna-tia001237.1	12205	10166	10703	CM028669.1	130552502	17241033	17241563	543	100	83.241	452	4.77e-133
rna-tia001237.1	12205	10190	11114	CM028669.1	130552502	17492975	17492065	948	100	76.899	729	4.77e-133
rna-tia001237.1	12205	898	1375	CM028669.1	130552502	47975988	47976464	483	100	85.093	411	4.77e-133
rna-tia001237.1	12205	10146	10809	CM028669.1	130552502	122667851	122667202	675	100	80.444	543	4.77e-133
rna-tia001237.1	12205	8903	9723	CM028669.1	130552502	83899388	83900184	841	100	78.24	658	1.72e-132
rna-tia001237.1	12205	10166	11105	CM028669.1	130552502	124490521	124489586	973	100	76.773	747	1.72e-132
rna-tia001237.1	12205	10168	11114	CM028669.1	130552502	130391635	130390689	983	100	76.704	754	1.72e-132
rna-tia001237.1	12205	144	1268	CM028669.1	130552502	28847780	28848864	1153	100	75.542	871	6.17e-132
rna-tia001237.1	12205	11081	11813	CM028669.1	130552502	33864571	33863856	744	100	79.167	589	6.17e-132
rna-tia001237.1	12205	10146	10809	CM028669.1	130552502	74734006	74734652	676	100	80.473	544	6.17e-132
rna-tia001237.1	12205	68	1375	CM028669.1	130552502	111378603	111377311	1362	100	74.523	1015	6.17e-132
rna-tia001237.1	12205	8903	9798	CM028669.1	130552502	112763198	112764097	922	100	76.898	709	6.17e-132
rna-tia001237.1	12205	3	503	CM028669.1	130552502	127358831	127359333	505	100	83.96	424	6.17e-132
rna-tia001237.1	12205	67	1378	CM028669.1	130552502	10940100	10938827	1353	100	74.501	1008	2.22e-131
rna-tia001237.1	12205	8903	9795	CM028669.1	130552502	71957339	71956444	919	100	76.931	707	2.22e-131
rna-tia001237.1	12205	68	741	CM028669.1	130552502	107974777	107974126	678	100	80.088	543	2.22e-131
rna-tia001237.1	12205	11095	11642	CM028669.1	130552502	109059025	109058493	549	100	82.878	455	2.22e-131
rna-tia001237.1	12205	5	1331	CM028669.1	130552502	112861462	112860192	1353	100	74.353	1006	2.22e-131
rna-tia001237.1	12205	10166	11103	CM028669.1	130552502	127859303	127858358	975	100	76.615	747	2.22e-131
rna-tia001237.1	12205	10166	11104	CM028669.1	130552502	30455438	30456381	974	100	76.591	746	7.98e-131
rna-tia001237.1	12205	8902	9735	CM028669.1	130552502	35305938	35305094	866	100	77.598	672	7.98e-131
rna-tia001237.1	12205	10151	11105	CM028669.1	130552502	55728020	55728976	985	100	76.345	752	7.98e-131
rna-tia001237.1	12205	10166	10809	CM028669.1	130552502	95889809	95890435	652	100	80.675	526	7.98e-131
rna-tia001237.1	12205	3	496	CM028669.1	130552502	123878479	123877997	500	100	84.6	423	7.98e-131
rna-tia001237.1	12205	3	509	CM028669.1	130552502	978384	977875	512	100	83.594	428	2.87e-130
rna-tia001237.1	12205	11088	11608	CM028669.1	130552502	29383894	29384418	527	100	83.112	438	2.87e-130
rna-tia001237.1	12205	835	1375	CM028669.1	130552502	34861547	34861007	550	100	82.727	455	2.87e-130
rna-tia001237.1	12205	11094	11610	CM028669.1	130552502	122799682	122799178	518	100	83.591	433	2.87e-130
rna-tia001237.1	12205	10166	10703	CM028669.1	130552502	42692151	42692681	542	100	82.841	449	1.03e-129
rna-tia001237.1	12205	1371	2008	CM028669.1	130552502	75010494	75011128	643	100	80.249	516	1.03e-129
rna-tia001237.1	12205	10151	11105	CM028669.1	130552502	82142066	82141143	962	100	76.299	734	1.03e-129
rna-tia001237.1	12205	11094	11816	CM028669.1	130552502	96229675	96228935	750	100	78.8	591	1.03e-129
rna-tia001237.1	12205	10166	11105	CM028669.1	130552502	10596414	10597361	979	100	76.507	749	3.71e-129
rna-tia001237.1	12205	11088	11810	CM028669.1	130552502	47134054	47134786	741	100	78.677	583	3.71e-129
rna-tia001237.1	12205	10331	11104	CM028669.1	130552502	67685636	67686419	809	100	78.368	634	3.71e-129
rna-tia001237.1	12205	5	1379	CM028669.1	130552502	130222074	130220722	1419	100	73.925	1049	3.71e-129
rna-tia001237.1	12205	11097	11865	CM028669.1	130552502	41417422	41416642	799	100	78.223	625	1.34e-128
rna-tia001237.1	12205	10151	11105	CM028669.1	130552502	79340523	79339563	993	100	76.334	758	1.34e-128
rna-tia001237.1	12205	825	1376	CM028669.1	130552502	81541041	81540488	558	100	82.079	458	1.34e-128
rna-tia001237.1	12205	10151	10872	CM028669.1	130552502	104188876	104189566	730	100	79.315	579	1.34e-128
rna-tia001237.1	12205	10166	11105	CM028669.1	130552502	119526441	119525496	979	100	76.507	749	1.34e-128
rna-tia001237.1	12205	109	1251	CM028669.1	130552502	18065287	18066424	1179	100	74.894	883	4.81e-128
rna-tia001237.1	12205	8	1375	CM028669.1	130552502	23209461	23210805	1410	100	73.901	1042	4.81e-128
rna-tia001237.1	12205	8902	9798	CM028669.1	130552502	59108007	59107111	927	100	76.807	712	4.81e-128
rna-tia001237.1	12205	11094	11855	CM028669.1	130552502	89407139	89407919	797	100	78.294	624	4.81e-128
rna-tia001237.1	12205	67	528	CM028669.1	130552502	112915600	112916049	464	100	85.345	396	4.81e-128
rna-tia001237.1	12205	10166	11105	CM028669.1	130552502	114276513	114277450	973	100	76.465	744	4.81e-128
rna-tia001237.1	12205	10166	11104	CM028669.1	130552502	2365478	2366421	978	100	76.483	748	1.73e-127
rna-tia001237.1	12205	3	462	CM028669.1	130552502	12236469	12236008	465	100	84.946	395	1.73e-127
rna-tia001237.1	12205	10168	10808	CM028669.1	130552502	43322386	43321764	646	100	80.341	519	1.73e-127
rna-tia001237.1	12205	11096	11852	CM028669.1	130552502	77612741	77613511	787	100	78.272	616	1.73e-127
rna-tia001237.1	12205	10166	11104	CM028669.1	130552502	97469512	97468569	976	100	76.434	746	1.73e-127
rna-tia001237.1	12205	10151	11103	CM028669.1	130552502	114767701	114766754	990	100	76.465	757	1.73e-127
rna-tia001237.1	12205	10194	10816	CM028669.1	130552502	3254214	3253606	632	100	80.696	510	6.22e-127
rna-tia001237.1	12205	10166	11104	CM028669.1	130552502	42216539	42215598	974	100	76.386	744	6.22e-127
rna-tia001237.1	12205	758	1373	CM028669.1	130552502	44412338	44412959	631	100	80.507	508	6.22e-127
rna-tia001237.1	12205	11078	11793	CM028669.1	130552502	45317557	45318262	725	100	78.759	571	2.24e-126
rna-tia001237.1	12205	8902	9938	CM028669.1	130552502	80654179	80655182	1062	100	75.8	805	2.24e-126
rna-tia001237.1	12205	8901	9473	CM028669.1	130552502	80911883	80911298	590	100	81.356	480	2.24e-126
rna-tia001237.1	12205	11380	12088	CM028669.1	130552502	120144509	120145228	737	100	78.969	582	2.24e-126
rna-tia001237.1	12205	8911	9735	CM028669.1	130552502	126442359	126443207	866	100	77.367	670	2.24e-126
rna-tia001237.1	12205	3	503	CM028669.1	130552502	13106052	13106539	505	100	83.762	423	8.04e-126
rna-tia001237.1	12205	5	1251	CM028669.1	130552502	18054626	18055855	1281	100	74.239	951	8.04e-126
rna-tia001237.1	12205	10166	10809	CM028669.1	130552502	18769044	18769669	650	100	80.154	521	8.04e-126
rna-tia001237.1	12205	10146	10703	CM028669.1	130552502	80702546	80701990	569	100	81.898	466	8.04e-126
rna-tia001237.1	12205	11081	11799	CM028669.1	130552502	85410150	85410887	750	100	78.667	590	8.04e-126
rna-tia001237.1	12205	11082	11800	CM028669.1	130552502	8422852	8423580	739	100	78.484	580	2.89e-125
rna-tia001237.1	12205	309	1375	CM028669.1	130552502	16958561	16959584	1087	100	75.529	821	2.89e-125
rna-tia001237.1	12205	11205	11653	CM028669.1	130552502	27701805	27701371	450	100	85.556	385	2.89e-125
rna-tia001237.1	12205	10151	11104	CM028669.1	130552502	29155688	29154732	987	100	76.089	751	2.89e-125
rna-tia001237.1	12205	11108	11824	CM028669.1	130552502	77626304	77627004	724	100	78.729	570	2.89e-125
rna-tia001237.1	12205	10205	10818	CM028669.1	130552502	91461283	91461882	620	100	80.645	500	2.89e-125
rna-tia001237.1	12205	11094	11615	CM028669.1	130552502	33545739	33545229	524	100	82.824	434	1.04e-124
rna-tia001237.1	12205	10140	11105	CM028669.1	130552502	123512988	123513953	1006	100	76.143	766	1.04e-124
rna-tia001237.1	12205	10140	10827	CM028669.1	130552502	11058221	11058886	697	100	79.34	553	3.74e-124
rna-tia001237.1	12205	10166	11104	CM028669.1	130552502	23751909	23750966	976	100	76.23	744	3.74e-124
rna-tia001237.1	12205	11081	11815	CM028669.1	130552502	39029694	39030445	765	100	78.301	599	3.74e-124
rna-tia001237.1	12205	10151	11104	CM028669.1	130552502	63445205	63444254	991	100	76.186	755	3.74e-124
rna-tia001237.1	12205	3	503	CM028669.1	130552502	21323378	21323875	507	100	83.235	422	1.35e-123
rna-tia001237.1	12205	10146	10808	CM028669.1	130552502	23422203	23422850	673	100	79.643	536	1.35e-123
rna-tia001237.1	12205	10151	10808	CM028669.1	130552502	19493664	19493027	669	100	79.821	534	4.84e-123
rna-tia001237.1	12205	10166	10809	CM028669.1	130552502	95933588	95934215	652	100	79.908	521	4.84e-123
rna-tia001237.1	12205	10166	11057	CM028669.1	130552502	28581657	28580757	931	100	76.584	713	1.74e-122
[truncated: 23,178 more rows]

## Sheet: Sheet8
HGTs blast against reference genome (Genbank Accession no. GCA_016760335.1) published by Bae et al., 2022 (https://doi.org/10.1093/g3journal/jkab433)
https://ftp.ncbi.nlm.nih.gov/genomes/all/GCA/016/760/335/GCA_016760335.1_NIFOS_GasEla_1.0/
HGT name	HGT length	Start site of qurey HGT	End site of qurey HGT	Reference genes name	Reference of genome sequences	Start sites of alignment referece genome sequences	End sites of alignment referece genome sequences	Alignment length	Covage ratio	pident	nident	e-value
rna-tia001237.1	12205	1	12205	CM028669.1	130552502	122780974	122768746	12229	100	99.763	12200	0
rna-tia001237.1	12205	8903	12199	CM028669.1	130552502	66309628	66312949	3350	100	85.642	2869	0
rna-tia001237.1	12205	8903	12202	CM028669.1	130552502	10940212	10943471	3342	100	84.62	2828	0
rna-tia001237.1	12205	8903	11698	CM028669.1	130552502	78921336	78924112	2813	100	86.918	2445	0
rna-tia001237.1	12205	8902	11665	CM028669.1	130552502	32829875	32832603	2782	100	86.377	2403	0
rna-tia001237.1	12205	9775	12205	CM028669.1	130552502	130152660	130150201	2469	100	87.809	2168	0
rna-tia001237.1	12205	8902	12202	CM028669.1	130552502	39811372	39814627	3330	100	82.613	2751	0
rna-tia001237.1	12205	8903	12083	CM028669.1	130552502	8431553	8434728	3224	100	82.971	2675	0
rna-tia001237.1	12205	8902	12130	CM028669.1	130552502	31289861	31293064	3278	100	82.703	2711	0
rna-tia001237.1	12205	8903	12088	CM028669.1	130552502	65404782	65401592	3237	100	82.762	2679	0
rna-tia001237.1	12205	8903	12088	CM028669.1	130552502	64860888	64857721	3233	100	82.74	2675	0
rna-tia001237.1	12205	8903	12058	CM028669.1	130552502	48936029	48932874	3203	100	82.766	2651	0
rna-tia001237.1	12205	8903	12058	CM028669.1	130552502	16668224	16671353	3194	100	82.686	2641	0
rna-tia001237.1	12205	8903	12130	CM028669.1	130552502	91704393	91707613	3285	100	82.344	2705	0
rna-tia001237.1	12205	8903	12130	CM028669.1	130552502	121429084	121425878	3283	100	82.303	2702	0
rna-tia001237.1	12205	9173	12202	CM028669.1	130552502	130028189	130031218	3069	100	83.024	2548	0
rna-tia001237.1	12205	8904	12130	CM028669.1	130552502	109656487	109659718	3290	100	82.067	2700	0
rna-tia001237.1	12205	8909	12077	CM028669.1	130552502	92426849	92423692	3216	100	82.214	2644	0
rna-tia001237.1	12205	8902	12057	CM028669.1	130552502	65393927	65390769	3200	100	82.156	2629	0
rna-tia001237.1	12205	8902	12167	CM028669.1	130552502	103778195	103781441	3321	100	81.813	2717	0
rna-tia001237.1	12205	8902	12130	CM028669.1	130552502	82361162	82364377	3281	100	81.926	2688	0
rna-tia001237.1	12205	9989	12202	CM028669.1	130552502	97553677	97551469	2233	100	88.446	1975	0
rna-tia001237.1	12205	8903	12130	CM028669.1	130552502	100151742	100154939	3274	100	81.888	2681	0
rna-tia001237.1	12205	8903	12130	CM028669.1	130552502	52935727	52938942	3287	100	81.838	2690	0
rna-tia001237.1	12205	9989	12205	CM028669.1	130552502	65458107	65455906	2225	100	88.27	1964	0
rna-tia001237.1	12205	8903	12130	CM028669.1	130552502	46750171	46746974	3272	100	81.785	2676	0
rna-tia001237.1	12205	8903	12130	CM028669.1	130552502	105700970	105704161	3283	100	81.876	2688	0
rna-tia001237.1	12205	8905	12130	CM028669.1	130552502	107703838	107707063	3293	100	81.719	2691	0
rna-tia001237.1	12205	8905	12130	CM028669.1	130552502	88981904	88978698	3275	100	81.71	2676	0
rna-tia001237.1	12205	8902	12088	CM028669.1	130552502	75933677	75936841	3236	100	81.86	2649	0
rna-tia001237.1	12205	8903	12130	CM028669.1	130552502	101167980	101164771	3279	100	81.641	2677	0
rna-tia001237.1	12205	8905	12088	CM028669.1	130552502	130211228	130214415	3243	100	81.776	2652	0
rna-tia001237.1	12205	8903	11679	CM028669.1	130552502	58007086	58009815	2801	100	84.006	2353	0
rna-tia001237.1	12205	9962	12205	CM028669.1	130552502	7888039	7890314	2286	100	87.577	2002	0
rna-tia001237.1	12205	8903	12088	CM028669.1	130552502	100677458	100674296	3236	100	81.799	2647	0
rna-tia001237.1	12205	9914	12203	CM028669.1	130552502	35842260	35844548	2312	100	87.24	2017	0
rna-tia001237.1	12205	8902	12088	CM028669.1	130552502	18851208	18848045	3244	100	81.782	2653	0
rna-tia001237.1	12205	8902	12088	CM028669.1	130552502	100026924	100030107	3242	100	81.524	2643	0
rna-tia001237.1	12205	9914	12203	CM028669.1	130552502	35858411	35860698	2310	100	86.97	2009	0
rna-tia001237.1	12205	8903	12130	CM028669.1	130552502	86189846	86193064	3289	100	81.332	2675	0
rna-tia001237.1	12205	8903	12088	CM028669.1	130552502	64125272	64128480	3259	100	81.283	2649	0
rna-tia001237.1	12205	8903	12088	CM028669.1	130552502	95794114	95797297	3240	100	81.265	2633	0
rna-tia001237.1	12205	8902	12130	CM028669.1	130552502	101157209	101154017	3284	100	81.242	2668	0
rna-tia001237.1	12205	8903	12088	CM028669.1	130552502	26903164	26906335	3237	100	81.248	2630	0
rna-tia001237.1	12205	8903	12130	CM028669.1	130552502	66986918	66983696	3300	100	81.121	2677	0
rna-tia001237.1	12205	8903	12130	CM028669.1	130552502	63070745	63067580	3276	100	81.197	2660	0
rna-tia001237.1	12205	8902	12130	CM028669.1	130552502	107457397	107460602	3280	100	80.976	2656	0
rna-tia001237.1	12205	8903	12088	CM028669.1	130552502	11196811	11199973	3235	100	81.113	2624	0
rna-tia001237.1	12205	8903	12088	CM028669.1	130552502	30846339	30849502	3241	100	81.117	2629	0
rna-tia001237.1	12205	9146	12130	CM028669.1	130552502	60803687	60800713	3034	100	81.839	2483	0
rna-tia001237.1	12205	8903	11693	CM028669.1	130552502	83361995	83364768	2823	100	82.749	2336	0
rna-tia001237.1	12205	9986	12203	CM028669.1	130552502	122307212	122304986	2246	100	86.554	1944	0
rna-tia001237.1	12205	9095	12088	CM028669.1	130552502	75918201	75921171	3041	100	81.684	2484	0
rna-tia001237.1	12205	8904	11199	CM028669.1	130552502	50497359	50495047	2336	100	85.788	2004	0
rna-tia001237.1	12205	8902	12130	CM028669.1	130552502	83720865	83724023	3268	100	80.753	2639	0
rna-tia001237.1	12205	9912	12143	CM028669.1	130552502	128965116	128962869	2269	100	86.249	1957	0
rna-tia001237.1	12205	8903	11795	CM028669.1	130552502	82337051	82339938	2935	100	81.806	2401	0
rna-tia001237.1	12205	9872	12070	CM028669.1	130552502	78848263	78850443	2218	100	85.933	1906	0
rna-tia001237.1	12205	9914	12205	CM028669.1	130552502	115667255	115664946	2341	100	85.049	1991	0
rna-tia001237.1	12205	8894	10823	CM028669.1	130552502	18537930	18539833	1937	100	88.384	1712	0
rna-tia001237.1	12205	9984	12203	CM028669.1	130552502	61124351	61122115	2248	100	85.32	1918	0
rna-tia001237.1	12205	9986	12205	CM028669.1	130552502	38637922	38640136	2248	100	85.454	1921	0
rna-tia001237.1	12205	9986	12113	CM028669.1	130552502	57511450	57513594	2164	100	85.86	1858	0
rna-tia001237.1	12205	9986	12167	CM028669.1	130552502	84939194	84941382	2206	100	85.313	1882	0
rna-tia001237.1	12205	9986	12205	CM028669.1	130552502	49288048	49285821	2244	100	84.804	1903	0
rna-tia001237.1	12205	9986	12205	CM028669.1	130552502	13429890	13432120	2246	100	84.728	1903	0
rna-tia001237.1	12205	9985	12205	CM028669.1	130552502	4785258	4787495	2258	100	84.721	1913	0
rna-tia001237.1	12205	9424	12088	CM028669.1	130552502	86183890	86186552	2717	100	81.781	2222	0
rna-tia001237.1	12205	8902	11104	CM028669.1	130552502	127388576	127390795	2242	100	84.612	1897	0
rna-tia001237.1	12205	9998	12205	CM028669.1	130552502	65514425	65512244	2218	100	84.626	1877	0
rna-tia001237.1	12205	9986	12205	CM028669.1	130552502	66392726	66394941	2242	100	84.434	1893	0
rna-tia001237.1	12205	9912	12142	CM028669.1	130552502	43856160	43853914	2271	100	84.236	1913	0
rna-tia001237.1	12205	8903	11309	CM028669.1	130552502	109649404	109651809	2442	100	83.047	2028	0
rna-tia001237.1	12205	9991	12202	CM028669.1	130552502	13410530	13412769	2249	100	84.215	1894	0
rna-tia001237.1	12205	9912	12142	CM028669.1	130552502	32215313	32213093	2257	100	84.271	1902	0
rna-tia001237.1	12205	9989	11958	CM028669.1	130552502	69355322	69353363	1976	100	86.387	1707	0
rna-tia001237.1	12205	9986	12205	CM028669.1	130552502	58307107	58309290	2234	100	84.333	1884	0
rna-tia001237.1	12205	9912	12205	CM028669.1	130552502	54810212	54807984	2303	100	83.934	1933	0
rna-tia001237.1	12205	9998	12202	CM028669.1	130552502	64186390	64188557	2219	100	84.317	1871	0
rna-tia001237.1	12205	9998	12202	CM028669.1	130552502	22341532	22343718	2228	100	84.201	1876	0
rna-tia001237.1	12205	9914	12202	CM028669.1	130552502	48731755	48729446	2342	100	83.433	1954	0
rna-tia001237.1	12205	9998	12202	CM028669.1	130552502	2899039	2901228	2226	100	84.007	1870	0
rna-tia001237.1	12205	9986	12202	CM028669.1	130552502	39801580	39803781	2238	100	83.914	1878	0
rna-tia001237.1	12205	9998	12202	CM028669.1	130552502	120673725	120675914	2231	100	84.043	1875	0
rna-tia001237.1	12205	10004	12205	CM028669.1	130552502	62465461	62463281	2220	100	84.009	1865	0
rna-tia001237.1	12205	10151	12200	CM028669.1	130552502	7041311	7039294	2071	100	85.369	1768	0
rna-tia001237.1	12205	9994	12202	CM028669.1	130552502	43315596	43317775	2223	100	83.896	1865	0
rna-tia001237.1	12205	9998	12205	CM028669.1	130552502	90203441	90201249	2231	100	83.864	1871	0
rna-tia001237.1	12205	9912	11738	CM028669.1	130552502	55724730	55722905	1838	100	87.16	1602	0
rna-tia001237.1	12205	10011	12088	CM028669.1	130552502	43304869	43306951	2105	100	84.703	1783	0
rna-tia001237.1	12205	9994	12088	CM028669.1	130552502	48960548	48962629	2113	100	84.619	1788	0
rna-tia001237.1	12205	10151	12205	CM028669.1	130552502	83806486	83804461	2071	100	85.08	1762	0
rna-tia001237.1	12205	9998	12205	CM028669.1	130552502	44242089	44239886	2236	100	83.676	1871	0
rna-tia001237.1	12205	8905	11127	CM028669.1	130552502	61110304	61112502	2263	100	83.738	1895	0
rna-tia001237.1	12205	9998	12202	CM028669.1	130552502	30226172	30228359	2228	100	83.662	1864	0
rna-tia001237.1	12205	9986	12205	CM028669.1	130552502	23491519	23489336	2229	100	83.49	1861	0
rna-tia001237.1	12205	10004	12088	CM028669.1	130552502	57261871	57259798	2108	100	84.44	1780	0
rna-tia001237.1	12205	9998	12205	CM028669.1	130552502	59318250	59320415	2239	100	83.743	1875	0
rna-tia001237.1	12205	9998	12202	CM028669.1	130552502	57348828	57350995	2218	100	83.589	1854	0
rna-tia001237.1	12205	9998	12205	CM028669.1	130552502	26867461	26865273	2233	100	83.475	1864	0
rna-tia001237.1	12205	10006	12088	CM028669.1	130552502	50412712	50414785	2107	100	84.385	1778	0
rna-tia001237.1	12205	10023	12202	CM028669.1	130552502	65875557	65877713	2202	100	83.697	1843	0
rna-tia001237.1	12205	10023	12088	CM028669.1	130552502	13802275	13804335	2090	100	84.45	1765	0
rna-tia001237.1	12205	9912	12142	CM028669.1	130552502	124944050	124941803	2281	100	83.165	1897	0
rna-tia001237.1	12205	9962	12130	CM028669.1	130552502	19754804	19756963	2197	100	83.614	1837	0
rna-tia001237.1	12205	9962	12088	CM028669.1	130552502	30278210	30276075	2155	100	83.805	1806	0
rna-tia001237.1	12205	9998	12088	CM028669.1	130552502	44922426	44924518	2125	100	84.094	1787	0
rna-tia001237.1	12205	10006	12088	CM028669.1	130552502	127507309	127505232	2107	100	84.101	1772	0
rna-tia001237.1	12205	9986	11865	CM028669.1	130552502	16999441	16997577	1890	100	85.926	1624	0
rna-tia001237.1	12205	9986	11874	CM028669.1	130552502	89929973	89931840	1897	100	85.872	1629	0
rna-tia001237.1	12205	9912	12113	CM028669.1	130552502	23956211	23953966	2270	100	83.084	1886	0
rna-tia001237.1	12205	9962	12088	CM028669.1	130552502	130117548	130115418	2158	100	83.642	1805	0
rna-tia001237.1	12205	9998	12202	CM028669.1	130552502	13240466	13242642	2230	100	83.229	1856	0
rna-tia001237.1	12205	9994	12205	CM028669.1	130552502	88676636	88674454	2243	100	83.237	1867	0
rna-tia001237.1	12205	10006	12083	CM028669.1	130552502	9542583	9544657	2104	100	84.03	1768	0
rna-tia001237.1	12205	10003	12202	CM028669.1	130552502	31141221	31143407	2230	100	83.184	1855	0
rna-tia001237.1	12205	9998	12181	CM028669.1	130552502	44375576	44373400	2209	100	83.205	1838	0
rna-tia001237.1	12205	10024	12130	CM028669.1	130552502	61588301	61590386	2131	100	83.904	1788	0
rna-tia001237.1	12205	9998	12200	CM028669.1	130552502	121443703	121441541	2227	100	83.296	1855	0
rna-tia001237.1	12205	10004	12202	CM028669.1	130552502	66303140	66305312	2212	100	83.092	1838	0
rna-tia001237.1	12205	9709	12088	CM028669.1	130552502	80440441	80438084	2415	100	81.988	1980	0
rna-tia001237.1	12205	9960	12088	CM028669.1	130552502	17785533	17783414	2154	100	83.565	1800	0
rna-tia001237.1	12205	10006	12205	CM028669.1	130552502	7236291	7234131	2219	100	83.191	1846	0
rna-tia001237.1	12205	9962	12088	CM028669.1	130552502	84625985	84628115	2157	100	83.496	1801	0
rna-tia001237.1	12205	9989	11925	CM028669.1	130552502	22265235	22263294	1963	100	85.023	1669	0
rna-tia001237.1	12205	9998	12088	CM028669.1	130552502	87528488	87530572	2119	100	83.766	1775	0
rna-tia001237.1	12205	9994	12205	CM028669.1	130552502	124237	122064	2236	100	83.005	1856	0
rna-tia001237.1	12205	10071	12088	CM028669.1	130552502	120630389	120628370	2044	100	84.247	1722	0
rna-tia001237.1	12205	10002	11693	CM028669.1	130552502	96025242	96023557	1699	100	87.463	1486	0
rna-tia001237.1	12205	8903	11105	CM028669.1	130552502	119483917	119486117	2234	100	82.811	1850	0
rna-tia001237.1	12205	9962	12088	CM028669.1	130552502	27505606	27503493	2154	100	83.426	1797	0
rna-tia001237.1	12205	9962	12088	CM028669.1	130552502	120035462	120037593	2156	100	83.302	1796	0
rna-tia001237.1	12205	10004	12205	CM028669.1	130552502	14952975	14950801	2214	100	82.836	1834	0
rna-tia001237.1	12205	9962	12088	CM028669.1	130552502	89780264	89782338	2151	100	83.682	1800	0
rna-tia001237.1	12205	10500	12202	CM028669.1	130552502	76498303	76499999	1711	100	87.259	1493	0
rna-tia001237.1	12205	9998	12202	CM028669.1	130552502	100571721	100569560	2226	100	82.974	1847	0
rna-tia001237.1	12205	9962	12130	CM028669.1	130552502	125035615	125037762	2202	100	83.152	1831	0
rna-tia001237.1	12205	9998	12202	CM028669.1	130552502	41533051	41535226	2228	100	82.855	1846	0
rna-tia001237.1	12205	9962	12130	CM028669.1	130552502	5616205	5618359	2200	100	83.045	1827	0
rna-tia001237.1	12205	9998	12088	CM028669.1	130552502	73373	75429	2105	100	83.61	1760	0
rna-tia001237.1	12205	9962	12088	CM028669.1	130552502	62733797	62735910	2155	100	83.248	1794	0
rna-tia001237.1	12205	10054	12078	CM028669.1	130552502	116480943	116478915	2054	100	83.934	1724	0
rna-tia001237.1	12205	9914	11823	CM028669.1	130552502	42539926	42538030	1925	100	84.987	1636	0
rna-tia001237.1	12205	9998	12081	CM028669.1	130552502	70580734	70578677	2102	100	83.587	1757	0
rna-tia001237.1	12205	9998	12205	CM028669.1	130552502	32900488	32898322	2220	100	82.703	1836	0
rna-tia001237.1	12205	10037	12078	CM028669.1	130552502	91774704	91776747	2066	100	83.688	1729	0
rna-tia001237.1	12205	9998	12035	CM028669.1	130552502	10661229	10663256	2058	100	83.771	1724	0
rna-tia001237.1	12205	9962	12130	CM028669.1	130552502	123874183	123872028	2196	100	82.832	1819	0
rna-tia001237.1	12205	10006	12089	CM028669.1	130552502	9690843	9692889	2094	100	83.524	1749	0
rna-tia001237.1	12205	10054	12078	CM028669.1	130552502	46849929	46851947	2050	100	83.854	1719	0
rna-tia001237.1	12205	9962	12130	CM028669.1	130552502	83572733	83574877	2196	100	82.878	1820	0
rna-tia001237.1	12205	9998	12074	CM028669.1	130552502	88050074	88052149	2109	100	83.452	1760	0
rna-tia001237.1	12205	9998	12130	CM028669.1	130552502	54223910	54225991	2158	100	83.318	1798	0
rna-tia001237.1	12205	10006	12130	CM028669.1	130552502	72174451	72172347	2150	100	83.116	1787	0
rna-tia001237.1	12205	10023	12088	CM028669.1	130552502	61682421	61680367	2093	100	83.516	1748	0
rna-tia001237.1	12205	10054	12081	CM028669.1	130552502	124967396	124965389	2044	100	83.806	1713	0
rna-tia001237.1	12205	9994	12202	CM028669.1	130552502	10432483	10434661	2231	100	82.519	1841	0
rna-tia001237.1	12205	10054	12078	CM028669.1	130552502	15857014	15859029	2050	100	83.805	1718	0
rna-tia001237.1	12205	9994	12130	CM028669.1	130552502	84572618	84574737	2160	100	82.963	1792	0
rna-tia001237.1	12205	9998	12088	CM028669.1	130552502	4727843	4729906	2105	100	83.278	1753	0
rna-tia001237.1	12205	9962	12088	CM028669.1	130552502	111090238	111088127	2157	100	83.032	1791	0
rna-tia001237.1	12205	9986	11653	CM028669.1	130552502	120424018	120422352	1671	100	87.074	1455	0
rna-tia001237.1	12205	10071	12130	CM028669.1	130552502	19582355	19584407	2082	100	83.381	1736	0
rna-tia001237.1	12205	10023	12078	CM028669.1	130552502	81677375	81675352	2075	100	83.566	1734	0
rna-tia001237.1	12205	10054	12078	CM028669.1	130552502	122279993	122281975	2037	100	83.849	1708	0
rna-tia001237.1	12205	9998	12205	CM028669.1	130552502	318834	316641	2245	100	82.405	1850	0
rna-tia001237.1	12205	10085	12078	CM028669.1	130552502	23874302	23872309	2021	100	83.869	1695	0
rna-tia001237.1	12205	10006	12088	CM028669.1	130552502	120093384	120091329	2108	100	83.349	1757	0
rna-tia001237.1	12205	10052	12078	CM028669.1	130552502	6795418	6797435	2041	100	83.537	1705	0
rna-tia001237.1	12205	10054	12078	CM028669.1	130552502	20584084	20582070	2052	100	83.626	1716	0
rna-tia001237.1	12205	10006	12130	CM028669.1	130552502	54400301	54398182	2158	100	82.854	1788	0
rna-tia001237.1	12205	9962	12088	CM028669.1	130552502	103484140	103482038	2158	100	82.947	1790	0
rna-tia001237.1	12205	10085	12205	CM028669.1	130552502	126595211	126593108	2143	100	82.874	1776	0
rna-tia001237.1	12205	10066	11977	CM028669.1	130552502	60848578	60850479	1932	100	84.524	1633	0
rna-tia001237.1	12205	10023	12088	CM028669.1	130552502	110924751	110926778	2077	100	83.341	1731	0
rna-tia001237.1	12205	9998	12130	CM028669.1	130552502	5143061	5140952	2160	100	82.778	1788	0
rna-tia001237.1	12205	10085	12088	CM028669.1	130552502	65738268	65736259	2033	100	83.571	1699	0
rna-tia001237.1	12205	10006	12078	CM028669.1	130552502	88995246	88993175	2107	100	83.104	1751	0
rna-tia001237.1	12205	9811	11970	CM028669.1	130552502	90063922	90066086	2196	100	82.377	1809	0
rna-tia001237.1	12205	9962	11977	CM028669.1	130552502	114016131	114018149	2042	100	83.399	1703	0
rna-tia001237.1	12205	9998	12088	CM028669.1	130552502	83832375	83834466	2128	100	82.895	1764	0
rna-tia001237.1	12205	10071	12078	CM028669.1	130552502	65407377	65409374	2038	100	83.562	1703	0
rna-tia001237.1	12205	9914	12142	CM028669.1	130552502	84526603	84524358	2288	100	81.949	1875	0
rna-tia001237.1	12205	10023	12074	CM028669.1	130552502	4960250	4958207	2077	100	83.101	1726	0
rna-tia001237.1	12205	10071	12078	CM028669.1	130552502	109099503	109101505	2036	100	83.448	1699	0
rna-tia001237.1	12205	10099	12088	CM028669.1	130552502	5597297	5599288	2019	100	83.507	1686	0
rna-tia001237.1	12205	10052	12130	CM028669.1	130552502	33584468	33582398	2113	100	82.915	1752	0
rna-tia001237.1	12205	10054	12078	CM028669.1	130552502	58618293	58616261	2052	100	83.138	1706	0
rna-tia001237.1	12205	10006	12078	CM028669.1	130552502	83988969	83986930	2089	100	83.006	1734	0
rna-tia001237.1	12205	8903	11095	CM028669.1	130552502	80450904	80448708	2229	100	81.965	1827	0
rna-tia001237.1	12205	10054	12078	CM028669.1	130552502	76778168	76780178	2046	100	83.187	1702	0
rna-tia001237.1	12205	9998	12088	CM028669.1	130552502	77815456	77813403	2116	100	82.892	1754	0
rna-tia001237.1	12205	10085	12078	CM028669.1	130552502	80351012	80352999	2019	100	83.408	1684	0
rna-tia001237.1	12205	10071	12078	CM028669.1	130552502	108000020	108002028	2036	100	83.251	1695	0
rna-tia001237.1	12205	10028	11851	CM028669.1	130552502	92709507	92707707	1835	100	84.959	1559	0
rna-tia001237.1	12205	9998	12088	CM028669.1	130552502	9578640	9576594	2120	100	82.925	1758	0
rna-tia001237.1	12205	9960	12078	CM028669.1	130552502	11140123	11138009	2149	100	82.41	1771	0
rna-tia001237.1	12205	10071	12078	CM028669.1	130552502	126777116	126779108	2021	100	83.226	1682	0
rna-tia001237.1	12205	10023	12088	CM028669.1	130552502	95995046	95992997	2088	100	82.807	1729	0
rna-tia001237.1	12205	10075	12130	CM028669.1	130552502	111005843	111003790	2087	100	82.846	1729	0
rna-tia001237.1	12205	10085	12078	CM028669.1	130552502	60939098	60937099	2026	100	83.268	1687	0
rna-tia001237.1	12205	10085	12088	CM028669.1	130552502	59717273	59715267	2033	100	83.178	1691	0
rna-tia001237.1	12205	10054	12078	CM028669.1	130552502	95510561	95508535	2052	100	82.992	1703	0
rna-tia001237.1	12205	9998	11977	CM028669.1	130552502	9567731	9565758	2011	100	83.441	1678	0
rna-tia001237.1	12205	10054	12088	CM028669.1	130552502	13930249	13928216	2068	100	82.979	1716	0
rna-tia001237.1	12205	10071	12078	CM028669.1	130552502	26966879	26964881	2025	100	83.111	1683	0
rna-tia001237.1	12205	10054	12078	CM028669.1	130552502	35079703	35077675	2053	100	82.952	1703	0
rna-tia001237.1	12205	9998	12088	CM028669.1	130552502	122396547	122394476	2113	100	82.584	1745	0
rna-tia001237.1	12205	10006	12058	CM028669.1	130552502	76981951	76983973	2067	100	82.874	1713	0
rna-tia001237.1	12205	10071	12088	CM028669.1	130552502	38524137	38522118	2055	100	83.066	1707	0
rna-tia001237.1	12205	10037	12081	CM028669.1	130552502	20785356	20783311	2076	100	82.803	1719	0
rna-tia001237.1	12205	10075	12130	CM028669.1	130552502	122366572	122364517	2087	100	82.655	1725	0
rna-tia001237.1	12205	10071	12077	CM028669.1	130552502	27494027	27492039	2030	100	83.103	1687	0
rna-tia001237.1	12205	9998	12088	CM028669.1	130552502	44912263	44914387	2157	100	82.383	1777	0
rna-tia001237.1	12205	10071	12078	CM028669.1	130552502	84139079	84137105	2026	100	83.169	1685	0
rna-tia001237.1	12205	8903	10298	CM028669.1	130552502	73708276	73706881	1406	100	89.829	1263	0
rna-tia001237.1	12205	10071	12078	CM028669.1	130552502	9817456	9815462	2033	100	83.03	1688	0
rna-tia001237.1	12205	10071	12078	CM028669.1	130552502	15899213	15897204	2041	100	82.95	1693	0
rna-tia001237.1	12205	10006	12130	CM028669.1	130552502	52954710	52956831	2163	100	82.154	1777	0
rna-tia001237.1	12205	9998	11817	CM028669.1	130552502	62635481	62637276	1829	100	84.636	1548	0
rna-tia001237.1	12205	10110	12088	CM028669.1	130552502	123640711	123642674	2002	100	83.217	1666	0
rna-tia001237.1	12205	10071	12078	CM028669.1	130552502	76430339	76432348	2038	100	82.875	1689	0
rna-tia001237.1	12205	10054	12078	CM028669.1	130552502	121405126	121403112	2051	100	82.789	1698	0
rna-tia001237.1	12205	10006	12130	CM028669.1	130552502	47822508	47824630	2171	100	82.128	1783	0
rna-tia001237.1	12205	10023	11977	CM028669.1	130552502	59529402	59531339	1978	100	83.367	1649	0
rna-tia001237.1	12205	9998	12078	CM028669.1	130552502	72866542	72868580	2099	100	82.515	1732	0
rna-tia001237.1	12205	8903	11104	CM028669.1	130552502	103423860	103421643	2270	100	81.63	1853	0
rna-tia001237.1	12205	10007	12087	CM028669.1	130552502	3856953	3854881	2112	100	82.339	1739	0
rna-tia001237.1	12205	9960	11776	CM028669.1	130552502	8001636	7999827	1829	100	84.418	1544	0
rna-tia001237.1	12205	10071	12078	CM028669.1	130552502	125941272	125939265	2035	100	82.801	1685	0
rna-tia001237.1	12205	10093	12078	CM028669.1	130552502	17130164	17132138	2012	100	83.052	1671	0
rna-tia001237.1	12205	10023	12076	CM028669.1	130552502	114259197	114261246	2090	100	82.536	1725	0
rna-tia001237.1	12205	9986	11591	CM028669.1	130552502	16984816	16986411	1612	100	86.663	1397	0
rna-tia001237.1	12205	10071	11746	CM028669.1	130552502	90809282	90807619	1686	100	85.884	1448	0
rna-tia001237.1	12205	10071	12078	CM028669.1	130552502	25094684	25092707	2026	100	82.922	1680	0
rna-tia001237.1	12205	10054	12087	CM028669.1	130552502	66322160	66320127	2064	100	82.558	1704	0
rna-tia001237.1	12205	10071	12078	CM028669.1	130552502	130073961	130075961	2033	100	82.784	1683	0
rna-tia001237.1	12205	10054	12078	CM028669.1	130552502	76669174	76667158	2054	100	82.668	1698	0
rna-tia001237.1	12205	10054	12080	CM028669.1	130552502	107153450	107151429	2053	100	82.611	1696	0
rna-tia001237.1	12205	10054	11874	CM028669.1	130552502	80906812	80905020	1832	100	84.443	1547	0
rna-tia001237.1	12205	10006	12088	CM028669.1	130552502	127396324	127394262	2112	100	82.244	1737	0
rna-tia001237.1	12205	10006	12058	CM028669.1	130552502	4846801	4848843	2078	100	82.339	1711	0
rna-tia001237.1	12205	10023	12078	CM028669.1	130552502	62247040	62245006	2076	100	82.37	1710	0
rna-tia001237.1	12205	10006	12078	CM028669.1	130552502	67046643	67044579	2105	100	82.233	1731	0
rna-tia001237.1	12205	10085	12078	CM028669.1	130552502	108265583	108263592	2024	100	82.757	1675	0
rna-tia001237.1	12205	10006	12130	CM028669.1	130552502	119829903	119831991	2150	100	82	1763	0
rna-tia001237.1	12205	10054	12130	CM028669.1	130552502	24974236	24976316	2115	100	82.128	1737	0
rna-tia001237.1	12205	10054	12078	CM028669.1	130552502	116045488	116047519	2051	100	82.399	1690	0
rna-tia001237.1	12205	10023	12088	CM028669.1	130552502	39840861	39838796	2096	100	82.156	1722	0
rna-tia001237.1	12205	10023	12078	CM028669.1	130552502	122294865	122292833	2076	100	82.322	1709	0
rna-tia001237.1	12205	9962	12088	CM028669.1	130552502	7484143	7482052	2150	100	81.907	1761	0
rna-tia001237.1	12205	9962	12078	CM028669.1	130552502	1072340	1074456	2148	100	81.75	1756	0
rna-tia001237.1	12205	10054	11874	CM028669.1	130552502	71453422	71451616	1832	100	84.116	1541	0
rna-tia001237.1	12205	10071	12078	CM028669.1	130552502	75527830	75525826	2034	100	82.547	1679	0
rna-tia001237.1	12205	10054	11866	CM028669.1	130552502	80910637	80908854	1820	100	84.286	1534	0
rna-tia001237.1	12205	9994	11683	CM028669.1	130552502	79285275	79286939	1695	100	85.487	1449	0
rna-tia001237.1	12205	10023	12081	CM028669.1	130552502	111873178	111871163	2073	100	82.296	1706	0
rna-tia001237.1	12205	10054	12078	CM028669.1	130552502	117810557	117812588	2054	100	82.278	1690	0
rna-tia001237.1	12205	10054	12078	CM028669.1	130552502	68509068	68511065	2042	100	82.419	1683	0
rna-tia001237.1	12205	9986	11805	CM028669.1	130552502	82754434	82752653	1826	100	84.173	1537	0
rna-tia001237.1	12205	9912	11994	CM028669.1	130552502	86836296	86838323	2095	100	82.148	1721	0
rna-tia001237.1	12205	10054	12078	CM028669.1	130552502	96664847	96666835	2041	100	82.46	1683	0
rna-tia001237.1	12205	10007	12058	CM028669.1	130552502	89253092	89255135	2082	100	82.133	1710	0
rna-tia001237.1	12205	9962	12088	CM028669.1	130552502	90250331	90252431	2157	100	81.734	1763	0
rna-tia001237.1	12205	10075	12078	CM028669.1	130552502	85248964	85246982	2030	100	82.562	1676	0
rna-tia001237.1	12205	10002	11809	CM028669.1	130552502	93310724	93312524	1826	100	84.064	1535	0
rna-tia001237.1	12205	9986	12088	CM028669.1	130552502	119452528	119454597	2123	100	81.865	1738	0
rna-tia001237.1	12205	10054	12078	CM028669.1	130552502	2865380	2867392	2056	100	82.344	1693	0
rna-tia001237.1	12205	10054	12078	CM028669.1	130552502	49091859	49093878	2050	100	82.244	1686	0
rna-tia001237.1	12205	10071	12078	CM028669.1	130552502	59713554	59711543	2038	100	82.336	1678	0
rna-tia001237.1	12205	9986	11665	CM028669.1	130552502	90180133	90178429	1713	100	85.172	1459	0
rna-tia001237.1	12205	9914	11655	CM028669.1	130552502	93442659	93440928	1752	100	84.646	1483	0
rna-tia001237.1	12205	10071	12058	CM028669.1	130552502	105673935	105675918	2015	100	82.531	1663	0
rna-tia001237.1	12205	10006	12058	CM028669.1	130552502	63204865	63206908	2078	100	82.05	1705	0
rna-tia001237.1	12205	10028	12086	CM028669.1	130552502	114512562	114510536	2094	100	82.235	1722	0
rna-tia001237.1	12205	10071	12078	CM028669.1	130552502	407245	409236	2024	100	82.312	1666	0
rna-tia001237.1	12205	10075	12078	CM028669.1	130552502	36008538	36006578	2015	100	82.531	1663	0
rna-tia001237.1	12205	9962	11874	CM028669.1	130552502	81681823	81679917	1932	100	83.023	1604	0
rna-tia001237.1	12205	10006	12078	CM028669.1	130552502	20301969	20299906	2099	100	81.848	1718	0
rna-tia001237.1	12205	10006	12078	CM028669.1	130552502	107254537	107252504	2087	100	81.984	1711	0
rna-tia001237.1	12205	10071	11974	CM028669.1	130552502	130068143	130070032	1928	100	83.195	1604	0
rna-tia001237.1	12205	10054	12078	CM028669.1	130552502	17867945	17865923	2058	100	82.167	1691	0
rna-tia001237.1	12205	9998	12058	CM028669.1	130552502	51853426	51851392	2080	100	81.971	1705	0
rna-tia001237.1	12205	8902	11104	CM028669.1	130552502	29216675	29214473	2266	100	81.156	1839	0
rna-tia001237.1	12205	10075	12078	CM028669.1	130552502	76419791	76421783	2026	100	82.28	1667	0
rna-tia001237.1	12205	10006	11874	CM028669.1	130552502	129528393	129530249	1883	100	83.324	1569	0
rna-tia001237.1	12205	10006	12130	CM028669.1	130552502	122733974	122736082	2163	100	81.553	1764	0
rna-tia001237.1	12205	10007	12066	CM028669.1	130552502	124868213	124870260	2088	100	81.897	1710	0
rna-tia001237.1	12205	8902	11104	CM028669.1	130552502	4711223	4713432	2268	100	81.085	1839	0
rna-tia001237.1	12205	10054	12130	CM028669.1	130552502	77982391	77980327	2103	100	81.74	1719	0
rna-tia001237.1	12205	10006	12130	CM028669.1	130552502	52676079	52678178	2148	100	81.471	1750	0
rna-tia001237.1	12205	10146	12202	CM028669.1	130552502	105447075	105449096	2089	100	82.097	1715	0
rna-tia001237.1	12205	10054	11789	CM028669.1	130552502	62790687	62792409	1748	100	84.497	1477	0
rna-tia001237.1	12205	10023	12080	CM028669.1	130552502	125561139	125563187	2095	100	81.909	1716	0
rna-tia001237.1	12205	10071	11883	CM028669.1	130552502	16052402	16054213	1828	100	83.643	1529	0
rna-tia001237.1	12205	10075	12078	CM028669.1	130552502	107516889	107514910	2025	100	82.272	1666	0
rna-tia001237.1	12205	10092	12078	CM028669.1	130552502	82999269	83001227	2011	100	82.447	1658	0
rna-tia001237.1	12205	10006	12078	CM028669.1	130552502	87785442	87787507	2104	100	81.702	1719	0
rna-tia001237.1	12205	8903	10948	CM028669.1	130552502	34855565	34853536	2070	100	81.884	1695	0
rna-tia001237.1	12205	9998	12088	CM028669.1	130552502	81189376	81191421	2117	100	81.814	1732	0
rna-tia001237.1	12205	10054	11800	CM028669.1	130552502	121206518	121208241	1754	100	84.379	1480	0
rna-tia001237.1	12205	10054	12078	CM028669.1	130552502	81225632	81227657	2050	100	81.902	1679	0
rna-tia001237.1	12205	10023	12058	CM028669.1	130552502	88761416	88759417	2051	100	82.009	1682	0
rna-tia001237.1	12205	9962	11991	CM028669.1	130552502	117227058	117229074	2062	100	82.008	1691	0
rna-tia001237.1	12205	10110	11866	CM028669.1	130552502	5718500	5720247	1774	100	84.16	1493	0
rna-tia001237.1	12205	10054	12078	CM028669.1	130552502	118323222	118325222	2051	100	82.058	1683	0
rna-tia001237.1	12205	10023	11787	CM028669.1	130552502	23741442	23743188	1775	100	84.056	1492	0
rna-tia001237.1	12205	3	1375	CM028669.1	130552502	102705218	102703850	1379	100	88.76	1224	0
rna-tia001237.1	12205	10007	11856	CM028669.1	130552502	39168172	39170007	1860	100	83.172	1547	0
rna-tia001237.1	12205	8905	11104	CM028669.1	130552502	88794500	88792295	2264	100	80.875	1831	0
rna-tia001237.1	12205	10006	12078	CM028669.1	130552502	25816017	25813972	2104	100	81.654	1718	0
rna-tia001237.1	12205	10023	12058	CM028669.1	130552502	128131234	128129195	2078	100	81.761	1699	0
rna-tia001237.1	12205	10006	12044	CM028669.1	130552502	21153893	21151893	2061	100	81.853	1687	0
rna-tia001237.1	12205	10206	11856	CM028669.1	130552502	130139528	130137884	1660	100	84.94	1410	0
rna-tia001237.1	12205	9962	11866	CM028669.1	130552502	100203928	100202039	1926	100	82.658	1592	0
rna-tia001237.1	12205	10028	11866	CM028669.1	130552502	100210285	100208467	1855	100	83.181	1543	0
rna-tia001237.1	12205	9962	12078	CM028669.1	130552502	71274157	71272051	2150	100	81.07	1743	0
rna-tia001237.1	12205	9994	12130	CM028669.1	130552502	121528098	121526007	2165	100	81.155	1757	0
rna-tia001237.1	12205	10052	12078	CM028669.1	130552502	103949949	103951957	2054	100	81.646	1677	0
rna-tia001237.1	12205	10023	11745	CM028669.1	130552502	103324567	103326280	1735	100	83.977	1457	0
rna-tia001237.1	12205	8903	11104	CM028669.1	130552502	80173257	80171090	2257	100	80.771	1823	0
rna-tia001237.1	12205	10054	12078	CM028669.1	130552502	42852113	42854102	2043	100	81.645	1668	0
rna-tia001237.1	12205	10023	11883	CM028669.1	130552502	101961219	101959373	1873	100	82.702	1549	0
rna-tia001237.1	12205	9994	11792	CM028669.1	130552502	82740867	82742648	1815	100	83.306	1512	0
rna-tia001237.1	12205	10023	11811	CM028669.1	130552502	82147563	82145769	1823	100	83.324	1519	0
rna-tia001237.1	12205	10071	11776	CM028669.1	130552502	102246776	102248485	1717	100	83.925	1441	0
rna-tia001237.1	12205	10054	12078	CM028669.1	130552502	31433134	31435115	2056	100	81.761	1681	0
rna-tia001237.1	12205	10023	11733	CM028669.1	130552502	123414328	123412618	1729	100	83.921	1451	0
rna-tia001237.1	12205	10071	12130	CM028669.1	130552502	93648302	93646269	2079	100	81.193	1688	0
rna-tia001237.1	12205	10210	12078	CM028669.1	130552502	60600677	60602551	1904	100	82.405	1569	0
rna-tia001237.1	12205	10006	12058	CM028669.1	130552502	36379538	36377514	2086	100	81.256	1695	0
rna-tia001237.1	12205	10071	11693	CM028669.1	130552502	37876717	37878344	1639	100	84.564	1386	0
rna-tia001237.1	12205	9962	12088	CM028669.1	130552502	110271320	110273370	2151	100	81.032	1743	0
rna-tia001237.1	12205	10023	11733	CM028669.1	130552502	112950705	112948995	1728	100	83.681	1446	0
rna-tia001237.1	12205	10023	11693	CM028669.1	130552502	1763805	1765470	1684	100	84.086	1416	0
rna-tia001237.1	12205	10023	12078	CM028669.1	130552502	20775581	20773498	2116	100	81.002	1714	0
rna-tia001237.1	12205	10006	12130	CM028669.1	130552502	81164129	81166224	2165	100	80.785	1749	0
rna-tia001237.1	12205	10006	12078	CM028669.1	130552502	85528770	85526773	2084	100	81.238	1693	0
rna-tia001237.1	12205	10054	11776	CM028669.1	130552502	13787492	13789193	1739	100	83.669	1455	0
rna-tia001237.1	12205	10054	12078	CM028669.1	130552502	121709594	121711620	2073	100	81.235	1684	0
rna-tia001237.1	12205	10023	11808	CM028669.1	130552502	46416996	46415202	1814	100	82.856	1503	0
rna-tia001237.1	12205	3	1373	CM028669.1	130552502	11471205	11472578	1388	100	87.608	1216	0
rna-tia001237.1	12205	3	1375	CM028669.1	130552502	67306950	67305596	1373	100	87.618	1203	0
rna-tia001237.1	12205	8905	11104	CM028669.1	130552502	80878012	80880219	2271	100	80.185	1821	0
rna-tia001237.1	12205	10054	12078	CM028669.1	130552502	17122832	17120806	2075	100	81.157	1684	0
rna-tia001237.1	12205	9914	11457	CM028669.1	130552502	127410028	127408492	1554	100	85.264	1325	0
rna-tia001237.1	12205	8903	11104	CM028669.1	130552502	2534140	2531930	2279	100	80.167	1827	0
rna-tia001237.1	12205	10006	12130	CM028669.1	130552502	90075156	90077257	2168	100	80.581	1747	0
rna-tia001237.1	12205	10023	11808	CM028669.1	130552502	48954165	48952364	1822	100	82.711	1507	0
rna-tia001237.1	12205	10006	12081	CM028669.1	130552502	54449727	54451767	2102	100	80.828	1699	0
rna-tia001237.1	12205	9998	11428	CM028669.1	130552502	111737170	111738609	1451	100	86.492	1255	0
rna-tia001237.1	12205	3	1377	CM028669.1	130552502	122588267	122586899	1382	100	87.337	1207	0
rna-tia001237.1	12205	10006	11871	CM028669.1	130552502	20989322	20991176	1889	100	82.107	1551	0
rna-tia001237.1	12205	10006	11811	CM028669.1	130552502	122186509	122184694	1840	100	82.5	1518	0
rna-tia001237.1	12205	10077	11857	CM028669.1	130552502	130274360	130276134	1802	100	82.741	1491	0
rna-tia001237.1	12205	10052	12078	CM028669.1	130552502	50183858	50181879	2041	100	81.039	1654	0
rna-tia001237.1	12205	10074	11693	CM028669.1	130552502	113444058	113445682	1640	100	84.146	1380	0
rna-tia001237.1	12205	10054	11673	CM028669.1	130552502	118002722	118001102	1636	100	84.108	1376	0
rna-tia001237.1	12205	10054	11693	CM028669.1	130552502	47228211	47226566	1664	100	83.894	1396	0
rna-tia001237.1	12205	10075	11856	CM028669.1	130552502	56575832	56574040	1814	100	82.58	1498	0
rna-tia001237.1	12205	10023	11805	CM028669.1	130552502	71846921	71845190	1795	100	82.953	1489	0
rna-tia001237.1	12205	10054	11874	CM028669.1	130552502	123198276	123200071	1832	100	82.369	1509	0
rna-tia001237.1	12205	10054	11733	CM028669.1	130552502	47177278	47175590	1709	100	83.499	1427	0
rna-tia001237.1	12205	10054	11798	CM028669.1	130552502	67338612	67340384	1793	100	82.878	1486	0
rna-tia001237.1	12205	10023	11693	CM028669.1	130552502	91126776	91128443	1685	100	83.561	1408	0
rna-tia001237.1	12205	10075	11811	CM028669.1	130552502	54362773	54361013	1781	100	82.931	1477	0
rna-tia001237.1	12205	8909	10432	CM028669.1	130552502	89789995	89791491	1547	100	85.456	1322	0
rna-tia001237.1	12205	10077	11863	CM028669.1	130552502	122842862	122844665	1824	100	82.456	1504	0
rna-tia001237.1	12205	10278	11809	CM028669.1	130552502	34354155	34352651	1541	100	85.204	1313	0
rna-tia001237.1	12205	10077	11857	CM028669.1	130552502	82160688	82158912	1805	100	82.548	1490	0
rna-tia001237.1	12205	10075	11733	CM028669.1	130552502	114559754	114558090	1684	100	83.61	1408	0
rna-tia001237.1	12205	10054	11809	CM028669.1	130552502	94469802	94471571	1799	100	82.768	1489	0
rna-tia001237.1	12205	10075	11746	CM028669.1	130552502	114425548	114423874	1695	100	83.481	1415	0
rna-tia001237.1	12205	10023	11822	CM028669.1	130552502	1759741	1757945	1824	100	82.346	1502	0
rna-tia001237.1	12205	10054	11693	CM028669.1	130552502	95702860	95704504	1661	100	83.745	1391	0
rna-tia001237.1	12205	10054	11809	CM028669.1	130552502	111190960	111189186	1795	100	82.674	1484	0
rna-tia001237.1	12205	10054	11857	CM028669.1	130552502	89412157	89410358	1830	100	82.295	1506	0
rna-tia001237.1	12205	10074	11795	CM028669.1	130552502	91682323	91680591	1756	100	82.973	1457	0
rna-tia001237.1	12205	10054	11745	CM028669.1	130552502	119782572	119780882	1714	100	83.197	1426	0
rna-tia001237.1	12205	10134	12202	CM028669.1	130552502	125616227	125618248	2096	100	80.63	1690	0
rna-tia001237.1	12205	10023	11822	CM028669.1	130552502	129898952	129897149	1823	100	82.172	1498	0
rna-tia001237.1	12205	10054	11693	CM028669.1	130552502	99487131	99488775	1663	100	83.644	1391	0
rna-tia001237.1	12205	10054	11857	CM028669.1	130552502	63505658	63503862	1831	100	82.25	1506	0
rna-tia001237.1	12205	10074	11693	CM028669.1	130552502	117950635	117952260	1642	100	83.8	1376	0
rna-tia001237.1	12205	10077	11857	CM028669.1	130552502	82111089	82109314	1808	100	82.412	1490	0
rna-tia001237.1	12205	10023	11798	CM028669.1	130552502	104076807	104075027	1805	100	82.382	1487	0
rna-tia001237.1	12205	10037	11693	CM028669.1	130552502	129095962	129097618	1673	100	83.383	1395	0
rna-tia001237.1	12205	9577	11195	CM028669.1	130552502	1045730	1044154	1630	100	84.11	1371	0
rna-tia001237.1	12205	10096	11746	CM028669.1	130552502	20549141	20547482	1680	100	83.452	1402	0
rna-tia001237.1	12205	10054	11733	CM028669.1	130552502	66537458	66539145	1709	100	83.148	1421	0
rna-tia001237.1	12205	10077	11857	CM028669.1	130552502	81378973	81377195	1810	100	82.32	1490	0
rna-tia001237.1	12205	10054	11746	CM028669.1	130552502	108226977	108228676	1719	100	83.013	1427	0
rna-tia001237.1	12205	10054	11733	CM028669.1	130552502	129592374	129590687	1707	100	83.128	1419	0
rna-tia001237.1	12205	3	1307	CM028669.1	130552502	1689197	1687895	1311	100	87.643	1149	0
rna-tia001237.1	12205	3	1375	CM028669.1	130552502	118975452	118976801	1375	100	86.836	1194	0
rna-tia001237.1	12205	10054	11746	CM028669.1	130552502	5876432	5878125	1714	100	82.964	1422	0
rna-tia001237.1	12205	10075	11733	CM028669.1	130552502	29279147	29277480	1687	100	83.284	1405	0
rna-tia001237.1	12205	10054	11733	CM028669.1	130552502	66273438	66271752	1709	100	83.09	1420	0
rna-tia001237.1	12205	10054	11883	CM028669.1	130552502	81584579	81582750	1861	100	81.838	1523	0
rna-tia001237.1	12205	10498	12205	CM028669.1	130552502	54824773	54823099	1717	100	82.994	1425	0
rna-tia001237.1	12205	9998	11593	CM028669.1	130552502	58055537	58053950	1612	100	83.933	1353	0
rna-tia001237.1	12205	10075	11733	CM028669.1	130552502	83592380	83590712	1692	100	83.274	1409	0
rna-tia001237.1	12205	10054	11693	CM028669.1	130552502	107801410	107803053	1663	100	83.403	1387	0
rna-tia001237.1	12205	8902	11105	CM028669.1	130552502	120868376	120866174	2272	100	79.621	1809	0
rna-tia001237.1	12205	3	1375	CM028669.1	130552502	21256274	21254921	1376	100	86.628	1192	0
rna-tia001237.1	12205	10020	11622	CM028669.1	130552502	75927525	75929122	1613	100	83.695	1350	0
rna-tia001237.1	12205	10037	11883	CM028669.1	130552502	101617669	101615827	1873	100	81.58	1528	0
rna-tia001237.1	12205	10054	11733	CM028669.1	130552502	12931444	12929754	1711	100	82.934	1419	0
rna-tia001237.1	12205	10075	11817	CM028669.1	130552502	62784257	62782499	1771	100	82.27	1457	0
rna-tia001237.1	12205	10054	11693	CM028669.1	130552502	90269277	90270917	1658	100	83.293	1381	0
rna-tia001237.1	12205	10054	11856	CM028669.1	130552502	65314349	65312532	1838	100	81.828	1504	0
rna-tia001237.1	12205	10006	11643	CM028669.1	130552502	99320519	99318891	1649	100	83.323	1374	0
rna-tia001237.1	12205	10023	11653	CM028669.1	130552502	111739882	111741505	1645	100	83.404	1372	0
rna-tia001237.1	12205	10037	11852	CM028669.1	130552502	33761355	33763187	1853	100	81.705	1514	0
rna-tia001237.1	12205	10054	11653	CM028669.1	130552502	75759452	75757854	1617	100	83.673	1353	0
rna-tia001237.1	12205	3	1377	CM028669.1	130552502	127657154	127658521	1386	100	86.436	1198	0
rna-tia001237.1	12205	10077	11857	CM028669.1	130552502	54032313	54030538	1805	100	82.05	1481	0
rna-tia001237.1	12205	10096	11693	CM028669.1	130552502	75852076	75850479	1612	100	83.623	1348	0
rna-tia001237.1	12205	10054	11746	CM028669.1	130552502	5578090	5579781	1715	100	82.741	1419	0
rna-tia001237.1	12205	10154	11798	CM028669.1	130552502	38211047	38209431	1653	100	83.303	1377	0
rna-tia001237.1	12205	10037	11883	CM028669.1	130552502	115226345	115224501	1880	100	81.489	1532	0
rna-tia001237.1	12205	5	1380	CM028669.1	130552502	27588354	27586976	1389	100	86.177	1197	0
rna-tia001237.1	12205	3	1375	CM028669.1	130552502	124288051	124286689	1379	100	86.294	1190	0
rna-tia001237.1	12205	10023	11653	CM028669.1	130552502	11203949	11205553	1640	100	83.354	1367	0
rna-tia001237.1	12205	9912	11977	CM028669.1	130552502	117971846	117969759	2133	100	80.028	1707	0
rna-tia001237.1	12205	10054	11693	CM028669.1	130552502	56053444	56055086	1660	100	83.072	1379	0
rna-tia001237.1	12205	10077	11829	CM028669.1	130552502	74513848	74515616	1786	100	82.027	1465	0
rna-tia001237.1	12205	10054	11746	CM028669.1	130552502	81204080	81205771	1715	100	82.566	1416	0
rna-tia001237.1	12205	9927	11800	CM028669.1	130552502	117796273	117794422	1904	100	81.303	1548	0
rna-tia001237.1	12205	10129	11741	CM028669.1	130552502	6805958	6804378	1626	100	83.518	1358	0
rna-tia001237.1	12205	3	1375	CM028669.1	130552502	122928327	122926974	1377	100	86.202	1187	0
rna-tia001237.1	12205	10054	11760	CM028669.1	130552502	62004293	62002586	1730	100	82.37	1425	0
rna-tia001237.1	12205	10054	11851	CM028669.1	130552502	79500464	79502277	1838	100	81.61	1500	0
rna-tia001237.1	12205	3	1376	CM028669.1	130552502	20029132	20027761	1386	100	86.003	1192	0
rna-tia001237.1	12205	10023	11643	CM028669.1	130552502	30878484	30876904	1628	100	83.415	1358	0
rna-tia001237.1	12205	9912	11615	CM028669.1	130552502	45480249	45481950	1731	100	82.438	1427	0
rna-tia001237.1	12205	3	1380	CM028669.1	130552502	64783477	64784844	1383	100	85.973	1189	0
rna-tia001237.1	12205	9998	11393	CM028669.1	130552502	79266594	79267974	1403	100	85.816	1204	0
rna-tia001237.1	12205	9912	11814	CM028669.1	130552502	103869127	103867228	1952	100	80.994	1581	0
rna-tia001237.1	12205	3	1375	CM028669.1	130552502	114299866	114298488	1391	100	85.909	1195	0
rna-tia001237.1	12205	10054	11733	CM028669.1	130552502	64965906	64964224	1712	100	82.593	1414	0
rna-tia001237.1	12205	3	1375	CM028669.1	130552502	88134390	88133025	1384	100	85.983	1190	0
rna-tia001237.1	12205	3	1374	CM028669.1	130552502	42999155	42997779	1389	100	85.889	1193	0
rna-tia001237.1	12205	10075	11746	CM028669.1	130552502	91756185	91754515	1694	100	82.586	1399	0
rna-tia001237.1	12205	3	1358	CM028669.1	130552502	39145296	39146649	1363	100	86.06	1173	0
rna-tia001237.1	12205	10006	11624	CM028669.1	130552502	65905986	65907595	1628	100	82.985	1351	0
rna-tia001237.1	12205	10023	11811	CM028669.1	130552502	85427749	85429527	1818	100	81.628	1484	0
rna-tia001237.1	12205	3	1375	CM028669.1	130552502	64075948	64074578	1386	100	85.786	1189	0
rna-tia001237.1	12205	10077	11829	CM028669.1	130552502	30761741	30763509	1788	100	81.711	1461	0
rna-tia001237.1	12205	3	1375	CM028669.1	130552502	32705092	32706466	1383	100	85.683	1185	0
rna-tia001237.1	12205	10077	11851	CM028669.1	130552502	37755269	37757057	1809	100	81.481	1474	0
rna-tia001237.1	12205	3	1375	CM028669.1	130552502	16074166	16072813	1379	100	85.787	1183	0
rna-tia001237.1	12205	8	1224	CM028669.1	130552502	128589505	128588304	1220	100	88.115	1075	0
rna-tia001237.1	12205	10077	11853	CM028669.1	130552502	3728366	3730144	1804	100	81.43	1469	0
rna-tia001237.1	12205	10037	11856	CM028669.1	130552502	65052940	65051101	1863	100	81.052	1510	0
rna-tia001237.1	12205	3	1375	CM028669.1	130552502	94046554	94045197	1381	100	85.663	1183	0
rna-tia001237.1	12205	10054	11653	CM028669.1	130552502	47485712	47487306	1616	100	82.921	1340	0
rna-tia001237.1	12205	10077	11653	CM028669.1	130552502	128165037	128163456	1597	100	83.093	1327	0
rna-tia001237.1	12205	3	1375	CM028669.1	130552502	39034229	39035591	1385	100	85.56	1185	0
rna-tia001237.1	12205	5	1372	CM028669.1	130552502	90507144	90508499	1376	100	85.61	1178	0
rna-tia001237.1	12205	8	1326	CM028669.1	130552502	128612775	128614095	1334	100	86.207	1150	0
rna-tia001237.1	12205	10075	11746	CM028669.1	130552502	76368313	76366659	1695	100	82.36	1396	0
rna-tia001237.1	12205	8907	10546	CM028669.1	130552502	5723076	5724702	1663	100	82.562	1373	0
rna-tia001237.1	12205	3	1375	CM028669.1	130552502	3104155	3105511	1381	100	85.445	1180	0
rna-tia001237.1	12205	10075	11746	CM028669.1	130552502	44450258	44448588	1691	100	82.082	1388	0
rna-tia001237.1	12205	3	1376	CM028669.1	130552502	5928175	5926810	1389	100	85.385	1186	0
rna-tia001237.1	12205	3	1375	CM028669.1	130552502	109896125	109894752	1400	100	85.429	1196	0
rna-tia001237.1	12205	3	1375	CM028669.1	130552502	52572646	52573999	1382	100	85.456	1181	0
rna-tia001237.1	12205	10077	11868	CM028669.1	130552502	68169577	68171368	1822	100	81.12	1478	0
rna-tia001237.1	12205	3	1305	CM028669.1	130552502	88784209	88785500	1314	100	86.377	1135	0
rna-tia001237.1	12205	3	1375	CM028669.1	130552502	111158147	111159524	1392	100	85.273	1187	0
rna-tia001237.1	12205	3	1375	CM028669.1	130552502	173561	172198	1395	100	85.448	1192	0
rna-tia001237.1	12205	3	1375	CM028669.1	130552502	8369254	8370593	1379	100	85.569	1180	0
rna-tia001237.1	12205	10054	11863	CM028669.1	130552502	16273646	16275470	1845	100	80.867	1492	0
rna-tia001237.1	12205	8903	10054	CM028669.1	130552502	84527665	84526510	1163	100	88.65	1031	0
rna-tia001237.1	12205	3	1375	CM028669.1	130552502	103311486	103310129	1379	100	85.279	1176	0
rna-tia001237.1	12205	3	1375	CM028669.1	130552502	127807212	127805844	1388	100	85.231	1183	0
rna-tia001237.1	12205	3	1376	CM028669.1	130552502	79050532	79049183	1377	100	85.258	1174	0
rna-tia001237.1	12205	6	1376	CM028669.1	130552502	4891731	4893093	1381	100	85.156	1176	0
rna-tia001237.1	12205	3	1375	CM028669.1	130552502	7584329	7585688	1384	100	85.188	1179	0
rna-tia001237.1	12205	8902	11102	CM028669.1	130552502	10908460	10910659	2261	100	78.638	1778	0
rna-tia001237.1	12205	3	1375	CM028669.1	130552502	53774709	53776086	1391	100	85.047	1183	0
rna-tia001237.1	12205	3	1375	CM028669.1	130552502	90532645	90531274	1390	100	85.108	1183	0
rna-tia001237.1	12205	3	1375	CM028669.1	130552502	123662039	123660681	1383	100	85.177	1178	0
rna-tia001237.1	12205	10467	11883	CM028669.1	130552502	7044432	7045850	1440	100	84.514	1217	0
rna-tia001237.1	12205	10283	11822	CM028669.1	130552502	68824229	68825759	1553	100	83.129	1291	0
rna-tia001237.1	12205	3	1330	CM028669.1	130552502	91175342	91176657	1340	100	85.746	1149	0
rna-tia001237.1	12205	5	1370	CM028669.1	130552502	127207034	127208378	1377	100	85.33	1175	0
rna-tia001237.1	12205	3	1375	CM028669.1	130552502	9947846	9949211	1388	100	85.086	1181	0
rna-tia001237.1	12205	3	1375	CM028669.1	130552502	10519913	10521272	1382	100	85.094	1176	0
rna-tia001237.1	12205	6	1375	CM028669.1	130552502	20649852	20648509	1377	100	85.258	1174	0
rna-tia001237.1	12205	9912	11104	CM028669.1	130552502	50810639	50809461	1196	100	87.793	1050	0
rna-tia001237.1	12205	43	1824	CM028669.1	130552502	9938760	9940522	1817	100	81.178	1475	0
rna-tia001237.1	12205	3	1375	CM028669.1	130552502	80966935	80965559	1399	100	84.989	1189	0
rna-tia001237.1	12205	10054	11857	CM028669.1	130552502	123646814	123645041	1831	100	80.994	1483	0
rna-tia001237.1	12205	3	1373	CM028669.1	130552502	24136812	24135454	1381	100	85.011	1174	0
rna-tia001237.1	12205	3	1375	CM028669.1	130552502	35184293	35185656	1382	100	84.949	1174	0
rna-tia001237.1	12205	10166	11693	CM028669.1	130552502	66553550	66555078	1543	100	83.02	1281	0
rna-tia001237.1	12205	3	1375	CM028669.1	130552502	2116226	2114848	1390	100	84.748	1178	0
rna-tia001237.1	12205	3	1313	CM028669.1	130552502	91203528	91202226	1324	100	85.725	1135	0
rna-tia001237.1	12205	3	1375	CM028669.1	130552502	127597690	127596336	1379	100	84.917	1171	0
rna-tia001237.1	12205	3	1375	CM028669.1	130552502	5882491	5881132	1384	100	84.899	1175	0
rna-tia001237.1	12205	3	1329	CM028669.1	130552502	49278061	49279393	1341	100	85.309	1144	0
rna-tia001237.1	12205	3	1375	CM028669.1	130552502	35181738	35180375	1382	100	84.805	1172	0
rna-tia001237.1	12205	8903	11106	CM028669.1	130552502	91498518	91500747	2291	100	78.481	1798	0
rna-tia001237.1	12205	3	1375	CM028669.1	130552502	123462970	123461637	1376	100	85.102	1171	0
rna-tia001237.1	12205	3	1375	CM028669.1	130552502	829954	831312	1388	100	84.87	1178	0
rna-tia001237.1	12205	3	1375	CM028669.1	130552502	88124858	88123484	1389	100	84.665	1176	0
rna-tia001237.1	12205	3	1376	CM028669.1	130552502	42105487	42104121	1388	100	84.726	1176	0
rna-tia001237.1	12205	3	1367	CM028669.1	130552502	7098684	7097314	1381	100	84.649	1169	0
rna-tia001237.1	12205	3	1376	CM028669.1	130552502	8016208	8017594	1402	100	84.593	1186	0
rna-tia001237.1	12205	3	1383	CM028669.1	130552502	22246075	22244703	1404	100	84.687	1189	0
rna-tia001237.1	12205	3	1375	CM028669.1	130552502	91466336	91464980	1379	100	84.699	1168	0
rna-tia001237.1	12205	5	1375	CM028669.1	130552502	112324897	112323527	1396	100	84.742	1183	0
rna-tia001237.1	12205	10071	11491	CM028669.1	130552502	15910171	15908750	1433	100	83.95	1203	0
rna-tia001237.1	12205	3	1373	CM028669.1	130552502	51241455	51242830	1391	100	84.615	1177	0
rna-tia001237.1	12205	3	1375	CM028669.1	130552502	107696424	107697785	1383	100	84.671	1171	0
rna-tia001237.1	12205	3	1375	CM028669.1	130552502	58685896	58684562	1381	100	84.938	1173	0
rna-tia001237.1	12205	3	1375	CM028669.1	130552502	116919812	116918435	1397	100	84.61	1182	0
rna-tia001237.1	12205	3	1375	CM028669.1	130552502	114140712	114139355	1380	100	84.638	1168	0
rna-tia001237.1	12205	3	1330	CM028669.1	130552502	122673602	122672278	1344	100	85.193	1145	0
rna-tia001237.1	12205	9914	11920	CM028669.1	130552502	84803206	84801208	2075	100	79.518	1650	0
rna-tia001237.1	12205	3	1369	CM028669.1	130552502	26532000	26533352	1374	100	84.643	1163	0
rna-tia001237.1	12205	3	1375	CM028669.1	130552502	90527900	90529271	1393	100	84.566	1178	0
rna-tia001237.1	12205	3	1376	CM028669.1	130552502	83062719	83064093	1391	100	84.472	1175	0
rna-tia001237.1	12205	9975	11842	CM028669.1	130552502	86304867	86306731	1913	100	80.136	1533	0
rna-tia001237.1	12205	8903	11105	CM028669.1	130552502	9922455	9924678	2289	100	78.331	1793	0
rna-tia001237.1	12205	5	1376	CM028669.1	130552502	109904848	109906198	1379	100	84.627	1167	0
rna-tia001237.1	12205	5	1375	CM028669.1	130552502	29827279	29825900	1387	100	84.355	1170	0
rna-tia001237.1	12205	10146	11615	CM028669.1	130552502	123327368	123325915	1489	100	83.479	1243	0
rna-tia001237.1	12205	3	1376	CM028669.1	130552502	103385017	103386385	1386	100	84.416	1170	0
rna-tia001237.1	12205	5	1378	CM028669.1	130552502	104480244	104478900	1388	100	84.726	1176	0
rna-tia001237.1	12205	3	1376	CM028669.1	130552502	129876608	129875229	1393	100	84.35	1175	0
rna-tia001237.1	12205	7	1380	CM028669.1	130552502	35016402	35017755	1386	100	84.56	1172	0
rna-tia001237.1	12205	3	1375	CM028669.1	130552502	47250466	47249107	1381	100	84.432	1166	0
rna-tia001237.1	12205	3	1376	CM028669.1	130552502	8491055	8492435	1404	100	84.402	1185	0
rna-tia001237.1	12205	3	1375	CM028669.1	130552502	110364395	110365756	1384	100	84.393	1168	0
rna-tia001237.1	12205	10538	12078	CM028669.1	130552502	21218039	21216497	1566	100	82.439	1291	0
rna-tia001237.1	12205	10367	11660	CM028669.1	130552502	73706876	73705596	1299	100	85.373	1109	0
rna-tia001237.1	12205	9998	11431	CM028669.1	130552502	11517433	11518841	1444	100	83.726	1209	0
rna-tia001237.1	12205	9954	11136	CM028669.1	130552502	22335615	22334437	1194	100	87.018	1039	0
rna-tia001237.1	12205	5	1375	CM028669.1	130552502	40672001	40673346	1377	100	84.459	1163	0
rna-tia001237.1	12205	7	1376	CM028669.1	130552502	15234617	15235990	1396	100	84.312	1177	0
rna-tia001237.1	12205	3	1376	CM028669.1	130552502	69328404	69327033	1387	100	84.138	1167	0
rna-tia001237.1	12205	3	1375	CM028669.1	130552502	8096904	8098269	1386	100	84.199	1167	0
rna-tia001237.1	12205	3	1375	CM028669.1	130552502	62489056	62487703	1385	100	84.332	1168	0
rna-tia001237.1	12205	3	1376	CM028669.1	130552502	86867714	86866344	1392	100	84.195	1172	0
rna-tia001237.1	12205	9334	10809	CM028669.1	130552502	122192147	122193623	1504	100	83.045	1249	0
rna-tia001237.1	12205	10054	11465	CM028669.1	130552502	126448490	126449891	1421	100	83.673	1189	0
rna-tia001237.1	12205	9944	11815	CM028669.1	130552502	10735805	10737686	1926	100	79.803	1537	0
rna-tia001237.1	12205	3	1375	CM028669.1	130552502	39259032	39260381	1390	100	84.388	1173	0
rna-tia001237.1	12205	43	1375	CM028669.1	130552502	126363193	126361877	1353	100	84.848	1148	0
rna-tia001237.1	12205	9872	11106	CM028669.1	130552502	7030303	7029064	1254	100	85.965	1078	0
rna-tia001237.1	12205	10140	11683	CM028669.1	130552502	104210743	104209233	1556	100	82.455	1283	0
rna-tia001237.1	12205	9	1375	CM028669.1	130552502	104359616	104358241	1397	100	84.18	1176	0
rna-tia001237.1	12205	7	1375	CM028669.1	130552502	119847474	119846114	1387	100	84.211	1168	0
rna-tia001237.1	12205	5	1375	CM028669.1	130552502	129763365	129762007	1388	100	84.222	1169	0
rna-tia001237.1	12205	3	1326	CM028669.1	130552502	41407414	41408709	1327	100	84.853	1126	0
rna-tia001237.1	12205	3	1375	CM028669.1	130552502	117103493	117104841	1382	100	84.226	1164	0
rna-tia001237.1	12205	9687	10802	CM028669.1	130552502	84110973	84109855	1123	100	87.801	986	0
rna-tia001237.1	12205	9986	11114	CM028669.1	130552502	85243206	85242072	1138	100	87.522	996	0
rna-tia001237.1	12205	6	1376	CM028669.1	130552502	1318172	1319519	1385	100	84.26	1167	0
rna-tia001237.1	12205	3	1375	CM028669.1	130552502	129700460	129699104	1388	100	84.15	1168	0
rna-tia001237.1	12205	3	1375	CM028669.1	130552502	182466	181099	1399	100	84.132	1177	0
rna-tia001237.1	12205	3	1307	CM028669.1	130552502	3285914	3284618	1320	100	84.924	1121	0
rna-tia001237.1	12205	3	1376	CM028669.1	130552502	12231496	12232853	1384	100	84.032	1163	0
rna-tia001237.1	12205	3	1377	CM028669.1	130552502	16537163	16535807	1387	100	84.066	1166	0
rna-tia001237.1	12205	10004	11264	CM028669.1	130552502	66293216	66294476	1265	100	85.296	1079	0
rna-tia001237.1	12205	3	1170	CM028669.1	130552502	79851982	79850814	1175	100	86.809	1020	0
rna-tia001237.1	12205	3	1369	CM028669.1	130552502	116882257	116883621	1389	100	84.089	1168	0
rna-tia001237.1	12205	3	1375	CM028669.1	130552502	125503721	125502381	1382	100	84.226	1164	0
rna-tia001237.1	12205	5	1363	CM028669.1	130552502	114763190	114764536	1372	100	84.184	1155	0
rna-tia001237.1	12205	3	1375	CM028669.1	130552502	29056611	29055269	1382	100	84.153	1163	0
rna-tia001237.1	12205	3	1375	CM028669.1	130552502	106999193	107000558	1379	100	83.829	1156	0
rna-tia001237.1	12205	3	1373	CM028669.1	130552502	110819479	110818102	1402	100	83.951	1177	0
rna-tia001237.1	12205	10151	11857	CM028669.1	130552502	81612324	81610601	1761	100	80.75	1422	0
rna-tia001237.1	12205	3	1334	CM028669.1	130552502	111304510	111305827	1344	100	84.449	1135	0
rna-tia001237.1	12205	9960	11255	CM028669.1	130552502	82353345	82354643	1306	100	84.686	1106	0
rna-tia001237.1	12205	10115	11660	CM028669.1	130552502	128577144	128578695	1577	100	81.991	1293	0
rna-tia001237.1	12205	3	1381	CM028669.1	130552502	15249418	15248067	1389	100	83.945	1166	0
rna-tia001237.1	12205	3	1381	CM028669.1	130552502	119416569	119417938	1393	100	83.776	1167	0
rna-tia001237.1	12205	7	1307	CM028669.1	130552502	119127387	119128681	1311	100	84.668	1110	0
rna-tia001237.1	12205	3	1375	CM028669.1	130552502	119601222	119599892	1379	100	84.119	1160	0
rna-tia001237.1	12205	8902	10584	CM028669.1	130552502	63059991	63058319	1708	100	80.796	1380	0
rna-tia001237.1	12205	3	1375	CM028669.1	130552502	106405135	106403807	1383	100	84.165	1164	0
rna-tia001237.1	12205	9962	11310	CM028669.1	130552502	120143138	120144491	1364	100	83.944	1145	0
rna-tia001237.1	12205	3	1376	CM028669.1	130552502	72405974	72407347	1388	100	83.646	1161	0
rna-tia001237.1	12205	5	1375	CM028669.1	130552502	9657442	9658822	1401	100	83.726	1173	0
rna-tia001237.1	12205	3	1218	CM028669.1	130552502	100304243	100305443	1226	100	85.971	1054	0
rna-tia001237.1	12205	9	1376	CM028669.1	130552502	103725409	103724049	1383	100	83.803	1159	0
rna-tia001237.1	12205	5	1375	CM028669.1	130552502	118448012	118446644	1399	100	83.846	1173	0
rna-tia001237.1	12205	3	1375	CM028669.1	130552502	120028924	120027545	1406	100	83.784	1178	0
rna-tia001237.1	12205	5	1375	CM028669.1	130552502	16804781	16806143	1383	100	83.659	1157	0
rna-tia001237.1	12205	3	1375	CM028669.1	130552502	128536197	128534831	1397	100	83.751	1170	0
rna-tia001237.1	12205	3	1375	CM028669.1	130552502	2762817	2761465	1386	100	83.766	1161	0
rna-tia001237.1	12205	3	1272	CM028669.1	130552502	80956712	80955431	1303	100	84.958	1107	0
rna-tia001237.1	12205	3	1327	CM028669.1	130552502	128408352	128407053	1330	100	84.361	1122	0
rna-tia001237.1	12205	100	1375	CM028669.1	130552502	20217416	20216160	1278	100	84.898	1085	0
rna-tia001237.1	12205	9913	11297	CM028669.1	130552502	42878590	42877192	1415	100	83.392	1180	0
rna-tia001237.1	12205	3	1322	CM028669.1	130552502	90524658	90523357	1331	100	84.373	1123	0
rna-tia001237.1	12205	5	1375	CM028669.1	130552502	120923792	120922452	1385	100	83.899	1162	0
rna-tia001237.1	12205	5	1373	CM028669.1	130552502	121225513	121224137	1392	100	83.549	1163	0
rna-tia001237.1	12205	10054	11432	CM028669.1	130552502	119638724	119640107	1401	100	83.44	1169	0
rna-tia001237.1	12205	9962	11137	CM028669.1	130552502	12614946	12616122	1187	100	86.184	1023	0
rna-tia001237.1	12205	3	1326	CM028669.1	130552502	63252953	63254268	1335	100	84.12	1123	0
rna-tia001237.1	12205	3	1375	CM028669.1	130552502	113219319	113217941	1404	100	83.547	1173	0
rna-tia001237.1	12205	3	1300	CM028669.1	130552502	128598445	128597148	1314	100	84.399	1109	0
rna-tia001237.1	12205	5	1375	CM028669.1	130552502	5359313	5357964	1382	100	83.647	1156	0
rna-tia001237.1	12205	3	1375	CM028669.1	130552502	20336246	20337623	1404	100	83.547	1173	0
rna-tia001237.1	12205	5	1375	CM028669.1	130552502	20905272	20903936	1379	100	83.756	1155	0
rna-tia001237.1	12205	4	1378	CM028669.1	130552502	32606591	32605219	1401	100	83.512	1170	0
rna-tia001237.1	12205	3	1375	CM028669.1	130552502	104371952	104370572	1396	100	83.381	1164	0
rna-tia001237.1	12205	3	1375	CM028669.1	130552502	37952859	37951499	1391	100	83.537	1162	0
rna-tia001237.1	12205	5	1346	CM028669.1	130552502	109635179	109636510	1359	100	83.885	1140	0
rna-tia001237.1	12205	3	1375	CM028669.1	130552502	14221459	14222824	1393	100	83.489	1163	0
rna-tia001237.1	12205	3	1373	CM028669.1	130552502	15648633	15647255	1400	100	83.429	1168	0
rna-tia001237.1	12205	5	1375	CM028669.1	130552502	59826180	59827533	1390	100	83.597	1162	0
rna-tia001237.1	12205	5	1375	CM028669.1	130552502	15392190	15390840	1381	100	83.49	1153	0
rna-tia001237.1	12205	3	1293	CM028669.1	130552502	10744318	10745585	1299	100	84.527	1098	0
rna-tia001237.1	12205	3	1375	CM028669.1	130552502	52436642	52435271	1402	100	83.452	1170	0
rna-tia001237.1	12205	3	1384	CM028669.1	130552502	5552723	5554106	1402	100	83.167	1166	0
rna-tia001237.1	12205	3	1334	CM028669.1	130552502	89812039	89810743	1338	100	84.081	1125	0
rna-tia001237.1	12205	3	1375	CM028669.1	130552502	1012473	1011118	1403	100	83.607	1173	0
rna-tia001237.1	12205	3	1375	CM028669.1	130552502	33244677	33243346	1383	100	83.659	1157	0
rna-tia001237.1	12205	3	1278	CM028669.1	130552502	107044714	107045974	1290	100	84.651	1092	0
rna-tia001237.1	12205	8	1376	CM028669.1	130552502	48026342	48027699	1390	100	83.453	1160	0
rna-tia001237.1	12205	3	1375	CM028669.1	130552502	89248779	89250138	1385	100	83.321	1154	0
rna-tia001237.1	12205	3	1376	CM028669.1	130552502	85587407	85588763	1387	100	83.345	1156	0
rna-tia001237.1	12205	3	1375	CM028669.1	130552502	124736682	124738030	1387	100	83.417	1157	0
rna-tia001237.1	12205	3	1330	CM028669.1	130552502	6779864	6778533	1356	100	83.776	1136	0
rna-tia001237.1	12205	3	1307	CM028669.1	130552502	35296071	35297395	1335	100	83.895	1120	0
rna-tia001237.1	12205	8903	9951	CM028669.1	130552502	16983760	16984811	1055	100	87.962	928	0
rna-tia001237.1	12205	3	1376	CM028669.1	130552502	33406534	33405156	1399	100	83.131	1163	0
rna-tia001237.1	12205	8894	9951	CM028669.1	130552502	57510381	57511445	1070	100	87.757	939	0
rna-tia001237.1	12205	3	1373	CM028669.1	130552502	40979061	40980428	1400	100	83.286	1166	0
rna-tia001237.1	12205	3	1375	CM028669.1	130552502	6758059	6759404	1380	100	83.261	1149	0
rna-tia001237.1	12205	4	1376	CM028669.1	130552502	35362495	35361127	1398	100	83.19	1163	0
rna-tia001237.1	12205	4	1375	CM028669.1	130552502	92680797	92682166	1401	100	83.226	1166	0
rna-tia001237.1	12205	8903	9898	CM028669.1	130552502	7023714	7024714	1009	100	88.999	898	0
rna-tia001237.1	12205	3	1329	CM028669.1	130552502	25367836	25369165	1356	100	83.702	1135	0
rna-tia001237.1	12205	3	1330	CM028669.1	130552502	43312305	43310977	1355	100	83.69	1134	0
rna-tia001237.1	12205	3	1326	CM028669.1	130552502	75989307	75987982	1340	100	83.582	1120	0
rna-tia001237.1	12205	3	1375	CM028669.1	130552502	13229194	13230540	1385	100	83.249	1153	0
rna-tia001237.1	12205	10006	11377	CM028669.1	130552502	47366828	47365470	1381	100	83.056	1147	0
rna-tia001237.1	12205	3	1376	CM028669.1	130552502	87555525	87556887	1392	100	83.118	1157	0
rna-tia001237.1	12205	3	1377	CM028669.1	130552502	92115707	92114310	1415	100	82.968	1174	0
rna-tia001237.1	12205	3	1334	CM028669.1	130552502	108462027	108463347	1358	100	83.726	1137	0
rna-tia001237.1	12205	43	1378	CM028669.1	130552502	112928502	112929842	1356	100	83.407	1131	0
rna-tia001237.1	12205	5	1375	CM028669.1	130552502	123728598	123727239	1382	100	83.068	1148	0
rna-tia001237.1	12205	55	1375	CM028669.1	130552502	26071590	26070286	1333	100	83.721	1116	0
rna-tia001237.1	12205	3	1375	CM028669.1	130552502	96112892	96114263	1402	100	83.096	1165	0
rna-tia001237.1	12205	9986	11105	CM028669.1	130552502	381846	382964	1125	100	86.4	972	0
rna-tia001237.1	12205	3	1375	CM028669.1	130552502	7195397	7196748	1397	100	83.25	1163	0
rna-tia001237.1	12205	3	1375	CM028669.1	130552502	26105361	26103999	1388	100	82.997	1152	0
rna-tia001237.1	12205	3	1375	CM028669.1	130552502	61394819	61393439	1405	100	82.989	1166	0
rna-tia001237.1	12205	43	1376	CM028669.1	130552502	125283148	125281818	1357	100	83.493	1133	0
rna-tia001237.1	12205	5	1327	CM028669.1	130552502	53133952	53132638	1340	100	83.582	1120	0
rna-tia001237.1	12205	43	1375	CM028669.1	130552502	80363240	80361917	1353	100	83.518	1130	0
rna-tia001237.1	12205	3	1307	CM028669.1	130552502	129717910	129719207	1321	100	83.8	1107	0
rna-tia001237.1	12205	3	1309	CM028669.1	130552502	129874192	129872897	1316	100	83.739	1102	0
rna-tia001237.1	12205	9998	11105	CM028669.1	130552502	4972596	4971489	1113	100	86.523	963	0
rna-tia001237.1	12205	3	1321	CM028669.1	130552502	15661656	15660340	1340	100	83.582	1120	0
rna-tia001237.1	12205	9912	11297	CM028669.1	130552502	24904580	24903181	1414	100	82.673	1169	0
rna-tia001237.1	12205	3	1376	CM028669.1	130552502	63819468	63818123	1391	100	83.178	1157	0
rna-tia001237.1	12205	10004	11202	CM028669.1	130552502	83828354	83827158	1205	100	85.062	1025	0
rna-tia001237.1	12205	8902	9951	CM028669.1	130552502	97554736	97553685	1062	100	87.665	931	0
rna-tia001237.1	12205	3	1273	CM028669.1	130552502	117973302	117972040	1277	100	84.103	1074	0
rna-tia001237.1	12205	5	1375	CM028669.1	130552502	17588823	17587453	1395	100	82.939	1157	0
rna-tia001237.1	12205	9912	11852	CM028669.1	130552502	32278848	32280813	2013	100	78.539	1581	0
rna-tia001237.1	12205	3	1318	CM028669.1	130552502	93867013	93865713	1329	100	83.672	1112	0
rna-tia001237.1	12205	8903	10055	CM028669.1	130552502	115668366	115667215	1167	100	85.861	1002	0
rna-tia001237.1	12205	9962	11454	CM028669.1	130552502	125096082	125094629	1508	100	81.963	1236	0
rna-tia001237.1	12205	3	1388	CM028669.1	130552502	17811182	17809810	1399	100	82.773	1158	0
rna-tia001237.1	12205	9998	11251	CM028669.1	130552502	42434861	42436100	1263	100	84.402	1066	0
rna-tia001237.1	12205	4	1376	CM028669.1	130552502	62544355	62542977	1405	100	82.918	1165	0
rna-tia001237.1	12205	3	1375	CM028669.1	130552502	72198118	72199472	1381	100	82.911	1145	0
rna-tia001237.1	12205	3	1375	CM028669.1	130552502	5059220	5057873	1385	100	83.032	1150	0
rna-tia001237.1	12205	8903	11105	CM028669.1	130552502	65608595	65610816	2287	100	77.307	1768	0
rna-tia001237.1	12205	3	1376	CM028669.1	130552502	6997702	6999082	1406	100	82.859	1165	0
rna-tia001237.1	12205	3	1375	CM028669.1	130552502	53010988	53012344	1396	100	83.023	1159	0
rna-tia001237.1	12205	5	1379	CM028669.1	130552502	64317247	64315904	1385	100	83.032	1150	0
rna-tia001237.1	12205	8902	9950	CM028669.1	130552502	65430069	65429018	1062	100	87.571	930	0
rna-tia001237.1	12205	5	1375	CM028669.1	130552502	123393212	123394577	1391	100	82.89	1153	0
rna-tia001237.1	12205	5	1375	CM028669.1	130552502	89054137	89055530	1422	100	82.911	1179	0
rna-tia001237.1	12205	5	1375	CM028669.1	130552502	129752801	129754176	1398	100	82.833	1158	0
rna-tia001237.1	12205	3	1373	CM028669.1	130552502	130418221	130416859	1395	100	82.939	1157	0
rna-tia001237.1	12205	3	1370	CM028669.1	130552502	20855957	20854594	1394	100	82.927	1156	0
rna-tia001237.1	12205	9963	11199	CM028669.1	130552502	62382545	62381309	1251	100	84.412	1056	0
rna-tia001237.1	12205	3	1375	CM028669.1	130552502	125954456	125953085	1400	100	82.857	1160	0
rna-tia001237.1	12205	3	1376	CM028669.1	130552502	18733508	18732177	1383	100	83.08	1149	0
rna-tia001237.1	12205	5	1325	CM028669.1	130552502	44410989	44412289	1335	100	83.521	1115	0
rna-tia001237.1	12205	3	1330	CM028669.1	130552502	48497639	48496303	1358	100	83.284	1131	0
rna-tia001237.1	12205	7	1375	CM028669.1	130552502	71711413	71712761	1383	100	82.936	1147	0
rna-tia001237.1	12205	10151	11843	CM028669.1	130552502	91712245	91713971	1757	100	79.909	1404	0
rna-tia001237.1	12205	3	1375	CM028669.1	130552502	26115285	26113924	1395	100	82.867	1156	0
rna-tia001237.1	12205	50	1375	CM028669.1	130552502	55806245	55804934	1342	100	83.383	1119	0
rna-tia001237.1	12205	3	1375	CM028669.1	130552502	58798507	58797152	1387	100	82.841	1149	0
rna-tia001237.1	12205	3	1375	CM028669.1	130552502	6008232	6006868	1394	100	82.783	1154	0
rna-tia001237.1	12205	5	1326	CM028669.1	130552502	22302079	22300765	1338	100	83.333	1115	0
rna-tia001237.1	12205	3	1375	CM028669.1	130552502	50201250	50199876	1407	100	82.8	1165	0
rna-tia001237.1	12205	3	1375	CM028669.1	130552502	8379413	8380792	1414	100	82.815	1171	0
rna-tia001237.1	12205	3	1376	CM028669.1	130552502	97261324	97262707	1409	100	82.683	1165	0
rna-tia001237.1	12205	6	1375	CM028669.1	130552502	112771280	112769922	1386	100	82.756	1147	0
rna-tia001237.1	12205	5	1376	CM028669.1	130552502	126815583	126816939	1392	100	82.83	1153	0
rna-tia001237.1	12205	9872	11199	CM028669.1	130552502	6988599	6989943	1362	100	83.113	1132	0
rna-tia001237.1	12205	3	1369	CM028669.1	130552502	71959284	71957932	1383	100	82.791	1145	0
rna-tia001237.1	12205	5	1378	CM028669.1	130552502	121491465	121490102	1405	100	82.847	1164	0
rna-tia001237.1	12205	8903	10394	CM028669.1	130552502	128721227	128719741	1521	100	81.525	1240	0
rna-tia001237.1	12205	3	1378	CM028669.1	130552502	17978993	17977603	1405	100	82.491	1159	0
rna-tia001237.1	12205	3	1376	CM028669.1	130552502	42881274	42879924	1391	100	82.818	1152	0
rna-tia001237.1	12205	5	1334	CM028669.1	130552502	61901256	61899947	1343	100	83.246	1118	0
rna-tia001237.1	12205	3	1330	CM028669.1	130552502	67554793	67556128	1356	100	83.112	1127	0
rna-tia001237.1	12205	3	1330	CM028669.1	130552502	108006897	108008227	1359	100	83.223	1131	0
rna-tia001237.1	12205	3	1375	CM028669.1	130552502	125074900	125076256	1387	100	82.696	1147	0
rna-tia001237.1	12205	3	1375	CM028669.1	130552502	17739555	17738178	1400	100	82.571	1156	0
rna-tia001237.1	12205	92	1326	CM028669.1	130552502	117260427	117261660	1251	100	84.253	1054	0
rna-tia001237.1	12205	9962	11218	CM028669.1	130552502	5594712	5595962	1267	100	83.899	1063	0
rna-tia001237.1	12205	67	1375	CM028669.1	130552502	50889167	50890455	1322	100	83.434	1103	0
rna-tia001237.1	12205	9872	11104	CM028669.1	130552502	127231875	127233107	1249	100	84.227	1052	0
rna-tia001237.1	12205	3	1376	CM028669.1	130552502	129040087	129038726	1392	100	82.615	1150	0
rna-tia001237.1	12205	10166	11615	CM028669.1	130552502	41712904	41711447	1481	100	81.702	1210	0
rna-tia001237.1	12205	6	1375	CM028669.1	130552502	85204750	85206083	1385	100	82.888	1148	0
rna-tia001237.1	12205	67	1375	CM028669.1	130552502	103565502	103566789	1320	100	83.409	1101	0
rna-tia001237.1	12205	8905	10056	CM028669.1	130552502	123160915	123162070	1172	100	85.41	1001	0
rna-tia001237.1	12205	3	1378	CM028669.1	130552502	125191068	125192424	1395	100	82.652	1153	0
rna-tia001237.1	12205	3	1375	CM028669.1	130552502	26466661	26465292	1389	100	82.433	1145	0
rna-tia001237.1	12205	10140	11865	CM028669.1	130552502	44230930	44229213	1772	100	79.628	1411	0
rna-tia001237.1	12205	5	1380	CM028669.1	130552502	58510236	58511589	1393	100	82.627	1151	0
rna-tia001237.1	12205	3	1334	CM028669.1	130552502	74984124	74985443	1348	100	83.012	1119	0
rna-tia001237.1	12205	3	1375	CM028669.1	130552502	58113046	58111680	1403	100	82.609	1159	0
rna-tia001237.1	12205	9872	11105	CM028669.1	130552502	33589016	33590250	1250	100	84.08	1051	0
rna-tia001237.1	12205	8903	10055	CM028669.1	130552502	42541036	42539886	1172	100	85.324	1000	0
rna-tia001237.1	12205	75	1365	CM028669.1	130552502	43849756	43848491	1303	100	83.576	1089	0
rna-tia001237.1	12205	9986	11105	CM028669.1	130552502	65429012	65427895	1124	100	85.676	963	0
rna-tia001237.1	12205	10198	11760	CM028669.1	130552502	83911438	83913037	1617	100	80.519	1302	0
rna-tia001237.1	12205	4	1375	CM028669.1	130552502	92984770	92986139	1398	100	82.475	1153	0
rna-tia001237.1	12205	10077	11396	CM028669.1	130552502	123386602	123385277	1340	100	82.91	1111	0
rna-tia001237.1	12205	67	1375	CM028669.1	130552502	26654122	26655425	1338	100	83.259	1114	0
rna-tia001237.1	12205	5	1375	CM028669.1	130552502	34927655	34929033	1391	100	82.243	1144	0
rna-tia001237.1	12205	3	1375	CM028669.1	130552502	59270061	59271426	1400	100	82.5	1155	0
rna-tia001237.1	12205	3	1328	CM028669.1	130552502	118368292	118369613	1346	100	82.912	1116	0
rna-tia001237.1	12205	3	1375	CM028669.1	130552502	7922534	7921183	1389	100	82.505	1146	0
rna-tia001237.1	12205	3	1248	CM028669.1	130552502	19294494	19295738	1272	100	83.962	1068	0
rna-tia001237.1	12205	10054	11246	CM028669.1	130552502	65038195	65037001	1201	100	84.43	1014	0
rna-tia001237.1	12205	5	1375	CM028669.1	130552502	69562006	69560671	1377	100	82.571	1137	0
rna-tia001237.1	12205	4	1334	CM028669.1	130552502	65184279	65185585	1359	100	83.149	1130	0
rna-tia001237.1	12205	3	1375	CM028669.1	130552502	127066718	127065345	1401	100	82.37	1154	0
rna-tia001237.1	12205	5	1375	CM028669.1	130552502	9458366	9457006	1384	100	82.298	1139	0
rna-tia001237.1	12205	5	1375	CM028669.1	130552502	25386866	25385512	1388	100	82.421	1144	0
rna-tia001237.1	12205	9912	10863	CM028669.1	130552502	39342346	39343291	956	100	88.912	850	0
rna-tia001237.1	12205	9994	11105	CM028669.1	130552502	60281232	60280122	1120	100	85.714	960	0
rna-tia001237.1	12205	3	1376	CM028669.1	130552502	92108934	92110285	1381	100	82.332	1137	0
rna-tia001237.1	12205	9998	11105	CM028669.1	130552502	112994010	112995118	1117	100	85.765	958	0
rna-tia001237.1	12205	8901	9949	CM028669.1	130552502	120425072	120424025	1060	100	86.887	921	0
rna-tia001237.1	12205	5	1395	CM028669.1	130552502	103466947	103465572	1410	100	82.199	1159	0
rna-tia001237.1	12205	3	1330	CM028669.1	130552502	63055069	63053742	1353	100	82.779	1120	0
rna-tia001237.1	12205	5	1318	CM028669.1	130552502	83737801	83739094	1329	100	83.07	1104	0
rna-tia001237.1	12205	3	1375	CM028669.1	130552502	95697810	95699189	1404	100	82.265	1155	0
rna-tia001237.1	12205	3	1330	CM028669.1	130552502	107419377	107420711	1355	100	82.731	1121	0
rna-tia001237.1	12205	3	1375	CM028669.1	130552502	109341274	109342652	1404	100	82.265	1155	0
rna-tia001237.1	12205	3	1263	CM028669.1	130552502	130294707	130293445	1287	100	83.605	1076	0
rna-tia001237.1	12205	9912	11291	CM028669.1	130552502	24394010	24392619	1408	100	82.031	1155	0
rna-tia001237.1	12205	3	1375	CM028669.1	130552502	82944813	82946169	1387	100	82.264	1141	0
rna-tia001237.1	12205	3	1375	CM028669.1	130552502	109772111	109773473	1400	100	82.357	1153	0
rna-tia001237.1	12205	3	1326	CM028669.1	130552502	10393327	10394652	1347	100	82.702	1114	0
rna-tia001237.1	12205	8905	9899	CM028669.1	130552502	38490187	38489186	1007	100	87.686	883	0
rna-tia001237.1	12205	8903	9949	CM028669.1	130552502	60282297	60281247	1058	100	86.673	917	0
rna-tia001237.1	12205	9912	10872	CM028669.1	130552502	64579126	64578170	965	100	88.497	854	0
rna-tia001237.1	12205	9991	11114	CM028669.1	130552502	112605635	112604511	1129	100	85.297	963	0
rna-tia001237.1	12205	3	1395	CM028669.1	130552502	118823530	118822147	1414	100	82.037	1160	0
rna-tia001237.1	12205	10002	11104	CM028669.1	130552502	59695749	59696843	1111	100	85.779	953	0
rna-tia001237.1	12205	3	1375	CM028669.1	130552502	108076999	108078362	1396	100	82.235	1148	0
rna-tia001237.1	12205	5	1372	CM028669.1	130552502	112780438	112781793	1380	100	82.174	1134	0
rna-tia001237.1	12205	5	1375	CM028669.1	130552502	128529332	128527985	1391	100	82.387	1146	0
rna-tia001237.1	12205	55	1329	CM028669.1	130552502	73463353	73462086	1289	100	83.243	1073	0
rna-tia001237.1	12205	5	1376	CM028669.1	130552502	33231942	33233295	1386	100	82.179	1139	0
rna-tia001237.1	12205	3	1375	CM028669.1	130552502	35011997	35013368	1401	100	82.156	1151	0
rna-tia001237.1	12205	3	1330	CM028669.1	130552502	59427020	59428358	1368	100	82.675	1131	0
rna-tia001237.1	12205	3	1375	CM028669.1	130552502	81563621	81564961	1388	100	82.349	1143	0
rna-tia001237.1	12205	3	1375	CM028669.1	130552502	118595866	118597219	1392	100	82.256	1145	0
rna-tia001237.1	12205	5	1375	CM028669.1	130552502	15453754	15452396	1390	100	82.158	1142	0
rna-tia001237.1	12205	10151	11977	CM028669.1	130552502	16477951	16479819	1912	100	78.609	1503	0
rna-tia001237.1	12205	43	1375	CM028669.1	130552502	29307679	29306372	1349	100	82.728	1116	0
rna-tia001237.1	12205	10151	11510	CM028669.1	130552502	39208205	39209562	1387	100	82.264	1141	0
rna-tia001237.1	12205	3	1375	CM028669.1	130552502	59274311	59275685	1407	100	82.161	1156	0
rna-tia001237.1	12205	268	1375	CM028669.1	130552502	124099776	124098677	1114	100	85.548	953	0
rna-tia001237.1	12205	5	1375	CM028669.1	130552502	4132896	4131563	1386	100	82.395	1142	0
rna-tia001237.1	12205	8903	10496	CM028669.1	130552502	20192911	20191328	1633	100	80.22	1310	0
rna-tia001237.1	12205	8898	10051	CM028669.1	130552502	39341284	39342432	1171	100	84.885	994	0
rna-tia001237.1	12205	43	1307	CM028669.1	130552502	115726957	115728192	1277	100	83.555	1067	0
rna-tia001237.1	12205	5	1376	CM028669.1	130552502	119291550	119290207	1388	100	82.277	1142	0
rna-tia001237.1	12205	3	1330	CM028669.1	130552502	29669304	29670635	1348	100	82.418	1111	0
rna-tia001237.1	12205	9908	11857	CM028669.1	130552502	47960242	47958323	1996	100	78.006	1557	0
rna-tia001237.1	12205	3	1375	CM028669.1	130552502	48837715	48836352	1399	100	82.13	1149	0
rna-tia001237.1	12205	5	1358	CM028669.1	130552502	93319382	93320709	1368	100	82.383	1127	0
rna-tia001237.1	12205	3	1358	CM028669.1	130552502	3050122	3048775	1375	100	82.182	1130	0
rna-tia001237.1	12205	5	1376	CM028669.1	130552502	15434960	15433599	1390	100	82.014	1140	0
rna-tia001237.1	12205	10580	12088	CM028669.1	130552502	63053707	63052230	1533	100	80.952	1241	0
rna-tia001237.1	12205	3	1379	CM028669.1	130552502	67914188	67915545	1395	100	82.079	1145	0
rna-tia001237.1	12205	3	1379	CM028669.1	130552502	117720425	117721817	1417	100	81.934	1161	0
rna-tia001237.1	12205	5	1375	CM028669.1	130552502	119541336	119542692	1388	100	82.061	1139	0
rna-tia001237.1	12205	99	1375	CM028669.1	130552502	41705566	41706811	1289	100	83.32	1074	0
rna-tia001237.1	12205	5	1377	CM028669.1	130552502	54913540	54914910	1402	100	82.026	1150	0
rna-tia001237.1	12205	5	1310	CM028669.1	130552502	79115452	79114159	1321	100	82.74	1093	0
rna-tia001237.1	12205	351	1379	CM028669.1	130552502	43007519	43008541	1031	100	86.712	894	0
rna-tia001237.1	12205	7	1325	CM028669.1	130552502	89624506	89625803	1336	100	82.71	1105	0
rna-tia001237.1	12205	5	1375	CM028669.1	130552502	121482016	121480669	1388	100	82.133	1140	0
rna-tia001237.1	12205	5	1369	CM028669.1	130552502	130256087	130257440	1383	100	82.068	1135	0
rna-tia001237.1	12205	5	1377	CM028669.1	130552502	43041544	43042904	1390	100	81.942	1139	0
rna-tia001237.1	12205	3	1375	CM028669.1	130552502	48747912	48746515	1433	100	82.066	1176	0
rna-tia001237.1	12205	3	1375	CM028669.1	130552502	81572202	81573562	1391	100	81.955	1140	0
rna-tia001237.1	12205	43	1376	CM028669.1	130552502	86379348	86380668	1356	100	82.448	1118	0
rna-tia001237.1	12205	3	1328	CM028669.1	130552502	127406692	127408007	1352	100	82.544	1116	0
rna-tia001237.1	12205	3	1375	CM028669.1	130552502	126872846	126871520	1385	100	82.238	1139	0
rna-tia001237.1	12205	10875	12205	CM028669.1	130552502	129929527	129928212	1340	100	82.313	1103	0
rna-tia001237.1	12205	50	1326	CM028669.1	130552502	15547104	15545846	1288	100	82.997	1069	0
rna-tia001237.1	12205	5	1375	CM028669.1	130552502	44542644	44541282	1389	100	81.857	1137	0
rna-tia001237.1	12205	3	1330	CM028669.1	130552502	90947613	90946268	1368	100	82.31	1126	0
rna-tia001237.1	12205	9912	11104	CM028669.1	130552502	104805790	104804586	1224	100	83.987	1028	0
rna-tia001237.1	12205	3	1093	CM028669.1	130552502	7059391	7058303	1102	100	85.481	942	0
rna-tia001237.1	12205	43	1299	CM028669.1	130552502	42244252	42245499	1272	100	83.176	1058	0
rna-tia001237.1	12205	43	1340	CM028669.1	130552502	43028423	43027151	1308	100	82.798	1083	0
rna-tia001237.1	12205	8903	9949	CM028669.1	130552502	72238	73284	1060	100	86.226	914	0
rna-tia001237.1	12205	5	1375	CM028669.1	130552502	1538641	1539987	1390	100	82.014	1140	0
rna-tia001237.1	12205	5	1375	CM028669.1	130552502	6866110	6864757	1382	100	81.838	1131	0
rna-tia001237.1	12205	43	1375	CM028669.1	130552502	122627178	122628490	1345	100	82.305	1107	0
rna-tia001237.1	12205	43	1323	CM028669.1	130552502	127649948	127651222	1303	100	82.886	1080	0
rna-tia001237.1	12205	43	1375	CM028669.1	130552502	43769757	43771068	1346	100	82.318	1108	0
rna-tia001237.1	12205	46	1375	CM028669.1	130552502	114867097	114868404	1346	100	82.392	1109	0
rna-tia001237.1	12205	43	1375	CM028669.1	130552502	120707802	120706474	1357	100	82.24	1116	0
rna-tia001237.1	12205	8903	9949	CM028669.1	130552502	4973736	4972687	1060	100	86.132	913	0
rna-tia001237.1	12205	9912	11104	CM028669.1	130552502	75473149	75471982	1203	100	84.123	1012	0
rna-tia001237.1	12205	5	1375	CM028669.1	130552502	78788782	78790131	1393	100	81.981	1142	0
rna-tia001237.1	12205	23	1375	CM028669.1	130552502	129396555	129395248	1363	100	82.318	1122	0
rna-tia001237.1	12205	11350	12205	CM028669.1	130552502	35831445	35832311	870	100	90.23	785	0
rna-tia001237.1	12205	5	1375	CM028669.1	130552502	88685086	88683734	1386	100	81.818	1134	0
rna-tia001237.1	12205	8901	9951	CM028669.1	130552502	111736121	111737169	1060	100	86.038	912	0
rna-tia001237.1	12205	10054	11105	CM028669.1	130552502	64895193	64896244	1057	100	85.904	908	0
rna-tia001237.1	12205	43	1327	CM028669.1	130552502	41010840	41009562	1306	100	82.695	1080	0
rna-tia001237.1	12205	8903	9949	CM028669.1	130552502	89928917	89929966	1062	100	86.064	914	0
rna-tia001237.1	12205	43	1314	CM028669.1	130552502	105420757	105419496	1284	100	82.788	1063	0
rna-tia001237.1	12205	3	1376	CM028669.1	130552502	120033862	120032504	1405	100	81.922	1151	0
rna-tia001237.1	12205	67	1369	CM028669.1	130552502	123700618	123701914	1323	100	82.464	1091	0
rna-tia001237.1	12205	43	1375	CM028669.1	130552502	55790296	55788984	1348	100	82.196	1108	0
rna-tia001237.1	12205	3	1330	CM028669.1	130552502	121754950	121753627	1354	100	82.201	1113	0
rna-tia001237.1	12205	8903	10055	CM028669.1	130552502	22336772	22335617	1173	100	84.314	989	0
rna-tia001237.1	12205	43	1304	CM028669.1	130552502	64925375	64924114	1276	100	82.759	1056	0
rna-tia001237.1	12205	43	1375	CM028669.1	130552502	117409584	117410888	1347	100	82.257	1108	0
rna-tia001237.1	12205	3	1375	CM028669.1	130552502	30460874	30459527	1390	100	81.799	1137	0
rna-tia001237.1	12205	9962	11105	CM028669.1	130552502	112908635	112909778	1154	100	84.315	973	0
rna-tia001237.1	12205	5	1375	CM028669.1	130552502	88596871	88595519	1390	100	81.727	1136	0
rna-tia001237.1	12205	3	1317	CM028669.1	130552502	70199319	70198009	1344	100	82.292	1106	0
rna-tia001237.1	12205	5	1375	CM028669.1	130552502	72947437	72946070	1394	100	81.564	1137	0
rna-tia001237.1	12205	10331	11813	CM028669.1	130552502	83900416	83901929	1536	100	80.469	1236	0
rna-tia001237.1	12205	3	1334	CM028669.1	130552502	94128857	94127524	1374	100	82.169	1129	0
rna-tia001237.1	12205	5	1376	CM028669.1	130552502	121021584	121020243	1387	100	81.759	1134	0
rna-tia001237.1	12205	49	1375	CM028669.1	130552502	35942435	35943742	1341	100	82.103	1101	0
rna-tia001237.1	12205	5	1375	CM028669.1	130552502	75217641	75219006	1391	100	81.524	1134	0
rna-tia001237.1	12205	5	1326	CM028669.1	130552502	18568242	18569534	1330	100	82.18	1093	0
rna-tia001237.1	12205	10572	11866	CM028669.1	130552502	5724699	5725980	1305	100	82.299	1074	0
rna-tia001237.1	12205	5	1318	CM028669.1	130552502	74479761	74478464	1326	100	82.127	1089	0
rna-tia001237.1	12205	5	1358	CM028669.1	130552502	124136983	124138324	1370	100	81.679	1119	0
rna-tia001237.1	12205	67	1379	CM028669.1	130552502	17107023	17105744	1328	100	82.38	1094	0
rna-tia001237.1	12205	9919	11852	CM028669.1	130552502	47939362	47937414	2003	100	77.584	1554	0
rna-tia001237.1	12205	5	1373	CM028669.1	130552502	91626280	91624925	1383	100	81.49	1127	0
rna-tia001237.1	12205	8902	10405	CM028669.1	130552502	99186567	99188062	1545	100	80.453	1243	0
rna-tia001237.1	12205	3	1375	CM028669.1	130552502	128256213	128254846	1398	100	81.474	1139	0
rna-tia001237.1	12205	8902	10054	CM028669.1	130552502	48732820	48731662	1178	100	84.041	990	0
rna-tia001237.1	12205	10075	11157	CM028669.1	130552502	60611696	60610617	1090	100	85.046	927	0
rna-tia001237.1	12205	8902	10054	CM028669.1	130552502	93443725	93442566	1169	100	83.918	981	0
rna-tia001237.1	12205	167	1375	CM028669.1	130552502	112473553	112472349	1227	100	83.293	1022	0
rna-tia001237.1	12205	8903	9906	CM028669.1	130552502	127230862	127231863	1014	100	86.489	877	0
rna-tia001237.1	12205	156	1375	CM028669.1	130552502	64329035	64327826	1233	100	83.131	1025	0
rna-tia001237.1	12205	43	1375	CM028669.1	130552502	117624745	117623426	1360	100	81.985	1115	0
rna-tia001237.1	12205	43	1375	CM028669.1	130552502	124848513	124847213	1349	100	82.061	1107	0
rna-tia001237.1	12205	8903	9946	CM028669.1	130552502	59317109	59318156	1057	100	85.62	905	0
rna-tia001237.1	12205	3	1303	CM028669.1	130552502	82258497	82257221	1317	100	82.308	1084	0
rna-tia001237.1	12205	10151	11623	CM028669.1	130552502	82916003	82914532	1503	100	80.439	1209	0
rna-tia001237.1	12205	5	1375	CM028669.1	130552502	75300346	75299027	1384	100	81.792	1132	0
rna-tia001237.1	12205	11094	12202	CM028669.1	130552502	85241766	85240647	1126	100	84.458	951	0
rna-tia001237.1	12205	9912	11104	CM028669.1	130552502	29133567	29134768	1225	100	83.429	1022	0
rna-tia001237.1	12205	55	1375	CM028669.1	130552502	58242672	58243984	1338	100	81.839	1095	0
rna-tia001237.1	12205	5	1379	CM028669.1	130552502	20891232	20889891	1396	100	81.59	1139	0
rna-tia001237.1	12205	10075	11114	CM028669.1	130552502	45995120	45994082	1047	100	85.578	896	0
rna-tia001237.1	12205	8903	9953	CM028669.1	130552502	59694575	59695620	1059	100	85.458	905	0
rna-tia001237.1	12205	10151	11693	CM028669.1	130552502	59123578	59122038	1582	100	79.836	1263	0
rna-tia001237.1	12205	10075	11080	CM028669.1	130552502	64045409	64044405	1010	100	86.139	870	0
rna-tia001237.1	12205	5	1376	CM028669.1	130552502	98720498	98719129	1392	100	81.178	1130	0
rna-tia001237.1	12205	3	831	CM028669.1	130552502	51788098	51787273	832	100	90.264	751	0
rna-tia001237.1	12205	9912	11091	CM028669.1	130552502	87516964	87518151	1213	100	83.512	1013	0
rna-tia001237.1	12205	5	1373	CM028669.1	130552502	116493686	116492328	1389	100	81.281	1129	0
rna-tia001237.1	12205	3	1293	CM028669.1	130552502	118885648	118884362	1320	100	82.197	1085	0
rna-tia001237.1	12205	8902	9898	CM028669.1	130552502	7031319	7030322	1010	100	86.337	872	0
rna-tia001237.1	12205	5	1375	CM028669.1	130552502	47848583	47847255	1381	100	81.463	1125	0
rna-tia001237.1	12205	10720	12078	CM028669.1	130552502	114907784	114906434	1376	100	81.25	1118	0
rna-tia001237.1	12205	8903	10056	CM028669.1	130552502	117956212	117957354	1175	100	83.915	986	0
rna-tia001237.1	12205	3	1375	CM028669.1	130552502	118805226	118803878	1392	100	81.322	1132	0
rna-tia001237.1	12205	10851	12130	CM028669.1	130552502	53442224	53443507	1307	100	82.096	1073	0
rna-tia001237.1	12205	43	1175	CM028669.1	130552502	58679915	58678797	1148	100	84.146	966	0
rna-tia001237.1	12205	8896	9936	CM028669.1	130552502	64180668	64181704	1050	100	85.429	897	0
rna-tia001237.1	12205	3	1375	CM028669.1	130552502	9679678	9678316	1395	100	81.147	1132	0
rna-tia001237.1	12205	3	1375	CM028669.1	130552502	60306466	60307840	1395	100	81.004	1130	0
rna-tia001237.1	12205	10166	11677	CM028669.1	130552502	23199174	23200672	1533	100	79.843	1224	0
rna-tia001237.1	12205	8903	9949	CM028669.1	130552502	66391675	66392719	1063	100	85.325	907	0
rna-tia001237.1	12205	283	1375	CM028669.1	130552502	55219451	55218364	1104	100	84.511	933	0
rna-tia001237.1	12205	5	1375	CM028669.1	130552502	86123109	86124481	1404	100	81.125	1139	0
rna-tia001237.1	12205	9912	11104	CM028669.1	130552502	86686355	86687557	1229	100	83.157	1022	0
rna-tia001237.1	12205	9729	11104	CM028669.1	130552502	110064300	110062926	1417	100	81.228	1151	0
rna-tia001237.1	12205	5	1318	CM028669.1	130552502	30726806	30725510	1326	100	81.674	1083	0
rna-tia001237.1	12205	3	1379	CM028669.1	130552502	67217993	67219351	1407	100	81.237	1143	0
rna-tia001237.1	12205	43	1376	CM028669.1	130552502	77015298	77016597	1353	100	81.744	1106	0
rna-tia001237.1	12205	9998	11104	CM028669.1	130552502	54841109	54840010	1115	100	84.215	939	0
rna-tia001237.1	12205	9381	11104	CM028669.1	130552502	58534971	58533266	1773	100	78.567	1393	0
rna-tia001237.1	12205	43	1326	CM028669.1	130552502	71835698	71836968	1304	100	82.055	1070	0
rna-tia001237.1	12205	8903	9949	CM028669.1	130552502	90810477	90809438	1056	100	85.227	900	0
rna-tia001237.1	12205	5	1378	CM028669.1	130552502	116013549	116014932	1414	100	81.047	1146	0
rna-tia001237.1	12205	5	1375	CM028669.1	130552502	83044774	83046104	1385	100	81.3	1126	0
rna-tia001237.1	12205	9912	11104	CM028669.1	130552502	106875379	106874176	1225	100	83.02	1017	0
rna-tia001237.1	12205	8901	9949	CM028669.1	130552502	26868598	26867553	1058	100	85.066	900	0
rna-tia001237.1	12205	67	1317	CM028669.1	130552502	37715479	37714258	1261	100	82.474	1040	0
rna-tia001237.1	12205	3	1123	CM028669.1	130552502	44293882	44292777	1125	100	84	945	0
rna-tia001237.1	12205	43	1375	CM028669.1	130552502	96631997	96630684	1349	100	81.468	1099	0
rna-tia001237.1	12205	8902	10055	CM028669.1	130552502	127411143	127409988	1176	100	83.503	982	0
rna-tia001237.1	12205	9803	11104	CM028669.1	130552502	24684376	24683077	1331	100	81.743	1088	0
rna-tia001237.1	12205	40	1376	CM028669.1	130552502	38869466	38868148	1356	100	81.416	1104	0
rna-tia001237.1	12205	11088	12205	CM028669.1	130552502	29790603	29791724	1135	100	83.877	952	0
rna-tia001237.1	12205	8903	9949	CM028669.1	130552502	68164542	68165584	1055	100	85.024	897	0
rna-tia001237.1	12205	8903	11114	CM028669.1	130552502	75378405	75376224	2286	100	76.29	1744	0
rna-tia001237.1	12205	9912	11104	CM028669.1	130552502	124681908	124680711	1227	100	83.048	1019	0
rna-tia001237.1	12205	10151	11105	CM028669.1	130552502	52323292	52322340	964	100	86.722	836	0
rna-tia001237.1	12205	5	1257	CM028669.1	130552502	81542314	81541068	1271	100	82.14	1044	0
rna-tia001237.1	12205	67	1375	CM028669.1	130552502	3304279	3305551	1321	100	81.756	1080	0
rna-tia001237.1	12205	3	1375	CM028669.1	130552502	3394580	3395897	1383	100	81.273	1124	0
rna-tia001237.1	12205	91	1373	CM028669.1	130552502	67604926	67606195	1295	100	81.776	1059	0
rna-tia001237.1	12205	9912	11104	CM028669.1	130552502	73960665	73961867	1226	100	82.871	1016	0
rna-tia001237.1	12205	8913	9859	CM028669.1	130552502	33588009	33588955	960	100	86.771	833	0
rna-tia001237.1	12205	9912	11104	CM028669.1	130552502	87509041	87510239	1226	100	82.871	1016	0
rna-tia001237.1	12205	55	1327	CM028669.1	130552502	87955740	87954484	1288	100	81.91	1055	0
rna-tia001237.1	12205	8902	9869	CM028669.1	130552502	127323289	127322316	981	100	86.239	846	0
rna-tia001237.1	12205	9934	11104	CM028669.1	130552502	21528910	21530069	1183	100	83.094	983	0
rna-tia001237.1	12205	8903	9949	CM028669.1	130552502	23492574	23491526	1061	100	84.826	900	0
rna-tia001237.1	12205	8903	9949	CM028669.1	130552502	61683581	61682539	1056	100	84.848	896	0
rna-tia001237.1	12205	8903	9949	CM028669.1	130552502	83831241	83832283	1061	100	84.92	901	0
rna-tia001237.1	12205	9967	11104	CM028669.1	130552502	110446624	110447767	1163	100	83.491	971	0
rna-tia001237.1	12205	5	1395	CM028669.1	130552502	9548613	9547233	1411	100	80.581	1137	0
rna-tia001237.1	12205	8905	10055	CM028669.1	130552502	43857226	43856070	1176	100	83.248	979	0
rna-tia001237.1	12205	9912	11104	CM028669.1	130552502	62847886	62846688	1226	100	82.79	1015	0
rna-tia001237.1	12205	9912	11104	CM028669.1	130552502	71187819	71189016	1227	100	82.804	1016	0
rna-tia001237.1	12205	8903	10055	CM028669.1	130552502	32216374	32215223	1175	100	83.234	978	0
rna-tia001237.1	12205	43	1262	CM028669.1	130552502	53795262	53794060	1232	100	82.386	1015	0
rna-tia001237.1	12205	10054	11037	CM028669.1	130552502	85256125	85255140	991	100	85.671	849	0
rna-tia001237.1	12205	5	1373	CM028669.1	130552502	123012456	123011093	1382	100	80.535	1113	0
rna-tia001237.1	12205	8902	10055	CM028669.1	130552502	35857295	35858451	1178	100	83.107	979	0
rna-tia001237.1	12205	10023	10993	CM028669.1	130552502	68165702	68166662	975	100	86.051	839	0
rna-tia001237.1	12205	3	1180	CM028669.1	130552502	125558574	125559760	1201	100	82.681	993	0
rna-tia001237.1	12205	404	1375	CM028669.1	130552502	56437684	56438659	987	100	85.917	848	0
rna-tia001237.1	12205	8903	10051	CM028669.1	130552502	124293771	124294930	1177	100	83.093	978	0
rna-tia001237.1	12205	3	1375	CM028669.1	130552502	71826009	71824656	1393	100	80.689	1124	0
rna-tia001237.1	12205	43	1375	CM028669.1	130552502	93827564	93826243	1356	100	81.047	1099	0
rna-tia001237.1	12205	8902	9946	CM028669.1	130552502	10431342	10432391	1058	100	84.499	894	0
rna-tia001237.1	12205	9912	11104	CM028669.1	130552502	24430610	24431816	1230	100	82.52	1015	0
rna-tia001237.1	12205	9912	11104	CM028669.1	130552502	129939473	129938272	1228	100	82.573	1014	0
rna-tia001237.1	12205	120	1379	CM028669.1	130552502	10764879	10766101	1270	100	81.969	1041	0
rna-tia001237.1	12205	9905	11104	CM028669.1	130552502	20077230	20076020	1238	100	82.472	1021	0
rna-tia001237.1	12205	67	1375	CM028669.1	130552502	42172766	42174053	1327	100	81.311	1079	0
rna-tia001237.1	12205	9998	11057	CM028669.1	130552502	44377933	44376883	1067	100	84.349	900	0
rna-tia001237.1	12205	8905	9951	CM028669.1	130552502	22266274	22265243	1062	100	84.746	900	0
rna-tia001237.1	12205	8902	9949	CM028669.1	130552502	120631587	120630546	1060	100	84.528	896	0
rna-tia001237.1	12205	283	1376	CM028669.1	130552502	129467385	129466288	1104	100	83.605	923	0
rna-tia001237.1	12205	10166	11459	CM028669.1	130552502	53616759	53618056	1322	100	81.241	1074	0
rna-tia001237.1	12205	5	1375	CM028669.1	130552502	6193977	6195346	1391	100	80.374	1118	0
rna-tia001237.1	12205	8902	9949	CM028669.1	130552502	9579774	9578731	1055	100	84.36	890	0
rna-tia001237.1	12205	3	1375	CM028669.1	130552502	126863645	126862284	1401	100	80.585	1129	0
rna-tia001237.1	12205	5	1375	CM028669.1	130552502	32573173	32574527	1402	100	80.67	1131	0
rna-tia001237.1	12205	8902	9949	CM028669.1	130552502	61587142	61588183	1057	100	84.39	892	0
rna-tia001237.1	12205	8903	9898	CM028669.1	130552502	78847241	78848244	1015	100	85.222	865	0
rna-tia001237.1	12205	10151	11615	CM028669.1	130552502	86387034	86385558	1506	100	79.615	1199	0
rna-tia001237.1	12205	9912	11104	CM028669.1	130552502	3758627	3759828	1227	100	82.396	1011	0
rna-tia001237.1	12205	8903	9949	CM028669.1	130552502	57262937	57261891	1058	100	84.31	892	0
rna-tia001237.1	12205	3	1373	CM028669.1	130552502	71506269	71504941	1385	100	80.722	1118	0
rna-tia001237.1	12205	8902	9949	CM028669.1	130552502	129935931	129934886	1061	100	84.354	895	0
rna-tia001237.1	12205	10611	11792	CM028669.1	130552502	9510203	9511364	1190	100	82.521	982	0
rna-tia001237.1	12205	10166	11321	CM028669.1	130552502	12658795	12657638	1184	100	82.855	981	0
rna-tia001237.1	12205	8902	9949	CM028669.1	130552502	44921284	44922334	1061	100	84.26	894	0
rna-tia001237.1	12205	3	1312	CM028669.1	130552502	50464357	50465654	1336	100	81.138	1084	0
rna-tia001237.1	12205	173	1379	CM028669.1	130552502	124034173	124032964	1238	100	82.229	1018	0
rna-tia001237.1	12205	3	1068	CM028669.1	130552502	127035963	127037019	1074	100	84.078	903	0
rna-tia001237.1	12205	8905	9949	CM028669.1	130552502	125372	124327	1056	100	84.28	890	0
rna-tia001237.1	12205	8903	9951	CM028669.1	130552502	14954040	14952993	1059	100	84.23	892	0
rna-tia001237.1	12205	8903	9949	CM028669.1	130552502	44379231	44378188	1055	100	84.265	889	0
rna-tia001237.1	12205	43	1373	CM028669.1	130552502	69157582	69156266	1347	100	80.772	1088	0
rna-tia001237.1	12205	10893	12058	CM028669.1	130552502	112918034	112919215	1199	100	82.569	990	0
rna-tia001237.1	12205	10151	11459	CM028669.1	130552502	121488791	121490105	1340	100	80.97	1085	0
rna-tia001237.1	12205	5	1134	CM028669.1	130552502	125704927	125703806	1143	100	83.115	950	0
rna-tia001237.1	12205	9912	11104	CM028669.1	130552502	27004588	27005789	1227	100	82.315	1010	0
rna-tia001237.1	12205	1	1375	CM028669.1	130552502	73430055	73428709	1391	100	80.446	1119	0
rna-tia001237.1	12205	8903	9949	CM028669.1	130552502	82755492	82754441	1061	100	84.166	893	0
rna-tia001237.1	12205	9912	11104	CM028669.1	130552502	57003636	57002452	1214	100	82.29	999	0
rna-tia001237.1	12205	5	1375	CM028669.1	130552502	103603068	103601743	1386	100	80.664	1118	0
rna-tia001237.1	12205	9916	10818	CM028669.1	130552502	123162031	123162918	906	100	87.086	789	0
rna-tia001237.1	12205	8903	9946	CM028669.1	130552502	31140078	31141121	1060	100	84.245	893	0
rna-tia001237.1	12205	8903	9953	CM028669.1	130552502	90204578	90203529	1059	100	84.042	890	0
rna-tia001237.1	12205	8903	9949	CM028669.1	130552502	41531917	41532959	1057	100	84.106	889	0
rna-tia001237.1	12205	10054	11117	CM028669.1	130552502	114579371	114580437	1073	100	83.691	898	0
rna-tia001237.1	12205	10054	10986	CM028669.1	130552502	124882212	124881274	943	100	86.002	811	0
rna-tia001237.1	12205	5	1317	CM028669.1	130552502	26661314	26662602	1339	100	81.031	1085	0
rna-tia001237.1	12205	220	1289	CM028669.1	130552502	129640341	129641393	1080	100	83.889	906	0
rna-tia001237.1	12205	96	1330	CM028669.1	130552502	129467764	129469009	1265	100	81.502	1031	0
rna-tia001237.1	12205	8903	9949	CM028669.1	130552502	88677766	88676725	1056	100	83.996	887	0
rna-tia001237.1	12205	9912	11104	CM028669.1	130552502	100010225	100011426	1226	100	82.055	1006	0
rna-tia001237.1	12205	9912	11102	CM028669.1	130552502	14207664	14208852	1218	100	82.102	1000	0
rna-tia001237.1	12205	9912	10820	CM028669.1	130552502	33278737	33279626	912	100	86.732	791	0
rna-tia001237.1	12205	302	1375	CM028669.1	130552502	95221116	95220050	1085	100	83.594	907	0
rna-tia001237.1	12205	296	1375	CM028669.1	130552502	21427812	21428882	1093	100	83.532	913	0
rna-tia001237.1	12205	43	1375	CM028669.1	130552502	43758434	43759731	1351	100	80.755	1091	0
rna-tia001237.1	12205	67	1373	CM028669.1	130552502	120817881	120819179	1333	100	80.795	1077	0
rna-tia001237.1	12205	8902	9951	CM028669.1	130552502	13428832	13429885	1070	100	83.832	897	0
rna-tia001237.1	12205	9912	11104	CM028669.1	130552502	80432853	80431655	1228	100	82.003	1007	0
rna-tia001237.1	12205	8902	9949	CM028669.1	130552502	89779243	89780299	1071	100	83.847	898	0
rna-tia001237.1	12205	8903	9949	CM028669.1	130552502	7237540	7236473	1081	100	83.811	906	0
rna-tia001237.1	12205	10054	10930	CM028669.1	130552502	86589439	86590316	883	100	86.976	768	0
rna-tia001237.1	12205	10054	11307	CM028669.1	130552502	8842706	8841440	1278	100	80.986	1035	0
rna-tia001237.1	12205	8903	9949	CM028669.1	130552502	42433722	42434768	1060	100	83.774	888	0
rna-tia001237.1	12205	9912	11104	CM028669.1	130552502	65149188	65147994	1226	100	81.974	1005	0
rna-tia001237.1	12205	8903	9946	CM028669.1	130552502	2897920	2898944	1056	100	84.091	888	0
rna-tia001237.1	12205	8902	9938	CM028669.1	130552502	9568866	9567835	1044	100	83.908	876	0
rna-tia001237.1	12205	9915	11104	CM028669.1	130552502	29207259	29206052	1226	100	81.811	1003	0
rna-tia001237.1	12205	8903	9949	CM028669.1	130552502	61125383	61124357	1062	100	84.087	893	0
rna-tia001237.1	12205	5	1378	CM028669.1	130552502	123917545	123916138	1426	100	79.874	1139	0
rna-tia001237.1	12205	5	1226	CM028669.1	130552502	39104545	39103366	1234	100	81.848	1010	0
rna-tia001237.1	12205	9912	10809	CM028669.1	130552502	100079556	100078677	901	100	86.681	781	0
rna-tia001237.1	12205	5	1376	CM028669.1	130552502	31084585	31083222	1391	100	79.871	1111	0
rna-tia001237.1	12205	8903	9735	CM028669.1	130552502	64580220	64579385	843	100	87.9	741	0
rna-tia001237.1	12205	8903	9950	CM028669.1	130552502	66302064	66303121	1069	100	83.63	894	0
rna-tia001237.1	12205	8897	9949	CM028669.1	130552502	39800452	39801503	1063	100	83.537	888	0
rna-tia001237.1	12205	9912	11104	CM028669.1	130552502	67191627	67190434	1224	100	81.863	1002	0
rna-tia001237.1	12205	5	1226	CM028669.1	130552502	120010836	120012017	1231	100	81.722	1006	0
rna-tia001237.1	12205	8903	9999	CM028669.1	130552502	7887015	7888127	1128	100	82.89	935	0
rna-tia001237.1	12205	8903	9949	CM028669.1	130552502	44911122	44912171	1060	100	83.585	886	0
rna-tia001237.1	12205	9912	11104	CM028669.1	130552502	48297829	48296632	1224	100	81.781	1001	0
rna-tia001237.1	12205	8903	10056	CM028669.1	130552502	130088037	130086879	1181	100	82.218	971	0
rna-tia001237.1	12205	67	1375	CM028669.1	130552502	93107657	93108898	1319	100	81.046	1069	0
rna-tia001237.1	12205	10006	10931	CM028669.1	130552502	1605754	1604841	931	100	85.822	799	0
rna-tia001237.1	12205	75	1375	CM028669.1	130552502	6895178	6893910	1319	100	80.743	1065	0
rna-tia001237.1	12205	8901	9949	CM028669.1	130552502	22340375	22341440	1078	100	83.488	900	0
rna-tia001237.1	12205	8903	9952	CM028669.1	130552502	72175677	72174631	1062	100	83.522	887	0
rna-tia001237.1	12205	9912	11084	CM028669.1	130552502	48286151	48284975	1202	100	81.864	984	0
rna-tia001237.1	12205	5	1383	CM028669.1	130552502	88636458	88637794	1395	100	80	1116	0
rna-tia001237.1	12205	325	1375	CM028669.1	130552502	116885823	116886875	1068	100	83.427	891	0
rna-tia001237.1	12205	10888	12078	CM028669.1	130552502	123635578	123636770	1216	100	81.579	992	0
rna-tia001237.1	12205	9919	11104	CM028669.1	130552502	1261827	1260644	1215	100	81.728	993	0
rna-tia001237.1	12205	9912	11104	CM028669.1	130552502	10971388	10970200	1222	100	81.669	998	0
rna-tia001237.1	12205	10054	11092	CM028669.1	130552502	54747056	54748087	1048	100	83.588	876	0
rna-tia001237.1	12205	298	1330	CM028669.1	130552502	4495431	4494414	1036	100	83.687	867	0
rna-tia001237.1	12205	8905	9949	CM028669.1	130552502	32901627	32900580	1056	100	83.333	880	0
rna-tia001237.1	12205	8903	9949	CM028669.1	130552502	66292139	66293196	1070	100	83.364	892	0
rna-tia001237.1	12205	9036	9778	CM028669.1	130552502	130156871	130156122	751	100	89.88	675	0
rna-tia001237.1	12205	8902	9949	CM028669.1	130552502	5144207	5143153	1065	100	83.286	887	0
rna-tia001237.1	12205	8903	9949	CM028669.1	130552502	119451467	119452521	1065	100	83.286	887	0
rna-tia001237.1	12205	10546	11851	CM028669.1	130552502	130394352	130395657	1335	100	80.3	1072	0
rna-tia001237.1	12205	8903	9949	CM028669.1	130552502	10660002	10661054	1067	100	83.318	889	0
rna-tia001237.1	12205	9994	10802	CM028669.1	130552502	29471626	29472430	814	100	88.084	717	0
rna-tia001237.1	12205	11094	11944	CM028669.1	130552502	31561441	31562285	852	100	86.972	741	0
rna-tia001237.1	12205	3	895	CM028669.1	130552502	47974407	47975297	899	100	85.984	773	0
rna-tia001237.1	12205	9912	11104	CM028669.1	130552502	95881396	95880199	1233	100	81.59	1006	0
rna-tia001237.1	12205	9994	10845	CM028669.1	130552502	112917185	112918026	856	100	87.033	745	0
rna-tia001237.1	12205	8903	9949	CM028669.1	130552502	54222759	54223818	1079	100	83.318	899	0
rna-tia001237.1	12205	7	919	CM028669.1	130552502	67458119	67459027	921	100	85.559	788	0
rna-tia001237.1	12205	298	1380	CM028669.1	130552502	112937220	112936152	1090	100	82.752	902	0
rna-tia001237.1	12205	8902	9949	CM028669.1	130552502	112992873	112993917	1062	100	83.239	884	0
rna-tia001237.1	12205	9914	10809	CM028669.1	130552502	19767042	19766155	906	100	85.982	779	0
rna-tia001237.1	12205	8903	9952	CM028669.1	130552502	62384009	62382958	1063	100	83.067	883	0
rna-tia001237.1	12205	9912	11105	CM028669.1	130552502	48244033	48245233	1229	100	81.367	1000	0
rna-tia001237.1	12205	3	1065	CM028669.1	130552502	102422656	102421614	1069	100	83.068	888	0
rna-tia001237.1	12205	8902	10055	CM028669.1	130552502	128966182	128965026	1185	100	81.857	970	0
rna-tia001237.1	12205	8904	9949	CM028669.1	130552502	57347661	57348736	1088	100	83.088	904	0
rna-tia001237.1	12205	9962	10818	CM028669.1	130552502	104202748	104201892	867	100	86.621	751	0
rna-tia001237.1	12205	8905	9949	CM028669.1	130552502	62466531	62465481	1068	100	83.146	888	0
rna-tia001237.1	12205	9998	10883	CM028669.1	130552502	81181878	81181005	891	100	86.083	767	0
rna-tia001237.1	12205	8903	9949	CM028669.1	130552502	120672596	120673633	1060	100	83.208	882	0
rna-tia001237.1	12205	5	1373	CM028669.1	130552502	3846949	3845633	1385	100	79.856	1106	0
rna-tia001237.1	12205	9912	11104	CM028669.1	130552502	51148523	51147324	1225	100	81.224	995	0
rna-tia001237.1	12205	8903	10055	CM028669.1	130552502	54831278	54830118	1185	100	81.688	968	0
rna-tia001237.1	12205	9912	11091	CM028669.1	130552502	80181778	80180622	1195	100	81.506	974	0
rna-tia001237.1	12205	10002	11114	CM028669.1	130552502	21404753	21405842	1120	100	82.232	921	0
rna-tia001237.1	12205	5	1370	CM028669.1	130552502	127911218	127912546	1379	100	79.623	1098	0
rna-tia001237.1	12205	8903	9949	CM028669.1	130552502	29470404	29471449	1060	100	82.925	879	0
rna-tia001237.1	12205	10054	10845	CM028669.1	130552502	79901358	79902152	797	100	87.829	700	0
rna-tia001237.1	12205	10023	10898	CM028669.1	130552502	116218205	116217339	881	100	86.039	758	0
rna-tia001237.1	12205	8903	9949	CM028669.1	130552502	122397788	122396721	1079	100	82.854	894	0
rna-tia001237.1	12205	5	1375	CM028669.1	130552502	91939443	91938067	1402	100	79.244	1111	0
rna-tia001237.1	12205	10054	10904	CM028669.1	130552502	123634057	123634909	856	100	86.332	739	0
rna-tia001237.1	12205	10742	12130	CM028669.1	130552502	130534996	130536367	1411	100	79.235	1118	0
rna-tia001237.1	12205	9912	11104	CM028669.1	130552502	30744715	30743523	1224	100	81.127	993	0
rna-tia001237.1	12205	9908	11013	CM028669.1	130552502	31571015	31569897	1134	100	82.011	930	0
rna-tia001237.1	12205	8905	9949	CM028669.1	130552502	121444919	121443878	1064	100	82.989	883	0
rna-tia001237.1	12205	315	1375	CM028669.1	130552502	85195000	85196029	1072	100	83.022	890	0
rna-tia001237.1	12205	9944	11114	CM028669.1	130552502	8462686	8461504	1203	100	81.131	976	0
rna-tia001237.1	12205	43	1198	CM028669.1	130552502	28008663	28007502	1178	100	81.239	957	0
rna-tia001237.1	12205	9996	10813	CM028669.1	130552502	110453382	110454191	822	100	87.105	716	0
rna-tia001237.1	12205	8903	9949	CM028669.1	130552502	4726628	4727669	1059	100	82.72	876	0
rna-tia001237.1	12205	9946	11104	CM028669.1	130552502	26124992	26123823	1195	100	81.339	972	0
rna-tia001237.1	12205	8902	9949	CM028669.1	130552502	38636858	38637915	1080	100	82.778	894	0
rna-tia001237.1	12205	9912	11136	CM028669.1	130552502	104782955	104781732	1257	100	80.668	1014	0
rna-tia001237.1	12205	8902	10050	CM028669.1	130552502	29208306	29207177	1174	100	81.687	959	0
rna-tia001237.1	12205	345	1375	CM028669.1	130552502	126415810	126416834	1047	100	82.999	869	0
rna-tia001237.1	12205	269	1373	CM028669.1	130552502	23115997	23114904	1123	100	82.012	921	0
rna-tia001237.1	12205	8902	9949	CM028669.1	130552502	30879736	30878683	1070	100	82.617	884	0
rna-tia001237.1	12205	10054	11104	CM028669.1	130552502	118776777	118777827	1064	100	82.519	878	0
rna-tia001237.1	12205	8903	10055	CM028669.1	130552502	23957271	23956121	1179	100	81.34	959	0
rna-tia001237.1	12205	8903	9898	CM028669.1	130552502	5717444	5718432	1010	100	83.465	843	0
rna-tia001237.1	12205	10007	10813	CM028669.1	130552502	7043389	7042584	811	100	87.053	706	0
rna-tia001237.1	12205	9912	11104	CM028669.1	130552502	74497720	74496528	1222	100	80.851	988	0
rna-tia001237.1	12205	68	1375	CM028669.1	130552502	82934605	82933313	1324	100	79.607	1054	0
rna-tia001237.1	12205	10151	11117	CM028669.1	130552502	122800939	122799984	975	100	83.897	818	0
rna-tia001237.1	12205	8902	10050	CM028669.1	130552502	36107471	36108608	1179	100	81.51	961	0
rna-tia001237.1	12205	3	844	CM028669.1	130552502	122380653	122381485	844	100	86.256	728	0
rna-tia001237.1	12205	3	1085	CM028669.1	130552502	128400272	128401361	1111	100	82.088	912	0
rna-tia001237.1	12205	9912	10809	CM028669.1	130552502	13731967	13732842	901	100	85.239	768	0
rna-tia001237.1	12205	10193	11301	CM028669.1	130552502	21225428	21226542	1137	100	81.706	929	0
rna-tia001237.1	12205	405	1376	CM028669.1	130552502	83064580	83065544	980	100	83.673	820	0
rna-tia001237.1	12205	10786	12130	CM028669.1	130552502	130545976	130547298	1368	100	79.386	1086	0
rna-tia001237.1	12205	5	1375	CM028669.1	130552502	51437028	51438382	1399	100	79.128	1107	0
rna-tia001237.1	12205	8905	10123	CM028669.1	130552502	96027007	96025783	1257	100	80.509	1012	0
rna-tia001237.1	12205	8902	9949	CM028669.1	130552502	112916049	112917096	1072	100	82.556	885	0
rna-tia001237.1	12205	10134	11482	CM028669.1	130552502	119506018	119507388	1393	100	79.11	1102	0
rna-tia001237.1	12205	8903	10054	CM028669.1	130552502	124945103	124943961	1175	100	81.277	955	0
rna-tia001237.1	12205	10631	11746	CM028669.1	130552502	19141063	19142178	1128	100	81.383	918	0
rna-tia001237.1	12205	8903	10037	CM028669.1	130552502	33277684	33278810	1158	100	81.434	943	0
rna-tia001237.1	12205	8902	9949	CM028669.1	130552502	49289106	49288055	1069	100	82.413	881	0
rna-tia001237.1	12205	10054	11040	CM028669.1	130552502	99521959	99520973	1002	100	83.333	835	0
rna-tia001237.1	12205	10146	11434	CM028669.1	130552502	108153928	108152632	1328	100	79.744	1059	0
rna-tia001237.1	12205	5	1376	CM028669.1	130552502	10757597	10758957	1393	100	78.894	1099	0
rna-tia001237.1	12205	8903	9949	CM028669.1	130552502	54842226	54841201	1056	100	82.576	872	0
rna-tia001237.1	12205	10166	11105	CM028669.1	130552502	39971353	39972289	949	100	83.983	797	0
rna-tia001237.1	12205	8909	10056	CM028669.1	130552502	19768135	19767001	1173	100	81.245	953	0
rna-tia001237.1	12205	3	995	CM028669.1	130552502	34849989	34850971	1004	100	83.167	835	0
rna-tia001237.1	12205	317	1374	CM028669.1	130552502	71423714	71422676	1069	100	82.32	880	0
rna-tia001237.1	12205	9914	10818	CM028669.1	130552502	117957313	117958202	912	100	84.759	773	0
rna-tia001237.1	12205	9912	11114	CM028669.1	130552502	32626894	32625694	1234	100	80.47	993	0
rna-tia001237.1	12205	9927	11105	CM028669.1	130552502	57013540	57014710	1207	100	80.779	975	0
rna-tia001237.1	12205	8903	9945	CM028669.1	130552502	4784208	4785249	1066	100	82.364	878	0
rna-tia001237.1	12205	8902	9949	CM028669.1	130552502	48959335	48960377	1062	100	82.203	873	0
rna-tia001237.1	12205	5	1383	CM028669.1	130552502	109248763	109247398	1410	100	78.865	1112	0
rna-tia001237.1	12205	5	1375	CM028669.1	130552502	27989861	27988530	1395	100	79.068	1103	0
rna-tia001237.1	12205	9912	10809	CM028669.1	130552502	36119033	36119907	899	100	84.761	762	0
rna-tia001237.1	12205	9944	11105	CM028669.1	130552502	65016599	65017753	1191	100	80.856	963	0
rna-tia001237.1	12205	8902	9824	CM028669.1	130552502	82739923	82740848	932	100	83.906	782	0
rna-tia001237.1	12205	9962	10809	CM028669.1	130552502	48248701	48249554	859	100	85.332	733	0
rna-tia001237.1	12205	3	1318	CM028669.1	130552502	16679821	16681134	1353	100	79.231	1072	0
rna-tia001237.1	12205	10140	11297	CM028669.1	130552502	28965853	28967013	1191	100	80.772	962	0
rna-tia001237.1	12205	8902	9949	CM028669.1	130552502	58056747	58055711	1058	100	82.042	868	0
rna-tia001237.1	12205	507	1375	CM028669.1	130552502	78640516	78639661	876	100	85.16	746	0
rna-tia001237.1	12205	198	1171	CM028669.1	130552502	92953749	92952784	985	100	83.147	819	0
rna-tia001237.1	12205	8903	9951	CM028669.1	130552502	110445578	110446636	1072	100	81.903	878	0
rna-tia001237.1	12205	9943	11117	CM028669.1	130552502	103710988	103712170	1212	100	80.528	976	0
rna-tia001237.1	12205	9914	11104	CM028669.1	130552502	96237254	96238448	1225	100	80.327	984	0
rna-tia001237.1	12205	9912	11104	CM028669.1	130552502	1838839	1840023	1224	100	80.392	984	0
rna-tia001237.1	12205	8902	10055	CM028669.1	130552502	24429566	24430700	1181	100	80.948	956	0
rna-tia001237.1	12205	9912	11105	CM028669.1	130552502	60167574	60166383	1225	100	80.245	983	0
rna-tia001237.1	12205	9914	11104	CM028669.1	130552502	10960975	10959789	1219	100	80.23	978	0
rna-tia001237.1	12205	8902	10055	CM028669.1	130552502	13722315	13723453	1179	100	80.746	952	0
rna-tia001237.1	12205	10006	10838	CM028669.1	130552502	20873315	20874136	836	100	85.526	715	0
rna-tia001237.1	12205	8903	10027	CM028669.1	130552502	67660342	67661457	1152	100	80.99	933	0
rna-tia001237.1	12205	9913	11104	CM028669.1	130552502	75909601	75908409	1226	100	80.179	983	0
rna-tia001237.1	12205	10140	11297	CM028669.1	130552502	77622809	77623974	1192	100	80.453	959	0
rna-tia001237.1	12205	160	865	CM028669.1	130552502	102721941	102721241	707	100	88.685	627	0
rna-tia001237.1	12205	79	1004	CM028669.1	130552502	53414314	53413387	939	100	83.493	784	0
rna-tia001237.1	12205	43	1328	CM028669.1	130552502	92113823	92112562	1304	100	79.218	1033	0
rna-tia001237.1	12205	8905	9949	CM028669.1	130552502	110923512	110924552	1067	100	81.818	873	0
rna-tia001237.1	12205	8911	10050	CM028669.1	130552502	10962018	10960895	1167	100	80.805	943	0
rna-tia001237.1	12205	10151	10866	CM028669.1	130552502	19190478	19189765	719	100	88.178	634	0
rna-tia001237.1	12205	3	1368	CM028669.1	130552502	21892952	21891610	1391	100	78.577	1093	0
rna-tia001237.1	12205	6	1309	CM028669.1	130552502	51805394	51804123	1321	100	79.107	1045	0
rna-tia001237.1	12205	43	1375	CM028669.1	130552502	52533987	52532678	1355	100	78.819	1068	0
rna-tia001237.1	12205	3	895	CM028669.1	130552502	7002081	7002970	900	100	84	756	0
rna-tia001237.1	12205	10147	11105	CM028669.1	130552502	73155428	73156371	966	100	83.023	802	0
rna-tia001237.1	12205	9912	11117	CM028669.1	130552502	101905281	101906496	1241	100	79.774	990	0
rna-tia001237.1	12205	9912	11104	CM028669.1	130552502	4701824	4703015	1225	100	80	980	0
rna-tia001237.1	12205	9989	11105	CM028669.1	130552502	103797829	103798945	1152	100	80.903	932	0
rna-tia001237.1	12205	9989	11114	CM028669.1	130552502	119106257	119105120	1161	100	80.62	936	0
rna-tia001237.1	12205	11175	12202	CM028669.1	130552502	118777861	118778884	1051	100	81.922	861	0
rna-tia001237.1	12205	9912	11104	CM028669.1	130552502	52118776	52117583	1231	100	80.016	985	0
rna-tia001237.1	12205	9517	10523	CM028669.1	130552502	96021956	96020950	1027	100	82.084	843	0
rna-tia001237.1	12205	9912	10809	CM028669.1	130552502	36108524	36109386	900	100	84.222	758	0
rna-tia001237.1	12205	8904	10050	CM028669.1	130552502	36117983	36119117	1176	100	80.527	947	0
rna-tia001237.1	12205	10426	11615	CM028669.1	130552502	59106525	59105362	1198	100	79.883	957	0
rna-tia001237.1	12205	9944	11105	CM028669.1	130552502	60150102	60148948	1193	100	80.302	958	0
rna-tia001237.1	12205	8902	10056	CM028669.1	130552502	13730917	13732058	1181	100	80.356	949	0
rna-tia001237.1	12205	254	1195	CM028669.1	130552502	25439563	25440490	949	100	83.035	788	0
rna-tia001237.1	12205	8903	9949	CM028669.1	130552502	4961496	4960448	1069	100	81.384	870	0
rna-tia001237.1	12205	8901	10050	CM028669.1	130552502	9558231	9557087	1181	100	80.356	949	0
rna-tia001237.1	12205	9912	10803	CM028669.1	130552502	11189651	11190524	896	100	83.929	752	0
rna-tia001237.1	12205	9912	11104	CM028669.1	130552502	9498397	9499598	1228	100	79.723	979	0
rna-tia001237.1	12205	8903	9949	CM028669.1	130552502	22333697	22332657	1062	100	81.356	864	0
rna-tia001237.1	12205	11097	11822	CM028669.1	130552502	49237326	49236600	728	100	87.363	636	0
rna-tia001237.1	12205	8903	10055	CM028669.1	130552502	95882449	95881305	1184	100	80.321	951	0
rna-tia001237.1	12205	5	1072	CM028669.1	130552502	95926117	95927163	1080	100	81.204	877	0
rna-tia001237.1	12205	10054	10902	CM028669.1	130552502	118558205	118559056	862	100	84.455	728	0
rna-tia001237.1	12205	10919	12078	CM028669.1	130552502	20874177	20875338	1187	100	79.949	949	0
rna-tia001237.1	12205	8897	9798	CM028669.1	130552502	83829454	83828563	909	100	83.498	759	0
rna-tia001237.1	12205	9914	11114	CM028669.1	130552502	96231172	96229979	1234	100	79.741	984	0
rna-tia001237.1	12205	9912	11114	CM028669.1	130552502	98648395	98647193	1236	100	79.612	984	0
rna-tia001237.1	12205	8903	9949	CM028669.1	130552502	127397552	127396505	1066	100	81.238	866	0
rna-tia001237.1	12205	9912	10597	CM028669.1	130552502	130086872	130086191	689	100	88.534	610	0
rna-tia001237.1	12205	8903	10050	CM028669.1	130552502	10972439	10971305	1176	100	80.272	944	0
rna-tia001237.1	12205	6	1025	CM028669.1	130552502	6983218	6982223	1029	100	81.73	841	0
rna-tia001237.1	12205	9065	9949	CM028669.1	130552502	93309741	93310626	893	100	83.539	746	0
rna-tia001237.1	12205	9927	11062	CM028669.1	130552502	94703423	94702286	1168	100	80.223	937	0
rna-tia001237.1	12205	9912	11105	CM028669.1	130552502	32464965	32466156	1226	100	79.608	976	0
rna-tia001237.1	12205	10075	10818	CM028669.1	130552502	117828855	117828114	747	100	86.613	647	0
rna-tia001237.1	12205	43	964	CM028669.1	130552502	129192151	129193056	931	100	83.136	774	0
rna-tia001237.1	12205	9914	10703	CM028669.1	130552502	99175870	99175087	798	100	85.589	683	0
rna-tia001237.1	12205	10393	11231	CM028669.1	130552502	128696864	128696033	844	100	84.479	713	0
rna-tia001237.1	12205	9956	11114	CM028669.1	130552502	6274254	6273098	1191	100	79.933	952	0
rna-tia001237.1	12205	3	841	CM028669.1	130552502	42063301	42064118	843	100	84.698	714	0
rna-tia001237.1	12205	9912	10803	CM028669.1	130552502	85275069	85274197	898	100	83.63	751	0
rna-tia001237.1	12205	8905	9937	CM028669.1	130552502	103061780	103060744	1060	100	81.321	862	0
rna-tia001237.1	12205	3	870	CM028669.1	130552502	78011275	78010424	879	100	84.073	739	0
rna-tia001237.1	12205	10002	11104	CM028669.1	130552502	7252594	7251487	1134	100	80.423	912	0
rna-tia001237.1	12205	10256	11104	CM028669.1	130552502	21240525	21241364	852	100	84.155	717	0
rna-tia001237.1	12205	496	1376	CM028669.1	130552502	65054122	65054988	890	100	83.708	745	0
rna-tia001237.1	12205	8903	9815	CM028669.1	130552502	76496890	76497808	935	100	82.995	776	0
rna-tia001237.1	12205	9913	10793	CM028669.1	130552502	76561707	76562550	884	100	84.05	743	0
rna-tia001237.1	12205	476	1317	CM028669.1	130552502	5394153	5393315	851	100	84.254	717	0
rna-tia001237.1	12205	8903	10050	CM028669.1	130552502	42879632	42878507	1172	100	80.119	939	0
rna-tia001237.1	12205	5	1052	CM028669.1	130552502	69214203	69213171	1061	100	81.056	860	0
rna-tia001237.1	12205	8903	10050	CM028669.1	130552502	48298878	48297745	1170	100	79.915	935	0
rna-tia001237.1	12205	9912	10703	CM028669.1	130552502	54308188	54307409	798	100	85.338	681	0
rna-tia001237.1	12205	5	1135	CM028669.1	130552502	62587021	62588128	1142	100	80.035	914	0
rna-tia001237.1	12205	8903	9858	CM028669.1	130552502	81613638	81612686	973	100	82.22	800	0
rna-tia001237.1	12205	8902	10055	CM028669.1	130552502	87507994	87509131	1184	100	79.983	947	0
rna-tia001237.1	12205	8903	9835	CM028669.1	130552502	38880623	38881548	954	100	82.704	789	0
rna-tia001237.1	12205	9505	11105	CM028669.1	130552502	55828432	55826838	1649	100	76.471	1261	0
rna-tia001237.1	12205	3	1240	CM028669.1	130552502	62827543	62828736	1254	100	79.187	993	0
rna-tia001237.1	12205	8902	10050	CM028669.1	130552502	76560652	76561790	1177	100	79.864	940	0
rna-tia001237.1	12205	8902	9805	CM028669.1	130552502	84889847	84890743	921	100	83.062	765	0
rna-tia001237.1	12205	9873	10809	CM028669.1	130552502	38489167	38488241	953	100	82.476	786	0
rna-tia001237.1	12205	9912	11104	CM028669.1	130552502	56091902	56093100	1232	100	79.302	977	0
rna-tia001237.1	12205	8903	10055	CM028669.1	130552502	65150223	65149098	1179	100	79.983	943	0
rna-tia001237.1	12205	9912	11105	CM028669.1	130552502	66068732	66069888	1208	100	79.47	960	0
rna-tia001237.1	12205	8903	10050	CM028669.1	130552502	74498770	74497636	1176	100	79.847	939	0
rna-tia001237.1	12205	406	1375	CM028669.1	130552502	103595255	103596212	986	100	81.947	808	0
rna-tia001237.1	12205	8903	9949	CM028669.1	130552502	58306042	58307100	1079	100	80.723	871	0
rna-tia001237.1	12205	9912	10809	CM028669.1	130552502	68925571	68924694	905	100	83.094	752	0
rna-tia001237.1	12205	8903	9937	CM028669.1	130552502	94921779	94920738	1074	100	81.099	871	0
rna-tia001237.1	12205	11095	11857	CM028669.1	130552502	83832	84590	765	100	85.49	654	0
rna-tia001237.1	12205	9956	11105	CM028669.1	130552502	6282987	6281847	1181	100	79.763	942	0
rna-tia001237.1	12205	8902	10037	CM028669.1	130552502	10734718	10735847	1164	100	79.811	929	0
rna-tia001237.1	12205	8903	9949	CM028669.1	130552502	13801044	13802076	1060	100	80.755	856	0
rna-tia001237.1	12205	10992	12058	CM028669.1	130552502	84426491	84427557	1087	100	80.405	874	0
rna-tia001237.1	12205	9914	11104	CM028669.1	130552502	89583567	89582375	1230	100	79.268	975	0
rna-tia001237.1	12205	10710	11846	CM028669.1	130552502	121462513	121463693	1191	100	79.513	947	0
rna-tia001237.1	12205	8903	9938	CM028669.1	130552502	21527851	21528873	1059	100	81.02	858	0
rna-tia001237.1	12205	8902	9858	CM028669.1	130552502	22170736	22169786	977	100	81.986	801	0
rna-tia001237.1	12205	9131	9950	CM028669.1	130552502	59778320	59779149	836	100	84.091	703	0
rna-tia001237.1	12205	459	1394	CM028669.1	130552502	71253825	71252896	949	100	82.192	780	0
rna-tia001237.1	12205	8903	9949	CM028669.1	130552502	127527466	127526425	1065	100	80.657	859	0
rna-tia001237.1	12205	10146	11104	CM028669.1	130552502	130099748	130098806	971	100	81.977	796	0
rna-tia001237.1	12205	3	776	CM028669.1	130552502	24900327	24901099	783	100	85.185	667	0
rna-tia001237.1	12205	10464	11534	CM028669.1	130552502	84888764	84889845	1097	100	80.219	880	0
rna-tia001237.1	12205	9943	10809	CM028669.1	130552502	29064037	29063194	873	100	83.505	729	0
rna-tia001237.1	12205	556	1379	CM028669.1	130552502	113173825	113174639	830	100	84.096	698	0
rna-tia001237.1	12205	8902	10050	CM028669.1	130552502	24905630	24904496	1179	100	79.644	939	0
rna-tia001237.1	12205	8903	9937	CM028669.1	130552502	91157443	91158482	1066	100	80.769	861	0
rna-tia001237.1	12205	8903	9735	CM028669.1	130552502	31989621	31988785	847	100	83.707	709	0
rna-tia001237.1	12205	3	1026	CM028669.1	130552502	88654114	88653102	1037	100	80.81	838	0
rna-tia001237.1	12205	9912	11103	CM028669.1	130552502	104775560	104776752	1226	100	79.038	969	0
rna-tia001237.1	12205	556	1375	CM028669.1	130552502	73640187	73641011	830	100	83.855	696	0
rna-tia001237.1	12205	9912	11104	CM028669.1	130552502	83240822	83239628	1229	100	79.007	971	0
rna-tia001237.1	12205	9912	10657	CM028669.1	130552502	121461761	121462497	751	100	85.752	644	0
rna-tia001237.1	12205	8902	9916	CM028669.1	130552502	48287183	48286173	1042	100	80.998	844	0
rna-tia001237.1	12205	425	1378	CM028669.1	130552502	99502670	99501731	961	100	81.686	785	0
rna-tia001237.1	12205	8902	9805	CM028669.1	130552502	28964606	28965503	921	100	82.519	760	0
rna-tia001237.1	12205	473	1334	CM028669.1	130552502	45020394	45021255	875	100	83.086	727	0
rna-tia001237.1	12205	10054	10734	CM028669.1	130552502	47216931	47216249	689	100	87.228	601	0
rna-tia001237.1	12205	9912	11105	CM028669.1	130552502	58321341	58320147	1228	100	78.909	969	0
rna-tia001237.1	12205	9989	11104	CM028669.1	130552502	94920646	94919530	1147	100	79.686	914	0
rna-tia001237.1	12205	476	1375	CM028669.1	130552502	111816673	111817572	911	100	82.327	750	0
rna-tia001237.1	12205	8903	9863	CM028669.1	130552502	48247593	48248550	978	100	81.493	797	0
rna-tia001237.1	12205	208	1315	CM028669.1	130552502	88607744	88606658	1125	100	79.822	898	0
rna-tia001237.1	12205	8903	9897	CM028669.1	130552502	92710664	92709664	1019	100	80.962	825	0
rna-tia001237.1	12205	10166	11104	CM028669.1	130552502	1176836	1177782	966	100	81.781	790	0
rna-tia001237.1	12205	9918	11104	CM028669.1	130552502	24243846	24242652	1225	100	78.857	966	0
rna-tia001237.1	12205	9914	11104	CM028669.1	130552502	39726894	39728061	1223	100	79.15	968	0
rna-tia001237.1	12205	9912	11105	CM028669.1	130552502	75604998	75603805	1227	100	78.81	967	0
rna-tia001237.1	12205	8903	9898	CM028669.1	130552502	6987580	6988580	1033	100	81.123	838	0
rna-tia001237.1	12205	8903	9949	CM028669.1	130552502	11516228	11517260	1065	100	80.376	856	0
rna-tia001237.1	12205	9912	11105	CM028669.1	130552502	30522449	30523646	1228	100	78.746	967	0
rna-tia001237.1	12205	9912	11114	CM028669.1	130552502	37725258	37724075	1224	100	78.758	964	0
rna-tia001237.1	12205	10154	11105	CM028669.1	130552502	71956076	71955141	963	100	81.62	786	0
rna-tia001237.1	12205	10151	11105	CM028669.1	130552502	96839269	96840196	966	100	81.781	790	0
rna-tia001237.1	12205	8902	9896	CM028669.1	130552502	110270182	110271176	1012	100	80.83	818	0
rna-tia001237.1	12205	8903	9859	CM028669.1	130552502	120142061	120143009	970	100	81.443	790	0
rna-tia001237.1	12205	8905	10036	CM028669.1	130552502	54648736	54647605	1166	100	79.417	926	0
rna-tia001237.1	12205	8903	9526	CM028669.1	130552502	65458768	65458136	635	100	88.661	563	0
rna-tia001237.1	12205	10054	10788	CM028669.1	130552502	112952402	112953133	741	100	85.56	634	0
rna-tia001237.1	12205	10151	10847	CM028669.1	130552502	1602465	1601771	702	100	86.467	607	0
rna-tia001237.1	12205	10151	11105	CM028669.1	130552502	4754103	4753169	960	100	81.458	782	0
rna-tia001237.1	12205	8902	9949	CM028669.1	130552502	12613893	12614980	1101	100	80.109	882	0
rna-tia001237.1	12205	11081	11991	CM028669.1	130552502	24717359	24716446	935	100	82.139	768	0
rna-tia001237.1	12205	3	1371	CM028669.1	130552502	30823911	30825260	1397	100	77.38	1081	0
rna-tia001237.1	12205	8903	9937	CM028669.1	130552502	45300393	45301433	1067	100	80.412	858	0
rna-tia001237.1	12205	8901	9824	CM028669.1	130552502	103903526	103902597	951	100	81.914	779	0
rna-tia001237.1	12205	10386	11472	CM028669.1	130552502	10954514	10953426	1116	100	79.749	890	0
rna-tia001237.1	12205	603	1375	CM028669.1	130552502	13115084	13114306	789	100	84.537	667	0
rna-tia001237.1	12205	8903	9835	CM028669.1	130552502	19733333	19732404	951	100	81.703	777	0
rna-tia001237.1	12205	8902	10051	CM028669.1	130552502	51149574	51148437	1186	100	79.342	941	0
rna-tia001237.1	12205	610	1375	CM028669.1	130552502	125502007	125501248	771	100	84.695	653	0
rna-tia001237.1	12205	9912	10501	CM028669.1	130552502	54830208	54829623	591	100	89.848	531	0
rna-tia001237.1	12205	662	1379	CM028669.1	130552502	25292375	25293087	721	100	85.714	618	0
rna-tia001237.1	12205	8904	10050	CM028669.1	130552502	31572069	31570928	1185	100	79.241	939	0
rna-tia001237.1	12205	11088	11862	CM028669.1	130552502	76784300	76785069	783	100	84.419	661	0
rna-tia001237.1	12205	9989	11105	CM028669.1	130552502	113039105	113037985	1148	100	79.268	910	0
rna-tia001237.1	12205	10257	10837	CM028669.1	130552502	129930101	129929525	582	100	90.034	524	0
rna-tia001237.1	12205	8903	9949	CM028669.1	130552502	9541357	9542401	1070	100	80	856	0
rna-tia001237.1	12205	8905	10050	CM028669.1	130552502	24395051	24393926	1175	100	79.234	931	0
rna-tia001237.1	12205	474	1375	CM028669.1	130552502	26900417	26899527	910	100	81.978	746	0
rna-tia001237.1	12205	8903	9808	CM028669.1	130552502	41714279	41713376	927	100	81.985	760	0
rna-tia001237.1	12205	10006	10688	CM028669.1	130552502	130545312	130545981	684	100	86.696	593	0
rna-tia001237.1	12205	8909	10036	CM028669.1	130552502	9779906	9781034	1163	100	79.192	921	0
rna-tia001237.1	12205	50	1004	CM028669.1	130552502	119993126	119992200	967	100	81.386	787	0
rna-tia001237.1	12205	3	800	CM028669.1	130552502	12241974	12242755	802	100	83.791	672	0
rna-tia001237.1	12205	8903	10037	CM028669.1	130552502	48242988	48244109	1166	100	79.16	923	0
rna-tia001237.1	12205	8903	10036	CM028669.1	130552502	58322393	58321266	1167	100	79.092	923	0
rna-tia001237.1	12205	341	1375	CM028669.1	130552502	23603232	23604235	1051	100	80.304	844	0
rna-tia001237.1	12205	513	1340	CM028669.1	130552502	33018044	33017218	837	100	82.915	694	0
rna-tia001237.1	12205	8902	9938	CM028669.1	130552502	45315014	45316056	1070	100	80	856	0
rna-tia001237.1	12205	8903	9896	CM028669.1	130552502	81682929	81681939	1014	100	80.473	816	0
rna-tia001237.1	12205	8901	9863	CM028669.1	130552502	111091356	111090389	988	100	80.87	799	0
rna-tia001237.1	12205	10984	12129	CM028669.1	130552502	33279798	33280945	1180	100	78.814	930	0
rna-tia001237.1	12205	10166	11297	CM028669.1	130552502	38881941	38883073	1161	100	78.898	916	0
rna-tia001237.1	12205	8903	10037	CM028669.1	130552502	57866552	57867675	1168	100	79.11	924	0
rna-tia001237.1	12205	8903	9937	CM028669.1	130552502	100474824	100475861	1070	100	80.093	857	0
rna-tia001237.1	12205	8903	10051	CM028669.1	130552502	129940549	129939387	1203	100	78.969	950	0
rna-tia001237.1	12205	3	934	CM028669.1	130552502	36419695	36420617	953	100	81.427	776	0
rna-tia001237.1	12205	11081	11813	CM028669.1	130552502	64853993	64854723	740	100	84.865	628	0
rna-tia001237.1	12205	452	1373	CM028669.1	130552502	72032175	72031262	934	100	81.37	760	0
rna-tia001237.1	12205	8903	9863	CM028669.1	130552502	62732683	62733646	984	100	80.793	795	0
rna-tia001237.1	12205	9912	10799	CM028669.1	130552502	110498702	110497834	898	100	82.071	737	0
rna-tia001237.1	12205	10151	11103	CM028669.1	130552502	1999019	1998087	966	100	81.056	783	0
rna-tia001237.1	12205	8903	10050	CM028669.1	130552502	30745765	30744631	1177	100	78.845	928	0
rna-tia001237.1	12205	8891	9878	CM028669.1	130552502	60866864	60867839	1016	100	80.709	820	0
rna-tia001237.1	12205	9912	11104	CM028669.1	130552502	64066931	64065740	1229	100	78.356	963	0
rna-tia001237.1	12205	9942	11104	CM028669.1	130552502	109437811	109438971	1195	100	78.577	939	0
rna-tia001237.1	12205	9009	9949	CM028669.1	130552502	17000391	16999448	960	100	80.938	777	0
rna-tia001237.1	12205	8903	10051	CM028669.1	130552502	27003526	27004674	1190	100	78.824	938	0
rna-tia001237.1	12205	10151	11102	CM028669.1	130552502	82344617	82343656	980	100	80.816	792	0
rna-tia001237.1	12205	8902	9898	CM028669.1	130552502	114513645	114512651	1018	100	80.255	817	0
rna-tia001237.1	12205	11088	11820	CM028669.1	130552502	118277304	118278032	738	100	84.688	625	0
rna-tia001237.1	12205	8902	9879	CM028669.1	130552502	52757800	52756821	1006	100	80.517	810	0
rna-tia001237.1	12205	473	1375	CM028669.1	130552502	58254934	58255827	911	100	81.449	742	0
rna-tia001237.1	12205	8903	9556	CM028669.1	130552502	69371697	69371047	663	100	86.878	576	0
rna-tia001237.1	12205	627	1375	CM028669.1	130552502	106651921	106652668	758	100	84.301	639	0
rna-tia001237.1	12205	8909	9929	CM028669.1	130552502	113040290	113039252	1064	100	79.981	851	0
rna-tia001237.1	12205	10166	11114	CM028669.1	130552502	55925820	55924862	978	100	80.777	790	0
rna-tia001237.1	12205	9912	11104	CM028669.1	130552502	29345297	29344105	1230	100	78.211	962	0
rna-tia001237.1	12205	10140	11105	CM028669.1	130552502	32495014	32495954	977	100	80.757	789	0
rna-tia001237.1	12205	579	1375	CM028669.1	130552502	35151044	35151835	811	100	83.354	676	0
rna-tia001237.1	12205	8903	9977	CM028669.1	130552502	99207919	99206842	1103	100	79.238	874	0
rna-tia001237.1	12205	8902	9794	CM028669.1	130552502	123632857	123633761	919	100	81.502	749	0
rna-tia001237.1	12205	9151	9898	CM028669.1	130552502	7044424	7043677	760	100	84.211	640	0
rna-tia001237.1	12205	8902	9937	CM028669.1	130552502	83241919	83240885	1063	100	79.68	847	0
rna-tia001237.1	12205	10054	10702	CM028669.1	130552502	84425551	84426197	652	100	86.656	565	0
rna-tia001237.1	12205	8903	9898	CM028669.1	130552502	120034372	120035374	1021	100	80.02	817	0
rna-tia001237.1	12205	3	1375	CM028669.1	130552502	128988464	128989790	1402	100	77.104	1081	0
rna-tia001237.1	12205	8902	9879	CM028669.1	130552502	7013589	7014565	1007	100	80.437	810	0
rna-tia001237.1	12205	8902	10037	CM028669.1	130552502	27357839	27358975	1175	100	78.723	925	0
rna-tia001237.1	12205	10075	11105	CM028669.1	130552502	41418767	41417736	1060	100	79.717	845	0
rna-tia001237.1	12205	11094	11856	CM028669.1	130552502	60330833	60330087	767	100	83.963	644	0
rna-tia001237.1	12205	8911	9935	CM028669.1	130552502	92203133	92202109	1050	100	79.714	837	0
rna-tia001237.1	12205	11140	11822	CM028669.1	130552502	118807639	118808304	684	100	85.965	588	0
rna-tia001237.1	12205	8905	9824	CM028669.1	130552502	64846462	64847397	950	100	80.947	769	0
rna-tia001237.1	12205	9988	11130	CM028669.1	130552502	80655322	80656454	1167	100	78.492	916	0
rna-tia001237.1	12205	8903	9949	CM028669.1	130552502	88048877	88049901	1067	100	79.663	850	0
rna-tia001237.1	12205	10613	11874	CM028669.1	130552502	127311737	127313020	1313	100	77.456	1017	0
rna-tia001237.1	12205	11227	12130	CM028669.1	130552502	128690618	128689721	920	100	81.304	748	0
rna-tia001237.1	12205	8901	10037	CM028669.1	130552502	60151191	60150060	1170	100	78.632	920	0
rna-tia001237.1	12205	3	865	CM028669.1	130552502	7593916	7593066	871	100	81.86	713	0
rna-tia001237.1	12205	8905	10028	CM028669.1	130552502	76570278	76569166	1157	100	78.825	912	0
rna-tia001237.1	12205	8903	9863	CM028669.1	130552502	100211540	100210577	981	100	80.326	788	0
rna-tia001237.1	12205	8903	9824	CM028669.1	130552502	117797376	117796453	944	100	80.932	764	0
rna-tia001237.1	12205	731	1390	CM028669.1	130552502	126028032	126028683	662	100	86.254	571	0
rna-tia001237.1	12205	8902	9859	CM028669.1	130552502	17786632	17785687	969	100	80.392	779	0
rna-tia001237.1	12205	8902	9937	CM028669.1	130552502	18150661	18151678	1066	100	79.831	851	0
rna-tia001237.1	12205	8903	9892	CM028669.1	130552502	83571620	83572612	1013	100	79.961	810	0
rna-tia001237.1	12205	8903	10051	CM028669.1	130552502	29132505	29133653	1192	100	78.523	936	0
rna-tia001237.1	12205	11088	11866	CM028669.1	130552502	36891319	36892123	815	100	83.19	678	0
rna-tia001237.1	12205	8903	10051	CM028669.1	130552502	62848949	62847800	1191	100	78.505	935	0
rna-tia001237.1	12205	11088	11869	CM028669.1	130552502	88196284	88197049	791	100	83.439	660	0
rna-tia001237.1	12205	103	1375	CM028669.1	130552502	115221620	115220367	1306	100	77.489	1012	0
rna-tia001237.1	12205	9919	11105	CM028669.1	130552502	10129127	10130313	1219	100	77.933	950	0
rna-tia001237.1	12205	8902	9896	CM028669.1	130552502	19753714	19754715	1020	100	79.804	814	0
rna-tia001237.1	12205	8902	10051	CM028669.1	130552502	50811693	50810553	1191	100	78.589	936	0
rna-tia001237.1	12205	10151	11105	CM028669.1	130552502	83439951	83438989	983	100	80.366	790	0
rna-tia001237.1	12205	11088	11869	CM028669.1	130552502	88203382	88204152	789	100	83.27	657	0
rna-tia001237.1	12205	8903	9798	CM028669.1	130552502	115279927	115279038	914	100	81.291	743	0
rna-tia001237.1	12205	8902	9880	CM028669.1	130552502	30521381	30522371	1018	100	80.157	816	0
rna-tia001237.1	12205	10146	11102	CM028669.1	130552502	48438680	48439614	974	100	80.595	785	0
rna-tia001237.1	12205	10151	11117	CM028669.1	130552502	72500546	72501494	978	100	80.266	785	0
rna-tia001237.1	12205	8902	9735	CM028669.1	130552502	110065166	110064336	855	100	82.339	704	0
rna-tia001237.1	12205	11087	11820	CM028669.1	130552502	9402879	9403596	736	100	84.239	620	0
rna-tia001237.1	12205	11081	12142	CM028669.1	130552502	57128301	57129386	1105	100	79.005	873	0
rna-tia001237.1	12205	8942	10055	CM028669.1	130552502	71186804	71187909	1148	100	78.746	904	0
rna-tia001237.1	12205	11094	11802	CM028669.1	130552502	123681369	123680663	716	100	84.637	606	0
rna-tia001237.1	12205	8902	9858	CM028669.1	130552502	20445326	20446286	985	100	80.305	791	0
rna-tia001237.1	12205	10129	11105	CM028669.1	130552502	52174926	52173974	987	100	80.142	791	0
rna-tia001237.1	12205	10102	10675	CM028669.1	130552502	59779302	59779872	574	100	88.676	509	0
rna-tia001237.1	12205	10151	11104	CM028669.1	130552502	115320229	115321157	965	100	80.518	777	0
rna-tia001237.1	12205	8902	10037	CM028669.1	130552502	28632452	28633586	1171	100	78.395	918	0
rna-tia001237.1	12205	8905	9937	CM028669.1	130552502	41426320	41425287	1066	100	79.456	847	0
rna-tia001237.1	12205	9953	11104	CM028669.1	130552502	68966261	68965113	1185	100	78.228	927	0
rna-tia001237.1	12205	9912	11105	CM028669.1	130552502	76569232	76568055	1226	100	77.977	956	0
rna-tia001237.1	12205	8903	9937	CM028669.1	130552502	98649442	98648412	1066	100	79.456	847	0
rna-tia001237.1	12205	8903	9824	CM028669.1	130552502	122308324	122307396	949	100	80.717	766	0
rna-tia001237.1	12205	10134	11103	CM028669.1	130552502	5562705	5563660	983	100	80.061	787	0
rna-tia001237.1	12205	8903	9451	CM028669.1	130552502	7042586	7042037	554	100	89.531	496	0
rna-tia001237.1	12205	8902	9842	CM028669.1	130552502	19936579	19935637	970	100	80.515	781	0
rna-tia001237.1	12205	8903	9824	CM028669.1	130552502	84938049	84938969	949	100	80.822	767	0
rna-tia001237.1	12205	8903	10036	CM028669.1	130552502	37726320	37725183	1170	100	78.291	916	0
rna-tia001237.1	12205	8905	10032	CM028669.1	130552502	39027133	39028234	1159	100	78.689	912	0
rna-tia001237.1	12205	476	1375	CM028669.1	130552502	89933809	89934700	912	100	80.921	738	0
rna-tia001237.1	12205	8903	9858	CM028669.1	130552502	53610697	53611638	981	100	80.428	789	0
rna-tia001237.1	12205	11094	11861	CM028669.1	130552502	67126636	67125884	775	100	83.355	646	0
rna-tia001237.1	12205	11097	11800	CM028669.1	130552502	111887598	111886891	712	100	84.41	601	0
rna-tia001237.1	12205	3	645	CM028669.1	130552502	25291179	25291825	651	100	86.022	560	0
rna-tia001237.1	12205	8902	9649	CM028669.1	130552502	65515589	65514844	755	100	83.444	630	0
rna-tia001237.1	12205	8901	10051	CM028669.1	130552502	106876445	106875293	1193	100	78.206	933	0
rna-tia001237.1	12205	534	1375	CM028669.1	130552502	128136767	128135942	854	100	81.967	700	0
rna-tia001237.1	12205	11365	12205	CM028669.1	130552502	1044152	1043346	842	100	82.067	691	0
rna-tia001237.1	12205	8902	10051	CM028669.1	130552502	3757579	3758713	1187	100	78.349	930	0
rna-tia001237.1	12205	8902	9898	CM028669.1	130552502	8002714	8001722	1022	100	79.648	814	0
rna-tia001237.1	12205	8903	10050	CM028669.1	130552502	24915257	24914146	1175	100	78.468	922	0
rna-tia001237.1	12205	8920	10036	CM028669.1	130552502	75910634	75909527	1149	100	78.503	902	0
rna-tia001237.1	12205	9912	11100	CM028669.1	130552502	54651033	54652216	1225	100	77.796	953	0
rna-tia001237.1	12205	8903	9791	CM028669.1	130552502	121205328	121206217	903	100	80.842	730	0
rna-tia001237.1	12205	8903	10034	CM028669.1	130552502	103796698	103797827	1174	100	78.365	920	0
rna-tia001237.1	12205	8903	10055	CM028669.1	130552502	100080627	100079466	1202	100	78.12	939	0
rna-tia001237.1	12205	8903	9937	CM028669.1	130552502	9771354	9772390	1063	100	79.022	840	0
rna-tia001237.1	12205	8903	9735	CM028669.1	130552502	120094652	120093816	849	100	81.625	693	0
rna-tia001237.1	12205	11094	12115	CM028669.1	130552502	22051234	22050211	1049	100	79.123	830	0
rna-tia001237.1	12205	10147	11117	CM028669.1	130552502	31560197	31561140	982	100	79.939	785	0
rna-tia001237.1	12205	8902	10037	CM028669.1	130552502	39736164	39737271	1168	100	78.425	916	0
rna-tia001237.1	12205	10129	11104	CM028669.1	130552502	95203807	95204744	987	100	80.041	790	0
rna-tia001237.1	12205	8902	9937	CM028669.1	130552502	104774506	104775543	1066	100	78.987	842	0
rna-tia001237.1	12205	10140	11104	CM028669.1	130552502	98249237	98250206	999	100	79.88	798	0
rna-tia001237.1	12205	8903	9937	CM028669.1	130552502	1837782	1838822	1072	100	79.011	847	0
rna-tia001237.1	12205	5	1271	CM028669.1	130552502	11069629	11068395	1292	100	77.09	996	0
rna-tia001237.1	12205	8903	9858	CM028669.1	130552502	19948254	19947296	984	100	79.878	786	0
rna-tia001237.1	12205	10151	11105	CM028669.1	130552502	24305293	24304365	966	100	80.021	773	0
rna-tia001237.1	12205	9912	10823	CM028669.1	130552502	27358899	27359786	920	100	80.543	741	0
rna-tia001237.1	12205	5	1375	CM028669.1	130552502	52562414	52561073	1398	100	76.323	1067	0
rna-tia001237.1	12205	269	1139	CM028669.1	130552502	69981985	69981146	876	100	81.279	712	0
rna-tia001237.1	12205	8904	10050	CM028669.1	130552502	85276148	85274985	1201	100	78.018	937	0
rna-tia001237.1	12205	8905	9896	CM028669.1	130552502	123639600	123640587	1014	100	79.389	805	0
rna-tia001237.1	12205	11096	11765	CM028669.1	130552502	12607983	12608649	674	100	84.866	572	0
rna-tia001237.1	12205	10151	10818	CM028669.1	130552502	19939166	19938512	672	100	85.119	572	0
rna-tia001237.1	12205	11082	11808	CM028669.1	130552502	37254342	37255057	732	100	83.607	612	0
rna-tia001237.1	12205	619	1369	CM028669.1	130552502	55794157	55794908	765	100	83.007	635	0
rna-tia001237.1	12205	11096	11868	CM028669.1	130552502	98250522	98251292	781	100	82.458	644	0
rna-tia001237.1	12205	8988	9938	CM028669.1	130552502	1262800	1261849	978	100	79.857	781	0
rna-tia001237.1	12205	515	1375	CM028669.1	130552502	10617090	10616235	869	100	80.898	703	0
rna-tia001237.1	12205	8903	9735	CM028669.1	130552502	33417584	33418419	854	100	81.499	696	0
rna-tia001237.1	12205	8905	9794	CM028669.1	130552502	125097228	125096342	907	100	80.595	731	0
rna-tia001237.1	12205	10129	11105	CM028669.1	130552502	75547564	75548522	989	100	79.474	786	0
rna-tia001237.1	12205	8902	10051	CM028669.1	130552502	104806856	104805704	1197	100	77.945	933	0
rna-tia001237.1	12205	10165	11105	CM028669.1	130552502	122571194	122572105	948	100	80.063	759	0
rna-tia001237.1	12205	3	1279	CM028669.1	130552502	10576318	10575079	1303	100	76.976	1003	0
rna-tia001237.1	12205	8904	9842	CM028669.1	130552502	12660092	12659169	954	100	79.979	763	0
rna-tia001237.1	12205	8896	10036	CM028669.1	130552502	32277788	32278923	1177	100	77.91	917	0
rna-tia001237.1	12205	8897	9937	CM028669.1	130552502	36231461	36232498	1073	100	78.844	846	0
rna-tia001237.1	12205	8900	9936	CM028669.1	130552502	12939722	12940754	1066	100	78.799	840	0
rna-tia001237.1	12205	8902	10034	CM028669.1	130552502	89584613	89583496	1167	100	78.063	911	0
rna-tia001237.1	12205	3	1376	CM028669.1	130552502	124800924	124802244	1404	100	76.496	1074	0
rna-tia001237.1	12205	9988	11104	CM028669.1	130552502	54462063	54463181	1153	100	77.971	899	0
rna-tia001237.1	12205	3	1375	CM028669.1	130552502	66188967	66190316	1413	100	76.292	1078	0
rna-tia001237.1	12205	10151	11103	CM028669.1	130552502	106590101	106589143	987	100	79.737	787	0
rna-tia001237.1	12205	5	1278	CM028669.1	130552502	25336946	25335711	1301	100	76.941	1001	0
rna-tia001237.1	12205	9912	10823	CM028669.1	130552502	21862300	21861418	921	100	80.347	740	0
rna-tia001237.1	12205	11088	11908	CM028669.1	130552502	9180464	9181297	844	100	81.28	686	0
rna-tia001237.1	12205	10166	11105	CM028669.1	130552502	12198764	12199682	948	100	79.747	756	0
rna-tia001237.1	12205	9912	11114	CM028669.1	130552502	77238664	77237464	1245	100	77.269	962	0
rna-tia001237.1	12205	11088	11799	CM028669.1	130552502	84965569	84966283	719	100	83.31	599	0
rna-tia001237.1	12205	10151	11104	CM028669.1	130552502	102693545	102692618	966	100	79.71	770	0
rna-tia001237.1	12205	9322	9951	CM028669.1	130552502	112606272	112605645	638	100	85.58	546	0
rna-tia001237.1	12205	10143	11104	CM028669.1	130552502	25598106	25597140	996	100	79.518	792	0
rna-tia001237.1	12205	10166	10803	CM028669.1	130552502	5441613	5442235	641	100	85.491	548	0
rna-tia001237.1	12205	8903	9735	CM028669.1	130552502	39725795	39726630	859	100	81.257	698	0
rna-tia001237.1	12205	10498	11091	CM028669.1	130552502	64853084	64853677	596	100	86.409	515	0
rna-tia001237.1	12205	8903	9937	CM028669.1	130552502	8463758	8462737	1069	100	78.859	843	0
rna-tia001237.1	12205	10197	10818	CM028669.1	130552502	19931219	19930614	624	100	85.897	536	0
rna-tia001237.1	12205	9913	11130	CM028669.1	130552502	47132565	47133769	1249	100	77.022	962	0
rna-tia001237.1	12205	11094	11747	CM028669.1	130552502	81697166	81696515	657	100	84.627	556	0
rna-tia001237.1	12205	8902	9929	CM028669.1	130552502	100485773	100486801	1057	100	78.619	831	0
rna-tia001237.1	12205	8903	9937	CM028669.1	130552502	123159962	123158947	1064	100	78.853	839	0
rna-tia001237.1	12205	8916	9790	CM028669.1	130552502	124883395	124882508	900	100	80.333	723	0
rna-tia001237.1	12205	9944	10810	CM028669.1	130552502	89375818	89376657	874	100	80.778	706	0
rna-tia001237.1	12205	795	1375	CM028669.1	130552502	126184742	126184163	585	100	86.838	508	0
rna-tia001237.1	12205	5	803	CM028669.1	130552502	27792136	27792920	807	100	81.66	659	0
rna-tia001237.1	12205	10151	11199	CM028669.1	130552502	91763886	91764907	1060	100	78.396	831	0
rna-tia001237.1	12205	10166	11104	CM028669.1	130552502	126377782	126378720	966	100	79.607	769	0
rna-tia001237.1	12205	10140	11103	CM028669.1	130552502	49599921	49598949	996	100	79.217	789	0
rna-tia001237.1	12205	8902	9794	CM028669.1	130552502	64893985	64894895	924	100	79.978	739	0
rna-tia001237.1	12205	9988	11043	CM028669.1	130552502	14737620	14738671	1088	100	78.309	852	2.68e-180
rna-tia001237.1	12205	8902	9551	CM028669.1	130552502	30224968	30225621	659	100	84.522	557	2.68e-180
rna-tia001237.1	12205	11088	11817	CM028669.1	130552502	66186023	66186746	734	100	82.698	607	2.68e-180
rna-tia001237.1	12205	309	1354	CM028669.1	130552502	2392264	2391216	1081	100	78.353	847	9.62e-180
rna-tia001237.1	12205	9994	10816	CM028669.1	130552502	21341727	21342523	831	100	81.348	676	9.62e-180
rna-tia001237.1	12205	9989	11105	CM028669.1	130552502	52756683	52755574	1141	100	77.564	885	9.62e-180
rna-tia001237.1	12205	8903	9949	CM028669.1	130552502	88996484	88995426	1083	100	78.209	847	9.62e-180
rna-tia001237.1	12205	10166	11104	CM028669.1	130552502	126375661	126376600	967	100	79.524	769	9.62e-180
rna-tia001237.1	12205	8903	9937	CM028669.1	130552502	28829272	28828221	1077	100	78.366	844	3.46e-179
rna-tia001237.1	12205	699	1334	CM028669.1	130552502	104796982	104797609	639	100	84.977	543	3.46e-179
rna-tia001237.1	12205	9927	10525	CM028669.1	130552502	117823027	117822441	602	100	86.213	519	3.46e-179
rna-tia001237.1	12205	10204	11104	CM028669.1	130552502	126373648	126374550	928	100	79.957	742	3.46e-179
rna-tia001237.1	12205	11096	11814	CM028669.1	130552502	27787815	27788508	722	100	83.241	601	1.24e-178
rna-tia001237.1	12205	11088	11799	CM028669.1	130552502	58720860	58721566	715	100	82.937	593	1.24e-178
rna-tia001237.1	12205	30	860	CM028669.1	130552502	64480020	64479194	845	100	80.828	683	1.24e-178
rna-tia001237.1	12205	8903	9794	CM028669.1	130552502	71454607	71453679	936	100	79.808	747	1.24e-178
rna-tia001237.1	12205	3	550	CM028669.1	130552502	73624046	73624592	549	100	87.614	481	1.24e-178
rna-tia001237.1	12205	10200	10863	CM028669.1	130552502	129723231	129723876	668	100	84.431	564	1.24e-178
rna-tia001237.1	12205	8902	9937	CM028669.1	130552502	21162440	21161389	1082	100	78.373	848	4.48e-178
rna-tia001237.1	12205	8903	9929	CM028669.1	130552502	43926831	43927855	1059	100	78.47	831	4.48e-178
rna-tia001237.1	12205	10526	11283	CM028669.1	130552502	65306753	65305994	764	100	81.806	625	4.48e-178
rna-tia001237.1	12205	11094	11869	CM028669.1	130552502	67137896	67137136	786	100	81.934	644	4.48e-178
rna-tia001237.1	12205	9912	11105	CM028669.1	130552502	103060726	103059539	1232	100	77.029	949	4.48e-178
rna-tia001237.1	12205	567	1376	CM028669.1	130552502	16066251	16067058	824	100	81.068	668	1.61e-177
rna-tia001237.1	12205	8909	9949	CM028669.1	130552502	27495303	27494253	1074	100	78.119	839	1.61e-177
rna-tia001237.1	12205	68	1375	CM028669.1	130552502	75744817	75743524	1342	100	76.155	1022	1.61e-177
rna-tia001237.1	12205	10151	11105	CM028669.1	130552502	122941572	122940645	967	100	79.317	767	1.61e-177
rna-tia001237.1	12205	3	1373	CM028669.1	130552502	3882027	3883369	1411	100	75.974	1072	5.79e-177
rna-tia001237.1	12205	10134	11105	CM028669.1	130552502	81652805	81653778	1005	100	79.005	794	5.79e-177
rna-tia001237.1	12205	8902	9807	CM028669.1	130552502	59044936	59045847	931	100	79.592	741	2.08e-176
rna-tia001237.1	12205	10129	11105	CM028669.1	130552502	74814408	74815357	988	100	78.947	780	2.08e-176
rna-tia001237.1	12205	445	1375	CM028669.1	130552502	83111468	83110546	951	100	79.39	755	2.08e-176
rna-tia001237.1	12205	8903	9858	CM028669.1	130552502	101152516	101151583	979	100	79.367	777	2.08e-176
rna-tia001237.1	12205	10151	11105	CM028669.1	130552502	103915861	103916784	962	100	79.21	762	2.08e-176
rna-tia001237.1	12205	3	611	CM028669.1	130552502	13120614	13120019	611	100	85.597	523	7.49e-176
rna-tia001237.1	12205	10133	11104	CM028669.1	130552502	27703114	27702174	984	100	79.065	778	7.49e-176
rna-tia001237.1	12205	10146	11105	CM028669.1	130552502	33557819	33556862	991	100	79.112	784	7.49e-176
rna-tia001237.1	12205	43	1329	CM028669.1	130552502	46450613	46449328	1333	100	76.294	1017	7.49e-176
rna-tia001237.1	12205	8905	9735	CM028669.1	130552502	68926647	68925824	848	100	80.778	685	7.49e-176
rna-tia001237.1	12205	523	1375	CM028669.1	130552502	125835053	125835901	868	100	80.3	697	7.49e-176
rna-tia001237.1	12205	11094	11789	CM028669.1	130552502	59047480	59048166	701	100	83.167	583	2.69e-175
rna-tia001237.1	12205	10147	11106	CM028669.1	130552502	62563315	62564241	968	100	79.132	766	2.69e-175
rna-tia001237.1	12205	10146	11105	CM028669.1	130552502	109060310	109059343	993	100	78.953	784	2.69e-175
rna-tia001237.1	12205	10151	10809	CM028669.1	130552502	5913200	5912552	670	100	84.179	564	9.69e-175
rna-tia001237.1	12205	10151	11105	CM028669.1	130552502	44781727	44782656	964	100	79.046	762	9.69e-175
rna-tia001237.1	12205	8902	9937	CM028669.1	130552502	74681283	74682317	1069	100	78.204	836	9.69e-175
rna-tia001237.1	12205	11081	11773	CM028669.1	130552502	1997783	1997099	698	100	83.095	580	3.49e-174
rna-tia001237.1	12205	8903	10036	CM028669.1	130552502	47131508	47132639	1172	100	77.304	906	3.49e-174
rna-tia001237.1	12205	10151	11014	CM028669.1	130552502	50585615	50586465	874	100	80.092	700	3.49e-174
rna-tia001237.1	12205	11094	11679	CM028669.1	130552502	52693563	52692981	587	100	85.86	504	3.49e-174
rna-tia001237.1	12205	11081	11765	CM028669.1	130552502	65427593	65426913	688	100	83.14	572	3.49e-174
rna-tia001237.1	12205	8902	9859	CM028669.1	130552502	121406322	121405362	988	100	78.947	780	3.49e-174
rna-tia001237.1	12205	8900	9898	CM028669.1	130552502	5593623	5594624	1024	100	78.32	802	1.25e-173
rna-tia001237.1	12205	10151	11103	CM028669.1	130552502	54404418	54403497	962	100	79.106	761	1.25e-173
rna-tia001237.1	12205	11081	11808	CM028669.1	130552502	75550486	75551194	734	100	82.561	606	1.25e-173
rna-tia001237.1	12205	9912	10808	CM028669.1	130552502	98502206	98503080	909	100	79.758	725	1.25e-173
rna-tia001237.1	12205	10151	11105	CM028669.1	130552502	36130519	36131448	962	100	78.898	759	4.51e-173
rna-tia001237.1	12205	584	1310	CM028669.1	130552502	53135158	53135870	735	100	82.449	606	4.51e-173
rna-tia001237.1	12205	3	632	CM028669.1	130552502	89262013	89262643	636	100	84.434	537	4.51e-173
rna-tia001237.1	12205	10635	11463	CM028669.1	130552502	91784576	91783725	857	100	80.28	688	4.51e-173
rna-tia001237.1	12205	11088	11815	CM028669.1	130552502	17755190	17755918	737	100	82.09	605	1.62e-172
rna-tia001237.1	12205	8902	9937	CM028669.1	130552502	24865410	24866436	1070	100	78.224	837	1.62e-172
rna-tia001237.1	12205	10151	11105	CM028669.1	130552502	52694804	52693877	964	100	78.942	761	1.62e-172
rna-tia001237.1	12205	10198	10818	CM028669.1	130552502	130159970	130159364	622	100	84.887	528	1.62e-172
rna-tia001237.1	12205	9913	11114	CM028669.1	130552502	86573239	86574439	1237	100	76.556	947	5.83e-172
rna-tia001237.1	12205	11088	11670	CM028669.1	130552502	95205053	95205635	586	100	85.666	502	5.83e-172
rna-tia001237.1	12205	5	488	CM028669.1	130552502	127037504	127037021	484	100	89.463	433	5.83e-172
rna-tia001237.1	12205	11081	11776	CM028669.1	130552502	5563963	5564658	704	100	82.67	582	2.1e-171
rna-tia001237.1	12205	11088	11817	CM028669.1	130552502	21241674	21242402	737	100	81.954	604	2.1e-171
rna-tia001237.1	12205	11094	11874	CM028669.1	130552502	55713463	55714242	790	100	81.013	640	2.1e-171
rna-tia001237.1	12205	10133	11114	CM028669.1	130552502	58174838	58173882	997	100	78.636	784	2.1e-171
rna-tia001237.1	12205	3	1331	CM028669.1	130552502	129080660	129079368	1358	100	75.92	1031	2.1e-171
rna-tia001237.1	12205	5	1376	CM028669.1	130552502	18994797	18993448	1410	100	75.603	1066	7.54e-171
rna-tia001237.1	12205	609	1307	CM028669.1	130552502	45077838	45077141	706	100	82.578	583	7.54e-171
rna-tia001237.1	12205	10146	10695	CM028669.1	130552502	81359513	81360059	556	100	86.871	483	7.54e-171
rna-tia001237.1	12205	11095	11693	CM028669.1	130552502	99520964	99520365	602	100	85.05	512	7.54e-171
rna-tia001237.1	12205	298	1375	CM028669.1	130552502	107342529	107343591	1106	100	77.667	859	7.54e-171
rna-tia001237.1	12205	10151	11117	CM028669.1	130552502	125819591	125818652	976	100	78.689	768	7.54e-171
rna-tia001237.1	12205	10168	10818	CM028669.1	130552502	19946933	19946298	654	100	83.945	549	2.71e-170
rna-tia001237.1	12205	8905	9726	CM028669.1	130552502	23197872	23198689	842	100	80.523	678	2.71e-170
rna-tia001237.1	12205	11081	11815	CM028669.1	130552502	55834051	55834776	739	100	81.867	605	2.71e-170
rna-tia001237.1	12205	5	1374	CM028669.1	130552502	73060651	73061988	1405	100	75.658	1063	2.71e-170
rna-tia001237.1	12205	10140	11105	CM028669.1	130552502	9179206	9180154	984	100	78.659	774	9.76e-170
rna-tia001237.1	12205	9912	10515	CM028669.1	130552502	33418669	33419264	606	100	84.983	515	9.76e-170
rna-tia001237.1	12205	10146	11105	CM028669.1	130552502	74740824	74739870	990	100	78.788	780	9.76e-170
rna-tia001237.1	12205	10151	11114	CM028669.1	130552502	24805945	24805010	973	100	78.623	765	3.51e-169
rna-tia001237.1	12205	10151	11114	CM028669.1	130552502	41473784	41472848	972	100	78.601	764	3.51e-169
rna-tia001237.1	12205	10154	11105	CM028669.1	130552502	41842362	41841432	969	100	78.844	764	3.51e-169
rna-tia001237.1	12205	10134	11105	CM028669.1	130552502	49098260	49099236	1005	100	78.507	789	3.51e-169
rna-tia001237.1	12205	8903	9726	CM028669.1	130552502	62499523	62500341	842	100	80.404	677	3.51e-169
rna-tia001237.1	12205	10146	11104	CM028669.1	130552502	116180765	116179806	994	100	78.773	783	3.51e-169
rna-tia001237.1	12205	10151	11105	CM028669.1	130552502	2233122	2234046	965	100	78.756	760	1.26e-168
rna-tia001237.1	12205	10146	11105	CM028669.1	130552502	35304535	35303591	982	100	78.717	773	1.26e-168
rna-tia001237.1	12205	10134	10809	CM028669.1	130552502	36088987	36089650	682	100	83.138	567	1.26e-168
rna-tia001237.1	12205	453	1375	CM028669.1	130552502	43009617	43010520	940	100	79.149	744	1.26e-168
rna-tia001237.1	12205	8903	9858	CM028669.1	130552502	116182052	116181086	990	100	78.586	778	1.26e-168
rna-tia001237.1	12205	8902	9558	CM028669.1	130552502	9689649	9690306	665	100	83.308	554	4.54e-168
rna-tia001237.1	12205	10166	10769	CM028669.1	130552502	14340653	14341242	609	100	85.057	518	4.54e-168
rna-tia001237.1	12205	10146	10809	CM028669.1	130552502	36097004	36097654	671	100	83.458	560	4.54e-168
rna-tia001237.1	12205	3	653	CM028669.1	130552502	123376205	123375543	675	100	83.556	564	4.54e-168
rna-tia001237.1	12205	11094	11811	CM028669.1	130552502	24804705	24803991	734	100	82.153	603	1.63e-167
rna-tia001237.1	12205	4	1382	CM028669.1	130552502	119872582	119873936	1419	100	75.476	1071	1.63e-167
rna-tia001237.1	12205	5	1375	CM028669.1	130552502	3564356	3563014	1416	100	75.636	1071	5.87e-167
rna-tia001237.1	12205	8902	9708	CM028669.1	130552502	25547801	25546992	828	100	80.435	666	5.87e-167
rna-tia001237.1	12205	11094	11805	CM028669.1	130552502	43191646	43190935	723	100	82.019	593	5.87e-167
rna-tia001237.1	12205	11094	11802	CM028669.1	130552502	63443938	63443241	715	100	82.238	588	5.87e-167
rna-tia001237.1	12205	8910	9805	CM028669.1	130552502	83441272	83440366	928	100	79.203	735	5.87e-167
rna-tia001237.1	12205	10151	11104	CM028669.1	130552502	33858849	33857926	961	100	78.564	755	2.11e-166
rna-tia001237.1	12205	11083	11801	CM028669.1	130552502	54403191	54402471	728	100	81.731	595	2.11e-166
rna-tia001237.1	12205	10166	10818	CM028669.1	130552502	82197294	82196658	656	100	83.537	548	2.11e-166
rna-tia001237.1	12205	10151	11103	CM028669.1	130552502	110542086	110541126	988	100	78.543	776	2.11e-166
rna-tia001237.1	12205	8916	9937	CM028669.1	130552502	124300508	124299484	1054	100	77.799	820	2.11e-166
rna-tia001237.1	12205	8903	9655	CM028669.1	130552502	125512265	125511513	769	100	81.274	625	2.11e-166
rna-tia001237.1	12205	10151	11105	CM028669.1	130552502	31181999	31181072	964	100	78.527	757	7.6e-166
rna-tia001237.1	12205	8902	9735	CM028669.1	130552502	83910104	83910935	861	100	80.139	690	7.6e-166
rna-tia001237.1	12205	309	1382	CM028669.1	130552502	96462639	96461567	1117	100	77.529	866	7.6e-166
rna-tia001237.1	12205	9988	10703	CM028669.1	130552502	100475953	100476662	727	100	81.981	596	7.6e-166
rna-tia001237.1	12205	10152	11105	CM028669.1	130552502	111888838	111887916	964	100	78.631	758	7.6e-166
rna-tia001237.1	12205	10133	11104	CM028669.1	130552502	9401622	9402566	983	100	78.332	770	2.73e-165
rna-tia001237.1	12205	10129	11104	CM028669.1	130552502	54483354	54482408	985	100	78.274	771	2.73e-165
rna-tia001237.1	12205	10313	11104	CM028669.1	130552502	101151125	101150325	819	100	80.586	660	2.73e-165
rna-tia001237.1	12205	9912	10809	CM028669.1	130552502	2923904	2924769	907	100	79.272	719	9.83e-165
rna-tia001237.1	12205	3	689	CM028669.1	130552502	13392242	13391574	695	100	82.734	575	9.83e-165
rna-tia001237.1	12205	8901	9735	CM028669.1	130552502	23770168	23771001	857	100	79.93	685	9.83e-165
rna-tia001237.1	12205	8896	9726	CM028669.1	130552502	55927129	55926304	854	100	80.094	684	9.83e-165
rna-tia001237.1	12205	9986	10501	CM028669.1	130552502	64847575	64848090	519	100	87.283	453	9.83e-165
rna-tia001237.1	12205	3	754	CM028669.1	130552502	68259729	68260464	761	100	81.34	619	9.83e-165
rna-tia001237.1	12205	11098	11815	CM028669.1	130552502	81654097	81654801	725	100	81.931	594	9.83e-165
rna-tia001237.1	12205	10151	11114	CM028669.1	130552502	83983641	83982673	996	100	78.313	780	9.83e-165
rna-tia001237.1	12205	68	1376	CM028669.1	130552502	34471112	34469844	1346	100	75.929	1022	3.54e-164
rna-tia001237.1	12205	11094	11653	CM028669.1	130552502	41472541	41471982	561	100	85.561	480	3.54e-164
rna-tia001237.1	12205	11329	12078	CM028669.1	130552502	47361110	47360357	771	100	81.193	626	3.54e-164
rna-tia001237.1	12205	10151	11105	CM028669.1	130552502	66184789	66185715	965	100	78.446	757	3.54e-164
rna-tia001237.1	12205	139	1375	CM028669.1	130552502	115020825	115019628	1267	100	76.322	967	3.54e-164
rna-tia001237.1	12205	10165	11105	CM028669.1	130552502	118276085	118276995	951	100	78.654	748	3.54e-164
rna-tia001237.1	12205	10146	11105	CM028669.1	130552502	12606717	12607667	986	100	78.398	773	1.27e-163
rna-tia001237.1	12205	3	642	CM028669.1	130552502	21133967	21133327	647	100	83.308	539	1.27e-163
rna-tia001237.1	12205	11095	11680	CM028669.1	130552502	59381742	59382327	586	100	84.642	496	1.27e-163
rna-tia001237.1	12205	10193	11104	CM028669.1	130552502	62500851	62501765	931	100	78.625	732	1.27e-163
rna-tia001237.1	12205	8909	9788	CM028669.1	130552502	64046619	64045728	905	100	79.006	715	1.27e-163
rna-tia001237.1	12205	75	1375	CM028669.1	130552502	79990338	79991618	1340	100	75.746	1015	1.27e-163
rna-tia001237.1	12205	794	1376	CM028669.1	130552502	113036433	113035850	591	100	84.941	502	1.27e-163
rna-tia001237.1	12205	10158	11104	CM028669.1	130552502	1194319	1193370	977	100	78.403	766	4.57e-163
rna-tia001237.1	12205	10151	10819	CM028669.1	130552502	9719034	9718389	673	100	83.061	559	4.57e-163
rna-tia001237.1	12205	9912	10559	CM028669.1	130552502	25533214	25533849	656	100	83.384	547	4.57e-163
rna-tia001237.1	12205	8903	9714	CM028669.1	130552502	68967062	68966260	828	100	80.193	664	4.57e-163
rna-tia001237.1	12205	8902	9726	CM028669.1	130552502	130161310	130160485	850	100	80	680	4.57e-163
rna-tia001237.1	12205	8905	9929	CM028669.1	130552502	41901970	41900939	1065	100	77.653	827	1.64e-162
rna-tia001237.1	12205	837	1375	CM028669.1	130552502	42074669	42075208	543	100	86.188	468	1.64e-162
rna-tia001237.1	12205	9065	9733	CM028669.1	130552502	80452296	80451630	675	100	82.519	557	1.64e-162
rna-tia001237.1	12205	5	1375	CM028669.1	130552502	14187923	14189283	1417	100	75.229	1066	5.92e-162
rna-tia001237.1	12205	10146	11114	CM028669.1	130552502	78847209	78846233	1003	100	78.066	783	5.92e-162
rna-tia001237.1	12205	8903	10051	CM028669.1	130552502	100009143	100010311	1212	100	76.733	930	5.92e-162
rna-tia001237.1	12205	11018	11874	CM028669.1	130552502	18625855	18626720	890	100	79.438	707	2.13e-161
rna-tia001237.1	12205	9134	10037	CM028669.1	130552502	24566116	24565221	928	100	78.879	732	2.13e-161
rna-tia001237.1	12205	11158	11746	CM028669.1	130552502	35874550	35875136	595	100	84.538	503	2.13e-161
rna-tia001237.1	12205	11088	11790	CM028669.1	130552502	58855556	58856256	711	100	81.716	581	2.13e-161
rna-tia001237.1	12205	10151	11105	CM028669.1	130552502	67316177	67317112	968	100	78.202	757	2.13e-161
rna-tia001237.1	12205	11095	11655	CM028669.1	130552502	79438836	79439396	562	100	85.231	479	2.13e-161
rna-tia001237.1	12205	8903	9723	CM028669.1	130552502	14339346	14340166	842	100	79.81	672	7.65e-161
rna-tia001237.1	12205	3	1375	CM028669.1	130552502	24880192	24881522	1400	100	75.214	1053	7.65e-161
rna-tia001237.1	12205	8902	9949	CM028669.1	130552502	48955423	48954362	1090	100	77.248	842	7.65e-161
rna-tia001237.1	12205	3	1379	CM028669.1	130552502	60919599	60918212	1448	100	75.345	1091	7.65e-161
rna-tia001237.1	12205	11252	12128	CM028669.1	130552502	65043130	65043991	891	100	79.125	705	7.65e-161
rna-tia001237.1	12205	9996	10823	CM028669.1	130552502	99206875	99206073	835	100	79.88	667	7.65e-161
rna-tia001237.1	12205	11141	11856	CM028669.1	130552502	8841456	8840730	739	100	81.461	602	2.75e-160
rna-tia001237.1	12205	10140	11105	CM028669.1	130552502	84309970	84310944	1002	100	78.044	782	2.75e-160
rna-tia001237.1	12205	10129	11105	CM028669.1	130552502	118806461	118807411	993	100	78.046	775	2.75e-160
rna-tia001237.1	12205	3	1375	CM028669.1	130552502	122057657	122059003	1411	100	75.195	1061	2.75e-160
rna-tia001237.1	12205	10151	11105	CM028669.1	130552502	123682601	123681676	965	100	78.238	755	2.75e-160
rna-tia001237.1	12205	8903	9937	CM028669.1	130552502	84177351	84178398	1077	100	77.344	833	9.9e-160
rna-tia001237.1	12205	10151	10829	CM028669.1	130552502	95812686	95812027	688	100	82.558	568	9.9e-160
rna-tia001237.1	12205	139	1381	CM028669.1	130552502	64613245	64614441	1274	100	76.138	970	3.56e-159
rna-tia001237.1	12205	8911	9824	CM028669.1	130552502	72954270	72953351	945	100	78.519	742	3.56e-159
rna-tia001237.1	12205	10146	11105	CM028669.1	130552502	85297400	85298334	972	100	78.086	759	3.56e-159
rna-tia001237.1	12205	3	1375	CM028669.1	130552502	109135154	109136496	1403	100	75.053	1053	3.56e-159
rna-tia001237.1	12205	9998	10499	CM028669.1	130552502	113000910	113001414	509	100	87.23	444	3.56e-159
rna-tia001237.1	12205	11088	11653	CM028669.1	130552502	118120619	118121185	569	100	84.886	483	3.56e-159
rna-tia001237.1	12205	8902	9726	CM028669.1	130552502	127299362	127300179	847	100	79.811	676	3.56e-159
rna-tia001237.1	12205	10151	11100	CM028669.1	130552502	26388318	26387365	986	100	78.195	771	1.28e-158
rna-tia001237.1	12205	11080	11653	CM028669.1	130552502	33435662	33435088	576	100	84.549	487	1.28e-158
rna-tia001237.1	12205	5	1373	CM028669.1	130552502	42983590	42984952	1428	100	75.28	1075	1.28e-158
rna-tia001237.1	12205	11088	11680	CM028669.1	130552502	59389982	59390572	594	100	84.007	499	1.28e-158
rna-tia001237.1	12205	8903	9949	CM028669.1	130552502	121529333	121528267	1092	100	77.106	842	1.28e-158
rna-tia001237.1	12205	10151	11105	CM028669.1	130552502	26088725	26089683	986	100	77.992	769	4.61e-158
rna-tia001237.1	12205	10151	11039	CM028669.1	130552502	37377198	37376324	907	100	78.831	715	4.61e-158
rna-tia001237.1	12205	11094	11811	CM028669.1	130552502	54482092	54481371	730	100	81.096	592	4.61e-158
rna-tia001237.1	12205	10151	11104	CM028669.1	130552502	62057094	62058012	965	100	78.238	755	4.61e-158
rna-tia001237.1	12205	3	649	CM028669.1	130552502	83864250	83864905	669	100	82.81	554	4.61e-158
rna-tia001237.1	12205	10134	11105	CM028669.1	130552502	100335892	100336870	1006	100	77.833	783	4.61e-158
rna-tia001237.1	12205	5	1369	CM028669.1	130552502	130320963	130322286	1393	100	75.162	1047	4.61e-158
rna-tia001237.1	12205	8903	9723	CM028669.1	130552502	5440310	5441125	841	100	79.667	670	1.66e-157
rna-tia001237.1	12205	10146	11105	CM028669.1	130552502	25539393	25538442	994	100	78.169	777	1.66e-157
rna-tia001237.1	12205	10129	11114	CM028669.1	130552502	54467785	54466830	994	100	77.666	772	1.66e-157
rna-tia001237.1	12205	9988	10816	CM028669.1	130552502	74682402	74683208	835	100	79.521	664	1.66e-157
rna-tia001237.1	12205	11088	11793	CM028669.1	130552502	64896553	64897246	711	100	81.435	579	5.96e-157
rna-tia001237.1	12205	10147	11105	CM028669.1	130552502	88202146	88203073	971	100	78.064	758	5.96e-157
rna-tia001237.1	12205	8893	9985	CM028669.1	130552502	96232129	96231060	1126	100	76.998	867	5.96e-157
rna-tia001237.1	12205	8931	9835	CM028669.1	130552502	14216961	14217873	937	100	78.442	735	2.14e-156
rna-tia001237.1	12205	10151	11105	CM028669.1	130552502	47146384	47145455	967	100	77.973	754	2.14e-156
rna-tia001237.1	12205	8902	9579	CM028669.1	130552502	67192643	67191972	694	100	82.133	570	2.14e-156
rna-tia001237.1	12205	8912	9880	CM028669.1	130552502	86572185	86573160	1005	100	77.811	782	2.14e-156
rna-tia001237.1	12205	8903	9796	CM028669.1	130552502	43898162	43899059	923	100	78.548	725	7.71e-156
rna-tia001237.1	12205	699	1375	CM028669.1	130552502	95608219	95607554	682	100	81.965	559	7.71e-156
rna-tia001237.1	12205	10256	11105	CM028669.1	130552502	100334537	100333679	888	100	79.279	704	7.71e-156
rna-tia001237.1	12205	8902	9451	CM028669.1	130552502	125614981	125615526	557	100	85.278	475	7.71e-156
rna-tia001237.1	12205	8903	9859	CM028669.1	130552502	13786284	13787255	997	100	77.834	776	2.77e-155
rna-tia001237.1	12205	9034	9842	CM028669.1	130552502	19932449	19931637	839	100	79.738	669	2.77e-155
rna-tia001237.1	12205	10146	11105	CM028669.1	130552502	24718627	24717660	1000	100	77.9	779	2.77e-155
rna-tia001237.1	12205	8902	9798	CM028669.1	130552502	66573969	66574862	926	100	78.618	728	2.77e-155
rna-tia001237.1	12205	10243	11105	CM028669.1	130552502	100496725	100497598	897	100	78.93	708	2.77e-155
rna-tia001237.1	12205	11081	11693	CM028669.1	130552502	9142400	9141789	614	100	83.062	510	9.97e-155
rna-tia001237.1	12205	11094	11805	CM028669.1	130552502	11213066	11212363	720	100	81.111	584	9.97e-155
rna-tia001237.1	12205	10129	11105	CM028669.1	130552502	49238579	49237642	987	100	77.812	768	9.97e-155
rna-tia001237.1	12205	11088	11650	CM028669.1	130552502	74815665	74816224	564	100	84.574	477	9.97e-155
rna-tia001237.1	12205	3	1316	CM028669.1	130552502	97235807	97237084	1351	100	75.426	1019	9.97e-155
rna-tia001237.1	12205	8902	9859	CM028669.1	130552502	111007069	111006101	991	100	77.699	770	9.97e-155
rna-tia001237.1	12205	8902	9859	CM028669.1	130552502	118003910	118002960	989	100	77.958	771	9.97e-155
rna-tia001237.1	12205	8902	9735	CM028669.1	130552502	124683014	124682174	864	100	79.282	685	9.97e-155
rna-tia001237.1	12205	10166	11114	CM028669.1	130552502	125511024	125510071	978	100	77.812	761	9.97e-155
rna-tia001237.1	12205	3	497	CM028669.1	130552502	65048742	65049235	496	100	86.895	431	3.59e-154
rna-tia001237.1	12205	10129	11114	CM028669.1	130552502	103066377	103065416	997	100	77.432	772	3.59e-154
rna-tia001237.1	12205	288	1317	CM028669.1	130552502	108915445	108914438	1053	100	77.208	813	3.59e-154
rna-tia001237.1	12205	912	1375	CM028669.1	130552502	17016049	17015588	466	100	88.197	411	1.29e-153
rna-tia001237.1	12205	10151	11105	CM028669.1	130552502	32837263	32838187	964	100	77.801	750	1.29e-153
rna-tia001237.1	12205	10151	11090	CM028669.1	130552502	34243102	34244012	951	100	78.023	742	1.29e-153
rna-tia001237.1	12205	11097	11698	CM028669.1	130552502	52173657	52173064	605	100	83.471	505	1.29e-153
rna-tia001237.1	12205	795	1375	CM028669.1	130552502	66061103	66060519	593	100	83.98	498	1.29e-153
rna-tia001237.1	12205	11081	11624	CM028669.1	130552502	73156671	73157214	545	100	84.954	463	1.29e-153
rna-tia001237.1	12205	10166	11105	CM028669.1	130552502	47809392	47810335	972	100	77.881	757	4.64e-153
rna-tia001237.1	12205	10129	11117	CM028669.1	130552502	58842957	58843917	1003	100	77.468	777	4.64e-153
rna-tia001237.1	12205	10146	11105	CM028669.1	130552502	65042013	65042984	1001	100	77.722	778	4.64e-153
rna-tia001237.1	12205	67	1328	CM028669.1	130552502	86720454	86721693	1303	100	75.595	985	4.64e-153
rna-tia001237.1	12205	11088	11653	CM028669.1	130552502	90210897	90211458	566	100	84.276	477	4.64e-153
rna-tia001237.1	12205	10006	10597	CM028669.1	130552502	105400528	105399956	593	100	83.98	498	4.64e-153
rna-tia001237.1	12205	8903	9795	CM028669.1	130552502	129721819	129722719	918	100	78.214	718	4.64e-153
rna-tia001237.1	12205	10151	11090	CM028669.1	130552502	34669673	34668761	948	100	77.848	738	1.67e-152
rna-tia001237.1	12205	10023	10555	CM028669.1	130552502	47361630	47361109	534	100	85.581	457	1.67e-152
rna-tia001237.1	12205	830	1375	CM028669.1	130552502	51754923	51754379	550	100	84.909	467	1.67e-152
rna-tia001237.1	12205	10134	11105	CM028669.1	130552502	66532317	66533292	1006	100	77.535	780	1.67e-152
rna-tia001237.1	12205	11081	11657	CM028669.1	130552502	103917085	103917658	578	100	83.91	485	1.67e-152
rna-tia001237.1	12205	8905	9770	CM028669.1	130552502	5561470	5562339	889	100	78.515	698	6e-152
rna-tia001237.1	12205	8902	9949	CM028669.1	130552502	20776838	20775778	1091	100	76.81	838	6e-152
rna-tia001237.1	12205	10198	11105	CM028669.1	130552502	22052459	22051548	938	100	78.145	733	6e-152
rna-tia001237.1	12205	8902	9605	CM028669.1	130552502	24685061	24684360	725	100	81.241	589	6e-152
rna-tia001237.1	12205	11094	11775	CM028669.1	130552502	31180758	31180077	692	100	81.358	563	6e-152
rna-tia001237.1	12205	8903	9798	CM028669.1	130552502	33559194	33558289	930	100	78.28	728	6e-152
rna-tia001237.1	12205	921	1375	CM028669.1	130552502	121226286	121225835	456	100	88.377	403	2.16e-151
rna-tia001237.1	12205	10146	10820	CM028669.1	130552502	11611331	11610670	689	100	81.858	564	7.76e-151
rna-tia001237.1	12205	309	1375	CM028669.1	130552502	22665963	22664909	1100	100	76.727	844	7.76e-151
rna-tia001237.1	12205	8902	9798	CM028669.1	130552502	33548253	33547346	930	100	78.172	727	7.76e-151
rna-tia001237.1	12205	8903	9735	CM028669.1	130552502	73959536	73960374	864	100	79.051	683	7.76e-151
rna-tia001237.1	12205	776	1376	CM028669.1	130552502	101928916	101928325	605	100	83.306	504	7.76e-151
rna-tia001237.1	12205	11081	11615	CM028669.1	130552502	47838908	47838374	537	100	84.916	456	2.79e-150
rna-tia001237.1	12205	11390	12078	CM028669.1	130552502	69624299	69623612	707	100	81.33	575	2.79e-150
rna-tia001237.1	12205	10293	11105	CM028669.1	130552502	75549387	75550184	821	100	79.172	650	2.79e-150
rna-tia001237.1	12205	3	432	CM028669.1	130552502	95749195	95748766	430	100	89.302	384	2.79e-150
rna-tia001237.1	12205	11088	11645	CM028669.1	130552502	96840444	96840985	560	100	84.643	474	2.79e-150
rna-tia001237.1	12205	139	1375	CM028669.1	130552502	15728763	15727564	1266	100	75.592	957	1e-149
rna-tia001237.1	12205	793	1375	CM028669.1	130552502	112577333	112576752	588	100	83.503	491	1e-149
rna-tia001237.1	12205	74	1322	CM028669.1	130552502	20303863	20305078	1275	100	75.373	961	3.61e-149
rna-tia001237.1	12205	10146	11105	CM028669.1	130552502	33865828	33864871	995	100	77.588	772	3.61e-149
rna-tia001237.1	12205	9041	10037	CM028669.1	130552502	66067804	66068808	1041	100	77.233	804	3.61e-149
rna-tia001237.1	12205	10165	11105	CM028669.1	130552502	67127849	67126939	949	100	77.661	737	3.61e-149
rna-tia001237.1	12205	5	1375	CM028669.1	130552502	76618670	76619979	1391	100	74.838	1041	3.61e-149
rna-tia001237.1	12205	5	645	CM028669.1	130552502	85194350	85194972	646	100	82.353	532	3.61e-149
rna-tia001237.1	12205	10345	11105	CM028669.1	130552502	89406043	89406822	790	100	79.747	630	3.61e-149
rna-tia001237.1	12205	3	520	CM028669.1	130552502	110709809	110709297	524	100	85.687	449	3.61e-149
rna-tia001237.1	12205	10129	11073	CM028669.1	130552502	112764531	112765479	984	100	77.744	765	3.61e-149
rna-tia001237.1	12205	764	1330	CM028669.1	130552502	10221647	10221079	575	100	83.826	482	1.3e-148
rna-tia001237.1	12205	10151	11105	CM028669.1	130552502	22169416	22168456	988	100	77.429	765	1.3e-148
rna-tia001237.1	12205	10166	11105	CM028669.1	130552502	38636620	38635692	974	100	77.926	759	1.3e-148
rna-tia001237.1	12205	3	632	CM028669.1	130552502	43665166	43664535	639	100	82.16	525	1.3e-148
rna-tia001237.1	12205	10151	11104	CM028669.1	130552502	60623792	60622837	987	100	77.508	765	1.3e-148
rna-tia001237.1	12205	8910	9735	CM028669.1	130552502	75598702	75597876	850	100	78.941	671	1.3e-148
rna-tia001237.1	12205	539	1307	CM028669.1	130552502	102765121	102765889	784	100	79.592	624	1.3e-148
rna-tia001237.1	12205	3	656	CM028669.1	130552502	104796323	104796985	681	100	81.938	558	1.3e-148
rna-tia001237.1	12205	3	1375	CM028669.1	130552502	104988906	104990229	1412	100	75	1059	1.3e-148
rna-tia001237.1	12205	8903	9805	CM028669.1	130552502	128575853	128576757	932	100	78.004	727	1.3e-148
rna-tia001237.1	12205	8903	10050	CM028669.1	130552502	84804279	84803124	1206	100	76.119	918	4.67e-148
rna-tia001237.1	12205	11075	11675	CM028669.1	130552502	124881272	124880686	602	100	83.056	500	4.67e-148
rna-tia001237.1	12205	10166	10702	CM028669.1	130552502	42683893	42684422	541	100	84.843	459	1.68e-147
rna-tia001237.1	12205	8903	9735	CM028669.1	130552502	45989408	45988570	857	100	78.646	674	1.68e-147
rna-tia001237.1	12205	10146	11104	CM028669.1	130552502	49082891	49083856	993	100	77.341	768	1.68e-147
rna-tia001237.1	12205	8903	9565	CM028669.1	130552502	54309103	54308436	687	100	81.659	561	1.68e-147
rna-tia001237.1	12205	440	1256	CM028669.1	130552502	59251598	59250779	837	100	78.853	660	1.68e-147
rna-tia001237.1	12205	10151	11073	CM028669.1	130552502	9143639	9142724	951	100	77.813	740	6.04e-147
rna-tia001237.1	12205	11088	11643	CM028669.1	130552502	72501790	72502346	559	100	83.9	469	6.04e-147
rna-tia001237.1	12205	10151	11103	CM028669.1	130552502	5714940	5713980	986	100	77.282	762	2.17e-146
rna-tia001237.1	12205	23	1285	CM028669.1	130552502	8426170	8427420	1295	100	74.981	971	2.17e-146
rna-tia001237.1	12205	10577	11105	CM028669.1	130552502	29789773	29790299	530	100	84.717	449	2.17e-146
rna-tia001237.1	12205	10206	11104	CM028669.1	130552502	52034083	52033182	931	100	77.981	726	2.17e-146
rna-tia001237.1	12205	144	1248	CM028669.1	130552502	83872895	83873979	1143	100	76.378	873	2.17e-146
rna-tia001237.1	12205	10151	11114	CM028669.1	130552502	106676688	106675720	1000	100	77.3	773	2.17e-146
rna-tia001237.1	12205	843	1375	CM028669.1	130552502	1298809	1299342	539	100	84.601	456	7.82e-146
rna-tia001237.1	12205	8901	9735	CM028669.1	130552502	54460858	54461694	858	100	78.555	674	7.82e-146
rna-tia001237.1	12205	10166	11104	CM028669.1	130552502	98496934	98497876	974	100	77.515	755	7.82e-146
rna-tia001237.1	12205	5	511	CM028669.1	130552502	103811116	103811621	508	100	85.433	434	7.82e-146
rna-tia001237.1	12205	10145	11103	CM028669.1	130552502	10916183	10915215	996	100	77.209	769	2.81e-145
rna-tia001237.1	12205	10151	10805	CM028669.1	130552502	84891185	84891821	664	100	81.777	543	2.81e-145
rna-tia001237.1	12205	10151	11114	CM028669.1	130552502	3809814	3808882	973	100	77.184	751	1.01e-144
rna-tia001237.1	12205	10146	11104	CM028669.1	130552502	6910675	6909702	997	100	77.131	769	1.01e-144
rna-tia001237.1	12205	10166	11105	CM028669.1	130552502	33546989	33546052	968	100	77.376	749	1.01e-144
rna-tia001237.1	12205	10165	11105	CM028669.1	130552502	46845455	46846355	945	100	77.46	732	1.01e-144
rna-tia001237.1	12205	10166	10703	CM028669.1	130552502	53151778	53151249	545	100	84.587	461	1.01e-144
rna-tia001237.1	12205	8903	9796	CM028669.1	130552502	55726737	55727637	930	100	77.957	725	1.01e-144
rna-tia001237.1	12205	8903	9878	CM028669.1	130552502	90828211	90829190	1008	100	76.984	776	1.01e-144
rna-tia001237.1	12205	3	503	CM028669.1	130552502	112162307	112162808	508	100	85.63	435	1.01e-144
rna-tia001237.1	12205	18	1375	CM028669.1	130552502	123505378	123504048	1389	100	74.514	1035	1.01e-144
rna-tia001237.1	12205	877	1375	CM028669.1	130552502	128127481	128126991	505	100	85.941	434	1.01e-144
rna-tia001237.1	12205	1375	2083	CM028669.1	130552502	15482250	15481545	716	100	80.168	574	3.64e-144
rna-tia001237.1	12205	10190	11104	CM028669.1	130552502	32255905	32256818	943	100	77.625	732	3.64e-144
rna-tia001237.1	12205	10129	11105	CM028669.1	130552502	47504854	47505800	988	100	77.024	761	3.64e-144
rna-tia001237.1	12205	10134	11102	CM028669.1	130552502	50660192	50661164	1005	100	77.114	775	3.64e-144
rna-tia001237.1	12205	11088	11788	CM028669.1	130552502	58844213	58844913	711	100	80.309	571	3.64e-144
rna-tia001237.1	12205	11257	12081	CM028669.1	130552502	64044408	64043616	839	100	79.023	663	3.64e-144
rna-tia001237.1	12205	22	1375	CM028669.1	130552502	74652486	74651179	1384	100	74.711	1034	3.64e-144
rna-tia001237.1	12205	3	620	CM028669.1	130552502	17676745	17676125	628	100	82.006	515	1.31e-143
rna-tia001237.1	12205	10312	10823	CM028669.1	130552502	94794541	94794043	515	100	85.437	440	1.31e-143
rna-tia001237.1	12205	1371	2085	CM028669.1	130552502	98034038	98034746	718	100	79.944	574	1.31e-143
rna-tia001237.1	12205	3	503	CM028669.1	130552502	127352770	127353272	505	100	85.347	431	1.31e-143
rna-tia001237.1	12205	10308	11104	CM028669.1	130552502	48296053	48295249	825	100	78.909	651	4.7e-143
rna-tia001237.1	12205	67	1254	CM028669.1	130552502	56659496	56660653	1219	100	75.554	921	4.7e-143
rna-tia001237.1	12205	11094	11623	CM028669.1	130552502	71954852	71954326	533	100	84.428	450	4.7e-143
rna-tia001237.1	12205	10146	11092	CM028669.1	130552502	79437588	79438536	982	100	77.291	759	4.7e-143
rna-tia001237.1	12205	8903	9796	CM028669.1	130552502	50658836	50659727	927	100	77.886	722	1.69e-142
rna-tia001237.1	12205	10129	11104	CM028669.1	130552502	58854298	58855246	991	100	76.993	763	1.69e-142
rna-tia001237.1	12205	10854	11814	CM028669.1	130552502	99206015	99205058	991	100	77.094	764	1.69e-142
rna-tia001237.1	12205	298	1315	CM028669.1	130552502	108136824	108137825	1043	100	76.606	799	1.69e-142
rna-tia001237.1	12205	4	1369	CM028669.1	130552502	113128672	113130009	1406	100	74.538	1048	1.69e-142
rna-tia001237.1	12205	9918	10816	CM028669.1	130552502	28828198	28827325	912	100	77.741	709	6.09e-142
rna-tia001237.1	12205	11096	11615	CM028669.1	130552502	49099554	49100073	522	100	84.483	441	6.09e-142
rna-tia001237.1	12205	8903	9534	CM028669.1	130552502	77232200	77232829	646	100	81.734	528	6.09e-142
rna-tia001237.1	12205	59	1375	CM028669.1	130552502	84766008	84767302	1367	100	74.909	1024	6.09e-142
rna-tia001237.1	12205	10129	11104	CM028669.1	130552502	95183556	95184502	991	100	76.993	763	6.09e-142
rna-tia001237.1	12205	10140	11105	CM028669.1	130552502	116209077	116210015	980	100	77.041	755	6.09e-142
rna-tia001237.1	12205	3	509	CM028669.1	130552502	123901207	123900699	514	100	85.019	437	6.09e-142
rna-tia001237.1	12205	10166	10809	CM028669.1	130552502	28949905	28950532	652	100	81.595	532	2.19e-141
rna-tia001237.1	12205	10151	11090	CM028669.1	130552502	34235768	34236676	949	100	77.239	733	2.19e-141
rna-tia001237.1	12205	10166	10809	CM028669.1	130552502	36963883	36964510	654	100	81.651	534	2.19e-141
rna-tia001237.1	12205	3	502	CM028669.1	130552502	54066565	54067066	504	100	85.119	429	2.19e-141
rna-tia001237.1	12205	10151	11103	CM028669.1	130552502	92787354	92786417	970	100	77.01	747	2.19e-141
rna-tia001237.1	12205	11134	11615	CM028669.1	130552502	1178131	1178612	487	100	85.832	418	7.87e-141
rna-tia001237.1	12205	10166	11104	CM028669.1	130552502	14800439	14799503	971	100	77.24	750	7.87e-141
rna-tia001237.1	12205	10166	11136	CM028669.1	130552502	47619049	47618091	997	100	76.931	767	7.87e-141
rna-tia001237.1	12205	11255	11844	CM028669.1	130552502	59781466	59782050	596	100	82.55	492	7.87e-141
rna-tia001237.1	12205	8903	9798	CM028669.1	130552502	80271122	80270196	943	100	77.519	731	7.87e-141
rna-tia001237.1	12205	3	1377	CM028669.1	130552502	94555265	94556609	1416	100	74.435	1054	2.83e-140
rna-tia001237.1	12205	10168	11114	CM028669.1	130552502	121170332	121169382	982	100	77.088	757	2.83e-140
rna-tia001237.1	12205	5	655	CM028669.1	130552502	10222347	10221715	659	100	81.335	536	1.02e-139
rna-tia001237.1	12205	10151	10923	CM028669.1	130552502	11214264	11213519	780	100	79.231	618	1.02e-139
rna-tia001237.1	12205	1371	2080	CM028669.1	130552502	112645731	112646436	712	100	79.635	567	1.02e-139
rna-tia001237.1	12205	10153	11105	CM028669.1	130552502	21362940	21362017	969	100	77.09	747	3.66e-139
rna-tia001237.1	12205	3	638	CM028669.1	130552502	43663900	43664521	642	100	81.464	523	3.66e-139
rna-tia001237.1	12205	10151	10866	CM028669.1	130552502	46725773	46725076	723	100	79.945	578	3.66e-139
rna-tia001237.1	12205	8905	9796	CM028669.1	130552502	59124861	59123973	926	100	77.754	720	3.66e-139
rna-tia001237.1	12205	10134	11102	CM028669.1	130552502	66575225	66576186	995	100	76.784	764	3.66e-139
rna-tia001237.1	12205	38	1248	CM028669.1	130552502	112982143	112983323	1244	100	75.241	936	3.66e-139
rna-tia001237.1	12205	10151	10703	CM028669.1	130552502	123823215	123822667	563	100	83.481	470	3.66e-139
rna-tia001237.1	12205	5	1375	CM028669.1	130552502	56749957	56748608	1431	100	74.633	1068	1.32e-138
rna-tia001237.1	12205	10166	10796	CM028669.1	130552502	58343098	58342485	636	100	81.604	519	1.32e-138
rna-tia001237.1	12205	496	1132	CM028669.1	130552502	73021216	73021846	643	100	81.182	522	1.32e-138
rna-tia001237.1	12205	10129	11105	CM028669.1	130552502	80766336	80767310	1013	100	76.802	778	1.32e-138
rna-tia001237.1	12205	10195	11102	CM028669.1	130552502	98574522	98573610	943	100	77.413	730	1.32e-138
rna-tia001237.1	12205	11081	11615	CM028669.1	130552502	100337172	100337707	538	100	83.643	450	1.32e-138
rna-tia001237.1	12205	10151	11104	CM028669.1	130552502	101456507	101457462	986	100	76.876	758	1.32e-138
rna-tia001237.1	12205	10154	11104	CM028669.1	130552502	121034591	121033644	984	100	77.033	758	1.32e-138
rna-tia001237.1	12205	8902	9803	CM028669.1	130552502	18575734	18574819	937	100	77.268	724	4.74e-138
rna-tia001237.1	12205	11081	11852	CM028669.1	130552502	54652521	54653290	788	100	78.807	621	4.74e-138
rna-tia001237.1	12205	10151	11104	CM028669.1	130552502	59025315	59026274	986	100	76.775	757	4.74e-138
rna-tia001237.1	12205	8903	9795	CM028669.1	130552502	95814088	95813187	923	100	77.356	714	4.74e-138
rna-tia001237.1	12205	11081	11620	CM028669.1	130552502	130390399	130389872	542	100	83.764	454	4.74e-138
rna-tia001237.1	12205	11097	11615	CM028669.1	130552502	6085829	6086345	519	100	84.008	436	1.7e-137
rna-tia001237.1	12205	10151	11076	CM028669.1	130552502	26285881	26284997	936	100	77.35	724	1.7e-137
rna-tia001237.1	12205	25	1375	CM028669.1	130552502	35162183	35160854	1400	100	74.5	1043	1.7e-137
rna-tia001237.1	12205	10146	10818	CM028669.1	130552502	37253080	37253736	686	100	80.758	554	1.7e-137
rna-tia001237.1	12205	10127	11105	CM028669.1	130552502	55832775	55833749	1010	100	76.634	774	1.7e-137
rna-tia001237.1	12205	8903	9949	CM028669.1	130552502	60940418	60939350	1097	100	76.026	834	1.7e-137
rna-tia001237.1	12205	758	1375	CM028669.1	130552502	111155107	111154498	625	100	81.6	510	1.7e-137
rna-tia001237.1	12205	11081	11773	CM028669.1	130552502	120019581	120018903	697	100	80.057	558	1.7e-137
rna-tia001237.1	12205	8902	9673	CM028669.1	130552502	122669133	122668366	790	100	78.861	623	1.7e-137
rna-tia001237.1	12205	10166	10835	CM028669.1	130552502	13860465	13859820	678	100	80.826	548	6.13e-137
rna-tia001237.1	12205	3	509	CM028669.1	130552502	17685772	17685264	513	100	84.405	433	6.13e-137
rna-tia001237.1	12205	8903	9949	CM028669.1	130552502	24150208	24149123	1109	100	76.014	843	6.13e-137
rna-tia001237.1	12205	21	503	CM028669.1	130552502	11863374	11863857	487	100	85.216	415	2.2e-136
rna-tia001237.1	12205	10166	11104	CM028669.1	130552502	66905986	66905042	976	100	76.947	751	2.2e-136
rna-tia001237.1	12205	10151	11100	CM028669.1	130552502	71318590	71317674	958	100	76.827	736	2.2e-136
rna-tia001237.1	12205	8933	9858	CM028669.1	130552502	100341300	100340367	963	100	77.051	742	2.2e-136
rna-tia001237.1	12205	10134	10804	CM028669.1	130552502	100538899	100538244	683	100	80.673	551	2.2e-136
rna-tia001237.1	12205	10147	11104	CM028669.1	130552502	9228904	9229869	994	100	76.66	762	7.93e-136
rna-tia001237.1	12205	10146	11104	CM028669.1	130552502	14541673	14542637	994	100	76.66	762	7.93e-136
rna-tia001237.1	12205	10300	10818	CM028669.1	130552502	18625182	18625686	519	100	84.2	437	7.93e-136
rna-tia001237.1	12205	3	461	CM028669.1	130552502	42311315	42310865	461	100	86.334	398	7.93e-136
rna-tia001237.1	12205	10167	11105	CM028669.1	130552502	43899463	43900400	973	100	76.978	749	7.93e-136
rna-tia001237.1	12205	9363	9949	CM028669.1	130552502	50411948	50412529	593	100	82.125	487	7.93e-136
rna-tia001237.1	12205	3	509	CM028669.1	130552502	55975693	55975195	510	100	84.51	431	7.93e-136
rna-tia001237.1	12205	10146	11105	CM028669.1	130552502	80269812	80268861	1000	100	77	770	7.93e-136
rna-tia001237.1	12205	10190	10803	CM028669.1	130552502	94071732	94071137	619	100	81.745	506	7.93e-136
rna-tia001237.1	12205	11088	11805	CM028669.1	130552502	12942261	12942972	735	100	79.592	585	2.85e-135
rna-tia001237.1	12205	8903	9867	CM028669.1	130552502	66543079	66544041	998	100	76.653	765	2.85e-135
rna-tia001237.1	12205	10146	11104	CM028669.1	130552502	70410709	70409746	999	100	76.777	767	2.85e-135
rna-tia001237.1	12205	10328	10694	CM028669.1	130552502	89791500	89791867	369	100	90.786	335	2.85e-135
rna-tia001237.1	12205	10146	11091	CM028669.1	130552502	91188971	91189916	979	100	76.813	752	2.85e-135
rna-tia001237.1	12205	10134	10799	CM028669.1	130552502	35481027	35481675	674	100	80.564	543	1.03e-134
rna-tia001237.1	12205	5	839	CM028669.1	130552502	8163720	8164533	845	100	77.87	658	3.69e-134
rna-tia001237.1	12205	10146	10817	CM028669.1	130552502	10684670	10684012	686	100	80.466	552	3.69e-134
rna-tia001237.1	12205	650	1271	CM028669.1	130552502	39935205	39935829	636	100	81.132	516	3.69e-134
rna-tia001237.1	12205	3	471	CM028669.1	130552502	113173368	113173821	471	100	85.987	405	3.69e-134
rna-tia001237.1	12205	10166	11105	CM028669.1	130552502	17246764	17247704	974	100	76.797	748	1.33e-133
rna-tia001237.1	12205	8901	9795	CM028669.1	130552502	41843628	41842728	928	100	77.155	716	1.33e-133
rna-tia001237.1	12205	5	1246	CM028669.1	130552502	8929588	8928352	1289	100	74.709	963	4.77e-133
rna-tia001237.1	12205	10166	10703	CM028669.1	130552502	17241033	17241563	543	100	83.241	452	4.77e-133
rna-tia001237.1	12205	10190	11114	CM028669.1	130552502	17492975	17492065	948	100	76.899	729	4.77e-133
rna-tia001237.1	12205	898	1375	CM028669.1	130552502	47975988	47976464	483	100	85.093	411	4.77e-133
rna-tia001237.1	12205	10146	10809	CM028669.1	130552502	122667851	122667202	675	100	80.444	543	4.77e-133
rna-tia001237.1	12205	8903	9723	CM028669.1	130552502	83899388	83900184	841	100	78.24	658	1.72e-132
rna-tia001237.1	12205	10166	11105	CM028669.1	130552502	124490521	124489586	973	100	76.773	747	1.72e-132
rna-tia001237.1	12205	10168	11114	CM028669.1	130552502	130391635	130390689	983	100	76.704	754	1.72e-132
rna-tia001237.1	12205	144	1268	CM028669.1	130552502	28847780	28848864	1153	100	75.542	871	6.17e-132
rna-tia001237.1	12205	11081	11813	CM028669.1	130552502	33864571	33863856	744	100	79.167	589	6.17e-132
rna-tia001237.1	12205	10146	10809	CM028669.1	130552502	74734006	74734652	676	100	80.473	544	6.17e-132
rna-tia001237.1	12205	68	1375	CM028669.1	130552502	111378603	111377311	1362	100	74.523	1015	6.17e-132
rna-tia001237.1	12205	8903	9798	CM028669.1	130552502	112763198	112764097	922	100	76.898	709	6.17e-132
rna-tia001237.1	12205	3	503	CM028669.1	130552502	127358831	127359333	505	100	83.96	424	6.17e-132
rna-tia001237.1	12205	67	1378	CM028669.1	130552502	10940100	10938827	1353	100	74.501	1008	2.22e-131
rna-tia001237.1	12205	8903	9795	CM028669.1	130552502	71957339	71956444	919	100	76.931	707	2.22e-131
rna-tia001237.1	12205	68	741	CM028669.1	130552502	107974777	107974126	678	100	80.088	543	2.22e-131
rna-tia001237.1	12205	11095	11642	CM028669.1	130552502	109059025	109058493	549	100	82.878	455	2.22e-131
rna-tia001237.1	12205	5	1331	CM028669.1	130552502	112861462	112860192	1353	100	74.353	1006	2.22e-131
rna-tia001237.1	12205	10166	11103	CM028669.1	130552502	127859303	127858358	975	100	76.615	747	2.22e-131
rna-tia001237.1	12205	10166	11104	CM028669.1	130552502	30455438	30456381	974	100	76.591	746	7.98e-131
rna-tia001237.1	12205	8902	9735	CM028669.1	130552502	35305938	35305094	866	100	77.598	672	7.98e-131
rna-tia001237.1	12205	10151	11105	CM028669.1	130552502	55728020	55728976	985	100	76.345	752	7.98e-131
rna-tia001237.1	12205	10166	10809	CM028669.1	130552502	95889809	95890435	652	100	80.675	526	7.98e-131
rna-tia001237.1	12205	3	496	CM028669.1	130552502	123878479	123877997	500	100	84.6	423	7.98e-131
rna-tia001237.1	12205	3	509	CM028669.1	130552502	978384	977875	512	100	83.594	428	2.87e-130
rna-tia001237.1	12205	11088	11608	CM028669.1	130552502	29383894	29384418	527	100	83.112	438	2.87e-130
rna-tia001237.1	12205	835	1375	CM028669.1	130552502	34861547	34861007	550	100	82.727	455	2.87e-130
rna-tia001237.1	12205	11094	11610	CM028669.1	130552502	122799682	122799178	518	100	83.591	433	2.87e-130
rna-tia001237.1	12205	10166	10703	CM028669.1	130552502	42692151	42692681	542	100	82.841	449	1.03e-129
rna-tia001237.1	12205	1371	2008	CM028669.1	130552502	75010494	75011128	643	100	80.249	516	1.03e-129
rna-tia001237.1	12205	10151	11105	CM028669.1	130552502	82142066	82141143	962	100	76.299	734	1.03e-129
rna-tia001237.1	12205	11094	11816	CM028669.1	130552502	96229675	96228935	750	100	78.8	591	1.03e-129
rna-tia001237.1	12205	10166	11105	CM028669.1	130552502	10596414	10597361	979	100	76.507	749	3.71e-129
rna-tia001237.1	12205	11088	11810	CM028669.1	130552502	47134054	47134786	741	100	78.677	583	3.71e-129
rna-tia001237.1	12205	10331	11104	CM028669.1	130552502	67685636	67686419	809	100	78.368	634	3.71e-129
rna-tia001237.1	12205	5	1379	CM028669.1	130552502	130222074	130220722	1419	100	73.925	1049	3.71e-129
rna-tia001237.1	12205	11097	11865	CM028669.1	130552502	41417422	41416642	799	100	78.223	625	1.34e-128
rna-tia001237.1	12205	10151	11105	CM028669.1	130552502	79340523	79339563	993	100	76.334	758	1.34e-128
rna-tia001237.1	12205	825	1376	CM028669.1	130552502	81541041	81540488	558	100	82.079	458	1.34e-128
rna-tia001237.1	12205	10151	10872	CM028669.1	130552502	104188876	104189566	730	100	79.315	579	1.34e-128
rna-tia001237.1	12205	10166	11105	CM028669.1	130552502	119526441	119525496	979	100	76.507	749	1.34e-128
rna-tia001237.1	12205	109	1251	CM028669.1	130552502	18065287	18066424	1179	100	74.894	883	4.81e-128
rna-tia001237.1	12205	8	1375	CM028669.1	130552502	23209461	23210805	1410	100	73.901	1042	4.81e-128
rna-tia001237.1	12205	8902	9798	CM028669.1	130552502	59108007	59107111	927	100	76.807	712	4.81e-128
rna-tia001237.1	12205	11094	11855	CM028669.1	130552502	89407139	89407919	797	100	78.294	624	4.81e-128
rna-tia001237.1	12205	67	528	CM028669.1	130552502	112915600	112916049	464	100	85.345	396	4.81e-128
rna-tia001237.1	12205	10166	11105	CM028669.1	130552502	114276513	114277450	973	100	76.465	744	4.81e-128
rna-tia001237.1	12205	10166	11104	CM028669.1	130552502	2365478	2366421	978	100	76.483	748	1.73e-127
rna-tia001237.1	12205	3	462	CM028669.1	130552502	12236469	12236008	465	100	84.946	395	1.73e-127
rna-tia001237.1	12205	10168	10808	CM028669.1	130552502	43322386	43321764	646	100	80.341	519	1.73e-127
rna-tia001237.1	12205	11096	11852	CM028669.1	130552502	77612741	77613511	787	100	78.272	616	1.73e-127
rna-tia001237.1	12205	10166	11104	CM028669.1	130552502	97469512	97468569	976	100	76.434	746	1.73e-127
rna-tia001237.1	12205	10151	11103	CM028669.1	130552502	114767701	114766754	990	100	76.465	757	1.73e-127
rna-tia001237.1	12205	10194	10816	CM028669.1	130552502	3254214	3253606	632	100	80.696	510	6.22e-127
rna-tia001237.1	12205	10166	11104	CM028669.1	130552502	42216539	42215598	974	100	76.386	744	6.22e-127
rna-tia001237.1	12205	758	1373	CM028669.1	130552502	44412338	44412959	631	100	80.507	508	6.22e-127
rna-tia001237.1	12205	11078	11793	CM028669.1	130552502	45317557	45318262	725	100	78.759	571	2.24e-126
rna-tia001237.1	12205	8902	9938	CM028669.1	130552502	80654179	80655182	1062	100	75.8	805	2.24e-126
rna-tia001237.1	12205	8901	9473	CM028669.1	130552502	80911883	80911298	590	100	81.356	480	2.24e-126
rna-tia001237.1	12205	11380	12088	CM028669.1	130552502	120144509	120145228	737	100	78.969	582	2.24e-126
rna-tia001237.1	12205	8911	9735	CM028669.1	130552502	126442359	126443207	866	100	77.367	670	2.24e-126
rna-tia001237.1	12205	3	503	CM028669.1	130552502	13106052	13106539	505	100	83.762	423	8.04e-126
rna-tia001237.1	12205	5	1251	CM028669.1	130552502	18054626	18055855	1281	100	74.239	951	8.04e-126
rna-tia001237.1	12205	10166	10809	CM028669.1	130552502	18769044	18769669	650	100	80.154	521	8.04e-126
rna-tia001237.1	12205	10146	10703	CM028669.1	130552502	80702546	80701990	569	100	81.898	466	8.04e-126
rna-tia001237.1	12205	11081	11799	CM028669.1	130552502	85410150	85410887	750	100	78.667	590	8.04e-126
rna-tia001237.1	12205	11082	11800	CM028669.1	130552502	8422852	8423580	739	100	78.484	580	2.89e-125
rna-tia001237.1	12205	309	1375	CM028669.1	130552502	16958561	16959584	1087	100	75.529	821	2.89e-125
rna-tia001237.1	12205	11205	11653	CM028669.1	130552502	27701805	27701371	450	100	85.556	385	2.89e-125
rna-tia001237.1	12205	10151	11104	CM028669.1	130552502	29155688	29154732	987	100	76.089	751	2.89e-125
rna-tia001237.1	12205	11108	11824	CM028669.1	130552502	77626304	77627004	724	100	78.729	570	2.89e-125
rna-tia001237.1	12205	10205	10818	CM028669.1	130552502	91461283	91461882	620	100	80.645	500	2.89e-125
rna-tia001237.1	12205	11094	11615	CM028669.1	130552502	33545739	33545229	524	100	82.824	434	1.04e-124
rna-tia001237.1	12205	10140	11105	CM028669.1	130552502	123512988	123513953	1006	100	76.143	766	1.04e-124
rna-tia001237.1	12205	10140	10827	CM028669.1	130552502	11058221	11058886	697	100	79.34	553	3.74e-124
rna-tia001237.1	12205	10166	11104	CM028669.1	130552502	23751909	23750966	976	100	76.23	744	3.74e-124
rna-tia001237.1	12205	11081	11815	CM028669.1	130552502	39029694	39030445	765	100	78.301	599	3.74e-124
rna-tia001237.1	12205	10151	11104	CM028669.1	130552502	63445205	63444254	991	100	76.186	755	3.74e-124
rna-tia001237.1	12205	3	503	CM028669.1	130552502	21323378	21323875	507	100	83.235	422	1.35e-123
rna-tia001237.1	12205	10146	10808	CM028669.1	130552502	23422203	23422850	673	100	79.643	536	1.35e-123
rna-tia001237.1	12205	10151	10808	CM028669.1	130552502	19493664	19493027	669	100	79.821	534	4.84e-123
rna-tia001237.1	12205	10166	10809	CM028669.1	130552502	95933588	95934215	652	100	79.908	521	4.84e-123
rna-tia001237.1	12205	10166	11057	CM028669.1	130552502	28581657	28580757	931	100	76.584	713	1.74e-122
[truncated: 23,178 more rows]

## Sheet: Sheet9
HGTs blast against reference genome (GNCB accession no GWHBDNU00000000) published by Xu et al., 2021 (https://doi.org/ 10.1111/tpj.15528)
https://ngdc.cncb.ac.cn/gwh/Assembly/21458/show
HGT name	HGT length	Start site of qurey HGT	End site of qurey HGT	Reference genes name	Reference of genome sequences	Start sites of alignment referece genome sequences	End sites of alignment referece genome sequences	Alignment length	Covage ratio	pident	nident	e-value
rna-tia001237.1	12205	5116	7205	GWHTBDNU000442	2088	1	2088	2090	17	99.617	2082	0
rna-tia001237.1	12205	476	1376	GWHTBDNU025695	4750	2142	1250	916	7	81.987	751	0
rna-tia001237.1	12205	803	1099	GWHTBDNU015431	1100	801	1099	299	2	92.308	276	1.91e-116
rna-tia001237.1	12205	804	1180	GWHTBDNU007837	1093	717	1093	382	3	85.34	326	2.51e-105
rna-tia001237.1	12205	3884	4373	GWHTBDNU002301	1991	1991	1465	533	4	80.113	427	9.14e-95
rna-tia001237.1	12205	9057	9331	GWHTBDNU008646	555	555	281	276	2	89.13	246	5.5e-92
rna-tia001237.1	12205	790	1020	GWHTBDNU032436	3093	2864	3093	232	2	90.086	209	1.21e-78
rna-tia001237.1	12205	740	1053	GWHTBDNU002629	3070	2751	3063	319	3	83.699	267	2.02e-76
rna-tia001237.1	12205	3	245	GWHTBDNU013617	5264	2816	3059	244	5	88.115	215	7.27e-76
rna-tia001237.1	12205	542	909	GWHTBDNU013617	5264	3113	3475	371	5	80.863	300	1.22e-73
rna-tia001237.1	12205	758	1053	GWHTBDNU002630	3056	2750	3049	301	2	84.053	253	9.41e-75
rna-tia001237.1	12205	794	1032	GWHTBDNU014252	2529	2288	2529	243	2	87.654	213	1.57e-72
rna-tia001237.1	12205	794	1032	GWHTBDNU014251	2097	1856	2097	243	2	87.654	213	1.57e-72
rna-tia001237.1	12205	794	1032	GWHTBDNU014250	2523	2282	2523	243	2	87.654	213	1.57e-72
rna-tia001237.1	12205	3043	3265	GWHTBDNU005612	3077	335	112	224	2	88.393	198	9.47e-70
rna-tia001237.1	12205	800	1040	GWHTBDNU016912	976	720	962	245	2	83.673	205	5.78e-57
rna-tia001237.1	12205	9101	9326	GWHTBDNU018111	457	457	234	229	2	83.843	192	1.62e-52
rna-tia001237.1	12205	9158	9330	GWHTBDNU017424	509	509	340	175	1	88.571	155	7.53e-51
rna-tia001237.1	12205	799	995	GWHTBDNU000886	1955	1753	1951	201	2	85.572	172	7.53e-51
rna-tia001237.1	12205	794	1020	GWHTBDNU020182	1200	982	1200	228	2	82.456	188	2.11e-46
rna-tia001237.1	12205	9166	9330	GWHTBDNU004393	1996	1996	1830	167	1	87.425	146	2.11e-46
rna-tia001237.1	12205	3107	3256	GWHTBDNU000403	2983	231	82	150	1	89.333	134	7.59e-46
rna-tia001237.1	12205	3107	3256	GWHTBDNU000402	2945	231	82	150	1	89.333	134	7.59e-46
rna-tia001237.1	12205	3107	3256	GWHTBDNU000401	2794	231	82	150	1	89.333	134	7.59e-46
rna-tia001237.1	12205	953	1135	GWHTBDNU019240	640	459	640	188	1	84.574	159	5.91e-42
rna-tia001237.1	12205	2137	2234	GWHTBDNU004666	838	276	179	98	1	93.878	92	1.29e-33
rna-tia001237.1	12205	2137	2234	GWHTBDNU004665	1239	677	580	98	1	93.878	92	1.29e-33
rna-tia001237.1	12205	864	1113	GWHTBDNU023256	1111	837	1100	270	2	77.037	208	1.3e-28
rna-tia001237.1	12205	864	1113	GWHTBDNU023255	1258	984	1247	270	2	77.037	208	1.3e-28
rna-tia001237.1	12205	9225	9329	GWHTBDNU024794	1464	1464	1359	106	1	87.736	93	7.81e-26
rna-tia001237.1	12205	9225	9329	GWHTBDNU024792	1391	1391	1286	106	1	87.736	93	7.81e-26
rna-tia001237.1	12205	1234	1375	GWHTBDNU029877	4187	1	143	145	1	81.379	118	4.7e-23
rna-tia001237.1	12205	786	880	GWHTBDNU002545	1057	963	1057	95	1	87.368	83	6.08e-22
rna-tia001237.1	12205	8903	9021	GWHTBDNU015838	2407	2407	2290	119	1	83.193	99	2.19e-21
rna-tia001237.1	12205	2129	2193	GWHTBDNU006628	612	65	1	65	1	92.308	60	6.12e-17
rna-tia001237.1	12205	758	886	GWHTBDNU017295	506	316	444	130	1	79.231	103	7.92e-16
rna-tia001237.1	12205	8902	8940	GWHTBDNU024575	369	330	369	40	0	95	38	1.73e-07
rna-tia001237.1	12205	9161	9198	GWHTBDNU002529	1348	1292	1256	38	0	94.737	36	2.23e-06
rna-tia001237.1	12205	9161	9198	GWHTBDNU002527	1337	1281	1245	38	0	94.737	36	2.23e-06
rna-tia016167.1	11108	5001	5816	GWHTBDNU032529	816	1	816	816	15	97.426	795	0
rna-tia016167.1	11108	7930	8745	GWHTBDNU032529	816	816	1	816	15	96.569	788	0
rna-tia016167.1	11108	8044	8745	GWHTBDNU032534	705	702	1	702	13	98.86	694	0
rna-tia016167.1	11108	5001	5702	GWHTBDNU032534	705	1	702	702	13	95.726	672	0
rna-tia016167.1	11108	6678	7080	GWHTBDNU032531	897	340	742	403	10	98.511	397	0
[truncated: 50 more rows]
