# Supplementary material for: Genome sequencing and resequencing identified three horizontal gene transfers and uncovered the genetic mechanism on the intraspecies adaptive evolution of Gastrodia elata Blume
Source: Front Plant Sci. 2023 Jan 4;13:1035157. doi: 10.3389/fpls.2022.1035157 (PMC9848658; doi:10.3389/fpls.2022.1035157)
Supplement: Supplementary file 5 [file DataSheet_5.xlsx]

## Sheet: Title page
		Dataset5: Selection sweeps on genome calculated by FST, dXY, and pi ration of GEE and GEG
Table ID	Table title
D3-1	All combinated data
D3-2	Genomic bins with top1 FST
D3-3	Genomic bins with top5 FST
D3-4	Genomic bins with top1 Dxy
D3-5	Genomic bins with top5 Dxy
D3-6	Genomic bins with top1 FST & Dxy
D3-7	Genomic bins with top5 FST & Dxy
D3-8	Genomic bins with top1 Pop1/pop2
D3-9	Genomic bins with top5 Pop1/pop2
D3-10	Genomic bins with top1 Pop2/pop1
D3-11	Genomic bins with top5 Pop2/pop1
D3-12	Genomic bins with top1 Pop1/pop2 & top1 FST
D3-13	Genomic bins with top5 Pop1/pop2 & top5 FST
D3-14	Genomic bins with top1 Pop2/pop1 & top1 FST
D3-15	Genomic bins with top5 Pop2/pop1 & top1 FST

## Sheet: D3-1
CHROM	BIN_START	BIN_END	Total_N_VARIANTS	Pop1_N_variant	Pop1_N_variant	WEIGHTED_FST	MEAN_FST	Fst_Pvalue	Dxy_value	Dxy_Pvalue	Total_Pi	Pop1_PI	Pop2_PI	Total_TajimaD	Pop1_TajimaD	Pop2_TajimaD	pop1/pop2	pop1/pop2_Pvalue	pop2/pop1	pop2/pop1_Pvalue	Gene_count	Gene_list
chr1	1	100000	45	34	11	0.437653	0.300358	0.228905	0.308088	0.275701	9.153e-05	0.000126374	2.26e-05	0.220143	2.18138	-0.429053	5.587	0.515417	0.179	0.603062	3	tia000001,tia000002,tia000003,
chr1	100001	200000	205	188	46	0.458095	0.351229	0.0644271	0.357005	0.067607	0.000490045	0.000749476	5.31e-05	0.76143	2.41102	-1.79653	14.109	0.0779132	0.071	0.671661	1	tia000003,
chr1	200001	300000	305	277	39	0.401081	0.276348	0.353415	0.284614	0.43461	0.000600789	0.000952642	7.96e-05	-0.0193186	1.56992	-0.41071	11.964	0.146333	0.084	0.663652	0
chr1	300001	400000	240	213	46	0.403971	0.260964	0.443781	0.279132	0.474486	0.000468293	0.000701825	8.55e-05	-0.0885971	1.34677	-0.67054	8.211	0.340813	0.122	0.639822	0
chr1	400001	500000	277	268	33	0.479767	0.400484	0.011599	0.394309	0.0146725	0.000738046	0.00114977	3.8e-05	1.13921	2.77141	-1.66611	30.296	1.4e-05	0.033	0.694614	1	tia000004,
chr1	500001	600000	200	182	31	0.410396	0.271045	0.383919	0.28431	0.436808	0.000392029	0.000603032	5.87e-05	-0.0436816	1.3976	-0.612496	10.273	0.222731	0.097	0.655567	1	tia000005,
chr1	600001	700000	263	206	75	0.337309	0.189283	0.829528	0.222996	0.833164	0.000424185	0.000572473	0.000155857	-0.660733	0.626905	-0.269666	3.673	0.642852	0.272	0.541218	1	tia000006,
chr1	700001	800000	255	212	47	0.345582	0.223196	0.66817	0.240233	0.742237	0.000441551	0.000673677	0.000100502	-0.489456	1.21541	-0.287917	6.703	0.439489	0.149	0.622547	0
chr1	800001	900000	149	119	34	0.344806	0.17807	0.869364	0.211148	0.881853	0.000216666	0.000304626	6.88e-05	-0.838951	0.436115	-0.365391	4.428	0.593645	0.226	0.57203	0
chr1	900001	1000000	185	151	42	0.375947	0.211056	0.732403	0.237736	0.756819	0.000305081	0.000427908	8.84e-05	-0.532568	0.737192	-0.274642	4.841	0.566031	0.207	0.58464	0
chr1	1000001	1100000	287	273	35	0.431673	0.290397	0.277437	0.303835	0.302378	0.000591343	0.000925425	6.44e-05	0.149391	1.49844	-0.764334	14.373	0.0715406	0.07	0.672274	1	tia000007,
chr1	1100001	1200000	1	1	0	0.170161	0.170161	0.893262	0.166667	0.977306		2.46e-06	0.167479
chr1	1200001	1300000	178	166	31	0.449177	0.32281	0.138955	0.329322	0.162176	0.000393996	0.00060041	4.28e-05	0.412195	1.8846	-1.38258	14.017	0.0802324	0.071	0.671661	2	tia000008,tia000009,
chr1	1300001	1400000	68	51	17	0.190227	0.146925	0.945045	0.183045	0.955464	9.4621e-05	0.00013447	4.35e-05	-0.983611	0.563669	0.496582	3.09	0.679331	0.324	0.506097	1	tia000010,
chr1	1400001	1500000	262	241	39	0.361971	0.217538	0.698884	0.237369	0.758919	0.000444384	0.000717688	6.63e-05	-0.55389	0.773975	-0.950571	10.832	0.195271	0.092	0.658685	3	tia000012,tia000011,tia000010,
chr1	1500001	1600000	324	301	50	0.40663	0.292962	0.264475	0.301634	0.316622	0.000675284	0.00108008	7.41e-05	0.167604	1.80498	-1.24739	14.569	0.067074	0.069	0.672886	2	tia000012,tia000013,
chr1	1600001	1700000	178	163	27	0.415739	0.260577	0.446114	0.272589	0.522391	0.000325656	0.000492997	4.9e-05	-0.219911	1.0787	-0.706674	10.057	0.233904	0.099	0.654317	1	tia000014,
chr1	1700001	1800000	246	237	15	0.477391	0.341314	0.0857571	0.339436	0.120747	0.000560434	0.000867131	2.78e-05	0.456723	1.86557	-0.66293	31.144	7.34e-06	0.032	0.695209	2	tia000015,tia000014,
chr1	1800001	1900000	71	59	20	0.259737	0.170311	0.89284	0.210522	0.88411	0.000110916	0.00016447	3.9e-05	-0.711785	0.684389	-0.427972	4.213	0.607847	0.237	0.564694	2	tia000016,tia000015,
chr1	1900001	2000000	133	102	38	0.411434	0.224147	0.662887	0.247926	0.694622	0.000225902	0.00028505	7.52e-05	-0.472671	0.784137	-0.48026	3.788	0.635486	0.264	0.5466	1	tia000017,
chr1	2000001	2100000	372	318	74	0.431931	0.32648	0.126931	0.333065	0.145879	0.000868629	0.00129035	0.000143838	0.53827	2.45304	-0.583516	8.971	0.294508	0.111	0.646781	1	tia000018,
chr1	2100001	2200000	247	221	63	0.3677	0.239821	0.571897	0.279155	0.474321	0.00049389	0.000729391	0.000125246	0.0107111	1.34749	-0.495677	5.824	0.499246	0.172	0.607633	0
chr1	2200001	2300000	199	172	40	0.468654	0.286438	0.298032	0.301325	0.318646	0.000398392	0.000544075	7.67e-05	0.0601683	1.25374	-0.561704	7.095	0.413198	0.141	0.627692	1	tia000019,
chr1	2300001	2400000	193	174	29	0.355271	0.242712	0.554522	0.256241	0.639203	0.000350364	0.000560532	6.04e-05	-0.304289	1.26816	-0.324052	9.273	0.276949	0.108	0.64867	0
chr1	2400001	2500000	203	182	31	0.394542	0.247584	0.525021	0.265208	0.575998	0.000373092	0.000585087	5.57e-05	-0.250701	1.23315	-0.827048	10.5	0.211323	0.095	0.656816	1	tia000020,
chr1	2500001	2600000	170	140	38	0.390809	0.237442	0.586092	0.258699	0.622169	0.00030933	0.000436507	8.3e-05	-0.288264	1.09858	-0.247117	5.258	0.537818	0.19	0.595849	0
chr1	2600001	2700000	156	127	33	0.323474	0.190906	0.823177	0.213756	0.872106	0.000242059	0.000362808	6.5e-05	-0.797064	0.765451	-0.606333	5.582	0.515758	0.179	0.603062	0
chr1	2700001	2800000	165	139	38	0.431882	0.244744	0.542245	0.269387	0.545751	0.000305299	0.000425085	6.65e-05	-0.243098	0.980152	-0.811855	6.388	0.460817	0.157	0.617379	1	tia000021,
chr1	2800001	2900000	139	109	41	0.334326	0.185699	0.84303	0.217113	0.85876	0.000214186	0.000303477	7.17e-05	-0.713548	0.668786	-0.866668	4.233	0.606532	0.236	0.565362	0
chr1	2900001	3000000	203	177	33	0.337693	0.21183	0.728501	0.228562	0.806358	0.000334017	0.000529817	6.74e-05	-0.615891	0.858715	-0.328017	7.865	0.362774	0.127	0.636643	2	tia000023,tia000022,
chr1	3000001	3100000	104	63	44	0.236854	0.144786	0.948579	0.184057	0.953688	0.00014734	0.000165275	9.5e-05	-0.971782	0.571065	-0.205609	1.74	0.75703	0.575	0.340704	2	tia000025,tia000024,
chr1	3100001	3200000	162	124	57	0.374111	0.209044	0.74241	0.240498	0.740659	0.000274233	0.000357272	9.72e-05	-0.492123	0.902332	-0.935329	3.675	0.642725	0.272	0.541218	1	tia000025,
chr1	3200001	3300000	253	210	58	0.473775	0.292901	0.26478	0.305686	0.290627	0.000510712	0.000689821	0.000100538	0.0950335	1.4671	-0.910291	6.861	0.428853	0.146	0.624479	0
chr1	3300001	3400000	156	125	48	0.449083	0.275672	0.357256	0.309586	0.266585	0.000324305	0.000414353	9.34e-05	0.241066	1.48853	-0.43803	4.437	0.593048	0.225	0.572695	2	tia000026,tia000027,
chr1	3400001	3500000	169	138	38	0.307684	0.209271	0.741291	0.223743	0.829715	0.000280456	0.000437836	6.83e-05	-0.651856	1.21965	-0.848852	6.41	0.459323	0.156	0.618026	6	tia000027,tia000030,tia000029,tia000031,tia000028,tia000032,
chr1	3500001	3600000	104	76	29	0.412524	0.286085	0.299902	0.303981	0.301442	0.000219167	0.000283744	7.11e-05	0.250969	2.17278	0.159559	3.989	0.622492	0.251	0.555326	1	tia000032,
chr1	3600001	3700000	222	187	52	0.385164	0.23167	0.620034	0.251844	0.668963	0.000391881	0.000564146	9.87e-05	-0.383052	1.00465	-0.683789	5.714	0.506753	0.175	0.605676	1	tia000033,
chr1	3700001	3800000	296	244	76	0.47137	0.32279	0.139023	0.337292	0.128838	0.000672381	0.000883343	0.000160097	0.522008	1.88654	-0.311241	5.518	0.520122	0.181	0.601753	1	tia000034,
chr1	3800001	3900000	188	134	83	0.404562	0.250833	0.50526	0.290178	0.394806	0.000389024	0.00043802	0.000181826	0.14048	1.38914	-0.19711	2.409	0.719829	0.415	0.444686	3	tia000037,tia000035,tia000036,
chr1	3900001	4000000	272	233	70	0.40405	0.265724	0.415267	0.280351	0.465582	0.00053609	0.00078401	0.000112072	-0.0635083	1.4869	-1.13239	6.996	0.419806	0.143	0.626408	1	tia000038,
chr1	4000001	4100000	232	201	38	0.395943	0.263443	0.428885	0.273324	0.517011	0.000440693	0.00068022	7.21e-05	-0.155129	1.51633	-0.57575	9.429	0.268085	0.106	0.649928	0
chr1	4100001	4200000	244	201	58	0.457623	0.317456	0.15785	0.329079	0.163274	0.000545808	0.000736009	0.000126439	0.45569	1.9484	-0.247705	5.821	0.499451	0.172	0.607633	0
chr1	4200001	4300000	155	126	42	0.40711	0.25048	0.507409	0.272274	0.524688	0.000288724	0.00038008	9.16e-05	-0.148008	1.12046	-0.239351	4.151	0.611917	0.241	0.562021	0
chr1	4300001	4400000	251	229	24	0.404427	0.313849	0.171489	0.313547	0.243244	0.000541114	0.000890529	4.98e-05	0.333543	2.26531	-0.300343	17.9	0.0193296	0.056	0.680806	1	tia000039,
chr1	4400001	4500000	216	181	46	0.45704	0.307062	0.199127	0.315783	0.230573	0.000456183	0.000644372	7.99e-05	0.244166	1.89004	-0.854244	8.065	0.350019	0.124	0.638551	0
chr1	4500001	4600000	242	218	33	0.389829	0.244316	0.544835	0.254584	0.650529	0.000435146	0.000696787	5.67e-05	-0.388287	1.11176	-0.861673	12.281	0.13425	0.081	0.665507	0
chr1	4600001	4700000	23	20	5	0.294169	0.166392	0.903468	0.204974	0.902799	3.36e-05	5.17e-05	9.84e-06	-0.747446	0.286022	-0.309616	5.257	0.537886	0.19	0.595849	1	tia000040,
chr1	4700001	4800000	371	323	106	0.445108	0.302842	0.21759	0.328284	0.166897	0.000854326	0.00112483	0.000232956	0.485898	1.55657	-0.193804	4.829	0.566838	0.207	0.58464	0
chr1	4800001	4900000	218	206	41	0.49616	0.339052	0.0912919	0.347301	0.0941404	0.000484842	0.000696961	5.57e-05	0.543269	1.61352	-1.49806	12.504	0.126172	0.08	0.666124	2	tia000042,tia000041,
chr1	4900001	5000000	214	194	32	0.375487	0.262415	0.435051	0.273485	0.515833	0.000405923	0.0006422	6.12e-05	-0.13757	1.47575	-0.430879	10.497	0.211472	0.095	0.656816	1	tia000042,
chr1	5000001	5100000	217	211	19	0.387615	0.28609	0.299876	0.290375	0.393417	0.000435738	0.000756818	1.99e-05	0.0607808	1.74251	-1.71606	37.941	1.94e-08	0.026	0.698764	0
chr1	5100001	5200000	300	254	78	0.422669	0.30946	0.189069	0.339123	0.121905	0.0007093	0.000908115	0.000234503	0.682389	1.87276	1.09547	3.873	0.630009	0.258	0.550631	0
chr1	5200001	5300000	237	222	23	0.366917	0.254296	0.484185	0.262868	0.592757	0.000438599	0.000726266	4.62e-05	-0.282398	1.34536	-0.468621	15.737	0.0447766	0.064	0.675942	3	tia000044,tia000043,tia000045,
chr1	5300001	5400000	301	276	49	0.409607	0.294433	0.257183	0.30001	0.32731	0.000616213	0.000959177	8.1e-05	0.126534	1.76865	-1.02175	11.842	0.151172	0.084	0.663652	2	tia000045,tia000046,
chr1	5400001	5500000	168	157	33	0.433161	0.292777	0.265399	0.310349	0.262004	0.000344745	0.000495566	6.45e-05	0.21053	1.41178	-0.5908	7.682	0.37458	0.13	0.634731	2	tia000046,tia000047,
chr1	5500001	5600000	333	297	60	0.424424	0.290476	0.277033	0.300832	0.321882	0.000686719	0.00102045	0.000120683	0.155213	1.57112	-0.392611	8.456	0.325577	0.118	0.642358	0
chr1	5600001	5700000	109	87	31	0.443198	0.280325	0.331129	0.305495	0.291825	0.000220971	0.000277963	6.93e-05	0.18213	1.37917	-0.00936258	4.01	0.621127	0.249	0.556667	2	tia000049,tia000048,
chr1	5700001	5800000	200	182	42	0.417202	0.278431	0.341674	0.294034	0.367826	0.000403432	0.000600969	6.83e-05	0.0581159	1.40934	-0.993564	8.793	0.305091	0.114	0.644888	1	tia000050,
chr1	5800001	5900000	270	242	44	0.446966	0.31591	0.163606	0.322302	0.195815	0.000591238	0.000871377	8.89e-05	0.356528	1.7761	-0.26077	9.798	0.247701	0.102	0.652439	1	tia000051,
chr1	5900001	6000000	128	116	26	0.413726	0.295769	0.250652	0.308082	0.275736	0.000271806	0.000415601	4.39e-05	0.250805	1.74691	-0.887631	9.458	0.266453	0.106	0.649928	2	tia000052,tia000053,
chr1	6000001	6100000	290	260	58	0.433948	0.306091	0.203289	0.316291	0.227749	0.000610749	0.000897449	0.000105691	0.309765	1.76008	-0.685482	8.491	0.323423	0.118	0.642358	0
chr1	6100001	6200000	195	158	65	0.370017	0.242072	0.558379	0.278013	0.48267	0.000384381	0.000482757	0.000155228	0.00613917	1.22735	0.125079	3.11	0.678106	0.322	0.507451	1	tia000054,
chr1	6200001	6300000	240	213	31	0.414535	0.287542	0.292219	0.293231	0.373394	0.000489891	0.000745192	7.6e-05	0.0577584	1.61042	0.359829	9.811	0.246998	0.102	0.652439	1	tia000055,
chr1	6300001	6400000	284	253	53	0.437626	0.278451	0.341562	0.295883	0.355109	0.000573647	0.000779302	0.000140253	0.0697728	1.09021	0.470572	5.556	0.517531	0.18	0.602408	1	tia000056,
chr1	6400001	6500000	199	175	38	0.451684	0.324492	0.133351	0.334477	0.140026	0.000448053	0.000623321	8.92e-05	0.495938	1.9024	0.0142907	6.988	0.420341	0.143	0.626408	1	tia000057,
chr1	6500001	6600000	158	130	50	0.420182	0.308481	0.193137	0.325378	0.180584	0.000360697	0.000491085	9.7e-05	0.498866	2.05165	-0.521572	5.065	0.550908	0.197	0.591243	3	tia000057,tia000059,tia000058,
chr1	6600001	6700000	145	116	32	0.371563	0.256591	0.470239	0.270792	0.535515	0.000278025	0.000395293	7.92e-05	-0.101797	1.57876	0.320454	4.991	0.555913	0.2	0.589264	2	tia000061,tia000060,
chr1	6700001	6800000	195	171	47	0.400872	0.287345	0.293253	0.306985	0.282508	0.00040646	0.000582686	9.57e-05	0.266078	1.75157	-0.357028	6.087	0.481303	0.164	0.61284	1	tia000061,
chr1	6800001	6900000	190	162	31	0.404338	0.273201	0.371418	0.28487	0.432761	0.000375456	0.000550942	8.33e-05	0.0271351	1.46326	0.721717	6.614	0.4455	0.151	0.621257	2	tia000063,tia000062,
chr1	6900001	7000000	120	98	29	0.409443	0.286619	0.297076	0.306298	0.286788	0.000247328	0.000324866	7.41e-05	0.236956	1.66785	0.523845	4.382	0.596695	0.228	0.570698	1	tia000064,
chr1	7000001	7100000	133	109	34	0.384634	0.255985	0.473919	0.279812	0.469519	0.000260861	0.000364673	7.68e-05	0.00465506	1.44338	-0.0306958	4.749	0.572215	0.211	0.581992	3	tia000067,tia000065,tia000066,
chr1	7100001	7200000	249	227	40	0.397208	0.287156	0.294246	0.294411	0.365219	0.000513378	0.000777965	9.93e-05	0.134614	1.55989	0.188295	7.838	0.364508	0.128	0.636006	1	tia000067,
chr1	7200001	7300000	224	206	37	0.407184	0.280309	0.331218	0.28657	0.420519	0.000441683	0.000677684	6.59e-05	-0.036547	1.46122	-0.848371	10.281	0.222323	0.097	0.655567	1	tia000068,
chr1	7300001	7400000	78	62	18	0.321848	0.224544	0.660672	0.246192	0.70569	0.000141297	0.000196748	5.12e-05	-0.307783	1.16624	0.809306	3.84	0.632139	0.26	0.549288	4	tia000072,tia000071,tia000069,tia000070,
chr1	7400001	7500000	301	270	54	0.422704	0.283062	0.316127	0.296846	0.348546	0.000603587	0.000915874	9.56e-05	0.0958608	1.56337	-0.815552	9.578	0.259753	0.104	0.651184	1	tia000073,
chr1	7500001	7600000	227	159	100	0.337034	0.20395	0.766852	0.255841	0.641947	0.000430161	0.000499635	0.000225005	-0.152012	1.18443	-0.0867539	2.221	0.730556	0.45	0.421336	0
chr1	7600001	7700000	708	603	187	0.464819	0.384135	0.0216549	0.386083	0.0212919	0.00190925	0.00279728	0.000281762	1.14482	3.17398	-1.28984	9.928	0.240722	0.101	0.653065	0
chr1	7700001	7800000	764	719	136	0.495592	0.463578	0.000612843	0.453972	0.000529599	0.0023486	0.00358975	0.00017123	1.89074	3.65846	-1.65269	20.964	0.0047714	0.048	0.685638	2	tia000075,tia000074,
chr1	7800001	7900000	262	221	59	0.455474	0.294885	0.254964	0.306106	0.287987	0.000542409	0.000729269	0.000124586	0.162026	1.40395	-0.259624	5.854	0.497199	0.171	0.608285	0
chr1	7900001	8000000	209	170	65	0.423579	0.262088	0.437015	0.287757	0.412017	0.000419823	0.000540803	0.000136029	0.0461421	1.17659	-0.385763	3.976	0.623337	0.252	0.554656	4	tia000078,tia000079,tia000076,tia000077,
chr1	8000001	8100000	276	239	75	0.349352	0.230667	0.625847	0.259594	0.615909	0.000514722	0.000774533	0.000128686	-0.225639	1.31954	-0.955122	6.019	0.48594	0.166	0.61154	1	tia000079,
chr1	8100001	8200000	225	197	40	0.423981	0.27769	0.345834	0.291496	0.385518	0.000455205	0.000655301	9.57e-05	0.0546432	1.32842	0.181096	6.846	0.429861	0.146	0.624479	4	tia000083,tia000080,tia000082,tia000081,
chr1	8200001	8300000	122	93	32	0.45501	0.27743	0.347298	0.292618	0.377666	0.000239738	0.000292456	7.94e-05	0.0229738	1.25144	0.223115	3.681	0.642342	0.272	0.541218	2	tia000083,tia000084,
chr1	8300001	8400000	23	17	8	0.296583	0.205319	0.760412	0.227221	0.813043	3.908e-05	5.02e-05	1.89e-05	-0.44042	0.921174	-0.0851214	2.661	0.705133	0.376	0.470929	0
chr1	8400001	8500000	169	141	35	0.377703	0.28995	0.279727	0.300464	0.324311	0.000355269	0.000521387	8.9e-05	0.265906	2.08537	0.402221	5.859	0.496857	0.171	0.608285	3	tia000086,tia000087,tia000085,
chr1	8500001	8600000	190	156	44	0.365085	0.22771	0.642815	0.246055	0.706553	0.000325485	0.000445187	0.000102908	-0.428779	0.939671	0.0808357	4.326	0.600399	0.231	0.568698	1	tia000088,
chr1	8600001	8700000	145	126	41	0.459732	0.361424	0.0470467	0.373595	0.0360503	0.000374019	0.000518557	7.58e-05	0.980291	2.50619	-0.713418	6.843	0.430062	0.146	0.624479	3	tia000091,tia000090,tia000089,
chr1	8700001	8800000	224	186	62	0.363094	0.2639	0.426149	0.282104	0.45281	0.000450119	0.000664481	0.00011774	0.0495015	1.82462	-0.638974	5.644	0.511529	0.177	0.604369	2	tia000091,tia000092,
chr1	8800001	8900000	200	146	67	0.246875	0.174836	0.879549	0.207745	0.893761	0.000319412	0.000430417	0.000156583	-0.680575	0.844635	0.0372473	2.749	0.699919	0.364	0.479035	1	tia000093,
chr1	8900001	9000000	200	127	89	0.219296	0.164227	0.908997	0.206239	0.898745	0.000332016	0.000380889	0.000220388	-0.600469	0.813905	0.34488	1.728	0.757672	0.579	0.338219	2	tia000094,tia000095,
chr1	9000001	9100000	114	72	47	0.324789	0.220684	0.681962	0.253328	0.659024	0.000215863	0.000241183	0.000124033	-0.126344	1.44531	0.611166	1.945	0.745922	0.514	0.379401	2	tia000096,tia000095,
chr1	9100001	9200000	188	121	86	0.377419	0.26596	0.413863	0.297711	0.342694	0.000406343	0.000442902	0.000216927	0.33974	1.99333	0.353815	2.042	0.740574	0.49	0.394989	2	tia000096,tia000097,
chr1	9200001	9300000	161	120	52	0.394697	0.27745	0.347185	0.29567	0.356565	0.000339037	0.000403792	0.000148347	0.240838	1.48929	0.88099	2.722	0.701523	0.367	0.477007	1	tia000097,
chr1	9300001	9400000	249	219	61	0.478189	0.323093	0.138001	0.338915	0.122679	0.000555171	0.000714103	0.000130645	0.486971	1.54599	-0.288697	5.466	0.523665	0.183	0.600443	2	tia000098,tia000097,
chr1	9400001	9500000	380	344	53	0.445547	0.373074	0.032017	0.368761	0.0436585	0.000973369	0.00146609	0.000138596	0.957625	2.69101	0.558533	10.578	0.207484	0.095	0.656816	2	tia000100,tia000099,
chr1	9500001	9600000	189	150	53	0.364362	0.260196	0.448413	0.279398	0.472547	0.000381844	0.000498245	0.000146564	0.0496869	1.44204	0.695688	3.4	0.660122	0.294	0.526383	3	tia000102,tia000101,tia000103,
chr1	9600001	9700000	317	258	95	0.419851	0.26463	0.421786	0.288558	0.406303	0.000628485	0.000797984	0.000215791	0.0625828	1.12281	-0.0124459	3.698	0.641255	0.27	0.542564	1	tia000104,
chr1	9700001	9800000	216	161	72	0.438743	0.265954	0.413899	0.287911	0.410915	0.000427324	0.000478995	0.000178688	0.0194356	0.983568	0.283379	2.681	0.703952	0.373	0.472954	0
chr1	9800001	9900000	186	126	69	0.387716	0.262562	0.434168	0.287777	0.411877	0.000380849	0.000408785	0.000201667	0.177921	1.404	1.03911	2.027	0.741405	0.493	0.393031	0
chr1	9900001	10000000	178	135	47	0.431917	0.310659	0.184159	0.322207	0.1963	0.000394328	0.000492978	0.000133356	0.457118	1.99043	0.904274	3.697	0.641319	0.271	0.541891	2	tia000106,tia000105,
chr1	10000001	10100000	147	91	68	0.279786	0.199234	0.788282	0.239063	0.749123	0.000273583	0.000271377	0.000194197	-0.224956	0.953651	0.927526	1.397	0.775014	0.716	0.257926	2	tia000106,tia000107,
chr1	10100001	10200000	181	119	84	0.360898	0.220038	0.68547	0.254982	0.647819	0.000344747	0.00035163	0.000208526	-0.175285	0.838524	0.154468	1.686	0.759912	0.593	0.329577	2	tia000108,tia000109,
chr1	10200001	10300000	222	152	81	0.41368	0.24626	0.533058	0.272639	0.522024	0.000424116	0.000439316	0.000219835	-0.0669634	0.811488	0.749461	1.998	0.743007	0.5	0.388472	1	tia000110,
chr1	10300001	10400000	121	96	42	0.377169	0.256633	0.469984	0.29025	0.394299	0.000252188	0.00031556	0.000105529	0.19312	1.37675	0.273065	2.99	0.68543	0.334	0.499329	1	tia000110,
chr1	10400001	10500000	320	285	64	0.429747	0.317666	0.157078	0.323368	0.190451	0.000730655	0.00112885	0.000100521	0.436631	2.12471	-1.18261	11.23	0.177035	0.089	0.660551	0
chr1	10500001	10600000	274	231	69	0.405104	0.301478	0.223763	0.313906	0.241186	0.000618651	0.000920904	0.000126726	0.38954	2.18212	-0.708962	7.267	0.401777	0.138	0.629616	1	tia000111,
chr1	10600001	10700000	304	260	75	0.397377	0.287799	0.290874	0.304393	0.298809	0.000657601	0.000962792	0.000156588	0.300937	1.82313	-0.23581	6.149	0.477078	0.163	0.613489	2	tia000112,tia000113,
chr1	10700001	10800000	61	52	14	0.368635	0.25305	0.491766	0.282072	0.453041	0.000112668	0.000187231	2.34e-05	0.209564	1.43189	-0.0310042	7.999	0.35421	0.125	0.637915	1	tia000114,
chr1	10800001	10900000	77	59	23	0.331907	0.221877	0.675442	0.261195	0.60463	0.000141085	0.000204246	5.44e-05	0.0209864	1.23556	0.710391	3.758	0.637413	0.266	0.545255	1	tia000115,
chr1	10900001	11000000	259	244	39	0.439601	0.327549	0.123569	0.327916	0.168595	0.000563687	0.000879673	5.13e-05	0.397736	2.00815	-1.43658	17.135	0.0263774	0.058	0.679592	1	tia000115,
chr1	11000001	11100000	177	155	33	0.447541	0.301992	0.221426	0.309542	0.266852	0.00037336	0.000541768	6.22e-05	0.199998	1.61374	-0.56588	8.711	0.310023	0.115	0.644256	1	tia000116,
chr1	11100001	11200000	265	220	68	0.441081	0.302706	0.218201	0.32165	0.199143	0.000589675	0.000772885	0.000163804	0.407654	1.71585	0.183919	4.718	0.574295	0.212	0.581329	2	tia000117,tia000118,
chr1	11200001	11300000	68	47	21	0.373191	0.23077	0.625252	0.254806	0.64902	0.00012215	0.000160804	4.9e-05	-0.201578	1.40788	0.0562596	3.282	0.667487	0.305	0.51895	1	tia000119,
chr1	11300001	11400000	105	71	47	0.370071	0.273841	0.367732	0.332759	0.147167	0.000271441	0.000247854	0.000183424	0.876057	1.52935	2.28125	1.351	0.777367	0.74	0.24495	1	tia000120,
chr1	11400001	11500000	176	132	56	0.41152	0.265211	0.418321	0.287652	0.412766		0.000421303	0.000149114	0.0746186	1.21866	0.579964	2.825	0.695382	0.354	0.485796	0
chr1	11500001	11600000	1	1	1	0.760057	0.760057	4.37e-15	0.727273	5.54e-17	0.000360053	2.95e-06
chr1	11600001	11700000	14	7	7	0.321309	0.215915	0.707453	0.261007	0.605965	2.6904e-05	1.98e-05	2.25e-05	-0.0110661	0.951802	1.22073	0.878	0.800735	1.139	0.0857528	0
chr1	11700001	11800000	82	49	37	0.286948	0.214098	0.716908	0.253391	0.658603	0.000160242	0.000160191	0.000111785	-0.0411719	1.37658	1.11661	1.433	0.773162	0.698	0.267887	1	tia000121,
chr1	11800001	11900000	169	103	86	0.29798	0.183083	0.852428	0.241375	0.735418	0.00031724	0.000279217	0.000248052	-0.180935	0.415173	0.974551	1.126	0.788672	0.888	0.17321	0
chr1	11900001	12000000	162	104	65	0.317587	0.192038	0.818659	0.230508	0.796397	0.000281188	0.000288729	0.000184729	-0.401522	0.582563	0.80312	1.563	0.766406	0.64	0.301247	0
chr1	12000001	12100000	151	89	65	0.282498	0.188744	0.831605	0.22333	0.831628	0.00026252	0.000265281	0.000181112	-0.450982	0.92276	0.798434	1.465	0.77151	0.683	0.276334	0
chr1	12100001	12200000	70	55	20	0.229454	0.140927	0.954497	0.181669	0.957788	9.8225e-05	0.00013579	4.74e-05	-0.996183	0.081856	0.0182601	2.866	0.692922	0.349	0.489179	0
chr1	12200001	12300000	91	61	32	0.201498	0.120586	0.977275	0.165893	0.978061	0.000119579	0.000134223	8.18e-05	-1.15273	-0.294323	0.543924	1.64	0.762352	0.61	0.319206	0
chr1	12300001	12400000	303	273	46	0.39523	0.25141	0.501748	0.263801	0.586094	0.000553519	0.000855351	8.56e-05	-0.293949	1.18254	-0.628305	9.997	0.237061	0.1	0.653691	1	tia000122,
chr1	12400001	12500000	178	135	53	0.33611	0.197078	0.797682	0.230838	0.794677	0.000301038	0.000349954	0.000152286	-0.527812	0.416713	0.854742	2.298	0.726187	0.435	0.431314	0
chr1	12500001	12600000	200	168	42	0.36417	0.220196	0.684614	0.244897	0.713831	0.000349505	0.000493805	0.000109236	-0.394235	0.747582	0.470603	4.521	0.587462	0.221	0.575356	1	tia000123,
chr1	12600001	12700000	167	145	29	0.399895	0.263847	0.426466	0.277651	0.485321	0.000330843	0.00047114	8.22e-05	-0.0768233	1.17469	0.765232	5.735	0.50532	0.174	0.606329	1	tia000124,
chr1	12700001	12800000	188	159	39	0.364524	0.22893	0.635846	0.248864	0.688562	0.000326823	0.000446843	0.000107062	-0.374517	0.777274	0.757901	4.174	0.610409	0.24	0.56269	1	tia000124,
chr1	12800001	12900000	344	289	136	0.324118	0.215761	0.70826	0.298949	0.334374	0.000768091	0.000911938	0.000411112	0.456252	1.27223	1.06601	2.218	0.730725	0.451	0.420672	1	tia000125,
chr1	12900001	13000000	269	210	82	0.378024	0.249212	0.515124	0.275218	0.503139	0.000535956	0.000672644	0.000214965	-0.0124708	1.21871	0.508807	3.129	0.67694	0.32	0.508804	3	tia000127,tia000126,tia000128,
chr1	13000001	13100000	198	147	60	0.342482	0.239523	0.57368	0.266391	0.567476	0.000386837	0.000480576	0.000177671	-0.0398102	1.34229	1.06581	2.705	0.702531	0.37	0.474981	1	tia000129,
chr1	13100001	13200000	341	301	61	0.384533	0.256505	0.470761	0.268965	0.548821	0.000645543	0.000986701	0.000127922	-0.159197	1.2438	-0.163703	7.713	0.372571	0.13	0.634731	1	tia000130,
chr1	13200001	13300000	270	213	69	0.387624	0.27666	0.351647	0.292092	0.381343	0.000559555	0.000758277	0.000177494	0.157888	1.8287	0.407883	4.272	0.603963	0.234	0.566697	3	tia000130,tia000132,tia000131,
chr1	13300001	13400000	147	118	37	0.331126	0.217192	0.70072	0.241444	0.735006	0.000257543	0.000356216	9.23e-05	-0.396254	0.96681	0.385345	3.859	0.630913	0.259	0.549959	1	tia000133,
chr1	13400001	13500000	342	287	108	0.396064	0.27908	0.338046	0.316692	0.225529	0.000768568	0.000981608	0.000280568	0.459212	1.65101	0.440283	3.499	0.653896	0.286	0.531783	2	tia000134,tia000135,
chr1	13500001	13600000	209	168	46	0.397625	0.274058	0.366485	0.287145	0.416395	0.000418393	0.000582388	0.000113337	0.0509184	1.72055	0.288087	5.139	0.545895	0.195	0.59256	1	tia000136,
chr1	13600001	13700000	307	263	63	0.386279	0.253953	0.486272	0.268884	0.549411	0.000588276	0.000871173	0.000131733	-0.168693	1.32105	-0.362386	6.613	0.445568	0.151	0.621257	1	tia000137,
chr1	13700001	13800000	331	296	68	0.413844	0.281777	0.323135	0.299611	0.329961	0.000678042	0.000984202	0.000140275	0.149442	1.53444	-0.28639	7.016	0.418469	0.143	0.626408	0
chr1	13800001	13900000	139	110	36	0.416025	0.270684	0.386024	0.285956	0.424934	0.000274539	0.000372493	7.64e-05	0.00514551	1.57251	-0.336677	4.874	0.563808	0.205	0.585962	3	tia000139,tia000138,tia000140,
chr1	13900001	14000000	190	158	38	0.330575	0.183959	0.849323	0.207225	0.895503	0.000283941	0.000434163	7.68e-05	-0.836487	0.439919	-0.435525	5.654	0.510847	0.177	0.604369	1	tia000141,
chr1	14000001	14100000	222	177	67	0.389044	0.284489	0.308421	0.301607	0.316801	0.000481584	0.000663551	0.000140488	0.263817	2.03085	-0.260102	4.723	0.57396	0.212	0.581329	1	tia000142,
chr1	14100001	14200000	204	168	53	0.332048	0.216157	0.706182	0.242826	0.726624	0.000362238	0.000510181	0.000122644	-0.386384	0.946995	0.167383	4.16	0.611327	0.24	0.56269	3	tia000144,tia000143,tia000145,
chr1	14200001	14300000	401	345	94	0.420095	0.297303	0.243263	0.31715	0.223011	0.000859619	0.0011769	0.000225557	0.370037	1.7709	0.180205	5.218	0.540535	0.192	0.594535	1	tia000145,
chr1	14300001	14400000	368	323	89	0.412726	0.277554	0.346599	0.29578	0.355813	0.0007521	0.0010585	0.000177781	0.105218	1.44675	-0.484979	5.954	0.490375	0.168	0.610239	1	tia000146,
chr1	14400001	14500000	186	144	67	0.309553	0.181609	0.857553	0.222928	0.833477	0.000306818	0.000401985	0.000140522	-0.551327	0.591369	-0.351911	2.861	0.693223	0.35	0.488502	0
chr1	14500001	14600000	239	196	58	0.393514	0.258026	0.461537	0.27572	0.499463	0.000464789	0.000648063	0.000125389	-0.0872926	1.40762	-0.138418	5.168	0.543928	0.193	0.593877	1	tia000147,
chr1	14600001	14700000	116	82	38	0.224273	0.146496	0.945768	0.183914	0.953943	0.000166881	0.000207799	9.77e-05	-0.935875	0.169178	0.52316	2.127	0.735841	0.47	0.408111	0
chr1	14700001	14800000	165	142	29	0.437739	0.262964	0.431756	0.274273	0.510062	0.000303038	0.000411993	6.97e-05	-0.226478	0.93138	0.197662	5.91	0.493377	0.169	0.609588	0
chr1	14800001	14900000	140	99	43	0.272052	0.181054	0.859452	0.210572	0.883932	0.000224386	0.000279994	0.000120127	-0.662315	0.713249	0.739485	2.331	0.724304	0.429	0.435318	0
chr1	14900001	15000000	56	40	16	0.295182	0.192937	0.815021	0.220462	0.844536	9.1953e-05	0.000125573	3.88e-05	-0.561144	1.10787	0.173053	3.234	0.670464	0.309	0.516245	1	tia000148,
chr1	15000001	15100000	68	45	23	0.299029	0.191069	0.822531	0.221042	0.841981	0.000112272	0.000135359	6.03e-05	-0.541655	0.994252	0.472241	2.245	0.729198	0.445	0.424657	1	tia000149,
chr1	15100001	15200000	137	105	35	0.433876	0.275408	0.35876	0.293164	0.37386	0.000274176	0.00036163	7.98e-05	0.0770083	1.65636	-0.119661	4.534	0.586596	0.221	0.575356	1	tia000149,
chr1	15200001	15300000	100	72	30	0.221389	0.126211	0.972231	0.163745	0.980045	0.000129878	0.000166471	7.24e-05	-1.2297	-0.176987	0.0568877	2.301	0.726016	0.435	0.431314	1	tia000150,
chr1	15300001	15400000	279	240	76	0.457716	0.333729	0.105353	0.346285	0.097311	0.000672009	0.000931703	0.000136547	0.66126	2.12611	-0.797045	6.823	0.431407	0.147	0.623835	1	tia000151,
chr1	15400001	15500000	290	246	75	0.38546	0.246429	0.532033	0.273837	0.513257	0.000561567	0.00080346	0.000159631	-0.0508601	1.2375	-0.346241	5.033	0.553074	0.199	0.589924	1	tia000152,
chr1	15500001	15600000	149	126	27	0.340876	0.205008	0.761884	0.223715	0.829844	0.000244018	0.000357814	6.92e-05	-0.658634	0.587256	0.404695	5.169	0.543861	0.193	0.593877	2	tia000153,tia000154,
chr1	15600001	15700000	163	137	42	0.353377	0.221375	0.678192	0.252004	0.667899	0.000288874	0.000414052	8.45e-05	-0.318666	1.06449	-0.412896	4.9	0.562056	0.204	0.586623	3	tia000155,tia000157,tia000156,
chr1	15700001	15800000	158	134	29	0.374165	0.223381	0.667145	0.243976	0.719558	0.000266177	0.000387711	6.43e-05	-0.481894	0.861106	0.0038551	6.028	0.485327	0.166	0.61154	2	tia000157,tia000158,
chr1	15800001	15900000	300	259	77	0.373623	0.259712	0.451335	0.284256	0.437195	0.000618998	0.00087555	0.000178098	0.0613949	1.46717	-0.0517701	4.916	0.560977	0.203	0.587284	3	tia000159,tia000160,tia000158,
chr1	15900001	16000000	273	219	81	0.414065	0.282833	0.317371	0.303548	0.304219	0.000583813	0.00073593	0.000200208	0.253829	1.48847	0.383866	3.676	0.642661	0.272	0.541218	0
chr1	16000001	16100000	229	182	72	0.426628	0.318363	0.154536	0.333502	0.144047	0.00054529	0.000717761	0.000169117	0.640769	2.12775	0.0637789	4.244	0.605808	0.236	0.565362	3	tia000162,tia000161,tia000163,
chr1	16100001	16200000	287	235	79	0.410159	0.309671	0.188199	0.325537	0.179817	0.000653314	0.000887783	0.000190883	0.542351	2.12242	0.201772	4.651	0.578783	0.215	0.57934	2	tia000164,tia000163,
chr1	16200001	16300000	320	266	78	0.401286	0.266039	0.413394	0.288608	0.40595	0.000640215	0.000840646	0.000205091	0.0660765	1.32013	0.550088	4.099	0.615321	0.244	0.560015	2	tia000165,tia000166,
chr1	16300001	16400000	292	262	52	0.391089	0.27471	0.362748	0.287071	0.416925	0.000577015	0.000868774	0.000112679	0.0249904	1.51597	-0.196362	7.71	0.372765	0.13	0.634731	0
chr1	16400001	16500000	284	239	67	0.368627	0.233256	0.610788	0.254669	0.64995	0.000504208	0.000719658	0.000140703	-0.322213	1.03329	-0.261878	5.115	0.547522	0.196	0.591902	1	tia000167,
chr1	16500001	16600000	266	225	61	0.334254	0.221335	0.678411	0.246096	0.706299	0.000476114	0.000709548	0.000133177	-0.360054	1.1271	-0.27211	5.328	0.53306	0.188	0.597163	1	tia000168,
chr1	16600001	16700000	161	138	45	0.363381	0.24666	0.530631	0.27045	0.538013	0.000305741	0.000453743	7.49e-05	-0.119022	1.42235	-0.932261	6.058	0.483281	0.165	0.61219	1	tia000169,
chr1	16700001	16800000	145	112	50	0.350833	0.230242	0.628302	0.260981	0.606144	0.000270133	0.000358469	9.91e-05	-0.193343	1.37287	-0.489397	3.619	0.646293	0.276	0.538525	1	tia000170,
chr1	16800001	16900000	207	149	74	0.383601	0.240275	0.569176	0.268442	0.552625	0.000404855	0.000489309	0.000170718	-0.110327	1.32304	-0.0670549	2.866	0.692922	0.349	0.489179	1	tia000171,
chr1	16900001	17000000	286	195	114	0.406356	0.243399	0.550376	0.273251	0.517545	0.000548752	0.000582086	0.000276295	-0.0708138	1.07027	0.208449	2.107	0.736959	0.475	0.40482	2	tia000171,tia000172,
chr1	17000001	17100000	143	101	48	0.268047	0.204603	0.763792	0.237719	0.756917	0.000257079	0.000326582	0.000132001	-0.307842	1.36796	0.788252	2.474	0.716072	0.404	0.452068	2	tia000173,tia000172,
chr1	17100001	17200000	149	114	44	0.275624	0.197983	0.793767	0.235595	0.768957	0.000267746	0.000362921	0.0001238	-0.325173	1.16468	0.741945	2.932	0.688944	0.341	0.494592	1	tia000173,
chr1	17200001	17300000	130	93	39	0.335483	0.197369	0.796428	0.227284	0.812735	0.000220438	0.000259243	0.000113425	-0.518223	0.480723	0.979596	2.286	0.72687	0.438	0.429315	2	tia000175,tia000174,
chr1	17300001	17400000	283	231	60	0.399857	0.243915	0.547259	0.263799	0.586109	0.000525285	0.000719521	0.000152983	-0.226201	1.02509	0.45619	4.703	0.575301	0.213	0.580666	0
chr1	17400001	17500000	349	273	100	0.400798	0.254186	0.484854	0.272833	0.520603	0.000680273	0.000875168	0.000241151	-0.0879414	1.17927	0.134773	3.629	0.645657	0.276	0.538525	0
chr1	17500001	17600000	297	248	69	0.418301	0.288622	0.286584	0.300559	0.323681	0.000610634	0.000870305	0.000138331	0.168175	1.80125	-0.434287	6.291	0.46741	0.159	0.616084	1	tia000176,
chr1	17600001	17700000	297	260	53	0.427431	0.295644	0.25126	0.307081	0.281908	0.000623298	0.000908706	0.000121557	0.238082	1.66193	0.108544	7.476	0.388011	0.134	0.632177	0
chr1	17700001	17800000	323	278	58	0.422926	0.305755	0.204742	0.310228	0.262725	0.000685406	0.00101569	0.000125692	0.278595	1.93678	-0.0611601	8.081	0.349006	0.124	0.638551	2	tia000177,tia000178,
chr1	17800001	17900000	125	76	53	0.371498	0.236816	0.589809	0.271021	0.533842	0.000250159	0.000272012	0.000141072	0.0465584	1.67964	0.457619	1.928	0.746853	0.519	0.376177	2	tia000178,tia000179,
chr1	17900001	18000000	215	164	61	0.313757	0.203992	0.766655	0.225854	0.819715	0.000365316	0.000501868	0.000142179	-0.566024	0.968004	-0.0224928	3.53	0.651938	0.283	0.533806	2	tia000179,tia000180,
chr1	18000001	18100000	150	94	58	0.298903	0.179524	0.864596	0.215782	0.864161	0.000247517	0.00025519	0.00016209	-0.601158	0.551544	0.756124	1.574	0.765829	0.635	0.304209	2	tia000180,tia000181,
chr1	18100001	18200000	292	237	102	0.407572	0.285712	0.301884	0.307136	0.281567	0.000642066	0.000873495	0.000185269	0.301645	1.90127	-0.802692	4.715	0.574496	0.212	0.581329	0
chr1	18200001	18300000	215	156	73	0.34942	0.206344	0.755528	0.239148	0.748627	0.000381447	0.000469374	0.000170629	-0.428796	0.906923	-0.00230239	2.751	0.6998	0.364	0.479035	0
chr1	18300001	18400000	239	200	71	0.403411	0.274076	0.366382	0.294302	0.365973	0.000498778	0.000706054	0.000122412	0.11903	1.6953	-0.917936	5.768	0.503068	0.173	0.606981	0
chr1	18400001	18500000	200	134	98	0.397153	0.262234	0.436138	0.302461	0.311235	0.000433679	0.000458235	0.000232544	0.347721	1.63645	0.09901	1.971	0.744494	0.507	0.383928	1	tia000182,
chr1	18500001	18600000	193	127	79	0.346626	0.244567	0.543316	0.273758	0.513834	0.00039147	0.000416908	0.000228659	0.0955887	1.43431	1.01167	1.823	0.752565	0.548	0.357654	2	tia000184,tia000183,
chr1	18600001	18700000	74	39	35	0.162667	0.128078	0.970363	0.168346	0.975593	0.000105473	0.000106434	8.61e-05	-1.02124	0.474187	0.21576	1.236	0.783188	0.809	0.209681	1	tia000184,
chr1	18700001	18800000	201	153	55	0.367289	0.222188	0.673733	0.245036	0.712966	0.000358025	0.000477365	0.000129112	-0.388912	1.01302	0.00191741	3.697	0.641319	0.27	0.542564	0
chr1	18800001	18900000	131	76	62	0.375751	0.207463	0.750136	0.246607	0.703057	0.00023204	0.00021263	0.000150596	-0.299074	0.705084	0.335583	1.412	0.774243	0.708	0.262329	1	tia000185,
chr1	18900001	19000000	283	198	116	0.397547	0.273471	0.369862	0.308409	0.273733	0.000653121	0.000589864	0.000431543	0.508959	0.850339	2.04829	1.367	0.77655	0.732	0.249236	0
chr1	19000001	19100000	207	191	39	0.367382	0.214373	0.715487	0.235622	0.768804	0.00033792	0.000529849	5.98e-05	-0.600588	0.665781	-1.20901	8.865	0.30079	0.113	0.645519	0
chr1	19100001	19200000	116	106	20	0.370816	0.268328	0.399845	0.282419	0.450523	0.000233578	0.000362111	4.68e-05	0.0318962	1.45114	0.0331485	7.742	0.370695	0.129	0.635369	0
chr1	19200001	19300000	177	159	27	0.410261	0.292453	0.267022	0.299741	0.329096	0.000352666	0.000538364	5.66e-05	0.148497	1.71347	-0.225114	9.509	0.263595	0.105	0.650556	2	tia000187,tia000186,
chr1	19300001	19400000	88	69	31	0.36368	0.226918	0.647313	0.261649	0.601416	0.000162582	0.000202934	6.91e-05	-0.174881	0.911353	-0.115831	2.936	0.688702	0.341	0.494592	0
chr1	19400001	19500000	193	172	41	0.432281	0.289849	0.280246	0.301674	0.316364	0.000397138	0.000548118	8.64e-05	0.11379	1.3458	-0.350039	6.343	0.463874	0.158	0.616731	1	tia000188,
chr1	19500001	19600000	172	151	36	0.420568	0.274081	0.366353	0.288146	0.409242	0.000335714	0.000480275	7.25e-05	0.00660732	1.26276	-0.319938	6.628	0.444553	0.151	0.621257	1	tia000189,
chr1	19600001	19700000	31	24	10	0.306183	0.196039	0.802121	0.230814	0.7948	5.1103e-05	6.96e-05	2.04e-05	-0.482905	0.947629	-0.273767	3.421	0.658805	0.292	0.527733	3	tia000189,tia000190,tia000191,
chr1	19700001	19800000	87	78	12	0.495374	0.332376	0.109165	0.334289	0.140796	0.000185461	0.000268299	1.78e-05	0.342505	1.7989	-1.16747	15.037	0.057282	0.067	0.67411	1	tia000192,
chr1	19800001	19900000	108	92	21	0.324351	0.23049	0.62687	0.242629	0.727829	0.00018779	0.000296736	3.89e-05	-0.43839	1.42962	-0.701494	7.633	0.377762	0.131	0.634093	1	tia000192,
chr1	19900001	20000000	246	234	22	0.41252	0.292959	0.26449	0.2944	0.365298	0.000495912	0.000825484	2.7e-05	0.0555411	1.71583	-1.49002	30.527	1.18e-05	0.033	0.694614	0
chr1	20000001	20100000	34	32	3	0.239506	0.187795	0.835222	0.201676	0.912801	4.9476e-05	9.61e-05	3.76e-06	-0.788125	0.893755	-1.02407	25.558	0.000365221	0.039	0.691038	2	tia000194,tia000193,
chr1	20100001	20200000	89	76	20	0.392892	0.252466	0.495321	0.273505	0.515682	0.000170498	0.000249704	3.94e-05	-0.113344	1.29324	-0.437381	6.336	0.46435	0.158	0.616731	1	tia000194,
chr1	20200001	20300000	240	229	22	0.416747	0.261229	0.442184	0.268213	0.554287	0.000439104	0.000707666	3.15e-05	-0.308181	1.09703	-1.31238	22.454	0.00220755	0.045	0.687443	1	tia000195,
chr1	20300001	20400000	186	164	33	0.412075	0.28426	0.309652	0.294196	0.36671	0.000372325	0.00057519	5.39e-05	0.0677107	1.7919	-1.08285	10.678	0.202623	0.094	0.657439	1	tia000196,
chr1	20400001	20500000	165	152	22	0.425441	0.253258	0.4905	0.262814	0.593142	0.000292529	0.000453436	3.53e-05	-0.344859	0.922245	-1.01234	12.86	0.113991	0.078	0.667358	0
chr1	20500001	20600000	137	125	22	0.391723	0.255238	0.478458	0.264485	0.581191	0.000249207	0.000404345	2.83e-05	-0.280118	1.29234	-1.36759	14.293	0.073428	0.07	0.672274	0
chr1	20600001	20700000	282	263	34	0.468914	0.386415	0.0199155	0.379177	0.0286533	0.000720855	0.00111912	5.15e-05	0.985714	2.78313	-1.12216	21.746	0.00320777	0.046	0.686842	2	tia000197,tia000198,
chr1	20700001	20800000	168	152	35	0.379351	0.269488	0.393023	0.28212	0.452694	0.000328543	0.000523727	5.11e-05	-0.00255966	1.63658	-1.18846	10.251	0.223854	0.098	0.654942	2	tia000200,tia000199,
chr1	20800001	20900000	300	264	66	0.440306	0.333898	0.104884	0.347895	0.0923231	0.000724907	0.000984329	0.000183769	0.739809	1.97794	0.784448	5.356	0.531155	0.187	0.59782	0
chr1	20900001	21000000	284	258	40	0.512493	0.353678	0.0598538	0.354427	0.0740154	0.000654922	0.000895327	8.68e-05	0.584491	1.6519	-0.0511357	10.318	0.220442	0.097	0.655567	1	tia000201,
chr1	21000001	21100000	105	89	37	0.367977	0.228309	0.639399	0.267179	0.561778	0.000203444	0.000278563	7.24e-05	-0.0783957	0.946907	-0.597076	3.849	0.631559	0.26	0.549288	1	tia000201,
chr1	21100001	21200000	176	150	40	0.500406	0.330143	0.115671	0.340135	0.118185	0.000388266	0.000503848	8.06e-05	0.471318	1.54744	-0.473345	6.252	0.470064	0.16	0.615435	0
chr1	21200001	21300000	174	146	42	0.388602	0.271826	0.379376	0.28424	0.437312	0.000352862	0.000509087	8.77e-05	0.0267171	1.60732	-0.271171	5.807	0.500406	0.172	0.607633	2	tia000202,tia000203,
chr1	21300001	21400000	246	214	51	0.462704	0.321662	0.142871	0.329289	0.162326	0.00054123	0.000767604	9.35e-05	0.413383	1.85663	-0.690548	8.211	0.340813	0.122	0.639822	0
chr1	21400001	21500000	70	45	35	0.309998	0.181342	0.858469	0.221305	0.840812	0.000119463	0.000137572	6.74e-05	-0.524725	0.828522	-0.595336	2.041	0.74063	0.49	0.394989	1	tia000204,
chr1	21500001	21600000	220	174	58	0.304037	0.181349	0.858445	0.206468	0.897999	0.000336894	0.000466459	0.000133231	-0.799256	0.406403	0.037875	3.501	0.65377	0.286	0.531783	0
chr1	21600001	21700000	258	193	82	0.407952	0.251284	0.502515	0.272582	0.522437	0.000494785	0.000623805	0.000181633	-0.093134	1.24712	-0.0899019	3.434	0.657989	0.291	0.528408	1	tia000205,
chr1	21700001	21800000	176	138	51	0.410288	0.251077	0.503775	0.273498	0.515735	0.000334996	0.000432047	0.000112197	-0.117764	1.14681	-0.119762	3.851	0.63143	0.26	0.549288	1	tia000206,
chr1	21800001	21900000	254	212	60	0.392768	0.275133	0.360329	0.286565	0.420553	0.000511784	0.000741893	0.000132269	0.0894545	1.60355	-0.159491	5.609	0.513917	0.178	0.603716	1	tia000206,
chr1	21900001	22000000	235	202	49	0.366824	0.253427	0.489472	0.266389	0.567489	0.000445095	0.000684412	0.000100628	-0.141597	1.42227	-0.348363	6.801	0.432886	0.147	0.623835	1	tia000207,
chr1	22000001	22100000	295	237	69	0.433882	0.2803	0.331268	0.288283	0.408264	0.000585536	0.000798167	0.000141003	-0.0275423	1.5821	-0.440296	5.661	0.51037	0.177	0.604369	1	tia000208,
chr1	22100001	22200000	260	219	57	0.426441	0.286804	0.296099	0.29871	0.335973	0.000533752	0.000770952	0.00010979	0.134195	1.72254	-0.601325	7.022	0.418068	0.142	0.62705	1	tia000209,
chr1	22200001	22300000	131	93	45	0.412757	0.279929	0.333323	0.301952	0.31455	0.000283314	0.000338017	0.00011642	0.288572	1.78656	0.449547	2.903	0.690695	0.344	0.492562	2	tia000210,tia000209,
chr1	22300001	22400000	56	48	8	0.482152	0.29181	0.270258	0.307181	0.281291	0.000112249	0.000147267	2.39e-05	0.116979	1.03437	1.01496	6.17	0.475647	0.162	0.614138	1	tia000211,
chr1	22400001	22500000	288	240	68	0.408359	0.25312	0.49134	0.27475	0.506567	0.000554034	0.000806908	0.000121127	-0.125482	1.38721	-0.849139	6.662	0.442256	0.15	0.621902	0
chr1	22500001	22600000	176	143	45	0.362624	0.24095	0.565126	0.256862	0.634919	0.000320397	0.00048381	7.44e-05	-0.271744	1.54051	-0.959374	6.505	0.452879	0.154	0.619319	2	tia000212,tia000213,
chr1	22600001	22700000	256	229	38	0.414318	0.295204	0.253403	0.297365	0.345028	0.000539004	0.000851218	6.23e-05	0.0994547	1.88955	-1.0601	13.659	0.0897551	0.073	0.670434	2	tia000214,tia000213,
chr1	22700001	22800000	295	253	85	0.43126	0.298451	0.237812	0.319757	0.208993	0.000660272	0.00092763	0.000156443	0.41848	1.83538	-0.795939	5.93	0.492012	0.169	0.609588	1	tia000215,
chr1	22800001	22900000	94	83	17	0.40177	0.289908	0.279942	0.296079	0.353771	0.000198704	0.000316252	2.73e-05	0.141077	1.89838	-1.02143	11.573	0.162213	0.086	0.662413	1	tia000216,
chr1	22900001	23000000	154	134	31	0.448364	0.284162	0.31018	0.297955	0.341043	0.000312213	0.000442619	5.97e-05	0.0701715	1.31773	-0.459344	7.417	0.391884	0.135	0.631537	1	tia000217,
chr1	23000001	23100000	153	130	34	0.461545	0.295677	0.251099	0.304043	0.301048	0.000318245	0.000454306	5.2e-05	0.111104	1.57223	-1.17418	8.74	0.308275	0.114	0.644888	0
chr1	23100001	23200000	44	27	20	0.482111	0.230174	0.628694	0.266682	0.565373	7.772e-05	6.83e-05	4.2e-05	-0.269673	0.383673	-0.305312	1.627	0.763039	0.615	0.316181	1	tia000218,
chr1	23200001	23300000	120	106	28	0.43339	0.28844	0.28753	0.298636	0.336473	0.000246409	0.000364028	4.09e-05	0.0876836	1.57256	-1.33694	8.891	0.299243	0.112	0.64615	1	tia000218,
chr1	23300001	23400000	141	117	35	0.474951	0.375954	0.0289876	0.374471	0.0347959	0.000347574	0.000421266	0.000108647	0.949763	2.23013	1.04327	3.877	0.629751	0.258	0.550631	1	tia000218,
chr1	23400001	23500000	594	567	94	0.474206	0.37337	0.0316941	0.369161	0.0429847	0.00149267	0.00229186	0.000103141	0.835132	2.44465	-1.99159	22.221	0.00250017	0.045	0.687443	1	tia000218,
chr1	23500001	23600000	48	42	10	0.435715	0.240156	0.56989	0.25578	0.642368	8.2365e-05	0.000121173	1.38e-05	-0.405732	0.724435	-1.24172	8.783	0.305691	0.114	0.644888	1	tia000218,
chr1	23600001	23700000	215	187	49	0.361438	0.233805	0.607572	0.251441	0.671644	0.000384151	0.000592452	8.16e-05	-0.34475	1.1625	-0.938199	7.261	0.402174	0.138	0.629616	1	tia000219,
chr1	23700001	23800000	435	396	99	0.478726	0.359403	0.0501549	0.363914	0.0525399	0.00106825	0.00155342	0.000142327	0.812969	2.21872	-1.39046	10.914	0.191423	0.092	0.658685	1	tia000220,
chr1	23800001	23900000	167	156	26	0.487324	0.335543	0.100395	0.336678	0.131226	0.000364989	0.000528862	3.4e-05	0.37639	1.73981	-1.52047	15.574	0.0474721	0.064	0.675942	2	tia000221,tia000220,
chr1	23900001	24000000	101	86	27	0.387826	0.281828	0.322855	0.306463	0.285755	0.000214679	0.00029683	6.24e-05	0.290728	1.86001	-0.0577745	4.756	0.571745	0.21	0.582654	1	tia000222,
chr1	24000001	24100000	274	243	103	0.456593	0.367578	0.0385233	0.393821	0.015009	0.000767568	0.00101398	0.000201322	1.26896	2.53547	-0.711408	5.037	0.552803	0.199	0.589924	2	tia000222,tia000223,
chr1	24100001	24200000	102	77	36	0.427258	0.251719	0.499867	0.275248	0.502926	0.000194705	0.000241706	6.79e-05	-0.119078	1.11447	-0.618562	3.56	0.650039	0.281	0.535155	0
chr1	24200001	24300000	217	187	43	0.391085	0.233164	0.611326	0.249036	0.687446	0.000377598	0.000565361	7.74e-05	-0.432036	0.948746	-0.827466	7.305	0.399264	0.137	0.630257	0
chr1	24300001	24400000	257	229	53	0.437151	0.271602	0.380677	0.289554	0.399226	0.000505856	0.000731726	9.18e-05	-0.0218406	1.23705	-0.895465	7.971	0.355994	0.125	0.637915	0
chr1	24400001	24500000	70	44	27	0.299198	0.175755	0.876713	0.211982	0.878793	0.000113768	0.000134403	6.16e-05	-0.651371	0.843951	0.0908303	2.18	0.732868	0.459	0.415372	3	tia000224,tia000226,tia000225,
chr1	24500001	24600000	199	147	69	0.440109	0.279256	0.337065	0.302577	0.310483	0.000412106	0.000496016	0.000155766	0.246908	1.44576	0.00186667	3.184	0.673554	0.314	0.512863	2	tia000227,tia000228,
chr1	24600001	24700000	122	90	39	0.351403	0.21921	0.689941	0.241295	0.735899	0.00022003	0.00030152	7.89e-05	-0.406584	1.29404	-0.572305	3.823	0.633234	0.262	0.547944	1	tia000229,
chr1	24700001	24800000	132	88	50	0.321063	0.169078	0.896271	0.199699	0.91842	0.000195171	0.000230697	9.87e-05	-0.901272	0.43469	-0.457394	2.336	0.724018	0.428	0.435986	1	tia000230,
chr1	24800001	24900000	92	53	44	0.427097	0.21584	0.707846	0.257379	0.631348	0.000167826	0.000148375	0.000105225	-0.235769	0.5714	0.103585	1.41	0.774346	0.709	0.261777	0
chr1	24900001	25000000	143	110	41	0.408102	0.220167	0.684771	0.242645	0.727729	0.000242204	0.000290896	9.22e-05	-0.529279	0.53073	-0.0690426	3.155	0.675341	0.317	0.510834	0
chr1	25000001	25100000	70	34	41	0.3287	0.169598	0.894834	0.222183	0.836869	0.000118617	9.43e-05	9.61e-05	-0.464399	0.479149	0.0951957	0.981	0.795776	1.019	0.122253	1	tia000231,
chr1	25100001	25200000	325	252	137	0.34073	0.216462	0.704577	0.273805	0.513487	0.000676331	0.000782392	0.000364188	0.109895	0.989675	0.465635	2.148	0.734665	0.465	0.411408	1	tia000232,
chr1	25200001	25300000	187	160	53	0.39979	0.277193	0.348635	0.307194	0.281211	0.000406991	0.000556624	0.000120253	0.305813	1.65853	-0.0671306	4.629	0.580255	0.216	0.578677	1	tia000232,
chr1	25300001	25400000	122	83	48	0.356118	0.216697	0.703338	0.254687	0.649828	0.000222546	0.000271186	0.00010512	-0.183501	1.30943	-0.0667387	2.58	0.709895	0.388	0.462835	5	tia000237,tia000235,tia000233,tia000234,tia000236,
chr1	25400001	25500000	112	68	53	0.379106	0.210541	0.734983	0.249272	0.685905	0.000204312	0.000209455	0.000116029	-0.282018	0.996277	-0.172833	1.805	0.753537	0.554	0.353862	2	tia000237,tia000238,
chr1	25500001	25600000	160	122	55	0.392286	0.279265	0.337015	0.300571	0.323604	0.00034356	0.000462676	0.000114853	0.28701	2.0469	-0.376069	4.028	0.619955	0.248	0.557337	3	tia000238,tia000239,tia000240,
chr1	25600001	25700000	179	141	50	0.359045	0.266255	0.41211	0.281785	0.455129	0.000363771	0.000535479	0.000103623	0.100726	2.01973	-0.325966	5.168	0.543928	0.194	0.593219	0
chr1	25700001	25800000	219	173	69	0.443464	0.289045	0.284391	0.305002	0.294945	0.000452122	0.000587657	0.000127529	0.192123	1.62243	-0.644882	4.608	0.581658	0.217	0.578013	1	tia000241,
chr1	25800001	25900000	178	121	65	0.358256	0.220188	0.684657	0.246588	0.703177	0.000318728	0.000376954	0.000153894	-0.318217	1.0957	0.190679	2.449	0.71752	0.408	0.449382	2	tia000243,tia000242,
chr1	25900001	26000000	209	156	70	0.354629	0.224208	0.662547	0.256776	0.635516	0.000396225	0.000487647	0.000181342	-0.188158	1.05258	0.405314	2.689	0.703478	0.372	0.47363	2	tia000244,tia000243,
chr1	26000001	26100000	266	199	83	0.382755	0.236381	0.592388	0.260238	0.611384	0.000492396	0.000588015	0.000215677	-0.21429	0.97527	0.431974	2.726	0.701286	0.367	0.477007	0
chr1	26100001	26200000	65	39	28	0.348358	0.210745	0.733962	0.243391	0.723166	0.000117125	0.000125664	6.85e-05	-0.288726	1.16955	0.224081	1.835	0.751915	0.545	0.359555	1	tia000245,
chr1	26200001	26300000	137	95	51	0.316614	0.186739	0.839186	0.219847	0.847215	0.000225971	0.000264882	0.000120342	-0.601116	0.618004	0.105035	2.201	0.731685	0.454	0.418683	1	tia000246,
chr1	26300001	26400000	251	203	61	0.427969	0.25915	0.454733	0.278803	0.476891	0.000484839	0.000651216	0.000130595	-0.0950822	1.16645	-0.123229	4.987	0.556184	0.201	0.588604	2	tia000247,tia000248,
chr1	26400001	26500000	279	203	100	0.347375	0.216116	0.706398	0.24336	0.723354	0.000494736	0.000651793	0.000195896	-0.374414	1.2457	-0.529544	3.327	0.664686	0.301	0.521654	0
chr1	26500001	26600000	176	136	83	0.277653	0.164936	0.907213	0.242909	0.726118	0.000337789	0.000417514	0.000183836	-0.217588	0.929664	-0.268836	2.271	0.727723	0.44	0.427983	1	tia000249,
chr1	26600001	26700000	216	172	47	0.384935	0.234414	0.603996	0.253217	0.659772	0.000379583	0.000540253	0.000107365	-0.328129	1.15325	-0.0260771	5.032	0.553141	0.199	0.589924	1	tia000250,
chr1	26700001	26800000	190	150	54	0.293628	0.170389	0.89262	0.211263	0.881433	0.000305417	0.000408812	0.000134209	-0.713839	0.444204	0.191199	3.046	0.682021	0.328	0.50339	1	tia000251,
chr1	26800001	26900000	62	29	34	0.116118	0.0911253	0.992857	0.145637	0.991511	7.6824e-05	6.48e-05	7.66e-05	-1.23943	-0.115519	-0.0761212	0.846	0.802261	1.181	0.0751269	0
chr1	26900001	27000000	106	72	43	0.261319	0.172026	0.887933	0.228369	0.80733	0.000187071	0.000230813	0.000104958	-0.371846	1.23087	0.274857	2.199	0.731797	0.455	0.41802	1	tia000252,
chr1	27000001	27100000	248	193	70	0.244115	0.159032	0.9213	0.19177	0.938234	0.000368491	0.00055031	0.000139718	-0.931549	0.611411	-0.540735	3.939	0.625738	0.254	0.553315	1	tia000252,
chr1	27100001	27200000	150	92	63	0.306275	0.167072	0.901682	0.212182	0.878054	0.00024017	0.000244792	0.0001594	-0.650515	0.501216	0.334139	1.536	0.767818	0.651	0.294778	1	tia000252,
chr1	27200001	27300000	245	202	57	0.400216	0.240134	0.570022	0.258886	0.620869	0.000440933	0.000626351	0.000108398	-0.322174	1.13985	-0.679212	5.778	0.502386	0.173	0.606981	2	tia000254,tia000253,
chr1	27300001	27400000	123	91	39	0.291072	0.157636	0.92438	0.196351	0.927303	0.000179222	0.00024297	8.06e-05	-0.882465	0.398641	-0.445724	3.016	0.683849	0.332	0.500683	3	tia000254,tia000256,tia000255,
chr1	27400001	27500000	326	275	74	0.439456	0.270833	0.385155	0.286953	0.417768	0.000645325	0.000922935	0.000122699	-0.037995	1.37154	-0.96731	7.522	0.385	0.133	0.632816	0
chr1	27500001	27600000	178	153	34	0.381223	0.233573	0.608932	0.250228	0.679652	0.000320179	0.000487761	6.15e-05	-0.405004	1.09778	-0.78279	7.929	0.358675	0.126	0.637279	1	tia000257,
chr1	27600001	27700000	262	206	90	0.338999	0.212681	0.724179	0.260411	0.610169	0.00050033	0.000636332	0.000219603	-0.134372	1.15242	0.208174	2.898	0.690996	0.345	0.491885	0
chr1	27700001	27800000	140	100	48	0.317683	0.168708	0.897285	0.202766	0.909584	0.000209101	0.000266239	9.42e-05	-0.860664	0.436965	-0.497184	2.825	0.695382	0.354	0.485796	1	tia000258,
chr1	27800001	27900000	158	131	46	0.458848	0.346612	0.0737819	0.358169	0.0648573	0.000396748	0.000567741	7.03e-05	0.808906	2.66479	-1.18143	8.073	0.349512	0.124	0.638551	0
chr1	27900001	28000000	100	74	30	0.42802	0.239464	0.574033	0.25931	0.6179	0.000179476	0.000225955	5.65e-05	-0.354344	1.0937	-0.598654	4.001	0.621712	0.25	0.555997	1	tia000259,
chr1	28000001	28100000	25	16	9	0.113966	0.0875454	0.99387	0.136866	0.994586	2.76e-05	3.63e-05	1.78e-05	-1.3593	-0.132324	-0.416165	2.035	0.740962	0.491	0.394336	0
chr1	28100001	28200000	558	525	81	0.477702	0.364306	0.0428835	0.361917	0.0565904	0.00136064	0.00207227	0.000102732	0.755244	2.30931	-1.67999	20.172	0.00701531	0.05	0.684433	0
chr1	28200001	28300000	379	349	52	0.477515	0.382949	0.0226094	0.374079	0.0353528	0.000943452	0.00140504	8.41e-05	0.863576	2.65254	-1.09251	16.699	0.031278	0.06	0.678377	1	tia000260,
chr1	28300001	28400000	222	172	69	0.374494	0.202244	0.77474	0.234531	0.774859	0.000377786	0.000483821	0.00013922	-0.5541	0.620909	-0.495315	3.475	0.655409	0.288	0.530433	0
chr1	28400001	28500000	293	246	57	0.394225	0.23563	0.59683	0.25179	0.669322	0.0005289	0.0007727	0.000122713	-0.384927	0.981715	-0.285451	6.297	0.467002	0.159	0.616084	1	tia000261,
chr1	28500001	28600000	205	178	36	0.4328	0.288417	0.28765	0.297911	0.341341	0.000414956	0.000603252	7.46e-05	0.0900365	1.57215	-0.323052	8.084	0.348816	0.124	0.638551	1	tia000262,
chr1	28600001	28700000	336	297	73	0.423402	0.258152	0.460773	0.277498	0.486441	0.000625708	0.00087457	0.000141573	-0.163502	1.06082	-0.651226	6.178	0.475102	0.162	0.614138	2	tia000262,tia000263,
chr1	28700001	28800000	210	175	49	0.313205	0.191959	0.818977	0.224112	0.827992	0.000343899	0.000511821	0.000106723	-0.607195	0.796449	-0.187551	4.796	0.569058	0.209	0.583316	0
chr1	28800001	28900000	254	207	57	0.365364	0.210888	0.733246	0.232092	0.788068	0.000410654	0.000584615	0.000118078	-0.606512	0.792683	-0.40857	4.951	0.558615	0.202	0.587944	0
chr1	28900001	29000000	328	253	104	0.424546	0.257146	0.466872	0.28156	0.456768	0.000658662	0.000861779	0.000199989	-0.0533537	1.4366	-0.705439	4.309	0.601522	0.232	0.568031	1	tia000264,
chr1	29000001	29100000	159	112	54	0.418046	0.220771	0.681489	0.250558	0.677483	0.000271597	0.000319737	0.000107632	-0.441919	0.952588	-0.518994	2.971	0.686583	0.337	0.497299	0
chr1	29100001	29200000	91	71	26	0.354933	0.191277	0.821704	0.216932	0.859506	0.00013246	0.000182821	4.27e-05	-0.789014	0.693408	-1.01591	4.281	0.60337	0.234	0.566697	1	tia000265,
chr1	29200001	29300000	298	250	62	0.362814	0.237539	0.585515	0.257266	0.63213	0.000542382	0.000832359	0.000119363	-0.271538	1.42932	-0.57303	6.973	0.421344	0.143	0.626408	0
chr1	29300001	29400000	171	111	67	0.222451	0.130614	0.96766	0.171592	0.971972	0.000234133	0.000300481	0.000130914	-1.12578	0.35759	-0.579282	2.295	0.726358	0.436	0.430647	0
chr1	29400001	29500000	179	151	43	0.335805	0.211046	0.732453	0.238597	0.75184	0.000309509	0.000476875	7.59e-05	-0.460501	1.11524	-0.807291	6.284	0.467886	0.159	0.616084	2	tia000266,tia000267,
chr1	29500001	29600000	370	315	85	0.453513	0.293518	0.261707	0.304669	0.297056	0.000759355	0.00107388	0.000137014	0.116793	1.6334	-1.08091	7.838	0.364508	0.128	0.636006	2	tia000268,tia000267,
chr1	29600001	29700000	208	168	59	0.456023	0.242287	0.557084	0.267535	0.559202	0.000366928	0.000472702	9.85e-05	-0.318011	0.809745	-1.03841	4.799	0.568856	0.208	0.583978	1	tia000269,
chr1	29700001	29800000	176	142	42	0.348215	0.197293	0.796756	0.217796	0.855935	0.000275033	0.000407371	7.18e-05	-0.771401	0.748303	-0.933246	5.675	0.509414	0.176	0.605023	2	tia000271,tia000270,
chr1	29800001	29900000	248	199	66	0.391619	0.232567	0.614813	0.26003	0.612849	0.000452464	0.000629403	0.00012867	-0.267001	1.13969	-0.434201	4.892	0.562595	0.204	0.586623	1	tia000271,
chr1	29900001	30000000	147	109	52	0.501753	0.269709	0.391727	0.297204	0.346118	0.000282065	0.000320309	8.91e-05	-0.00338178	0.905437	-0.836641	3.596	0.647755	0.278	0.537177	1	tia000272,
chr1	30000001	30100000	200	168	43	0.388589	0.202801	0.772181	0.227457	0.81188	0.000314277	0.00046252	7.25e-05	-0.683219	0.532786	-0.992247	6.377	0.461564	0.157	0.617379	0
chr1	30100001	30200000	188	142	65	0.345613	0.214733	0.71362	0.255126	0.646834	0.000347362	0.000460359	0.000135158	-0.235471	1.3945	-0.338654	3.406	0.659746	0.294	0.526383	0
chr1	30200001	30300000	141	90	61	0.394784	0.181541	0.857787	0.217237	0.85825	0.000221005	0.000248727	0.000101055	-0.775828	0.564914	-1.0331	2.461	0.716825	0.406	0.450725	2	tia000274,tia000273,
chr1	30300001	30400000	266	226	71	0.442452	0.330642	0.114194	0.339802	0.1194	0.000623629	0.000914788	0.000103944	0.604961	2.46844	-1.32709	8.801	0.304612	0.114	0.644888	2	tia000276,tia000275,
chr1	30400001	30500000	51	16	36	0.0826492	0.073815	0.996677	0.134067	0.995334	6.2036e-05	3.67e-05	7.51e-05	-1.30485	-0.141792	-0.295218	0.489	0.818799	2.045	0.0018396	3	tia000277,tia000279,tia000278,
chr1	30500001	30600000	123	82	48	0.394948	0.213967	0.717584	0.245995	0.706938	0.000212486	0.000236175	0.000102908	-0.398608	0.897623	-0.292374	2.295	0.726358	0.436	0.430647	3	tia000281,tia000280,tia000279,
chr1	30600001	30700000	163	104	62	0.377318	0.212018	0.727549	0.241535	0.734457	0.000281877	0.000317561	0.000145405	-0.383837	0.97555	0.0431813	2.184	0.732642	0.458	0.416034	2	tia000283,tia000282,
chr1	30700001	30800000	137	102	38	0.328239	0.218925	0.691474	0.240275	0.741989	0.000246613	0.000344173	8.9e-05	-0.388939	1.40318	-0.0658479	3.868	0.630332	0.259	0.549959	5	tia000286,tia000284,tia000283,tia000285,tia000287,
chr1	30800001	30900000	130	100	33	0.379654	0.22856	0.637964	0.253577	0.657349	0.00023582	0.000315708	8.21e-05	-0.286108	1.03163	0.305244	3.845	0.631817	0.26	0.549288	1	tia000287,
chr1	30900001	31000000	159	115	52	0.377824	0.22426	0.662257	0.256171	0.639682	0.000291441	0.00035787	0.000124818	-0.22846	0.995204	0.234207	2.867	0.692862	0.349	0.489179	2	tia000289,tia000288,
chr1	31000001	31100000	198	155	62	0.256074	0.17147	0.889541	0.20759	0.894282	0.000304102	0.000445972	0.000114766	-0.741527	0.814165	-0.565958	3.886	0.629169	0.257	0.551302	2	tia000291,tia000290,
chr1	31100001	31200000	258	211	56	0.325066	0.210475	0.735312	0.231955	0.788795	0.000445023	0.000661246	0.000128541	-0.529521	1.03368	-0.0582519	5.144	0.545556	0.194	0.593219	0
chr1	31200001	31300000	321	267	78	0.364906	0.228115	0.640506	0.251156	0.673536	0.000559931	0.000802786	0.000158816	-0.347513	1.05898	-0.383109	5.055	0.551585	0.198	0.590584	0
chr1	31300001	31400000	272	215	82	0.393239	0.23202	0.618	0.261961	0.599204	0.000496185	0.000633492	0.000173593	-0.257025	0.985472	-0.268141	3.649	0.644383	0.274	0.539872	1	tia000292,
chr1	31400001	31500000	176	142	45	0.170629	0.13934	0.956765	0.178628	0.962577	0.000243002	0.000382682	9.74e-05	-1.00907	0.406753	-0.0090723	3.93	0.626322	0.254	0.553315	0
chr1	31500001	31600000	190	137	65	0.217734	0.15074	0.938267	0.191062	0.939801	0.000278703	0.000372756	0.000143678	-0.888008	0.598382	-0.116919	2.594	0.709075	0.385	0.464857	0
chr1	31600001	31700000	162	110	56	0.247493	0.156735	0.926319	0.194654	0.931514	0.000242667	0.000315033	0.000131484	-0.814861	0.606882	0.089859	2.396	0.720577	0.417	0.443346	2	tia000293,tia000294,
chr1	31700001	31800000	271	207	82	0.404491	0.236853	0.58959	0.264006	0.58463	0.000505059	0.00066991	0.000158172	-0.230384	1.25488	-0.57045	4.235	0.6064	0.236	0.565362	1	tia000295,
chr1	31800001	31900000	390	354	72	0.38528	0.244391	0.544381	0.263954	0.585001	0.000726481	0.00112893	0.000124694	-0.246862	1.15179	-0.916895	9.054	0.289631	0.11	0.647411	0
chr1	31900001	32000000	222	176	52	0.386103	0.219353	0.689171	0.239909	0.744154	0.000374267	0.000511959	0.000110377	-0.535528	0.858982	-0.299653	4.638	0.579653	0.216	0.578677	1	tia000296,
chr1	32000001	32100000	197	160	43	0.318407	0.185155	0.845016	0.211102	0.882019	0.000301163	0.000449226	9.11e-05	-0.778054	0.62388	-0.33071	4.933	0.55983	0.203	0.587284	1	tia000296,
chr1	32100001	32200000	171	144	47	0.28413	0.174223	0.881414	0.21584	0.863929	0.000271738	0.000418562	8.85e-05	-0.639359	0.723488	-0.689174	4.73	0.57349	0.211	0.581992	0
chr1	32200001	32300000	242	202	54	0.350771	0.197412	0.796242	0.227768	0.810335	0.000392736	0.000563518	0.000115601	-0.635838	0.659372	-0.239234	4.875	0.563741	0.205	0.585962	1	tia000297,
chr1	32300001	32400000	216	171	64	0.324756	0.191712	0.819968	0.221415	0.840322	0.000351292	0.000520389	0.000112802	-0.627629	0.868832	-0.922023	4.613	0.581324	0.217	0.578013	1	tia000298,
chr1	32400001	32500000	208	170	44	0.359402	0.231776	0.619418	0.247545	0.697069	0.000363899	0.000540813	9.33e-05	-0.392121	1.28737	-0.357563	5.799	0.500952	0.172	0.607633	2	tia000298,tia000299,
chr1	32500001	32600000	189	150	52	0.40855	0.279262	0.337032	0.294663	0.363486	0.000388683	0.000534832	0.000104851	0.11446	1.89179	-0.490176	5.101	0.54847	0.196	0.591902	0
chr1	32600001	32700000	248	194	69	0.326165	0.186861	0.838732	0.216966	0.859366	0.000385154	0.000543177	0.000132199	-0.728668	0.74291	-0.577646	4.109	0.614667	0.243	0.560684	0
chr1	32700001	32800000	592	557	69	0.466742	0.386303	0.0199981	0.379847	0.0278568	0.00155535	0.00242848	0.000103801	1.00894	2.81549	-1.25893	23.396	0.00131475	0.043	0.688643	1	tia000300,
chr1	32800001	32900000	559	506	115	0.453327	0.367672	0.0384036	0.371119	0.0397993	0.00143581	0.00218179	0.000183398	0.982027	2.74675	-1.19594	11.896	0.149017	0.084	0.663652	2	tia000300,tia000301,
chr1	32900001	33000000	226	178	57	0.283212	0.185603	0.843381	0.218474	0.853089	0.000372003	0.000532389	0.000143105	-0.621837	0.943469	0.236609	3.72	0.639848	0.269	0.543237	1	tia000302,
chr1	33000001	33100000	112	88	34	0.382861	0.203463	0.769119	0.238418	0.75288	0.00018629	0.000253249	5.95e-05	-0.509199	0.726491	-0.766929	4.256	0.605018	0.235	0.56603	2	tia000303,tia000302,
chr1	33100001	33200000	194	152	52	0.392735	0.254189	0.484836	0.275788	0.498965	0.000373191	0.000524294	0.000110378	-0.0349861	1.55458	-0.222976	4.75	0.572148	0.211	0.581992	4	tia000305,tia000304,tia000306,tia000303,
chr1	33200001	33300000	205	168	52	0.371492	0.238689	0.578664	0.263943	0.585076	0.000372009	0.000485726	0.00013801	-0.168454	0.97433	0.664274	3.519	0.652633	0.284	0.533132	1	tia000306,
chr1	33300001	33400000	173	144	35	0.40243	0.264602	0.421953	0.283489	0.442754	0.000337694	0.000484904	8.69e-05	0.0351309	1.42701	0.343517	5.579	0.515963	0.179	0.603062	3	tia000307,tia000309,tia000308,
chr1	33400001	33500000	230	212	31	0.428117	0.275266	0.35957	0.285272	0.429862	0.000446422	0.000664185	6.8e-05	-0.0821631	1.19945	-0.195525	9.767	0.249381	0.102	0.652439	2	tia000310,tia000311,
chr1	33500001	33600000	187	140	54	0.292749	0.207067	0.752051	0.231134	0.793128	0.000334627	0.000452458	0.00014765	-0.421238	1.10275	0.583808	3.064	0.680922	0.326	0.504744	1	tia000312,
chr1	33600001	33700000	256	198	70	0.409696	0.244196	0.54556	0.266995	0.563115	0.000480464	0.000585455	0.000181735	-0.205022	0.931949	0.422089	3.221	0.671269	0.31	0.515569	0
chr1	33700001	33800000	233	174	82	0.332465	0.200177	0.784091	0.242003	0.731628	0.000419745	0.000492466	0.000219119	-0.339638	0.684554	0.575791	2.247	0.729085	0.445	0.424657	1	tia000313,
chr1	33800001	33900000	434	368	84	0.353961	0.226254	0.651069	0.242127	0.73088	0.000755666	0.00113288	0.00019368	-0.445085	1.00116	-0.0232748	5.849	0.49754	0.171	0.608285	1	tia000314,
chr1	33900001	34000000	386	334	83	0.464224	0.306376	0.202062	0.317715	0.219927	0.000833602	0.00114452	0.000168457	0.282172	1.53194	-0.459702	6.794	0.433357	0.147	0.623835	0
chr1	34000001	34100000	173	141	39	0.342732	0.212638	0.724398	0.235466	0.769677	0.000292369	0.000401565	9.79e-05	-0.537847	0.834496	0.29174	4.1	0.615256	0.244	0.560015	3	tia000316,tia000317,tia000315,
chr1	34100001	34200000	159	140	31	0.375452	0.250823	0.505321	0.271573	0.529815	0.000299411	0.000445151	7.01e-05	-0.105931	1.21412	0.111712	6.354	0.463127	0.157	0.617379	2	tia000318,tia000317,
chr1	34200001	34300000	385	362	38	0.440293	0.32152	0.143361	0.320808	0.203488	0.000838541	0.00129115	8.26e-05	0.307922	1.8654	-0.201151	15.634	0.0464652	0.064	0.675942	0
chr1	34300001	34400000	310	277	59	0.419184	0.28695	0.29533	0.304334	0.29919	0.000636528	0.000943453	0.000122537	0.219788	1.5947	-0.348011	7.699	0.373478	0.13	0.634731	1	tia000319,
chr1	34400001	34500000	225	195	35	0.424299	0.268051	0.401478	0.283486	0.442771	0.000438217	0.000626337	8.74e-05	-0.0784095	1.26692	0.371496	7.163	0.408673	0.14	0.628334	1	tia000320,
chr1	34500001	34600000	55	48	12	0.375588	0.229558	0.632241	0.247655	0.696362	9.0627e-05	0.000123856	2.6e-05	-0.466524	0.744831	-0.175198	4.762	0.571342	0.21	0.582654	0
chr1	34600001	34700000	233	196	45	0.342725	0.20102	0.780305	0.228175	0.808302	0.000380897	0.000541751	0.000120021	-0.610963	0.589883	0.517559	4.514	0.587928	0.222	0.574691	0
chr1	34700001	34800000	172	130	43	0.244791	0.142979	0.951422	0.182847	0.955804	0.000239093	0.000328833	0.000109842	-1.04099	0.190592	0.386629	2.994	0.685187	0.334	0.499329	0
chr1	34800001	34900000	189	137	56	0.196358	0.132023	0.966072	0.174173	0.968784	0.000263367	0.000351936	0.000141287	-1.08608	0.183233	0.356959	2.491	0.715086	0.401	0.454085	0
chr1	34900001	35000000	177	130	53	0.270628	0.165353	0.906152	0.201732	0.912639	0.000270278	0.000343333	0.000136475	-0.803629	0.411713	0.476842	2.516	0.713632	0.398	0.456102	1	tia000321,
chr1	35000001	35100000	121	96	29	0.342197	0.187075	0.837932	0.221383	0.840466	0.000190811	0.000251898	7.57e-05	-0.658939	0.379581	0.502663	3.328	0.664623	0.3	0.522329	0
chr1	35100001	35200000	323	292	57	0.399137	0.276315	0.353602	0.288611	0.405928	0.000653598	0.00100958	0.000107133	0.0419047	1.58325	-0.706389	9.424	0.268366	0.106	0.649928	0
chr1	35200001	35300000	166	133	43	0.313326	0.187598	0.835966	0.217459	0.857335	0.000265535	0.00037087	9.65e-05	-0.679188	0.57823	0.0426891	3.844	0.631881	0.26	0.549288	1	tia000322,
chr1	35300001	35400000	142	111	39	0.329776	0.201996	0.775874	0.224547	0.825947	0.000226462	0.000289488	9.62e-05	-0.639736	0.642095	0.190579	3.01	0.684214	0.332	0.500683	1	tia000323,
chr1	35400001	35500000	156	131	32	0.39922	0.249748	0.511863	0.266304	0.568101	0.00028711	0.000432232	5.18e-05	-0.244578	1.40575	-0.905118	8.344	0.332508	0.12	0.64109	1	tia000323,
chr1	35500001	35600000	275	246	38	0.396503	0.252659	0.494146	0.266616	0.56585	0.000508638	0.000794863	7.6e-05	-0.234901	1.24763	-0.381286	10.455	0.213557	0.096	0.656192	0
chr1	35600001	35700000	133	109	30	0.419755	0.211647	0.729426	0.237555	0.757855	0.000211119	0.00029689	5.04e-05	-0.596999	0.545678	-0.963235	5.887	0.494947	0.17	0.608937	1	tia000324,
chr1	35700001	35800000	388	315	142	0.349429	0.234355	0.604343	0.276813	0.491461	0.000799958	0.00106968	0.000307312	0.0649058	1.46329	-0.289476	3.481	0.655031	0.287	0.531108	1	tia000324,
chr1	35800001	35900000	305	265	57	0.418915	0.288252	0.288509	0.296405	0.351544	0.000634409	0.000944214	0.000110129	0.101076	1.72467	-0.590869	8.574	0.31834	0.117	0.642991	1	tia000325,
chr1	35900001	36000000	194	155	41	0.329272	0.214893	0.712789	0.233051	0.78293	0.000331515	0.000500784	9.03e-05	-0.51852	1.2024	-0.0777153	5.544	0.518349	0.18	0.602408	1	tia000325,
chr1	36000001	36100000	200	167	39	0.380704	0.249489	0.513439	0.265185	0.576165	0.000378353	0.000560267	9.05e-05	-0.187197	1.36819	-0.000407205	6.189	0.474353	0.162	0.614138	2	tia000327,tia000326,
chr1	36100001	36200000	306	268	88	0.380205	0.25244	0.495479	0.28825	0.408497	0.000624615	0.000920554	0.000157603	0.121077	1.54118	-0.833218	5.841	0.498086	0.171	0.608285	0
chr1	36200001	36300000	167	137	35	0.364795	0.230504	0.626789	0.252256	0.66622	0.000295715	0.000431156	8.29e-05	-0.313981	1.16523	0.0511765	5.198	0.541893	0.192	0.594535	1	tia000328,
chr1	36300001	36400000	182	148	45	0.427466	0.31909	0.151912	0.328759	0.164728	0.00041923	0.000625662	7.53e-05	0.531014	2.60279	-0.965382	8.304	0.334997	0.12	0.64109	2	tia000328,tia000329,
chr1	36400001	36500000	224	178	70	0.412669	0.217795	0.697517	0.244632	0.715482	0.00038425	0.000486468	0.000130915	-0.50058	0.531999	-0.689844	3.716	0.640104	0.269	0.543237	1	tia000329,
chr1	36500001	36600000	188	158	50	0.379496	0.257048	0.467466	0.289097	0.40247	0.000386059	0.000544958	0.000113959	0.130902	1.62922	-0.167093	4.782	0.569999	0.209	0.583316	2	tia000331,tia000330,
chr1	36600001	36700000	345	311	54	0.396429	0.255674	0.475808	0.267992	0.55589	0.000644881	0.000980999	0.000118346	-0.213776	1.13646	-0.182204	8.289	0.335932	0.121	0.640456	2	tia000331,tia000332,
chr1	36700001	36800000	343	315	35	0.355751	0.247048	0.528276	0.252732	0.66303	0.000620934	0.00103504	7.33e-05	-0.370665	1.33903	-0.276118	14.124	0.07754	0.071	0.671661	0
chr1	36800001	36900000	127	113	19	0.362461	0.217406	0.699585	0.240787	0.738939	0.000213972	0.000333602	4.03e-05	-0.494533	0.859708	-0.120487	8.274	0.336869	0.121	0.640456	2	tia000333,tia000334,
chr1	36900001	37000000	68	59	12	0.415261	0.21932	0.689349	0.244892	0.713865	0.000116096	0.000159269	2.99e-05	-0.509575	0.427988	0.0768536	5.325	0.533264	0.188	0.597163	2	tia000335,tia000336,
chr1	37000001	37100000	233	211	53	0.411571	0.277418	0.347366	0.292891	0.375762	0.000472095	0.000686289	0.000102463	0.0927053	1.29802	-0.609412	6.698	0.439826	0.149	0.622547	1	tia000337,
chr1	37100001	37200000	76	58	24	0.431969	0.277713	0.345705	0.299863	0.32829	0.000155667	0.000176934	6.43e-05	0.187977	1.13998	0.570056	2.752	0.69974	0.363	0.479711	3	tia000339,tia000338,tia000337,
chr1	37200001	37300000	151	128	46	0.439935	0.280222	0.331699	0.300719	0.322627	0.000309716	0.000410413	8.48e-05	0.145831	1.26816	-0.704966	4.839	0.566165	0.207	0.58464	0
chr1	37300001	37400000	122	108	25	0.440199	0.283722	0.312553	0.302056	0.31387	0.000247479	0.000357444	4.62e-05	0.145829	1.39993	-0.653658	7.739	0.370889	0.129	0.635369	3	tia000341,tia000342,tia000340,
chr1	37400001	37500000	255	216	51	0.411342	0.290475	0.277038	0.29836	0.33832	0.000533983	0.00077877	0.000117276	0.174046	1.7645	0.0196931	6.64	0.443743	0.151	0.621257	2	tia000344,tia000343,
chr1	37500001	37600000	234	171	94	0.368202	0.241053	0.564507	0.288818	0.404453	0.000496477	0.000573573	0.000248249	0.225853	1.46523	0.523652	2.31	0.725503	0.433	0.432648	3	tia000345,tia000344,tia000346,
chr1	37600001	37700000	195	168	32	0.446798	0.305144	0.207399	0.308712	0.271884	0.0004064	0.00059453	6.4e-05	0.188311	1.77001	-0.352979	9.285	0.276262	0.108	0.64867	2	tia000346,tia000347,
chr1	37700001	37800000	250	236	27	0.393624	0.289718	0.280919	0.290828	0.390221	0.000520321	0.000858232	4.85e-05	0.0527181	1.73969	-0.836262	17.694	0.0210488	0.057	0.680199	0
chr1	37800001	37900000	110	93	22	0.426628	0.289767	0.280667	0.298492	0.337435	0.000230923	0.000342905	4.11e-05	0.128513	1.78131	-0.651062	8.346	0.332383	0.12	0.64109	1	tia000348,
chr1	37900001	38000000	107	91	17	0.408533	0.238734	0.578395	0.254571	0.650614	0.000187823	0.000257926	5.28e-05	-0.365284	0.656881	1.17725	4.882	0.563269	0.205	0.585962	2	tia000349,tia000348,
chr1	38000001	38100000	178	141	49	0.337511	0.212503	0.725086	0.234913	0.772753	0.000300772	0.000423216	0.000102001	-0.491247	0.949851	-0.251933	4.149	0.612048	0.241	0.562021	0
chr1	38100001	38200000	316	268	85	0.366425	0.235176	0.599509	0.266105	0.569544	0.000601827	0.000774583	0.000238089	-0.116168	0.812734	0.834953	3.253	0.669287	0.307	0.517598	0
chr1	38200001	38300000	132	95	48	0.280295	0.184955	0.845742	0.221096	0.84174	0.000224552	0.00027334	0.000122839	-0.510674	0.646975	0.464615	2.225	0.73033	0.449	0.421999	1	tia000350,
chr1	38300001	38400000	182	144	48	0.411514	0.246934	0.528968	0.265498	0.573915	0.000330364	0.00043008	0.00011086	-0.217231	0.933134	0.109427	3.879	0.629622	0.258	0.550631	1	tia000351,
chr1	38400001	38500000	207	169	61	0.415684	0.27384	0.367738	0.291597	0.384809	0.000429401	0.000588598	0.000116741	0.0912828	1.51352	-0.63444	5.042	0.552465	0.198	0.590584	0
chr1	38500001	38600000	89	52	46	0.278109	0.161222	0.916276	0.213089	0.874651	0.000150196	0.000127943	0.000124976	-0.52336	0.0810373	0.584102	1.024	0.793684	0.977	0.137297	1	tia000352,
chr1	38600001	38700000	205	177	45	0.429621	0.2569	0.468364	0.276438	0.494206	0.000389726	0.00054957	8.68e-05	-0.138224	1.00132	-0.563244	6.332	0.464622	0.158	0.616731	0
chr1	38700001	38800000	132	105	30	0.319972	0.201512	0.778077	0.221763	0.838764	0.000223928	0.000320009	7.88e-05	-0.608281	0.737846	0.403928	4.061	0.617803	0.246	0.558676	1	tia000353,
chr1	38800001	38900000	245	209	57	0.356668	0.206938	0.752674	0.23549	0.769545	0.000414755	0.000580305	0.000131786	-0.535918	0.570153	-0.00994403	4.403	0.595303	0.227	0.571364	1	tia000353,
chr1	38900001	39000000	209	172	60	0.35742	0.218138	0.695688	0.247859	0.695055	0.000372433	0.000504508	0.000128791	-0.375677	0.884452	-0.305291	3.917	0.627164	0.255	0.552644	0
chr1	39000001	39100000	212	203	17	0.467779	0.323379	0.137042	0.323524	0.189674	0.000470191	0.000723784	3.33e-05	0.289112	1.62502	-0.469894	21.725	0.00324285	0.046	0.686842	1	tia000354,
chr1	39100001	39200000	8	8	3	0.452476	0.444695	0.00161623	0.417468	0.00460654		3.85e-05
chr1	39200001	39300000	113	92	28	0.369812	0.206338	0.755557	0.234857	0.773059	0.000185752	0.0002447	6.48e-05	-0.565712	0.531729	0.0754704	3.774	0.636386	0.265	0.545928	0
chr1	39300001	39400000	211	179	48	0.324058	0.178412	0.868253	0.210664	0.8836	0.000318146	0.000450071	0.000108435	-0.806283	0.220638	0.0316698	4.151	0.611917	0.241	0.562021	0
chr1	39400001	39500000	199	172	39	0.402557	0.199407	0.787516	0.230273	0.797615	0.000317222	0.000428923	8.83e-05	-0.675631	0.140147	0.0949076	4.856	0.565021	0.206	0.585301	0
chr1	39500001	39600000	375	334	79	0.393179	0.23816	0.581819	0.264223	0.583071	0.000704625	0.00100894	0.000176318	-0.230334	0.868164	-0.111714	5.722	0.506207	0.175	0.605676	0
chr1	39600001	39700000	191	160	56	0.32706	0.174856	0.879487	0.212195	0.878004	0.000290089	0.000410674	9.8e-05	-0.780047	0.278375	-0.766336	4.192	0.609227	0.239	0.563358	1	tia000355,
chr1	39700001	39800000	167	141	40	0.383874	0.222256	0.673359	0.244417	0.716824	0.000286251	0.000409238	7.6e-05	-0.455069	0.747072	-0.584125	5.383	0.529318	0.186	0.598476	1	tia000355,
chr1	39800001	39900000	336	292	116	0.447466	0.329763	0.116805	0.36064	0.0593095	0.000847985	0.0011026	0.000244778	0.90036	1.98792	-0.290167	4.504	0.588594	0.222	0.574691	3	tia000357,tia000356,tia000358,
chr1	39900001	40000000	125	94	39	0.409496	0.229369	0.633328	0.257407	0.631156	0.000225113	0.000250239	0.000101054	-0.302024	0.491694	0.555204	2.476	0.715956	0.404	0.452068	1	tia000359,
chr1	40000001	40100000	246	217	55	0.438371	0.245076	0.540235	0.270493	0.537697	0.000451133	0.000615337	0.000104461	-0.248151	0.676447	-0.552978	5.891	0.494674	0.17	0.608937	2	tia000360,tia000359,
chr1	40100001	40200000	207	167	55	0.372844	0.238836	0.577786	0.260536	0.609286	0.000382756	0.000519426	0.000129006	-0.210613	1.13641	0.0913236	4.026	0.620085	0.248	0.557337	3	tia000362,tia000361,tia000363,
chr1	40200001	40300000	161	144	37	0.339315	0.191952	0.819005	0.224867	0.824432	0.00025816	0.000379526	7.19e-05	-0.6488	0.403981	-0.572141	5.279	0.536391	0.189	0.596507	0
chr1	40300001	40400000	226	189	66	0.327623	0.198082	0.793336	0.236127	0.765972	0.00038515	0.000539449	0.000134321	-0.468045	0.759742	-0.323021	4.016	0.620736	0.249	0.556667	1	tia000364,
chr1	40400001	40500000	323	295	61	0.440294	0.314961	0.167206	0.324722	0.18377	0.000709474	0.00105952	0.000108348	0.412362	1.84583	-0.785888	9.779	0.24873	0.102	0.652439	0
chr1	40500001	40600000	224	201	35	0.377466	0.22244	0.672346	0.242775	0.726935	0.000379194	0.000587533	6.85e-05	-0.505313	0.796389	-0.465343	8.583	0.31779	0.117	0.642991	0
chr1	40600001	40700000	348	310	61	0.435011	0.301839	0.22212	0.313499	0.243523	0.000744532	0.00107623	0.00013947	0.285999	1.68645	-0.0276244	7.717	0.372312	0.13	0.634731	1	tia000365,
chr1	40700001	40800000	146	123	27	0.293831	0.198689	0.790682	0.221709	0.839007	0.000232963	0.000334135	8.24e-05	-0.626783	0.665403	1.16351	4.056	0.618129	0.247	0.558006	0
chr1	40800001	40900000	239	184	65	0.376517	0.281913	0.32239	0.298302	0.33871	0.000495277	0.000654119	0.000176923	0.27099	1.97184	0.725912	3.697	0.641319	0.27	0.542564	1	tia000366,
chr1	40900001	41000000	259	199	78	0.408039	0.286792	0.296163	0.30679	0.283718	0.000549425	0.000667048	0.000209049	0.301604	1.66033	0.666344	3.191	0.673122	0.313	0.51354	0
chr1	41000001	41100000	154	116	45	0.394023	0.312467	0.176908	0.32712	0.172298	0.000340371	0.000412783	0.00013143	0.526119	2.40405	1.02341	3.141	0.676202	0.318	0.510157	0
chr1	41100001	41200000	304	246	75	0.448248	0.334158	0.104165	0.342311	0.110468	0.000700797	0.000899551	0.000195302	0.607707	2.17917	0.459135	4.606	0.581792	0.217	0.578013	0
chr1	41200001	41300000	204	136	108	0.330348	0.242657	0.554854	0.30116	0.319728	0.000477016	0.000492149	0.000303475	0.535768	1.70487	0.796763	1.622	0.763303	0.617	0.314975	2	tia000367,tia000368,
chr1	41300001	41400000	277	212	93	0.385674	0.255458	0.477121	0.286762	0.419143	0.00057226	0.000660854	0.000266825	0.146076	1.15566	0.950382	2.477	0.715898	0.404	0.452068	2	tia000369,tia000368,
chr1	41400001	41500000	165	117	55	0.35962	0.24596	0.534878	0.268864	0.549559	0.000320456	0.000389336	0.000144336	-0.0528299	1.58702	0.521591	2.697	0.703005	0.371	0.474305	1	tia000370,
chr1	41500001	41600000	201	153	79	0.348452	0.212103	0.727118	0.254205	0.653098	0.000376267	0.000455719	0.000177527	-0.222784	0.95574	-0.18127	2.567	0.710656	0.39	0.461488	0
chr1	41600001	41700000	182	160	39	0.410797	0.26652	0.410537	0.277962	0.483044	0.000355303	0.000541756	5.22e-05	-0.146858	1.48623	-1.47643	10.376	0.217512	0.096	0.656192	1	tia000371,
chr1	41700001	41800000	282	247	67	0.354035	0.232662	0.614258	0.265693	0.572513	0.000542249	0.000804118	0.000143287	-0.138502	1.25634	-0.186027	5.612	0.513712	0.178	0.603716	0
chr1	41800001	41900000	332	282	107	0.419391	0.26847	0.399008	0.292988	0.375088	0.000659154	0.0009193	0.000157821	0.0548171	1.50953	-1.31514	5.825	0.499178	0.172	0.607633	0
chr1	41900001	42000000	190	161	53	0.36832	0.244179	0.545663	0.266602	0.565954	0.000367137	0.000553212	8.39e-05	-0.158372	1.46585	-1.08593	6.592	0.446988	0.152	0.620611	2	tia000372,tia000373,
chr1	42000001	42100000	182	158	43	0.461914	0.374658	0.03032	0.376088	0.0325727	0.00047663	0.0006993	6.48e-05	0.972127	2.91635	-1.18912	10.789	0.197307	0.093	0.658063	5	tia000374,tia000376,tia000373,tia000375,tia000377,
chr1	42100001	42200000	220	201	32	0.477556	0.349263	0.0682912	0.348599	0.0902021	0.000513722	0.00076602	4.94e-05	0.584154	2.12401	-1.05286	15.519	0.0484105	0.064	0.675942	3	tia000378,tia000376,tia000377,
chr1	42200001	42300000	188	170	26	0.424813	0.27217	0.37738	0.284119	0.438188	0.000357464	0.000528239	6.07e-05	-0.0753297	1.19858	0.284567	8.698	0.310808	0.115	0.644256	3	tia000380,tia000381,tia000379,
chr1	42300001	42400000	290	283	38	0.477359	0.373963	0.0310552	0.374024	0.0354324	0.000719625	0.00112062	4.13e-05	0.90149	2.34396	-1.78257	27.108	0.00013471	0.037	0.692232	2	tia000382,tia000383,
chr1	42400001	42500000	145	130	29	0.402612	0.278501	0.341282	0.310183	0.262997	0.000308994	0.000418175	9.18e-05	0.328966	1.408	1.4603	4.553	0.58533	0.22	0.57602	1	tia000383,
chr1	42500001	42600000	230	202	51	0.426439	0.281244	0.32606	0.304951	0.295268	0.000480308	0.000658062	0.000118007	0.190051	1.44971	0.0371923	5.576	0.516167	0.179	0.603062	1	tia000384,
chr1	42600001	42700000	263	250	32	0.343564	0.217501	0.699081	0.231168	0.792951	0.000428809	0.000717877	5.36e-05	-0.62398	0.760831	-0.956009	13.402	0.0970924	0.075	0.669205	1	tia000385,
chr1	42700001	42800000	172	153	29	0.381355	0.248591	0.5189	0.262148	0.597876	0.000316196	0.000489687	5.6e-05	-0.277512	1.24663	-0.616071	8.746	0.307914	0.114	0.644888	2	tia000386,tia000385,
chr1	42800001	42900000	324	281	92	0.403083	0.275152	0.360221	0.304338	0.299163	0.000694454	0.000907306	0.000231007	0.272582	1.35878	0.265281	3.928	0.626451	0.255	0.552644	3	tia000387,tia000389,tia000388,
chr1	42900001	43000000	197	169	34	0.389034	0.240626	0.567071	0.257555	0.630128	0.000362979	0.000520598	8.98e-05	-0.312578	0.900729	0.698505	5.799	0.500952	0.172	0.607633	0
chr1	43000001	43100000	327	295	58	0.438639	0.348202	0.0704496	0.352606	0.0788158	0.000794773	0.00113158	0.000160148	0.764431	2.23113	0.711614	7.066	0.415131	0.142	0.62705	1	tia000390,
chr1	43100001	43200000	333	293	61	0.431042	0.315774	0.164119	0.320436	0.205425	0.000738115	0.00105476	0.000144942	0.359118	1.90346	0.13715	7.277	0.401115	0.137	0.630257	0
chr1	43200001	43300000	148	130	25	0.365895	0.25744	0.465088	0.274624	0.507494	0.000292109	0.000427925	7.11e-05	-0.0785549	1.41049	0.850472	6.02	0.485872	0.166	0.61154	1	tia000391,
chr1	43300001	43400000	292	255	69	0.415103	0.248985	0.516505	0.272205	0.525196	0.000546365	0.000740395	0.000147207	-0.192316	0.877068	-0.259482	5.03	0.553277	0.199	0.589924	0
chr1	43400001	43500000	184	155	47	0.327218	0.233595	0.608803	0.260977	0.606176	0.000351511	0.000519156	0.000111072	-0.110846	1.36631	0.101802	4.674	0.577244	0.214	0.580003	2	tia000393,tia000392,
chr1	43500001	43600000	138	120	23	0.307784	0.192166	0.818144	0.215417	0.865616	0.0002216	0.00035399	5.14e-05	-0.7257	0.707267	-0.178848	6.891	0.426839	0.145	0.625122	1	tia000393,
chr1	43600001	43700000	123	88	43	0.366932	0.20457	0.763947	0.233345	0.781338	0.000206673	0.000268357	7.73e-05	-0.555336	1.0124	-0.818198	3.473	0.655535	0.288	0.530433	1	tia000394,
chr1	43700001	43800000	160	134	39	0.434576	0.25288	0.492801	0.269549	0.544575	0.0002922	0.00040559	6.51e-05	-0.268038	1.08673	-1.0398	6.229	0.471629	0.161	0.614787	0
chr1	43800001	43900000	214	164	60	0.380527	0.247951	0.522791	0.265746	0.57213	0.000403269	0.000562157	0.000121573	-0.157242	1.57446	-0.396951	4.624	0.580589	0.216	0.578677	1	tia000395,
chr1	43900001	44000000	288	218	79	0.32569	0.20209	0.775444	0.226232	0.817884	0.000483705	0.000635092	0.000203431	-0.573719	0.784826	0.400755	3.122	0.67737	0.32	0.508804	0
chr1	44000001	44100000	185	126	72	0.336956	0.197808	0.794527	0.234028	0.77762	0.000326192	0.00036299	0.000180521	-0.440547	0.7413	0.218987	2.011	0.74229	0.497	0.390424	0
chr1	44100001	44200000	226	170	67	0.337319	0.215778	0.708171	0.243367	0.723311	0.000405889	0.000519067	0.000183534	-0.318264	0.914323	0.619827	2.828	0.695203	0.354	0.485796	0
chr1	44200001	44300000	1	1	0	0.880552	0.880552	4.2e-22	0.85	2.65e-26		1.57e-06
chr1	44300001	44400000	171	121	66	0.341448	0.253783	0.487306	0.280422	0.465067	0.000357363	0.000434771	0.000173054	0.175049	1.75895	0.51123	2.512	0.713865	0.398	0.456102	0
chr1	44400001	44500000	143	103	43	0.407499	0.250258	0.50876	0.269511	0.544851	0.000272224	0.000340796	9.75e-05	-0.164221	1.42619	-0.0567808	3.496	0.654085	0.286	0.531783	1	tia000396,
chr1	44500001	44600000	226	202	32	0.393482	0.250018	0.51022	0.263237	0.590127	0.000420807	0.000654593	6.63e-05	-0.276106	1.19424	-0.388107	9.869	0.243876	0.101	0.653065	2	tia000397,tia000398,
chr1	44600001	44700000	378	259	148	0.434767	0.313047	0.17462	0.331566	0.152269	0.000904449	0.000877417	0.000510122	0.692944	1.51696	1.60133	1.72	0.7581	0.581	0.336979	1	tia000398,
chr1	44700001	44800000	119	97	34	0.298488	0.209817	0.738589	0.249225	0.686214	0.000223662	0.000316478	8.65e-05	-0.212761	1.2226	0.362845	3.661	0.643618	0.273	0.540545	1	tia000399,
chr1	44800001	44900000	134	106	46	0.420947	0.266713	0.409393	0.293295	0.372953	0.000268629	0.000348699	9.22e-05	0.176231	1.26719	-0.406252	3.783	0.635808	0.264	0.5466	4	tia000403,tia000400,tia000401,tia000402,
chr1	44900001	45000000	123	116	20	0.482501	0.397432	0.013088	0.393579	0.0151778	0.00031394	0.000479424	2.44e-05	1.11683	2.70794	-1.5032	19.674	0.00886322	0.051	0.68383	2	tia000403,tia000402,
chr1	45000001	45100000	271	239	57	0.439342	0.324531	0.133223	0.335239	0.136935	0.000620182	0.000910103	0.00010701	0.551678	2.13959	-0.643785	8.505	0.322563	0.118	0.642358	3	tia000404,tia000406,tia000405,
chr1	45100001	45200000	237	199	61	0.360622	0.247312	0.526673	0.268606	0.551432	0.000455122	0.000644931	0.000138489	-0.0992382	1.33587	-0.0837324	4.657	0.578382	0.215	0.57934	2	tia000407,tia000408,
chr1	45200001	45300000	201	164	50	0.372254	0.265679	0.415534	0.277348	0.487541	0.000399612	0.000550237	0.000120841	-0.0350673	1.55689	0.205813	4.553	0.58533	0.22	0.57602	1	tia000409,
chr1	45300001	45400000	130	111	23	0.463016	0.374275	0.0307234	0.372979	0.036955	0.000330268	0.00047252	5.77e-05	0.965293	2.74003	0.304632	8.187	0.34232	0.122	0.639822	1	tia000409,
chr1	45400001	45500000	335	294	55	0.440674	0.311575	0.180463	0.317918	0.218827	0.000708329	0.0010306	0.000122912	0.320225	1.8332	-0.00971894	8.385	0.329964	0.119	0.641724	1	tia000410,
chr1	45500001	45600000	137	98	56	0.261096	0.2068	0.753338	0.241879	0.732383	0.000255489	0.000320334	0.000135387	-0.230466	1.39242	0.19009	2.366	0.7223	0.423	0.439329	1	tia000411,
chr1	45600001	45700000	197	172	34	0.431284	0.318339	0.154623	0.325491	0.18004	0.000436822	0.000650674	7.64e-05	0.462135	2.05975	-0.0734671	8.517	0.321827	0.117	0.642991	2	tia000412,tia000413,
chr1	45700001	45800000	215	180	63	0.348915	0.240137	0.570004	0.279984	0.468261	0.000423708	0.000596399	0.000142682	0.0936894	1.49161	0.103723	4.18	0.610015	0.239	0.563358	2	tia000414,tia000415,
chr1	45800001	45900000	178	147	42	0.411296	0.234836	0.601513	0.256341	0.638513	0.000315133	0.000432939	8.52e-05	-0.359072	0.846333	-0.438447	5.079	0.54996	0.197	0.591243	2	tia000416,tia000417,
chr1	45900001	46000000	239	214	39	0.475002	0.351086	0.0647023	0.351848	0.0808828	0.000559567	0.000807467	7.7e-05	0.652	2.11831	-0.407942	10.485	0.212066	0.095	0.656816	4	tia000418,tia000419,tia000421,tia000420,
chr1	46000001	46100000	205	167	45	0.406948	0.303558	0.21439	0.311215	0.256853	0.000440726	0.000597486	0.000121466	0.314861	2.00699	0.737508	4.919	0.560775	0.203	0.587284	6	tia000426,tia000424,tia000421,tia000423,tia000422,tia000425,
chr1	46100001	46200000	185	134	71	0.376989	0.253318	0.490135	0.286313	0.422363	0.000368031	0.00041376	0.000180062	0.120113	1.39565	0.453193	2.298	0.726187	0.435	0.431314	2	tia000425,tia000426,
chr1	46200001	46300000	317	259	73	0.448688	0.31339	0.173277	0.327755	0.169338	0.000707203	0.000899222	0.000203934	0.459682	1.69316	0.899127	4.409	0.594905	0.227	0.571364	0
chr1	46300001	46400000	318	253	83	0.370715	0.258668	0.457649	0.282326	0.451196	0.000639262	0.000836141	0.000234523	0.0677626	1.46339	0.886801	3.565	0.649722	0.28	0.535829	0
chr1	46400001	46500000	85	36	52	0.219585	0.173876	0.882461	0.232015	0.788479	0.000161571	0.000112744	0.000160184	-0.12742	1.3718	1.26659	0.704	0.808945	1.421	0.0324605	3	tia000428,tia000429,tia000427,
chr1	46500001	46600000	247	190	74	0.426947	0.264358	0.423411	0.287579	0.413288	0.000498124	0.000577467	0.000196927	0.0383598	0.981068	0.696585	2.932	0.688944	0.341	0.494592	1	tia000430,
chr1	46600001	46700000	203	144	65	0.368718	0.22968	0.63154	0.253255	0.659519	0.000373557	0.000450658	0.000169686	-0.25695	1.06741	0.540674	2.656	0.705428	0.377	0.470254	1	tia000431,
chr1	46700001	46800000	167	136	38	0.356898	0.244737	0.542287	0.265867	0.571258	0.000324751	0.000452029	0.000107935	-0.11325	1.29417	0.856956	4.188	0.60949	0.239	0.563358	1	tia000432,
chr1	46800001	46900000	284	211	104	0.400758	0.250224	0.508967	0.280546	0.464163	0.000564289	0.000652642	0.000254828	0.0343598	1.11341	0.222791	2.561	0.711007	0.39	0.461488	2	tia000434,tia000433,
chr1	46900001	47000000	214	148	75	0.379267	0.270813	0.385271	0.292817	0.376276	0.000450478	0.000546386	0.000202829	0.272066	1.89863	0.745715	2.694	0.703183	0.371	0.474305	0
chr1	47000001	47100000	139	75	83	0.343449	0.228269	0.639627	0.274991	0.504801	0.000281703	0.000231071	0.000217693	0.167242	1.39924	0.54727	1.061	0.791874	0.942	0.150763	6	tia000440,tia000437,tia000435,tia000439,tia000436,tia000438,
chr1	47100001	47200000	216	182	46	0.448201	0.320131	0.148208	0.327105	0.172368	0.000483239	0.00066988	0.000106634	0.46136	1.89121	0.138236	6.282	0.468022	0.159	0.616084	2	tia000441,tia000440,
chr1	47200001	47300000	131	96	47	0.419577	0.29154	0.271623	0.314572	0.237389	0.000285499	0.000351501	0.000107385	0.425161	1.90623	0.129039	3.273	0.668046	0.306	0.518274	1	tia000442,
chr1	47300001	47400000	175	140	58	0.44626	0.27859	0.340784	0.306066	0.288241	0.00036377	0.000436213	0.00012539	0.21559	1.18886	-0.0883692	3.479	0.655157	0.287	0.531108	2	tia000443,tia000442,
chr1	47400001	47500000	184	127	75	0.414544	0.242791	0.554046	0.278347	0.480227	0.000362009	0.000384227	0.000179045	-0.00680268	1.0279	0.143255	2.146	0.734777	0.466	0.410748	1	tia000444,
chr1	47500001	47600000	420	370	109	0.407265	0.290583	0.276486	0.312006	0.252192	0.000910331	0.00129661	0.000207147	0.317143	1.826	-0.549769	6.259	0.469587	0.16	0.615435	2	tia000446,tia000445,
chr1	47600001	47700000	219	173	63	0.400835	0.269301	0.394121	0.282574	0.449397	0.000437153	0.000583343	0.000135174	0.000944629	1.53268	-0.247047	4.315	0.601126	0.232	0.568031	1	tia000446,
chr1	47700001	47800000	257	213	50	0.41341	0.301056	0.225693	0.30662	0.284777	0.000556479	0.00081761	0.000115458	0.272958	2.07791	0.0302637	7.081	0.414131	0.141	0.627692	3	tia000447,tia000448,tia000449,
chr1	47800001	47900000	155	97	69	0.32941	0.215432	0.70998	0.252206	0.666553	0.000295	0.00029621	0.000191645	-0.146264	1.09526	0.694108	1.546	0.767296	0.647	0.297123	1	tia000450,
chr1	47900001	48000000	188	134	57	0.390218	0.247792	0.523757	0.267663	0.558277	0.000359103	0.000459849	0.000135122	-0.120066	1.48224	0.195736	3.403	0.659934	0.294	0.526383	1	tia000451,
chr1	48000001	48100000	174	106	83	0.372269	0.212547	0.724862	0.257138	0.633016	0.000338844	0.000334074	0.00020992	-0.129513	0.928931	0.321859	1.591	0.764936	0.628	0.308376	1	tia000451,
chr1	48100001	48200000	391	324	87	0.429219	0.331306	0.112249	0.338009	0.126093	0.000924282	0.00132369	0.000196837	0.635302	2.5211	-0.118143	6.725	0.438005	0.149	0.622547	0
chr1	48200001	48300000	217	174	51	0.445672	0.330068	0.115894	0.341353	0.11382	0.000517122	0.000715516	0.000121946	0.667295	2.39838	0.117904	5.867	0.496311	0.17	0.608937	1	tia000452,
chr1	48300001	48400000	258	221	64	0.430606	0.324866	0.132127	0.337104	0.129568	0.000603864	0.000883746	0.000110967	0.597076	2.38745	-0.903016	7.964	0.35644	0.126	0.637279	0
chr1	48400001	48500000	175	141	36	0.340096	0.225546	0.655057	0.244081	0.718904	0.000310619	0.000460656	8.27e-05	-0.419333	1.31464	-0.0137357	5.569	0.516645	0.18	0.602408	1	tia000453,
chr1	48500001	48600000	172	132	45	0.364172	0.245693	0.536496	0.263847	0.585764	0.000325773	0.000457956	9.38e-05	-0.198015	1.70221	-0.325163	4.883	0.563202	0.205	0.585962	2	tia000455,tia000454,
chr1	48600001	48700000	283	248	68	0.417995	0.274314	0.365016	0.290693	0.391172	0.000569494	0.000840882	0.000104747	0.0302716	1.50296	-1.14523	8.028	0.352366	0.125	0.637915	2	tia000455,tia000456,
chr1	48700001	48800000	193	150	49	0.277714	0.186062	0.841695	0.212904	0.87535	0.000304196	0.000454156	0.00010091	-0.72296	1.07619	-0.48797	4.501	0.588794	0.222	0.574691	1	tia000457,
chr1	48800001	48900000	165	133	34	0.406439	0.262749	0.433045	0.278067	0.482275	0.000316615	0.000454012	7.49e-05	-0.0776478	1.55592	-0.0793765	6.06	0.483144	0.165	0.61219	1	tia000458,
chr1	48900001	49000000	362	315	85	0.414949	0.281069	0.327023	0.298293	0.338769	0.000740406	0.00109209	0.000143165	0.133402	1.68051	-0.89283	7.628	0.378087	0.131	0.634093	0
chr1	49000001	49100000	148	113	52	0.366725	0.213531	0.719829	0.246513	0.703653	0.000261816	0.000352953	8.96e-05	-0.378956	1.08233	-0.912137	3.941	0.625609	0.254	0.553315	1	tia000459,
chr1	49100001	49200000	98	61	43	0.165689	0.119593	0.97808	0.169663	0.974174	0.000131894	0.000160501	8.88e-05	-1.04891	0.411323	-0.331446	1.808	0.753375	0.553	0.354493	1	tia000460,
chr1	49200001	49300000	236	198	50	0.345386	0.235409	0.598135	0.25057	0.6774	0.000434061	0.000653366	0.000108951	-0.342733	1.304	-0.164344	5.997	0.487441	0.167	0.61089	1	tia000460,
chr1	49300001	49400000	147	103	54	0.372418	0.223665	0.665569	0.255601	0.643589	0.000263807	0.000304929	0.000127276	-0.24109	1.06092	0.050459	2.396	0.720577	0.417	0.443346	3	tia000463,tia000462,tia000461,
chr1	49400001	49500000	352	299	87	0.445431	0.295908	0.249978	0.311078	0.257665	0.000741728	0.00102002	0.000167802	0.249623	1.56217	-0.523127	6.079	0.481849	0.165	0.61219	1	tia000464,
chr1	49500001	49600000	200	142	77	0.311619	0.19504	0.806334	0.234704	0.773905	0.000343865	0.000409903	0.000180561	-0.40724	0.895033	0.0916764	2.27	0.72778	0.44	0.427983	1	tia000465,
chr1	49600001	49700000	186	134	58	0.286298	0.194801	0.807333	0.225166	0.823013	0.000319489	0.000417455	0.000148114	-0.518059	1.08935	0.327355	2.818	0.695801	0.355	0.48512	1	tia000465,
chr1	49700001	49800000	266	228	47	0.361256	0.22761	0.643384	0.244129	0.718611	0.000464093	0.000700295	0.000102481	-0.467122	1.02511	-0.13175	6.833	0.430734	0.146	0.624479	1	tia000466,
chr1	49800001	49900000	249	205	62	0.403672	0.263493	0.428585	0.285881	0.425475	0.000486835	0.000655676	0.000142625	0.0164371	1.41442	-0.0524341	4.597	0.582393	0.218	0.577349	0
chr1	49900001	50000000	311	275	56	0.373851	0.243918	0.547241	0.261257	0.604197	0.0005656	0.000847408	0.000117169	-0.283686	1.17233	-0.358623	7.232	0.404094	0.138	0.629616	1	tia000467,
chr1	50000001	50100000	239	197	58	0.361742	0.257833	0.462706	0.276761	0.491838	0.000475517	0.000695009	0.000126923	-0.00497328	1.69181	-0.0503604	5.476	0.522984	0.183	0.600443	1	tia000467,
chr1	50100001	50200000	78	56	22	0.371252	0.270425	0.387537	0.286841	0.418573	0.00016075	0.0002101	6.09e-05	0.151321	2.03583	0.680203	3.451	0.65692	0.29	0.529083	1	tia000468,
chr1	50200001	50300000	142	110	48	0.396748	0.237698	0.584569	0.271805	0.528123	0.000274996	0.000344979	0.000103675	-0.0966617	1.10892	-0.227637	3.328	0.664623	0.301	0.521654	1	tia000469,
chr1	50300001	50400000	256	219	51	0.438959	0.34265	0.0826082	0.34516	0.100914	0.000614847	0.000912518	9.98e-05	0.686563	2.57344	-0.461919	9.143	0.284444	0.109	0.648041	2	tia000471,tia000470,
chr1	50400001	50500000	139	100	50	0.324683	0.197927	0.79401	0.236081	0.76623	0.000248118	0.000299002	0.000126207	-0.390529	0.828147	0.323001	2.369	0.722128	0.422	0.439998	0
chr1	50500001	50600000	81	60	28	0.338409	0.213296	0.721035	0.239925	0.744056	0.00014219	0.00018527	5.93e-05	-0.379042	1.01696	-0.254386	3.122	0.67737	0.32	0.508804	0
chr1	50600001	50700000	263	205	85	0.380147	0.251408	0.50176	0.274889	0.505553	0.000510493	0.000646744	0.000202613	-0.0279012	1.30351	0.108033	3.192	0.673061	0.313	0.51354	0
chr1	50700001	50800000	238	163	84	0.418188	0.26652	0.410537	0.282206	0.452066	0.00048597	0.000542848	0.000222913	0.0375901	1.35883	0.463979	2.435	0.718329	0.411	0.447368	3	tia000472,tia000473,tia000474,
chr1	50800001	50900000	182	144	40	0.382018	0.281813	0.322937	0.289553	0.39923	0.000373011	0.000532949	0.000100092	0.110649	2.05943	0.35317	5.325	0.533264	0.188	0.597163	1	tia000475,
chr1	50900001	51000000	200	168	41	0.358678	0.248777	0.517769	0.263164	0.590648	0.000372469	0.000551219	9.47e-05	-0.208275	1.46854	-0.0178817	5.82	0.499519	0.172	0.607633	2	tia000477,tia000476,
chr1	51000001	51100000	140	101	48	0.376631	0.251252	0.50271	0.276521	0.4936	0.000277497	0.000332365	0.000122161	0.00466064	1.40907	0.467804	2.721	0.701582	0.368	0.476332	1	tia000478,
chr1	51100001	51200000	153	115	44	0.382127	0.276784	0.350945	0.291418	0.386071	0.000319393	0.000419793	0.0001102	0.160108	1.95973	0.434533	3.809	0.634136	0.263	0.547272	1	tia000479,
chr1	51200001	51300000	130	100	38	0.361337	0.245676	0.5366	0.265769	0.571962	0.000247768	0.000350818	8.07e-05	-0.0905492	1.57845	-0.213224	4.349	0.598879	0.23	0.569365	1	tia000480,
chr1	51300001	51400000	312	256	83	0.449165	0.324973	0.131778	0.33592	0.134212	0.000707578	0.000981924	0.000159725	0.5799	2.20792	-0.566101	6.148	0.477146	0.163	0.613489	0
chr1	51400001	51500000	188	125	71	0.399257	0.240796	0.566051	0.270992	0.534056	0.000362954	0.000370403	0.000202753	-0.0450578	0.884455	0.880332	1.827	0.752348	0.547	0.358287	0
chr1	51500001	51600000	189	146	51	0.435495	0.301608	0.223171	0.315762	0.230693	0.000409952	0.000503104	0.000142305	0.365656	1.67516	0.84988	3.535	0.651621	0.283	0.533806	1	tia000481,
chr1	51600001	51700000	249	182	84	0.387228	0.254382	0.483662	0.277203	0.488605	0.0005018	0.000639781	0.000189707	0.00935523	1.57965	-0.0313915	3.372	0.661875	0.297	0.524356	0
chr1	51700001	51800000	182	124	68	0.371847	0.24353	0.549585	0.266445	0.567088	0.000349565	0.000424264	0.000152004	-0.110423	1.64822	-0.0588491	2.791	0.697416	0.358	0.483091	1	tia000482,
chr1	51800001	51900000	214	160	62	0.425105	0.279363	0.336469	0.298838	0.335117	0.00044028	0.000555327	0.000147976	0.178134	1.66398	0.246965	3.753	0.637734	0.266	0.545255	1	tia000483,
chr1	51900001	52000000	69	33	36	0.181153	0.142487	0.952174	0.182947	0.955632	0.000102706	8.55e-05	9.39e-05	-0.831331	0.728091	0.472411	0.911	0.799154	1.097	0.0974657	1	tia000483,
chr1	52000001	52100000	280	243	61	0.436074	0.347031	0.0728923	0.350445	0.0848124	0.000683316	0.00102406	0.000109292	0.766141	2.60573	-0.715467	9.37	0.27142	0.107	0.649299	2	tia000484,tia000483,
chr1	52100001	52200000	222	177	50	0.3282	0.24765	0.52462	0.266999	0.563081	0.000425906	0.000623899	0.000129648	-0.0731561	1.7968	0.493795	4.812	0.567982	0.208	0.583978	3	tia000485,tia000487,tia000486,
chr1	52200001	52300000	215	161	55	0.278201	0.219035	0.690883	0.243575	0.722032	0.000382863	0.000552728	0.000141397	-0.295039	1.74362	0.528545	3.909	0.627682	0.256	0.551973	1	tia000487,
chr1	52300001	52400000	190	134	67	0.364503	0.253249	0.490555	0.275794	0.498923	0.000380651	0.000486913	0.0001494	0.00582193	1.96651	-0.104115	3.259	0.668915	0.307	0.517598	0
chr1	52400001	52500000	153	105	51	0.329809	0.221237	0.678947	0.24473	0.714874	0.000275687	0.000346737	0.000125691	-0.320704	1.4224	0.310808	2.759	0.699324	0.362	0.480387	0
chr1	52500001	52600000	123	77	60	0.262014	0.170683	0.891789	0.209474	0.887823	0.000196404	0.000212237	0.000128008	-0.656602	0.842798	-0.273177	1.658	0.761399	0.603	0.32346	2	tia000488,tia000489,
chr1	52600001	52700000	313	264	53	0.412937	0.283317	0.314744	0.293672	0.370335	0.000634091	0.00092607	0.000129524	0.0920953	1.7017	0.34594	7.15	0.409537	0.14	0.628334	0
chr1	52700001	52800000	310	261	80	0.414472	0.30234	0.219851	0.323169	0.191446	0.000694174	0.000989485	0.000167035	0.495246	2.12197	-0.275391	5.924	0.492422	0.169	0.609588	1	tia000490,
chr1	52800001	52900000	103	85	26	0.495891	0.373782	0.0312491	0.379387	0.0284016	0.000256519	0.000317997	6.26e-05	0.907228	2.29572	0.11525	5.077	0.550096	0.197	0.591243	3	tia000493,tia000491,tia000492,
chr1	52900001	53000000	205	177	48	0.495782	0.33457	0.103033	0.348639	0.0900831	0.00046128	0.000593161	9.47e-05	0.546813	1.71921	-0.434473	6.264	0.469247	0.16	0.615435	1	tia000494,
chr1	53000001	53100000	102	63	49	0.350509	0.18878	0.831467	0.229536	0.801408	0.000169597	0.000169243	0.000104709	-0.510348	0.667799	-0.273361	1.616	0.76362	0.619	0.313771	1	tia000495,
chr1	53100001	53200000	259	191	106	0.456676	0.336657	0.0974362	0.36178	0.0568773	0.000636663	0.00073466	0.000246271	0.922233	2.43687	-0.0671525	2.983	0.685855	0.335	0.498653	1	tia000496,
chr1	53200001	53300000	223	188	57	0.453218	0.340216	0.0884115	0.347172	0.0945407	0.00052367	0.000741847	0.000100325	0.670799	2.37647	-0.733464	7.394	0.393396	0.135	0.631537	1	tia000497,
chr1	53300001	53400000	170	135	48	0.42697	0.331984	0.110288	0.346744	0.0958693	0.000412266	0.000569357	0.000105547	0.764192	2.66502	-0.105703	5.394	0.528569	0.185	0.599132	2	tia000498,tia000497,
chr1	53400001	53500000	155	124	40	0.383262	0.264078	0.425084	0.283162	0.445125	0.000305024	0.000406019	0.000102034	0.0301933	1.54941	0.296248	3.979	0.623142	0.251	0.555326	0
chr1	53500001	53600000	80	40	44	0.225095	0.161352	0.915971	0.207111	0.895882	0.000133975	0.000114098	0.00011715	-0.528731	0.881776	0.518917	0.974	0.796115	1.027	0.119524	1	tia000499,
chr1	53600001	53700000	138	115	28	0.402962	0.283796	0.312153	0.29254	0.378209	0.000289486	0.000434294	5.72e-05	0.111938	1.90504	-0.466087	7.588	0.380691	0.132	0.633455	0
chr1	53700001	53800000	3	3	1	0.62531	0.418794	0.00539343	0.402778	0.00978969		8.77e-06
chr1	53800001	53900000	43	29	18	0.50711	0.330503	0.114604	0.350373	0.085018	0.000100991	0.000107941	3.62e-05	0.575231	1.95253	-0.439262	2.979	0.686098	0.336	0.497976	0
chr1	53900001	54000000	124	75	51	0.199437	0.134552	0.963062	0.179169	0.961759	0.000177649	0.000206104	0.000118845	-0.966851	0.547826	0.0440683	1.734	0.757351	0.577	0.339461	0
chr1	54000001	54100000	168	142	35	0.460897	0.318553	0.153847	0.329675	0.160589	0.000366858	0.000502522	7.74e-05	0.43198	1.83884	-0.11036	6.496	0.453489	0.154	0.619319	1	tia000500,
chr1	54100001	54200000	734	710	120	0.488048	0.443093	0.00174859	0.437132	0.00151285	0.00213171	0.00337233	0.000112494	1.72273	3.34251	-2.10405	29.978	1.78e-05	0.033	0.694614	0
chr1	54200001	54300000	153	114	51	0.37148	0.249377	0.51412	0.279544	0.471478	0.00029773	0.000389758	0.000110044	0.0594964	1.59083	0.146931	3.542	0.651179	0.282	0.534481	0
chr1	54300001	54400000	311	261	61	0.410156	0.262406	0.435105	0.276305	0.495179	0.000601017	0.000859479	0.000131093	-0.135077	1.368	-0.164989	6.556	0.449424	0.153	0.619965	1	tia000501,
chr1	54400001	54500000	157	132	28	0.382234	0.248521	0.519326	0.261444	0.602873	0.000291288	0.000434954	6.32e-05	-0.269939	1.28178	0.133702	6.885	0.427242	0.145	0.625122	2	tia000502,tia000501,
chr1	54500001	54600000	378	327	87	0.411181	0.277413	0.347394	0.290944	0.389399	0.00076174	0.00108025	0.000177958	0.041003	1.47954	-0.407579	6.07	0.482462	0.165	0.61219	1	tia000503,
chr1	54600001	54700000	176	138	53	0.392292	0.238508	0.579744	0.257581	0.629951	0.000320753	0.000434662	9.7e-05	-0.302577	1.17559	-0.738067	4.483	0.589991	0.223	0.574026	0
chr1	54700001	54800000	56	22	37	0.457956	0.300959	0.226138	0.341004	0.115059	0.000133697	7.13e-05	0.000118522	0.8694	1.43745	1.2342	0.602	0.81366	1.662	0.0120772	1	tia000504,
chr1	54800001	54900000	257	231	40	0.436259	0.321589	0.143123	0.323916	0.187731	0.000564642	0.000873185	6.69e-05	0.393884	2.13449	-0.993124	13.056	0.107653	0.077	0.667974	2	tia000505,tia000506,
chr1	54900001	55000000	82	54	36	0.382896	0.22717	0.645884	0.257818	0.628302	0.000152953	0.00017527	7.06e-05	-0.234429	1.36586	-0.574141	2.482	0.715608	0.403	0.45274	0
chr1	55000001	55100000	226	169	68	0.35925	0.24472	0.54239	0.264956	0.577813	0.000425447	0.000556389	0.000165999	-0.112107	1.46356	0.322056	3.352	0.663126	0.298	0.523681	0
chr1	55100001	55200000	144	104	58	0.382957	0.231098	0.623353	0.26438	0.581949	0.00027007	0.000321661	0.000118883	-0.138218	1.10301	-0.308872	2.706	0.702472	0.37	0.474981	0
chr1	55200001	55300000	157	117	46	0.463989	0.255238	0.478458	0.274898	0.505487	0.000287277	0.000329491	0.00010257	-0.214933	0.825559	-0.115984	3.212	0.671825	0.311	0.514893	0
chr1	55300001	55400000	12	7	6	0.404274	0.207178	0.751515	0.250637	0.676962	2.1328e-05	2.09e-05	1.17e-05	-0.312033	1.0005	-0.569169	1.792	0.754238	0.558	0.351341	0
chr1	55400001	55500000	130	101	41	0.434667	0.278446	0.34159	0.299211	0.332624	0.000272195	0.000337529	9.37e-05	0.178143	1.39643	-0.091007	3.603	0.64731	0.278	0.537177	1	tia000507,
chr1	55500001	55600000	166	129	47	0.352655	0.256299	0.472012	0.278092	0.482096	0.000333765	0.000475667	0.00010553	0.0655214	1.91851	-0.0246973	4.507	0.588394	0.222	0.574691	0
chr1	55600001	55700000	223	184	60	0.417785	0.275619	0.357558	0.295337	0.358848	0.000452074	0.000615671	0.000123819	0.120056	1.56082	-0.399764	4.972	0.557197	0.201	0.588604	2	tia000508,tia000509,
chr1	55700001	55800000	114	75	48	0.409612	0.21384	0.718239	0.246557	0.703374	0.000199489	0.000221306	8.98e-05	-0.435599	0.906908	-0.677684	2.464	0.716652	0.406	0.450725	0
chr1	55800001	55900000	195	140	68	0.400097	0.233558	0.60902	0.264633	0.580132	0.0003706	0.000460548	0.000147813	-0.154968	1.18603	-0.238837	3.116	0.677738	0.321	0.508127	0
chr1	55900001	56000000	95	61	35	0.362783	0.216503	0.704361	0.241728	0.733293	0.000165605	0.000208409	7.04e-05	-0.40176	1.5411	-0.440635	2.961	0.687189	0.338	0.496622	1	tia000510,
chr1	56000001	56100000	173	120	61	0.350221	0.210478	0.735297	0.235686	0.768449	0.000298898	0.000391785	0.000119094	-0.478586	1.31533	-0.620607	3.29	0.666989	0.304	0.519626	0
chr1	56100001	56200000	201	167	49	0.353766	0.262559	0.434186	0.276094	0.496728	0.000394309	0.000612628	8.64e-05	-0.0109455	1.9828	-0.831598	7.093	0.413331	0.141	0.627692	1	tia000511,
chr1	56200001	56300000	86	41	49	0.205998	0.139299	0.956823	0.186225	0.949697	0.000131229	0.000132618	0.000103355	-0.800331	1.11016	-0.25158	1.283	0.780819	0.779	0.224635	1	tia000512,
chr1	56300001	56400000	199	162	43	0.347552	0.211761	0.72885	0.228235	0.807999	0.000334399	0.000504626	8.15e-05	-0.629144	0.992136	-0.694288	6.195	0.473944	0.161	0.614787	1	tia000513,
chr1	56400001	56500000	323	272	82	0.456765	0.332546	0.108681	0.342552	0.109633	0.000758066	0.0010727	0.000141504	0.614196	2.29843	-0.938404	7.581	0.381147	0.132	0.633455	1	tia000514,
chr1	56500001	56600000	255	165	109	0.428642	0.304086	0.212047	0.326925	0.173212	0.000599982	0.000561997	0.000351827	0.631087	1.6793	1.28367	1.597	0.764621	0.626	0.309571	0
chr1	56600001	56700000	208	176	53	0.484179	0.363555	0.0439386	0.366433	0.0477603	0.000497458	0.000669809	8.49e-05	0.741167	2.57359	-1.16095	7.889	0.361235	0.127	0.636643	0
chr1	56700001	56800000	206	143	90	0.444394	0.298557	0.237312	0.342213	0.110807	0.000496318	0.000516143	0.000239246	0.750876	1.82353	0.538045	2.157	0.73416	0.464	0.412068	2	tia000516,tia000515,
chr1	56800001	56900000	163	125	49	0.385581	0.266995	0.407721	0.287876	0.411165	0.000330184	0.000439184	0.000112089	0.117313	1.76457	0.00598984	3.918	0.627099	0.255	0.552644	0
chr1	56900001	57000000	109	81	33	0.277416	0.187845	0.835032	0.218958	0.851036	0.000178012	0.000232693	8.59e-05	-0.558705	0.787032	0.538798	2.709	0.702294	0.369	0.475656	0
chr1	57000001	57100000	108	68	45	0.374169	0.250169	0.509301	0.277296	0.48792	0.00021734	0.000248473	0.00010872	0.0629482	1.88679	0.187308	2.285	0.726927	0.438	0.429315	3	tia000518,tia000519,tia000517,
chr1	57100001	57200000	242	171	85	0.388247	0.235009	0.600494	0.260183	0.611775	0.000452076	0.000541138	0.000194591	-0.211373	1.16733	0.00440966	2.781	0.698012	0.36	0.481739	1	tia000520,
chr1	57200001	57300000	227	174	68	0.414866	0.27046	0.387332	0.291129	0.388101	0.000457618	0.000590261	0.000154872	0.102718	1.55035	-0.0237414	3.811	0.634007	0.262	0.547944	0
chr1	57300001	57400000	165	121	50	0.376015	0.239718	0.572513	0.262435	0.595839	0.00031149	0.000416395	0.000112356	-0.157812	1.48735	-0.136962	3.706	0.640744	0.27	0.542564	0
chr1	57400001	57500000	184	137	56	0.418679	0.24386	0.547592	0.265144	0.576459	0.000346296	0.00042597	0.000127525	-0.216475	1.00963	-0.0931706	3.34	0.663875	0.299	0.523005	0
chr1	57500001	57600000	219	170	61	0.430062	0.269998	0.390034	0.287978	0.410438	0.000429317	0.000556889	0.000130165	0.0192387	1.45977	-0.269895	4.278	0.603568	0.234	0.566697	0
chr1	57600001	57700000	197	150	59	0.372209	0.234703	0.602296	0.259447	0.616943	0.000370776	0.000462204	0.000155192	-0.197568	1.01823	0.508259	2.978	0.686159	0.336	0.497976	1	tia000521,
chr1	57700001	57800000	111	71	46	0.292837	0.185238	0.844714	0.221423	0.840285	0.000188608	0.000222225	0.000106973	-0.512911	1.02338	0.0458054	2.077	0.738631	0.481	0.40088	1	tia000522,
chr1	57800001	57900000	183	148	40	0.38598	0.253735	0.487598	0.26624	0.568565	0.000345945	0.000494661	9.34e-05	-0.175628	1.39181	-0.0164302	5.299	0.535032	0.189	0.596507	3	tia000524,tia000523,tia000522,
chr1	57900001	58000000	230	190	60	0.460434	0.320573	0.146654	0.331309	0.153382	0.000508477	0.000679965	0.000119451	0.463282	1.95839	-0.551456	5.692	0.508254	0.176	0.605023	2	tia000525,tia000524,
chr1	58000001	58100000	323	212	148	0.34655	0.262248	0.436054	0.304682	0.296973	0.000754479	0.000780365	0.000474918	0.567835	1.88008	1.3777	1.643	0.762194	0.609	0.319812	2	tia000526,tia000525,
chr1	58100001	58200000	134	108	43	0.414438	0.280935	0.327761	0.300447	0.324419	0.000277585	0.000363388	8.92e-05	0.191651	1.59342	-0.362865	4.074	0.616955	0.245	0.559345	4	tia000527,tia000529,tia000528,tia000530,
chr1	58200001	58300000	193	138	69	0.393863	0.233408	0.609898	0.265021	0.577342	0.00035865	0.000450718	0.000143234	-0.146407	1.29422	-0.293298	3.147	0.675833	0.318	0.510157	0
chr1	58300001	58400000	78	35	49	0.339276	0.179462	0.864802	0.227646	0.81094	0.000133659	0.000103481	0.000106794	-0.437917	1.01565	-0.181075	0.969	0.796358	1.032	0.11784	3	tia000533,tia000531,tia000532,
chr1	58400001	58500000	65	35	32	0.342883	0.172642	0.886131	0.217329	0.857872	0.000105926	9.88e-05	7.13e-05	-0.605983	0.574555	-0.0400048	1.385	0.775629	0.722	0.254649	1	tia000534,
chr1	58500001	58600000	83	45	42	0.3328	0.17998	0.863077	0.223752	0.829674	0.000142273	0.000138034	9.68e-05	-0.494516	0.906545	-0.111785	1.426	0.773523	0.701	0.266214	1	tia000534,
chr1	58600001	58700000	76	40	39	0.372811	0.233338	0.610308	0.266298	0.568148	0.000146981	0.000139761	9.17e-05	-0.0641537	1.92248	0.0828673	1.525	0.768392	0.656	0.291859	1	tia000535,
chr1	58700001	58800000	82	57	31	0.273769	0.166893	0.902154	0.200748	0.915474	0.000123145	0.000153486	6.56e-05	-0.789455	0.584542	-0.336908	2.34	0.72379	0.427	0.436654	1	tia000536,
chr1	58800001	58900000	106	88	25	0.448566	0.347874	0.0711274	0.351413	0.0820854	0.000255809	0.000376042	4.58e-05	0.76053	2.64946	-0.716257	8.202	0.341377	0.122	0.639822	4	tia000538,tia000536,tia000539,tia000537,
chr1	58900001	59000000	95	70	31	0.362494	0.235957	0.594897	0.262266	0.597043	0.000181058	0.000246161	6.61e-05	-0.125919	1.52061	-0.260043	3.725	0.639528	0.268	0.54391	3	tia000541,tia000540,tia000539,
chr1	59000001	59100000	160	139	35	0.418144	0.309545	0.188718	0.314814	0.236016	0.000346733	0.000518891	5.9e-05	0.319509	2.12735	-0.994998	8.794	0.305032	0.114	0.644888	1	tia000541,
chr1	59100001	59200000	228	183	71	0.353496	0.232295	0.616398	0.254482	0.65122	0.000423894	0.000612276	0.000122428	-0.278668	1.3923	-0.970977	5.001	0.555238	0.2	0.589264	2	tia000541,tia000542,
chr1	59200001	59300000	129	74	64	0.435662	0.244603	0.543098	0.284079	0.438479	0.000254868	0.000227461	0.000151663	0.0719757	1.09703	0.140481	1.5	0.769694	0.667	0.285485	1	tia000542,
chr1	59300001	59400000	99	53	54	0.179548	0.136291	0.960868	0.193407	0.934485	0.000151926	0.000141181	0.000130306	-0.696088	0.822107	0.139119	1.083	0.790794	0.923	0.15843	1	tia000543,
chr1	59400001	59500000	315	234	112	0.328093	0.204383	0.764825	0.240903	0.738247	0.000559228	0.000733288	0.00023385	-0.377229	1.10701	-0.305041	3.136	0.67651	0.319	0.509481	0
chr1	59500001	59600000	309	272	54	0.383091	0.250422	0.507762	0.267313	0.560812	0.000589845	0.00090465	0.000112143	-0.187512	1.30504	-0.36098	8.067	0.349892	0.124	0.638551	3	tia000545,tia000546,tia000544,
chr1	59600001	59700000	263	214	65	0.361954	0.228667	0.637352	0.249706	0.683075	0.000467617	0.00067033	0.000132448	-0.367897	1.18465	-0.406269	5.061	0.551179	0.198	0.590584	1	tia000547,
chr1	59700001	59800000	352	286	82	0.376434	0.24209	0.55827	0.256874	0.634838	0.000641876	0.000949361	0.000148261	-0.313873	1.42337	-0.768641	6.403	0.459798	0.156	0.618026	0
chr1	59800001	59900000	104	67	39	0.224364	0.163453	0.910915	0.198168	0.922579	0.000160314	0.000209178	8.88e-05	-0.725631	1.02057	0.0762927	2.355	0.722931	0.425	0.437991	2	tia000548,tia000549,
chr1	59900001	60000000	223	165	60	0.334386	0.222746	0.670658	0.242639	0.727765	0.000393143	0.000548987	0.000137226	-0.380121	1.42329	0.0898242	4.001	0.621712	0.25	0.555997	1	tia000549,
chr1	60000001	60100000	338	279	96	0.441321	0.296909	0.24515	0.315933	0.229739	0.000729719	0.000987517	0.000184128	0.335264	1.76752	-0.635838	5.363	0.530679	0.186	0.598476	0
chr1	60100001	60200000	183	153	43	0.446712	0.292997	0.2643	0.307737	0.277858	0.00037853	0.000516469	8.66e-05	0.187968	1.59846	-0.486379	5.965	0.489624	0.168	0.610239	1	tia000550,
chr1	60200001	60300000	138	110	37	0.373082	0.250736	0.505851	0.272791	0.520912	0.00026553	0.00037348	7.91e-05	-0.0697175	1.55135	-0.193333	4.719	0.574228	0.212	0.581329	1	tia000551,
chr1	60300001	60400000	173	141	58	0.329355	0.229913	0.630199	0.271322	0.531646	0.00034401	0.000482075	0.000125246	0.0151273	1.53705	-0.187923	3.849	0.631559	0.26	0.549288	2	tia000552,tia000551,
chr1	60400001	60500000	270	222	64	0.405205	0.257032	0.467563	0.277674	0.485151	0.000522451	0.000688427	0.000167261	-0.0584029	1.13148	0.509271	4.116	0.614209	0.243	0.560684	1	tia000553,
chr1	60500001	60600000	147	121	34	0.436269	0.300869	0.226551	0.310619	0.260393	0.000314516	0.000446129	6.5e-05	0.261142	1.92095	-0.507579	6.866	0.428517	0.146	0.624479	3	tia000555,tia000554,tia000553,
chr1	60600001	60700000	263	198	81	0.388748	0.237297	0.586954	0.259761	0.614741	0.000483674	0.000623902	0.000176729	-0.237405	1.15415	-0.178586	3.53	0.651938	0.283	0.533806	0
chr1	60700001	60800000	70	42	29	0.272656	0.17783	0.87014	0.219434	0.849002	0.00012117	0.00012951	8.16e-05	-0.456267	0.852708	0.751533	1.587	0.765147	0.63	0.307183	3	tia000556,tia000558,tia000557,
chr1	60800001	60900000	68	48	21	0.433465	0.240322	0.568895	0.270802	0.535441	0.00012328	0.000146621	4.83e-05	-0.156463	1.03159	0.0898153	3.037	0.68257	0.329	0.502713	2	tia000559,tia000560,
chr1	60900001	61000000	150	109	45	0.385386	0.22327	0.66776	0.254417	0.65166	0.000267812	0.000318371	0.000116296	-0.290711	0.895817	0.490154	2.738	0.700573	0.365	0.478359	1	tia000561,
chr1	61000001	61100000	183	149	41	0.378417	0.242581	0.555312	0.261211	0.604523	0.000330011	0.000471304	8.7e-05	-0.26019	1.35554	-0.253752	5.419	0.526867	0.185	0.599132	0
chr1	61100001	61200000	168	138	41	0.399555	0.23955	0.573519	0.2646	0.580368	0.000302879	0.000422175	8.07e-05	-0.233395	1.10676	-0.430809	5.233	0.539517	0.191	0.595192	3	tia000564,tia000563,tia000562,
chr1	61200001	61300000	203	151	63	0.401708	0.245483	0.537769	0.269896	0.542051	0.000386105	0.000488045	0.000140756	-0.132878	1.24277	-0.0518542	3.467	0.655913	0.288	0.530433	4	tia000568,tia000566,tia000567,tia000565,
chr1	61300001	61400000	357	250	129	0.350192	0.221029	0.680082	0.251627	0.670408	0.000672714	0.000831374	0.000305011	-0.243181	1.31103	0.0780101	2.726	0.701286	0.367	0.477007	1	tia000568,
chr1	61400001	61500000	221	158	83	0.437772	0.276726	0.351274	0.303545	0.30424	0.000470151	0.000559035	0.00017876	0.223744	1.67781	-0.249737	3.127	0.677063	0.32	0.508804	1	tia000569,
chr1	61500001	61600000	166	133	45	0.338119	0.247502	0.525519	0.261663	0.601323	0.000317931	0.000464536	9.19e-05	-0.174735	1.70117	-0.330088	5.054	0.551653	0.198	0.590584	2	tia000570,tia000571,
chr1	61600001	61700000	66	31	35	0.374039	0.208246	0.746325	0.245137	0.712333	0.00011747	9.65e-05	8.47e-05	-0.298347	1.33238	0.222852	1.139	0.788028	0.878	0.17759	1	tia000571,
chr1	61700001	61800000	174	145	39	0.454058	0.307657	0.196602	0.317297	0.222207	0.000374764	0.0005194	7.77e-05	0.31369	1.77657	-0.463608	6.688	0.440501	0.15	0.621902	1	tia000572,
chr1	61800001	61900000	249	202	64	0.421257	0.271696	0.380131	0.288835	0.404329	0.00049556	0.00067227	0.000133302	0.0224484	1.51489	-0.365413	5.043	0.552397	0.198	0.590584	0
chr1	61900001	62000000	257	228	43	0.429101	0.269776	0.391335	0.279185	0.474102	0.000488577	0.000730254	7.42e-05	-0.153994	1.26418	-0.87149	9.841	0.24538	0.102	0.652439	2	tia000574,tia000573,
chr1	62000001	62100000	11	4	7	0.1392	0.129782	0.968568	0.185003	0.951979	1.7441e-05	1.08e-05	1.94e-05	-0.579874	0.90396	0.442124	0.557	0.815717	1.795	0.00656358	2	tia000574,tia000575,
chr1	62100001	62200000	104	87	28	0.361289	0.230692	0.625703	0.251609	0.670529	0.000189432	0.000284627	4.65e-05	-0.316593	1.18309	-0.960573	6.125	0.478713	0.163	0.613489	1	tia000576,
chr1	62200001	62300000	176	127	52	0.329242	0.203333	0.769722	0.22519	0.822897	0.000284283	0.000377743	0.000113141	-0.605077	1.07003	-0.173968	3.339	0.663937	0.3	0.522329	0
chr1	62300001	62400000	140	83	69	0.284799	0.186895	0.838605	0.224898	0.824287	0.000244271	0.000266843	0.000155963	-0.420045	1.1359	0.0662026	1.711	0.75858	0.584	0.335123	1	tia000577,
chr1	62400001	62500000	110	70	43	0.30821	0.190959	0.822967	0.224175	0.827698	0.000185638	0.000197678	0.000115029	-0.514449	0.816952	0.504114	1.719	0.758153	0.582	0.33636	1	tia000578,
chr1	62500001	62600000	237	194	55	0.396239	0.256758	0.469226	0.277317	0.487769	0.000460984	0.000630976	0.000143694	-0.0175252	1.26557	0.427909	4.391	0.596098	0.228	0.570698	0
chr1	62600001	62700000	228	158	97	0.456951	0.303143	0.216242	0.336925	0.13026	0.000546748	0.000524682	0.000291508	0.699721	1.26012	1.00635	1.8	0.753807	0.556	0.352601	0
chr1	62700001	62800000	169	128	67	0.403996	0.251093	0.503678	0.306487	0.285602	0.000376878	0.0004169	0.000180113	0.361298	1.29179	0.559596	2.315	0.725218	0.432	0.433315	1	tia000579,
chr1	62800001	62900000	154	109	55	0.43878	0.255419	0.477358	0.28113	0.459906	0.000290302	0.00030632	0.000137135	-0.0401846	0.871931	0.325151	2.234	0.729821	0.448	0.422663	0
chr1	62900001	63000000	98	57	44	0.291123	0.189033	0.830494	0.225222	0.822743	0.000171527	0.000175299	0.000119378	-0.405467	0.959837	0.549933	1.468	0.771354	0.681	0.27747	0
chr1	63000001	63100000	114	74	45	0.346246	0.241349	0.562729	0.273867	0.513034	0.000230571	0.000255549	0.000131235	0.129121	1.45977	1.07257	1.947	0.745812	0.514	0.379401	0
chr1	63100001	63200000	44	16	29	0.285289	0.174631	0.880175	0.229486	0.801663	7.993e-05	4.55e-05	8.16e-05	-0.219761	0.799984	0.807655	0.558	0.815672	1.792	0.00665787	3	tia000582,tia000581,tia000580,
chr1	63200001	63300000	267	239	47	0.506469	0.392337	0.0159423	0.390858	0.0171958	0.000674889	0.000951663	8.38e-05	1.04797	2.47024	-0.782537	11.352	0.171668	0.088	0.661172	0
chr1	63300001	63400000	38	29	14	0.44906	0.316249	0.162332	0.334656	0.139294	8.1044e-05	9.75e-05	2.66e-05	0.462978	2.10233	-0.590219	3.659	0.643745	0.273	0.540545	0
chr1	63400001	63500000	194	170	33	0.429816	0.327344	0.124208	0.330722	0.155947	0.000433951	0.000647989	7.34e-05	0.511794	2.2124	-0.0877948	8.834	0.302639	0.113	0.645519	1	tia000583,
chr1	63500001	63600000	189	164	29	0.400646	0.270536	0.386888	0.279114	0.474624	0.000370054	0.000539169	8.09e-05	-0.077398	1.3687	0.729994	6.668	0.441851	0.15	0.621902	2	tia000585,tia000584,
chr1	63600001	63700000	392	321	247	0.379329	0.323004	0.138301	0.430415	0.00224316	0.00126521	0.00155013	0.000568446	2.1063	3.43298	0.0517304	2.727	0.701226	0.367	0.477007	1	tia000586,
chr1	63700001	63800000	186	140	69	0.359641	0.254923	0.480373	0.295466	0.35796	0.000406418	0.000522561	0.000169365	0.315302	1.91315	0.280357	3.085	0.679638	0.324	0.506097	7	tia000591,tia000590,tia000588,tia000587,tia000592,tia000586,tia000589,
chr1	63800001	63900000	225	193	59	0.456231	0.311273	0.181676	0.328015	0.168136	0.000488481	0.000673085	0.000108616	0.452514	1.70821	-0.616086	6.197	0.473808	0.161	0.614787	2	tia000593,tia000594,
chr1	63900001	64000000	211	178	55	0.395044	0.23651	0.591624	0.261601	0.601761	0.000382078	0.000530196	0.000112391	-0.247278	0.91776	-0.496198	4.717	0.574362	0.212	0.581329	1	tia000595,
chr1	64000001	64100000	152	121	53	0.32018	0.205499	0.759559	0.24562	0.709297	0.000277313	0.000375816	0.000109986	-0.301721	1.04049	-0.290101	3.417	0.659056	0.293	0.527058	1	tia000596,
chr1	64100001	64200000	210	188	39	0.424323	0.250794	0.505498	0.264716	0.579539	0.000373985	0.000539086	6.88e-05	-0.335139	0.87919	-0.788699	7.837	0.364572	0.128	0.636006	0
chr1	64200001	64300000	181	146	51	0.400949	0.258443	0.459011	0.286099	0.423906	0.00035048	0.000475198	0.000111127	0.0861914	1.41118	-0.148904	4.276	0.6037	0.234	0.566697	0
chr1	64300001	64400000	270	219	72	0.444149	0.297641	0.241651	0.315351	0.232993	0.00056822	0.000739985	0.000156782	0.305396	1.71311	-0.153136	4.72	0.574161	0.212	0.581329	0
chr1	64400001	64500000	163	144	35	0.496665	0.335284	0.101093	0.343009	0.108069	0.000368839	0.000481264	7.14e-05	0.479826	1.55201	-0.41329	6.74	0.436994	0.148	0.623191	1	tia000597,
chr1	64500001	64600000	82	53	32	0.353623	0.201265	0.779197	0.234284	0.776217	0.00013988	0.000151146	7.85e-05	-0.448133	0.765743	0.199323	1.926	0.746963	0.519	0.376177	3	tia000600,tia000598,tia000599,
chr1	64600001	64700000	151	114	48	0.422839	0.29328	0.26289	0.31298	0.246519	0.000322852	0.000392932	0.000122393	0.364955	1.72764	0.465325	3.21	0.671949	0.311	0.514893	3	tia000601,tia000602,tia000603,
chr1	64700001	64800000	260	210	82	0.45526	0.321145	0.144659	0.335308	0.136655	0.000588503	0.000741481	0.000166658	0.521724	1.92069	-0.347909	4.449	0.592251	0.225	0.572695	1	tia000604,
chr1	64800001	64900000	275	224	81	0.42458	0.277518	0.346802	0.29906	0.333635	0.000565561	0.000733904	0.000176892	0.178335	1.37075	-0.090584	4.149	0.612048	0.241	0.562021	1	tia000605,
chr1	64900001	65000000	187	153	46	0.380741	0.254224	0.484623	0.271685	0.528999	0.000359446	0.000505045	0.000103051	-0.10513	1.43	-0.150419	4.901	0.561989	0.204	0.586623	1	tia000606,
chr1	65000001	65100000	304	266	64	0.409447	0.293146	0.263557	0.304402	0.298755	0.000642979	0.000975608	0.000119542	0.259698	1.83673	-0.662706	8.161	0.343955	0.123	0.639187	2	tia000608,tia000607,
chr1	65100001	65200000	124	96	34	0.489344	0.349487	0.0678421	0.355461	0.0713909	0.000296227	0.000301329	0.000123406	0.717148	1.46992	1.86596	2.442	0.717925	0.41	0.448039	3	tia000609,tia000611,tia000610,
chr1	65200001	65300000	97	80	21	0.456667	0.283242	0.31515	0.299192	0.332756	0.000195887	0.000260133	4.96e-05	0.117196	1.17076	0.22903	5.24	0.539041	0.191	0.595192	1	tia000612,
chr1	65300001	65400000	131	98	37	0.380363	0.239325	0.574865	0.262681	0.594085	0.000249707	0.000306039	0.000108274	-0.131721	0.874448	1.1055	2.827	0.695263	0.354	0.485796	0
chr1	65400001	65500000	86	58	32	0.375132	0.231208	0.622715	0.259699	0.615172	0.000156821	0.000169798	8.3e-05	-0.186326	1.10972	0.413701	2.045	0.740408	0.489	0.395643	1	tia000613,
chr1	65500001	65600000	401	382	47	0.456421	0.360773	0.0480306	0.358174	0.0648457	0.000974902	0.00154603	6.26e-05	0.759594	2.44045	-1.56052	24.717	0.000610313	0.04	0.69044	3	tia000615,tia000616,tia000614,
chr1	65600001	65700000	90	74	25	0.376061	0.245009	0.54064	0.26982	0.542603	0.000169348	0.000241616	4.69e-05	-0.120705	1.367	-0.546839	5.154	0.544878	0.194	0.593219	1	tia000617,
chr1	65700001	65800000	50	33	20	0.476725	0.258077	0.461228	0.295568	0.357261	0.000100908	0.000102433	4.29e-05	0.0608021	1.048	-0.167153	2.387	0.721095	0.419	0.442006	2	tia000619,tia000618,
chr1	65800001	65900000	514	496	67	0.474359	0.416892	0.00585927	0.405836	0.00841346	0.0014372	0.00225199	7.39e-05	1.28823	3.09795	-1.89679	30.493	1.21e-05	0.033	0.694614	5	tia000622,tia000621,tia000620,tia000623,tia000619,
chr1	65900001	66000000	170	150	36	0.379396	0.233582	0.608879	0.255687	0.643004	0.000299733	0.000455935	5.87e-05	-0.349659	1.05423	-0.957582	7.762	0.369403	0.129	0.635369	1	tia000624,
chr1	66000001	66100000	396	35	371	0.44858	0.412064	0.00720566	0.450777	0.000650734	0.00143803	7.62e-05	0.00181562	2.73343	-0.471444	3.8325	0.042	0.838244	23.812	0	1	tia000625,
chr1	66100001	66200000	92	76	21	0.455759	0.280086	0.332453	0.294796	0.362567	0.000182116	0.000232203	4.88e-05	0.0150414	1.13571	0.129306	4.758	0.571611	0.21	0.582654	3	tia000628,tia000626,tia000627,
chr1	66200001	66300000	156	142	23	0.469102	0.309364	0.189465	0.31499	0.235027	0.000321081	0.000470308	3.86e-05	0.201209	1.51229	-0.905028	12.192	0.137571	0.082	0.664889	2	tia000630,tia000629,
chr1	66300001	66400000	155	145	19	0.393066	0.295023	0.254288	0.298794	0.335411	0.000324342	0.000551414	2.33e-05	0.177945	1.99311	-1.55196	23.65	0.00113859	0.042	0.689242	3	tia000632,tia000631,tia000633,
chr1	66400001	66500000	207	180	42	0.462982	0.324353	0.133808	0.334381	0.140418	0.000461281	0.000653447	7.89e-05	0.46651	2.00136	-0.686575	8.284	0.336244	0.121	0.640456	1	tia000633,
chr1	66500001	66600000	281	259	40	0.488933	0.364135	0.0431219	0.361531	0.0574027	0.000667059	0.00100209	5.17e-05	0.725236	2.26989	-1.55708	19.398	0.010061	0.052	0.683226	3	tia000635,tia000634,tia000636,
chr1	66600001	66700000	181	153	50	0.418302	0.29014	0.278752	0.302086	0.313677	0.000376296	0.00056806	6.2e-05	0.169834	2.02742	-1.63622	9.165	0.283169	0.109	0.648041	1	tia000637,
chr1	66700001	66800000	144	130	21	0.408347	0.28081	0.32845	0.285158	0.43068	0.000274868	0.000434865	2.88e-05	-0.0748162	1.69775	-1.37046	15.096	0.0561318	0.066	0.674721	3	tia000640,tia000639,tia000638,
chr1	66800001	66900000	111	91	35	0.333271	0.183047	0.852554	0.22114	0.841546	0.000177816	0.000247958	6.18e-05	-0.679168	0.587406	-0.919388	4.015	0.620801	0.249	0.556667	0
chr1	66900001	67000000	109	96	28	0.446491	0.257828	0.462736	0.278127	0.481838	0.000205385	0.000296478	3.66e-05	-0.162145	0.963975	-1.49891	8.109	0.347235	0.123	0.639187	0
chr1	67000001	67100000	128	98	42	0.350105	0.233015	0.612197	0.265312	0.575252	0.000249443	0.000296735	0.000121464	-0.070037	1.10698	0.846753	2.443	0.717867	0.409	0.44871	1	tia000641,
chr1	67100001	67200000	339	302	58	0.423351	0.307322	0.198021	0.313945	0.240961	0.000751655	0.00109327	0.000151286	0.326404	1.81651	0.355339	7.227	0.404426	0.138	0.629616	1	tia000641,
chr1	67200001	67300000	106	71	51	0.436267	0.248336	0.520451	0.290126	0.395178	0.000224954	0.000211361	0.000128594	0.140896	0.739806	0.207156	1.644	0.762141	0.608	0.320419	1	tia000642,
chr1	67300001	67400000	98	88	13	0.388154	0.27009	0.389496	0.278482	0.479239	0.000190303	0.000311458	2.48e-05	-0.0424188	1.59758	-0.658856	12.58	0.123498	0.079	0.666741	0
chr1	67400001	67500000	192	181	17	0.46646	0.318821	0.15288	0.318266	0.216944	0.00040865	0.000635297	2.73e-05	0.250346	1.63758	-1.041	23.263	0.00141663	0.043	0.688643	2	tia000644,tia000643,
chr1	67500001	67600000	79	62	26	0.459222	0.212262	0.726311	0.241604	0.734041	0.000123362	0.000149459	3.94e-05	-0.603286	0.231385	-1.20737	3.794	0.635101	0.264	0.5466	1	tia000645,
chr1	67600001	67700000	72	68	12	0.399507	0.306791	0.200283	0.307727	0.277919	0.000157379	0.000264621	1.15e-05	0.255893	2.04792	-1.87072	22.945	0.00169007	0.044	0.688043	2	tia000645,tia000646,
chr1	67700001	67800000	109	91	48	0.394062	0.25096	0.504487	0.302314	0.31219	0.000226714	0.000287999	8.66e-05	0.278987	1.38852	-0.809102	3.326	0.664748	0.301	0.521654	2	tia000646,tia000647,
chr1	67800001	67900000	122	101	29	0.465356	0.239692	0.572669	0.256271	0.638997	0.000212632	0.000278818	5.2e-05	-0.44524	0.489419	-0.902888	5.36	0.530883	0.187	0.59782	2	tia000648,tia000649,
chr1	67900001	68000000	150	142	21	0.399129	0.263482	0.428651	0.269466	0.545179	0.000285681	0.000467573	2.31e-05	-0.247397	1.29372	-1.77195	20.255	0.00674286	0.049	0.685036	1	tia000650,
chr1	68000001	68100000	859	853	134	0.470306	0.427501	0.00365503	0.420178	0.00397954	0.00240924	0.00391536	8.9e-05	1.52855	3.21839	-2.59781	43.976	3.32e-11	0.023	0.700534	3	tia000652,tia000651,tia000653,
chr1	68100001	68200000	1148	1135	80	0.469851	0.411217	0.00746813	0.398432	0.0120819	0.00303793	0.00496338	6.71e-05	1.23353	2.97015	-2.25065	73.969	1.02e-31	0.014	0.705817	1	tia000654,
chr1	68200001	68300000	804	778	86	0.468046	0.401266	0.011242	0.384414	0.0229058	0.00204587	0.00315824	0.000108916	0.978681	2.85954	-1.7202	28.997	3.65e-05	0.034	0.694019	5	tia000658,tia000656,tia000659,tia000657,tia000655,
chr1	68300001	68400000	291	258	65	0.397859	0.273291	0.370899	0.288355	0.407748	0.000548735	0.000806985	0.000112178	0.00404227	1.62966	-0.968963	7.194	0.406614	0.139	0.628975	0
chr1	68400001	68500000	364	342	57	0.475012	0.323819	0.135575	0.327229	0.171789	0.000751938	0.0010485	9.85e-05	0.249177	1.61179	-0.949758	10.65	0.203977	0.094	0.657439	0
chr1	68500001	68600000	287	264	47	0.484752	0.39188	0.0162227	0.383567	0.0237631	0.000708358	0.00103448	7.44e-05	0.967323	2.67463	-1.15423	13.897	0.0833354	0.072	0.671048	1	tia000660,
chr1	68600001	68700000	27	14	13	0.351846	0.200816	0.781224	0.228516	0.806588	4.7809e-05	5.55e-05	2.4e-05	-0.472049	1.80791	-0.628745	2.31	0.725503	0.433	0.432648	1	tia000660,
chr1	68700001	68800000	41	33	12	0.430459	0.221885	0.675398	0.2485	0.690918	7.0867e-05	9.9e-05	1.68e-05	-0.428897	0.671159	-1.19373	5.898	0.494196	0.17	0.608937	0
chr1	68800001	68900000	105	88	22	0.461931	0.315146	0.1665	0.321732	0.198723	0.000226641	0.000323343	3.86e-05	0.335727	1.90746	-0.679963	8.375	0.330583	0.119	0.641724	0
chr1	68900001	69000000	274	256	50	0.468802	0.374182	0.030822	0.36968	0.0421212	0.00070093	0.00105725	6.14e-05	0.843493	2.58574	-1.75628	17.211	0.0255926	0.058	0.679592	0
chr1	69000001	69100000	83	62	25	0.369478	0.200998	0.780404	0.225275	0.822494	0.000127474	0.000172415	4.11e-05	-0.678934	0.856142	-0.926385	4.198	0.608833	0.238	0.564026	1	tia000661,
chr1	69100001	69200000	72	58	21	0.399075	0.244561	0.543352	0.272952	0.519732	0.000136608	0.0001929	3.67e-05	-0.0922782	1.39709	-0.803659	5.256	0.537954	0.19	0.595849	2	tia000662,tia000663,
chr1	69200001	69300000	139	124	25	0.503992	0.330763	0.113837	0.334928	0.138189	0.000306467	0.000411952	4.45e-05	0.333768	1.53552	-0.817502	9.263	0.277522	0.108	0.64867	1	tia000663,
chr1	69300001	69400000	105	92	22	0.40157	0.293014	0.264215	0.299096	0.333393	0.000220886	0.000349129	2.87e-05	0.140281	2.08608	-1.49582	12.165	0.138589	0.082	0.664889	1	tia000664,
chr1	69400001	69500000	108	88	28	0.374081	0.221007	0.680203	0.240456	0.740911	0.000173458	0.000243202	5.1e-05	-0.495601	0.891908	-0.707599	4.765	0.571141	0.21	0.582654	0
chr1	69500001	69600000	70	46	26	0.28516	0.153518	0.932933	0.183928	0.953919	9.7502e-05	0.000128927	4.54e-05	-1.0272	0.562174	-0.878788	2.842	0.694363	0.352	0.487149	0
chr1	69600001	69700000	283	264	41	0.422733	0.339943	0.0890809	0.338704	0.123467	0.000666927	0.00109602	4.8e-05	0.610307	2.54053	-1.74997	22.849	0.00178159	0.044	0.688043	0
chr1	69700001	69800000	162	149	30	0.538709	0.402229	0.0108156	0.40297	0.00969775	0.000416299	0.000561632	4.67e-05	1.07947	2.1651	-1.1944	12.016	0.144302	0.083	0.66427	0
chr1	69800001	69900000	289	269	37	0.492753	0.376189	0.0287513	0.367912	0.045121	0.000702296	0.00104478	4.7e-05	0.734661	2.37497	-1.62115	22.218	0.00250416	0.045	0.687443	0
chr1	69900001	70000000	93	69	30	0.29986	0.17933	0.865239	0.216083	0.862955	0.000154499	0.000223791	5.35e-05	-0.663228	1.08939	-0.78533	4.182	0.609884	0.239	0.563358	0
chr1	70000001	70100000	248	229	29	0.449206	0.321292	0.144149	0.318529	0.21553	0.000536833	0.000823316	4.8e-05	0.26033	1.88964	-0.938832	17.151	0.0262105	0.058	0.679592	1	tia000665,
chr1	70100001	70200000	166	151	18	0.397544	0.26362	0.427825	0.275651	0.499967	0.000319463	0.000517075	4.01e-05	-0.0953555	1.3846	0.0691496	12.881	0.113299	0.078	0.667358	1	tia000665,
chr1	70200001	70300000	79	62	19	0.215109	0.144199	0.949517	0.176173	0.966112	0.000104781	0.000170717	3.08e-05	-1.12415	0.597748	-0.970513	5.539	0.51869	0.181	0.601753	1	tia000666,
chr1	70300001	70400000	73	56	17	0.276131	0.166528	0.903113	0.189962	0.942176	0.000105869	0.000167296	2.96e-05	-0.985384	0.714462	-0.793436	5.65	0.51112	0.177	0.604369	1	tia000667,
chr1	70400001	70500000	87	72	17	0.38973	0.246778	0.529915	0.258295	0.62499	0.000159409	0.000236227	3.17e-05	-0.334266	1.35672	-0.625334	7.449	0.389782	0.134	0.632177	0
chr1	70500001	70600000	70	66	9	0.413504	0.27295	0.372867	0.275433	0.50157	0.00012777	0.000205891	9.36e-06	-0.222174	1.32127	-1.6809	22.002	0.00280672	0.045	0.687443	1	tia000668,
chr1	70600001	70700000	174	143	34	0.408304	0.272452	0.375746	0.277961	0.483056	0.000332915	0.000484583	7.14e-05	-0.111658	1.63388	-0.341481	6.791	0.433559	0.147	0.623835	2	tia000669,tia000670,
chr1	70700001	70800000	105	83	30	0.476961	0.277947	0.344389	0.292898	0.375711	0.000198309	0.000247256	5.54e-05	-0.0421505	1.14426	-0.736427	4.466	0.591121	0.224	0.573361	1	tia000670,
chr1	70800001	70900000	107	91	33	0.435857	0.293323	0.262676	0.307282	0.280668	0.000223495	0.00031181	5e-05	0.199182	1.66776	-1.21248	6.234	0.471289	0.16	0.615435	0
chr1	70900001	71000000	52	40	14	0.450235	0.265318	0.417684	0.287118	0.416592	9.6131e-05	0.000122036	2.93e-05	-0.0215466	1.16547	-0.196994	4.169	0.610737	0.24	0.56269	1	tia000671,
chr1	71000001	71100000	304	282	37	0.465117	0.379287	0.025783	0.367624	0.0456248	0.000710324	0.00104509	6.63e-05	0.75553	2.69066	-0.78046	15.769	0.0442622	0.063	0.676551	0
chr1	71100001	71200000	235	210	34	0.495968	0.320171	0.148067	0.323644	0.189079	0.00049065	0.000706182	5.23e-05	0.244441	1.56476	-1.2033	13.498	0.0943017	0.074	0.66982	0
chr1	71200001	71300000	191	170	32	0.42681	0.314699	0.168209	0.31919	0.211996	0.00041429	0.000669129	4.15e-05	0.394416	2.24853	-1.52288	16.124	0.0388689	0.062	0.677161	1	tia000672,
chr1	71300001	71400000	132	109	33	0.450937	0.295975	0.249653	0.30845	0.273485	0.000270059	0.000341891	7.61e-05	0.177802	1.43151	-0.0480037	4.495	0.589193	0.222	0.574691	3	tia000673,tia000674,tia000672,
chr1	71400001	71500000	208	187	30	0.452783	0.278014	0.344013	0.284628	0.434511	0.00039825	0.000580241	5.76e-05	-0.12886	1.11992	-0.558753	10.072	0.233118	0.099	0.654317	1	tia000675,
chr1	71500001	71600000	194	170	38	0.434333	0.304362	0.210829	0.311393	0.255797	0.000413962	0.000592933	8.28e-05	0.258252	1.69339	-0.1956	7.158	0.409005	0.14	0.628334	1	tia000675,
chr1	71600001	71700000	225	195	43	0.395147	0.25207	0.497731	0.269537	0.544664	0.000424726	0.000637421	9.17e-05	-0.154952	1.22934	-0.268819	6.953	0.422683	0.144	0.625765	1	tia000676,
chr1	71700001	71800000	186	159	33	0.394591	0.275954	0.355652	0.289001	0.403147	0.000376773	0.000569211	7.74e-05	0.0997553	1.68556	0.213877	7.352	0.396162	0.136	0.630897	1	tia000677,
chr1	71800001	71900000	19	13	9	0.347518	0.244997	0.540713	0.269877	0.542188	3.6464e-05	4.58e-05	1.58e-05	-0.0319649	1.77507	-0.671913	2.896	0.691117	0.345	0.491885	1	tia000677,
chr1	71900001	72000000	114	87	42	0.318927	0.211451	0.730415	0.256217	0.639368	0.000225985	0.000285549	0.000108611	-0.105084	1.15963	0.331867	2.629	0.707019	0.38	0.46823	1	tia000678,
chr1	72000001	72100000	155	135	34	0.452682	0.317968	0.155973	0.326057	0.177326	0.000344372	0.00049647	5.97e-05	0.409616	1.91522	-0.932959	8.311	0.334561	0.12	0.64109	1	tia000679,
chr1	72100001	72200000	46	43	15	0.491315	0.38795	0.0188125	0.424429	0.00314887	0.000132388	0.000167667	3.22e-05	1.40773	2.27772	-0.362955	5.205	0.541418	0.192	0.594535	0
chr1	72200001	72300000	49	47	3	0.600183	0.474926	0.000329635	0.455799	0.000470054	0.00013592	0.000174625	4.35e-06	1.29045	2.27987	-0.863869	40.153	2.12e-09	0.025	0.699354	0
chr1	72300001	72400000	3	3	1	0.287334	0.283266	0.31502	0.270396	0.538404		1.11e-05
chr1	72400001	72500000	17	9	10	0.457091	0.237033	0.588522	0.280654	0.463375	3.3498e-05	2.79e-05	1.97e-05	-0.029887	0.963247	-0.42519	1.413	0.774192	0.708	0.262329	2	tia000680,tia000681,
chr1	72500001	72600000	683	666	126	0.49528	0.442082	0.00183713	0.441657	0.00115109	0.00203769	0.00302401	0.000174271	1.67484	3.20213	-1.56258	17.352	0.0241882	0.058	0.679592	1	tia000681,
chr1	72600001	72700000	98	95	9	0.49765	0.406753	0.00899534	0.398596	0.0119875	0.000256792	0.000390607	1.29e-05	1.09638	2.57463	-1.1853	30.226	1.48e-05	0.033	0.694614	0
chr1	72700000	0	nan			chr1	72700000	0
chr1	72800001	72900000	83	78	8	0.484274	0.338807	0.0919069	0.335028	0.137786	0.000179458	0.000268665	1.27e-05	0.350344	1.76291	-0.988453	21.08	0.00450315	0.047	0.68624	1	tia000682,
chr1	72900001	73000000	22	18	5	0.385759	0.330959	0.113262	0.330007	0.159105	5.1588e-05	7.17e-05	1.48e-05	0.543014	2.34464	0.708694	4.836	0.566367	0.207	0.58464	1	tia000683,
chr1	73000001	73100000	20	20	3	0.546557	0.508027	4.6e-05	0.470481	0.00017348	5.4414e-05	7.36e-05	1.69e-06	1.35563	3.00488	-1.70468	43.475	5.85e-11	0.023	0.700534	3	tia000683,tia000684,tia000685,
chr1	73100001	73200000	80	64	17	0.439173	0.29617	0.248709	0.306796	0.283683	0.00016629	0.000231917	3.78e-05	0.234922	1.81955	-0.0531989	6.143	0.477487	0.163	0.613489	2	tia000686,tia000687,
chr1	73200001	73300000	96	89	13	0.460007	0.339519	0.090128	0.334562	0.139679	0.000205358	0.000313297	1.71e-05	0.384134	2.10232	-1.4275	18.27	0.0165407	0.055	0.681411	1	tia000688,
chr1	73300001	73400000	1	1	0	0.189137	0.189137	0.830093	0.181818	0.957541		2.22e-06
chr1	73400001	73500000	86	78	14	0.440789	0.26484	0.420533	0.278084	0.482154	0.000160694	0.000240411	2.46e-05	-0.167632	1.00411	-0.810706	9.759	0.249815	0.102	0.652439	0
chr1	73500001	73600000	124	104	35	0.397424	0.225929	0.652902	0.257181	0.632718	0.000224197	0.000305556	6.69e-05	-0.298787	0.734172	-0.51242	4.567	0.584396	0.219	0.576685	1	tia000689,
chr1	73600001	73700000	240	203	70	0.404893	0.249122	0.515671	0.270207	0.539781	0.000459011	0.000644427	0.000117934	-0.178529	1.18747	-1.10153	5.464	0.523802	0.183	0.600443	0
chr1	73700001	73800000	208	186	25	0.457595	0.318838	0.152818	0.319172	0.21209	0.000439903	0.000676245	4.16e-05	0.274192	1.94527	-0.963521	16.247	0.03713	0.062	0.677161	0
chr1	73800001	73900000	59	54	7	0.376641	0.221368	0.678231	0.234246	0.776429	8.9633e-05	0.000141151	1.11e-05	-0.684212	0.797265	-0.950802	12.711	0.118983	0.079	0.666741	1	tia000690,
chr1	73900001	74000000	177	146	50	0.445191	0.271001	0.384175	0.287812	0.411627	0.000356435	0.000476833	8.96e-05	-0.0275571	1.21058	-0.836319	5.321	0.533536	0.188	0.597163	1	tia000690,
chr1	74000001	74100000	131	105	30	0.343896	0.20721	0.75136	0.224835	0.824588	0.000213657	0.00031882	5.78e-05	-0.647003	0.908472	-0.583159	5.512	0.520531	0.181	0.601753	0
chr1	74100001	74200000	134	123	24	0.436263	0.320449	0.147089	0.328875	0.164198	0.000306985	0.000471471	3.74e-05	0.459301	2.04009	-1.10716	12.595	0.122975	0.079	0.666741	1	tia000691,
chr1	74200001	74300000	261	245	29	0.454701	0.336272	0.0984516	0.334276	0.140849	0.000593704	0.000937743	4.07e-05	0.471409	2.07899	-1.34154	23.053	0.00159223	0.043	0.688643	2	tia000692,tia000693,
chr1	74300001	74400000	174	149	41	0.433108	0.270255	0.388531	0.300783	0.32221	0.000366521	0.000499489	9.27e-05	0.154177	1.39308	-0.165141	5.39	0.528841	0.186	0.598476	0
chr1	74400001	74500000	87	54	38	0.31442	0.175019	0.878988	0.208033	0.892787	0.000132446	0.000154627	6.95e-05	-0.762264	0.975793	-0.749231	2.224	0.730386	0.45	0.421336	0
chr1	74500001	74600000	186	161	46	0.437502	0.261318	0.441648	0.281748	0.455403	0.000359971	0.000503593	7.74e-05	-0.107384	1.10316	-0.95663	6.503	0.453014	0.154	0.619319	0
chr1	74600001	74700000	151	134	34	0.409556	0.258812	0.456777	0.275573	0.500539	0.000287904	0.000428449	5.17e-05	-0.164875	1.2995	-1.26499	8.28	0.336494	0.121	0.640456	1	tia000694,
chr1	74700001	74800000	109	99	12	0.395933	0.241252	0.563312	0.247027	0.700382	0.000187631	0.000306328	1.92e-05	-0.478623	0.973961	-0.933903	15.956	0.0413505	0.063	0.676551	1	tia000695,
chr1	74800001	74900000	83	76	12	0.437842	0.332202	0.109662	0.338204	0.125351	0.00018981	0.000300503	2.05e-05	0.579466	2.21304	-0.716955	14.634	0.0656413	0.068	0.673498	1	tia000696,
chr1	74900001	75000000	192	179	24	0.510674	0.375885	0.0290573	0.374729	0.0344334	0.000467076	0.000688949	3.42e-05	0.851713	2.09424	-1.14451	20.172	0.00701531	0.05	0.684433	0
chr1	75000001	75100000	201	176	50	0.432344	0.317038	0.159393	0.325697	0.17905	0.000460966	0.00068032	8.12e-05	0.456887	2.06639	-1.03283	8.379	0.330335	0.119	0.641724	0
chr1	75100001	75200000	81	69	19	0.375553	0.201595	0.7777	0.22354	0.830656	0.000125867	0.000186686	3.05e-05	-0.696719	0.468548	-1.04881	6.124	0.478781	0.163	0.613489	2	tia000697,tia000698,
chr1	75200001	75300000	252	211	54	0.447187	0.281445	0.324956	0.293164	0.373863	0.000498612	0.00066872	0.000127009	0.0360911	1.22293	0.0932246	5.265	0.537343	0.19	0.595849	1	tia000698,
chr1	75300001	75400000	188	155	45	0.492944	0.299911	0.230976	0.310743	0.259654	0.000387157	0.00049153	9.04e-05	0.146823	1.18082	-0.471763	5.439	0.525505	0.184	0.599788	0
chr1	75400001	75500000	230	201	60	0.491225	0.300649	0.227563	0.315789	0.230539	0.000480246	0.00060292	0.000113461	0.173449	1.05828	-0.724641	5.314	0.534012	0.188	0.597163	0
chr1	75500001	75600000	125	113	25	0.474006	0.301988	0.221444	0.314196	0.239527	0.000260594	0.000366434	3.99e-05	0.173875	1.35229	-1.03497	9.173	0.282706	0.109	0.648041	3	tia000700,tia000701,tia000699,
chr1	75600001	75700000	56	38	22	0.376017	0.199743	0.786026	0.228356	0.807392	9.4145e-05	0.000116801	3.9e-05	-0.568291	0.792375	-0.743717	2.996	0.685066	0.334	0.499329	1	tia000701,
chr1	75700001	75800000	115	95	27	0.517031	0.335784	0.0997497	0.340609	0.116473	0.000244108	0.000312651	4.42e-05	0.391432	1.7031	-0.974851	7.067	0.415064	0.142	0.62705	0
chr1	75800001	75900000	198	114	106	0.407816	0.267443	0.40507	0.294018	0.367938	0.000425435	0.000379363	0.000276496	0.286379	1.59203	0.324601	1.372	0.776294	0.729	0.250853	1	tia000702,
chr1	75900001	76000000	173	140	46	0.465793	0.294195	0.258356	0.306358	0.286409	0.000365801	0.000488985	8.22e-05	0.159496	1.53586	-0.837279	5.947	0.490852	0.168	0.610239	1	tia000702,
chr1	76000001	76100000	105	75	32	0.381412	0.224416	0.661387	0.246427	0.704204	0.000183959	0.000235549	6.92e-05	-0.390071	1.09533	-0.0744319	3.405	0.659809	0.294	0.526383	0
chr1	76100001	76200000	161	140	36	0.458838	0.260951	0.443859	0.277649	0.485337	0.000296391	0.000407523	6.02e-05	-0.19631	0.830199	-0.960163	6.774	0.434704	0.148	0.623191	0
chr1	76200001	76300000	133	103	47	0.478233	0.284533	0.308185	0.30541	0.292362	0.000270322	0.000329752	8.04e-05	0.113761	1.28038	-0.934386	4.102	0.615125	0.244	0.560015	2	tia000703,tia000704,
chr1	76300001	76400000	400	378	47	0.471945	0.372244	0.0329371	0.367302	0.046195	0.000984811	0.00153074	6.72e-05	0.839093	2.46589	-1.30874	22.765	0.00186535	0.044	0.688043	1	tia000704,
chr1	76400001	76500000	125	93	42	0.389291	0.237136	0.58791	0.262644	0.594354	0.000230674	0.000293408	8.7e-05	-0.201275	1.25239	-0.33837	3.372	0.661875	0.297	0.524356	1	tia000705,
chr1	76500001	76600000	340	298	60	0.464255	0.306155	0.203013	0.315663	0.231244	0.000715807	0.00103608	0.000113766	0.266144	1.60494	-0.574438	9.107	0.286537	0.11	0.647411	0
chr1	76600001	76700000	373	335	59	0.420681	0.304984	0.208098	0.306053	0.288321	0.000795719	0.00124415	9.78e-05	0.206017	1.94666	-1.02635	12.718	0.118745	0.079	0.666741	1	tia000706,
chr1	76700001	76800000	203	168	61	0.409861	0.284436	0.308706	0.296698	0.349551	0.000433058	0.000603315	0.000112284	0.1539	1.72632	-0.783682	5.373	0.529998	0.186	0.598476	1	tia000707,
chr1	76800001	76900000	105	64	50	0.246637	0.14914	0.941185	0.19333	0.934664	0.000161023	0.000184777	0.000103282	-0.818896	0.727375	-0.46324	1.789	0.754399	0.559	0.350712	1	tia000708,
chr1	76900001	77000000	40	29	12	0.449429	0.259105	0.455005	0.27719	0.4887	7.2997e-05	9.25e-05	2.29e-05	-0.144363	1.33254	-0.587831	4.048	0.618651	0.247	0.558006	0
chr1	77000001	77100000	102	68	40	0.347475	0.206484	0.754857	0.232123	0.787902	0.000176057	0.000213025	8.38e-05	-0.489234	1.08903	-0.403813	2.541	0.712175	0.394	0.458794	1	tia000709,
chr1	77100001	77200000	100	76	26	0.291265	0.186216	0.841127	0.20879	0.890202	0.000157049	0.000227888	5.54e-05	-0.763632	0.875656	-0.277635	4.116	0.614209	0.243	0.560684	0
chr1	77200001	77300000	73	58	16	0.337891	0.20779	0.748548	0.223859	0.829172	0.000122337	0.000174835	3.83e-05	-0.626382	0.770126	0.129039	4.564	0.584596	0.219	0.576685	0
chr1	77300001	77400000	121	86	54	0.430131	0.25208	0.49767	0.285663	0.427042	0.000236095	0.000283157	9.02e-05	0.0317216	1.37517	-0.930364	3.139	0.676325	0.319	0.509481	0
chr1	77400001	77500000	152	119	38	0.377962	0.241523	0.561682	0.263105	0.591063	0.000285	0.000401601	8.53e-05	-0.194455	1.44829	-0.121467	4.708	0.574965	0.212	0.581329	0
chr1	77500001	77600000	109	86	26	0.40172	0.279968	0.333107	0.292857	0.376	0.000227264	0.000327091	5.34e-05	0.114682	2.01095	-0.307491	6.131	0.478304	0.163	0.613489	2	tia000711,tia000710,
chr1	77600001	77700000	163	122	53	0.437605	0.347687	0.071516	0.35986	0.0610193	0.000425942	0.00047517	0.000187203	0.966433	2.21175	1.67046	2.538	0.71235	0.394	0.458794	1	tia000712,
chr1	77700001	77800000	731	699	86	0.504457	0.462453	0.000650704	0.448231	0.00076506	0.00221712	0.00340137	0.000108473	1.76786	3.47045	-1.66735	31.357	6.21e-06	0.032	0.695209	1	tia000712,
chr1	77800001	77900000	656	629	109	0.510905	0.469835	0.000436885	0.454944	0.000497108	0.00203769	0.00305468	0.000109151	1.79305	3.48113	-2.09376	27.986	7.43e-05	0.036	0.692828	0
chr1	77900001	78000000	160	123	60	0.430547	0.278084	0.34362	0.304803	0.296202	0.000345302	0.000424822	0.000123677	0.269164	1.45479	-0.347979	3.435	0.657926	0.291	0.528408	1	tia000713,
chr1	78000001	78100000	171	122	59	0.375759	0.210836	0.733506	0.23955	0.746269	0.000294927	0.000350147	0.000137331	-0.429686	0.629668	0.081701	2.55	0.71165	0.392	0.460141	0
chr1	78100001	78200000	70	37	35	0.420343	0.232376	0.615926	0.269483	0.545059	0.00013036	0.000104775	8.8e-05	-0.075782	0.916	0.451228	1.191	0.785441	0.84	0.194861	2	tia000714,tia000715,
chr1	78200001	78300000	160	127	45	0.393799	0.227348	0.644873	0.247934	0.694573	0.000281637	0.000363728	9.74e-05	-0.41984	0.725514	-0.232336	3.736	0.638823	0.268	0.54391	1	tia000716,
chr1	78300001	78400000	270	233	66	0.456307	0.308703	0.19221	0.319666	0.209472	0.00059276	0.000838831	0.000109934	0.328173	1.72314	-0.995631	7.63	0.377957	0.131	0.634093	0
chr1	78400001	78500000	96	75	23	0.37849	0.264898	0.420187	0.276162	0.49623	0.000188669	0.000279456	4.62e-05	-0.0346466	1.92151	-0.393825	6.048	0.483963	0.165	0.61219	1	tia000717,
chr1	78500001	78600000	273	236	61	0.442056	0.309714	0.188022	0.316522	0.226466	0.000586943	0.000865208	9.4e-05	0.311097	1.94315	-1.11746	9.205	0.280858	0.109	0.648041	4	tia000717,tia000720,tia000718,tia000719,
chr1	78600001	78700000	180	138	62	0.468632	0.298498	0.23759	0.319601	0.209817	0.000379154	0.000435422	0.000136263	0.314282	1.41581	-0.149631	3.195	0.672876	0.313	0.51354	1	tia000721,
chr1	78700001	78800000	148	110	50	0.392561	0.237199	0.587536	0.275423	0.501642	0.000288396	0.000350948	0.000125459	0.012343	1.15012	0.328243	2.797	0.697057	0.357	0.483767	0
chr1	78800001	78900000	199	152	72	0.429917	0.271863	0.379161	0.306954	0.2827	0.000423367	0.000506795	0.000164249	0.297738	1.47173	-0.0630563	3.086	0.679576	0.324	0.506097	0
chr1	78900001	79000000	220	175	63	0.368474	0.261233	0.44216	0.273831	0.513299	0.000431809	0.000605722	0.00012578	-0.0820558	1.72982	-0.42409	4.816	0.567713	0.208	0.583978	1	tia000722,
chr1	79000001	79100000	39	22	18	0.282276	0.174929	0.879264	0.212622	0.876409	6.5623e-05	6.14e-05	4.9e-05	-0.540411	0.494772	0.620391	1.252	0.782383	0.798	0.215095	0
chr1	79100000	0	nan			chr1	79100000	0
chr1	79200001	79300000	1	1	nan	0.230114	0.230114	0.62904	0.294118	0.367246		4.28e-06
chr1	79300001	79400000	68	40	29	0.374243	0.218495	0.69378	0.252142	0.666976	0.00012333	0.00011619	8.04e-05	-0.217547	0.853051	0.751622	1.445	0.772543	0.692	0.27125	0
chr1	79400001	79500000	167	112	61	0.391538	0.219332	0.689284	0.249261	0.685978	0.000294964	0.000327444	0.000146102	-0.326084	0.807093	0.221217	2.241	0.729424	0.446	0.423992	0
chr1	79500001	79600000	252	204	63	0.414508	0.273003	0.372561	0.290181	0.394785	0.000507542	0.000687767	0.00014293	0.0683996	1.5164	0.00130033	4.812	0.567982	0.208	0.583978	1	tia000723,
chr1	79600001	79700000	219	200	42	0.435748	0.319468	0.15056	0.324099	0.186826	0.000491489	0.000763207	5.77e-05	0.408775	2.02903	-1.44115	13.227	0.102335	0.076	0.66859	3	tia000725,tia000726,tia000724,
chr1	79700001	79800000	131	103	34	0.371508	0.259542	0.452363	0.277298	0.487907	0.000263543	0.000363278	8.52e-05	0.013135	1.58207	0.438824	4.266	0.604359	0.234	0.566697	2	tia000727,tia000726,
chr1	79800001	79900000	103	76	30	0.356948	0.222321	0.673001	0.243801	0.720637	0.00017762	0.000222174	7.28e-05	-0.420851	1.02468	0.29982	3.053	0.681594	0.328	0.50339	2	tia000727,tia000728,
chr1	79900001	80000000	205	188	36	0.464875	0.299013	0.235167	0.314485	0.237884	0.000427278	0.000612576	6.98e-05	0.228546	1.33802	-0.581807	8.773	0.306291	0.114	0.644888	2	tia000729,tia000730,
chr1	80000001	80100000	238	205	64	0.381047	0.267897	0.402387	0.294895	0.361882	0.000498908	0.000678341	0.000162926	0.184664	1.53218	0.239954	4.163	0.61113	0.24	0.56269	1	tia000730,
chr1	80100001	80200000	164	139	51	0.361604	0.259076	0.45518	0.29991	0.327976	0.000364774	0.000487543	0.000133712	0.328299	1.59402	0.512497	3.646	0.644574	0.274	0.539872	1	tia000731,
chr1	80200001	80300000	179	160	39	0.365752	0.255968	0.474022	0.270606	0.536873	0.000345067	0.000543407	6.16e-05	-0.124143	1.4873	-1.05032	8.816	0.303714	0.113	0.645519	1	tia000732,
chr1	80300001	80400000	146	128	26	0.402243	0.239043	0.57655	0.256035	0.640613	0.000256545	0.000372926	5.62e-05	-0.354402	0.783567	-0.0368657	6.637	0.443945	0.151	0.621257	1	tia000733,
chr1	80400001	80500000	165	127	45	0.369076	0.248002	0.522481	0.266586	0.566064	0.000312081	0.000407548	0.000118132	-0.123573	1.32891	0.570705	3.45	0.656983	0.29	0.529083	0
chr1	80500001	80600000	99	78	22	0.434916	0.284655	0.30753	0.298725	0.335873	0.000195169	0.000237563	6.92e-05	0.121958	1.30514	1.25131	3.432	0.658114	0.291	0.528408	1	tia000734,
chr1	80600001	80700000	112	104	26	0.488873	0.333204	0.106821	0.341038	0.114939	0.00024913	0.00034059	3.72e-05	0.441852	1.54064	-1.31622	9.16	0.283459	0.109	0.648041	0
chr1	80700001	80800000	145	114	38	0.421675	0.295099	0.253917	0.310086	0.26358	0.000315276	0.000416034	9.16e-05	0.298625	1.929	0.160111	4.542	0.586063	0.22	0.57602	2	tia000736,tia000735,
chr1	80800001	80900000	167	161	19	0.51989	0.339633	0.0898456	0.342426	0.110069	0.000372579	0.000539742	2.21e-05	0.403408	1.36116	-1.52394	24.438	0.00072056	0.041	0.689841	0
chr1	80900001	81000000	155	141	24	0.41124	0.278354	0.342105	0.286559	0.420598	0.000304015	0.000471339	4.32e-05	-0.0164131	1.4519	-0.661223	10.922	0.19105	0.092	0.658685	1	tia000737,
chr1	81000001	81100000	177	149	50	0.44248	0.311584	0.180427	0.33057	0.156612	0.000392549	0.000533752	0.000101484	0.543792	1.8582	-0.373952	5.259	0.53775	0.19	0.595849	1	tia000738,
chr1	81100001	81200000	108	80	33	0.319449	0.21588	0.707636	0.242566	0.728211	0.00018827	0.0002471	8.41e-05	-0.317827	1.23525	0.285989	2.939	0.688521	0.34	0.495269	1	tia000739,
chr1	81200001	81300000	193	180	32	0.425569	0.279403	0.336246	0.297546	0.343807	0.000396564	0.000603442	5.83e-05	0.0975206	1.36484	-0.681634	10.349	0.218873	0.097	0.655567	1	tia000740,
chr1	81300001	81400000	176	151	28	0.37305	0.274331	0.364919	0.280581	0.463906	0.000355636	0.00056558	5.84e-05	-0.00874028	1.93774	-0.311235	9.688	0.253689	0.103	0.651812	0
chr1	81400001	81500000	136	114	32	0.431204	0.28618	0.299398	0.298303	0.338704	0.000278691	0.00039173	5.79e-05	0.0772818	1.68651	-0.782145	6.77	0.434973	0.148	0.623191	0
chr1	81500001	81600000	137	118	26	0.472851	0.293199	0.263293	0.307073	0.281961	0.000284664	0.000392367	4.94e-05	0.115165	1.36208	-0.632005	7.946	0.357589	0.126	0.637279	5	tia000744,tia000743,tia000742,tia000741,tia000745,
chr1	81600001	81700000	132	112	38	0.463039	0.281127	0.326704	0.30528	0.293183	0.000276731	0.000360515	6.85e-05	0.154457	1.15168	-0.770151	5.265	0.537343	0.19	0.595849	1	tia000745,
chr1	81700001	81800000	108	89	35	0.516683	0.337568	0.0950642	0.359005	0.0629364	0.000246654	0.000281292	7.29e-05	0.659276	1.4408	-0.422256	3.858	0.630978	0.259	0.549959	5	tia000747,tia000750,tia000748,tia000749,tia000746,
chr1	81800001	81900000	58	35	24	0.170192	0.105858	0.986966	0.146363	0.991198	6.9551e-05	7.93e-05	5.08e-05	-1.33877	-0.232365	-0.318214	1.559	0.766616	0.641	0.300656	3	tia000749,tia000750,tia000751,
chr1	81900001	82000000	121	95	36	0.434931	0.26827	0.400187	0.288065	0.409815	0.00023779	0.000300705	7.21e-05	-0.0238446	1.36089	-0.441226	4.17	0.610671	0.24	0.56269	1	tia000751,
chr1	82000001	82100000	165	137	42	0.43277	0.2607	0.445372	0.277513	0.486334	0.000318876	0.000428499	8.39e-05	-0.13624	1.07663	-0.551625	5.108	0.547996	0.196	0.591902	0
chr1	82100001	82200000	228	188	53	0.43611	0.28342	0.314186	0.293337	0.372659	0.000450919	0.000617315	0.000103499	0.0276222	1.52924	-0.450836	5.964	0.489692	0.168	0.610239	1	tia000752,
chr1	82200001	82300000	172	151	42	0.465963	0.291312	0.272777	0.313903	0.241201	0.000364635	0.000487288	7.98e-05	0.233908	1.29626	-0.646898	6.106	0.480008	0.164	0.61284	2	tia000753,tia000754,
chr1	82300001	82400000	292	244	62	0.449045	0.312659	0.176149	0.32097	0.202646	0.000636989	0.000875022	0.000143051	0.356558	1.89922	-0.0791995	6.117	0.479258	0.163	0.613489	1	tia000754,
chr1	82400001	82500000	192	160	57	0.455261	0.315368	0.165656	0.334377	0.140433	0.000432935	0.000574929	0.000111876	0.541487	1.86199	-0.520049	5.139	0.545895	0.195	0.59256	1	tia000755,
chr1	82500001	82600000	139	112	28	0.329367	0.230874	0.62465	0.240823	0.738725	0.00024864	0.000379929	6.38e-05	-0.426106	1.41143	-0.00791023	5.959	0.490034	0.168	0.610239	1	tia000755,
chr1	82600001	82700000	135	114	29	0.431262	0.258926	0.456088	0.273793	0.513574	0.000257524	0.000344092	6.7e-05	-0.194375	0.951842	0.0139305	5.139	0.545895	0.195	0.59256	0
chr1	82700001	82800000	255	216	58	0.446564	0.291349	0.27259	0.303944	0.30168	0.000538949	0.00073787	0.00011995	0.16366	1.45982	-0.379211	6.151	0.476941	0.163	0.613489	0
chr1	82800001	82900000	163	108	74	0.44633	0.266564	0.410276	0.294161	0.366949	0.000337441	0.000300248	0.000195319	0.145422	0.737268	0.479855	1.537	0.767766	0.651	0.294778	1	tia000756,
chr1	82900001	83000000	142	103	55	0.370904	0.238069	0.582361	0.267096	0.56238	0.000275392	0.000329287	0.000132304	-0.0514976	1.15856	0.0859554	2.489	0.715202	0.402	0.453412	0
chr1	83000001	83100000	150	125	33	0.375876	0.244107	0.546098	0.257328	0.6317	0.000269379	0.000394045	6.6e-05	-0.299061	1.26098	-0.415851	5.966	0.489556	0.168	0.610239	1	tia000757,
chr1	83100001	83200000	116	93	31	0.360055	0.235655	0.596682	0.252877	0.662056	0.000207727	0.00028784	7.01e-05	-0.293161	1.15562	-0.136111	4.105	0.614929	0.244	0.560015	1	tia000758,
chr1	83200001	83300000	258	224	45	0.423117	0.30982	0.187586	0.313785	0.241879	0.00056401	0.000848012	9.67e-05	0.314422	2.04894	-0.344084	8.771	0.306411	0.114	0.644888	1	tia000759,
chr1	83300001	83400000	131	94	44	0.377404	0.223885	0.664346	0.250397	0.678539	0.000230796	0.000280979	9.95e-05	-0.318464	1.02444	-0.0295359	2.825	0.695382	0.354	0.485796	0
chr1	83400001	83500000	82	63	19	0.38545	0.25328	0.490367	0.264377	0.58197	0.00015633	0.000222991	4.31e-05	-0.179671	1.5961	-0.133408	5.174	0.543521	0.193	0.593877	1	tia000760,
chr1	83500001	83600000	111	72	44	0.336451	0.220755	0.681576	0.249254	0.686028	0.000202081	0.000235675	0.000106064	-0.225163	1.3946	0.26158	2.222	0.730499	0.45	0.421336	1	tia000761,
chr1	83600001	83700000	219	177	80	0.389317	0.24807	0.522068	0.295729	0.356165	0.00047019	0.000593047	0.000182986	0.244892	1.37339	-0.0136306	3.241	0.670031	0.309	0.516245	0
chr1	83700001	83800000	1139	1094	165	0.505143	0.469616	0.000442155	0.455584	0.00047671	0.00351612	0.00538545	0.000171532	1.8481	3.57629	-2.05874	31.396	6.03e-06	0.032	0.695209	0
chr1	83800001	83900000	308	272	48	0.477146	0.352436	0.0621403	0.35325	0.0770928	0.00073307	0.00106563	9.87e-05	0.687553	2.25023	-0.440316	10.795	0.197022	0.093	0.658063	2	tia000762,tia000763,
chr1	83900001	84000000	236	179	86	0.386929	0.255913	0.474356	0.2864	0.42174	0.000488242	0.000621083	0.000191682	0.137163	1.57874	-0.195609	3.24	0.670093	0.309	0.516245	1	tia000763,
chr1	84000001	84100000	213	187	36	0.369732	0.271222	0.382888	0.276362	0.494765	0.000406142	0.000647608	6.84e-05	-0.0628726	1.75402	-0.561077	9.473	0.26561	0.106	0.649928	1	tia000764,
chr1	84100001	84200000	135	120	20	0.358116	0.257809	0.462852	0.262338	0.596532	0.0002513	0.00040324	4.15e-05	-0.242853	1.51868	-0.397218	9.717	0.252103	0.103	0.651812	3	tia000767,tia000765,tia000766,
chr1	84200001	84300000	168	141	38	0.48466	0.309355	0.189503	0.322342	0.195612	0.000353071	0.000455261	8.33e-05	0.28852	1.42875	-0.226705	5.467	0.523597	0.183	0.600443	1	tia000768,
chr1	84300001	84400000	12	4	8	0.115989	0.0989886	0.990097	0.156013	0.985978	1.5424e-05	1.2e-05	1.67e-05	-0.843654	0.680904	-0.101195	0.718	0.808292	1.393	0.0360649	0
chr1	84400001	84500000	272	248	32	0.446596	0.304938	0.208299	0.304574	0.297656	0.00056018	0.000857239	5.72e-05	0.109122	1.66137	-0.75015	14.991	0.0581916	0.067	0.67411	2	tia000770,tia000769,
chr1	84500001	84600000	366	303	101	0.443378	0.288496	0.287239	0.310088	0.263567	0.000791934	0.00102052	0.00023415	0.273478	1.41283	0.0406136	4.358	0.598284	0.229	0.570031	0
chr1	84600001	84700000	130	115	17	0.465001	0.272401	0.376041	0.279617	0.470947	0.000240658	0.00034391	3.53e-05	-0.215319	0.986303	-0.37224	9.754	0.250087	0.103	0.651812	0
chr1	84700001	84800000	222	182	57	0.437691	0.272708	0.374265	0.284284	0.436995	0.000441977	0.000599725	0.000108541	-0.0665261	1.30169	-0.675798	5.525	0.519645	0.181	0.601753	0
chr1	84800001	84900000	326	295	67	0.421074	0.339688	0.0897096	0.342237	0.110723	0.000783836	0.00123089	9.62e-05	0.664183	2.60397	-1.37578	12.801	0.115949	0.078	0.667358	1	tia000771,
chr1	84900001	85000000	173	127	51	0.403162	0.278825	0.33947	0.294418	0.36517	0.000358669	0.000455699	0.000138435	0.221424	1.79696	0.57598	3.292	0.666865	0.304	0.519626	0
chr1	85000001	85100000	147	115	53	0.381628	0.225194	0.657034	0.263217	0.590268	0.000272893	0.00035247	0.000101251	-0.191648	1.116	-0.615163	3.481	0.655031	0.287	0.531108	1	tia000772,
chr1	85100001	85200000	216	193	30	0.462718	0.3323	0.109382	0.331802	0.15125	0.000475704	0.000710076	5.62e-05	0.430271	2.04096	-0.662641	12.638	0.121485	0.079	0.666741	0
chr1	85200001	85300000	200	167	46	0.461376	0.306305	0.202368	0.315331	0.233106	0.000416508	0.000566056	9.1e-05	0.246111	1.68675	-0.508013	6.218	0.472378	0.161	0.614787	0
chr1	85300001	85400000	187	164	31	0.406132	0.323092	0.138005	0.322864	0.192978	0.000420795	0.000663906	5.88e-05	0.466468	2.46528	-0.564298	11.296	0.174119	0.089	0.660551	2	tia000774,tia000773,
chr1	85400001	85500000	161	146	22	0.474528	0.351402	0.0640954	0.349229	0.0883341	0.000377074	0.000570838	3.68e-05	0.632383	2.17662	-0.900208	15.523	0.0483417	0.064	0.675942	2	tia000776,tia000775,
chr1	85500001	85600000	144	117	31	0.376319	0.266775	0.409025	0.274642	0.50736	0.000281487	0.000416436	6.66e-05	-0.075668	1.78925	-0.233302	6.248	0.470336	0.16	0.615435	2	tia000777,tia000778,
chr1	85600001	85700000	171	127	50	0.41529	0.233759	0.607842	0.253784	0.655954	0.000295145	0.000363553	0.000107135	-0.375761	0.855626	-0.0923148	3.393	0.660561	0.295	0.525707	2	tia000780,tia000779,
chr1	85700001	85800000	108	84	38	0.460285	0.306214	0.202759	0.328193	0.167318	0.000241213	0.000298665	7.16e-05	0.445221	1.78998	-0.620197	4.173	0.610474	0.24	0.56269	1	tia000781,
chr1	85800001	85900000	173	148	44	0.412648	0.281305	0.325725	0.29948	0.330834	0.000353335	0.000501857	8.5e-05	0.160588	1.65265	-0.617711	5.903	0.493855	0.169	0.609588	2	tia000782,tia000783,
chr1	85900001	86000000	221	198	31	0.458068	0.323854	0.135458	0.324182	0.186416	0.000483333	0.000712627	6.16e-05	0.331153	1.88049	-0.423025	11.574	0.162171	0.086	0.662413	2	tia000783,tia000784,
chr1	86000001	86100000	112	77	36	0.338215	0.252547	0.494828	0.271654	0.529226	0.000222643	0.000297552	9.01e-05	0.0461171	2.16172	0.434316	3.303	0.666181	0.303	0.520302	0
chr1	86100001	86200000	232	215	32	0.435273	0.311009	0.182741	0.311321	0.256224	0.000496743	0.000782533	4.47e-05	0.216001	1.85407	-1.34997	17.504	0.0227475	0.057	0.680199	1	tia000785,
chr1	86200001	86300000	210	201	24	0.438549	0.349439	0.0679382	0.34475	0.10225	0.000507957	0.000796399	4.99e-05	0.632247	2.22462	-0.451731	15.973	0.0410937	0.063	0.676551	2	tia000786,tia000787,
chr1	86300001	86400000	239	208	59	0.452248	0.303464	0.214809	0.325715	0.178961	0.0005203	0.000681125	0.000136887	0.412915	1.49573	0.102333	4.976	0.556927	0.201	0.588604	0
chr1	86400001	86500000	76	50	31	0.384842	0.204839	0.762681	0.23992	0.744085	0.000133775	0.000129882	8.31e-05	-0.387132	0.317721	0.407276	1.562	0.766458	0.64	0.301247	0
chr1	86500001	86600000	267	243	65	0.412163	0.275485	0.358321	0.301902	0.314871	0.0005618	0.000791104	0.000136972	0.18524	1.39855	-0.467042	5.776	0.502522	0.173	0.606981	1	tia000788,
chr1	86600001	86700000	135	123	21	0.366455	0.251187	0.503106	0.26238	0.596227	0.00024708	0.000404308	3.74e-05	-0.214047	1.31855	-0.710298	10.806	0.196501	0.093	0.658063	1	tia000789,
chr1	86700001	86800000	160	132	40	0.44135	0.289412	0.282495	0.300262	0.325646	0.000329205	0.000462866	7.02e-05	0.136496	1.64011	-0.848834	6.59	0.447123	0.152	0.620611	2	tia000791,tia000790,
chr1	86800001	86900000	115	90	38	0.448571	0.246617	0.530892	0.270554	0.537253	0.000211743	0.000260264	7.06e-05	-0.205885	0.731432	-0.658326	3.688	0.641894	0.271	0.541891	0
chr1	86900001	87000000	203	187	28	0.461771	0.375808	0.0291353	0.370063	0.0414929	0.000510823	0.00078994	4.62e-05	0.908625	2.66507	-0.956558	17.083	0.0269259	0.059	0.678985	1	tia000792,
chr1	87000001	87100000	57	31	31	0.455373	0.287388	0.293027	0.326356	0.175901	0.000128228	9.82e-05	8.5e-05	0.567516	1.395	0.784029	1.155	0.787234	0.866	0.182936	2	tia000793,tia000792,
chr1	87100001	87200000	82	59	34	0.428185	0.263546	0.428268	0.291994	0.382029	0.000167851	0.000195762	6.76e-05	0.0890713	1.43398	-0.520305	2.896	0.691117	0.345	0.491885	1	tia000794,
chr1	87200001	87300000	369	297	94	0.406297	0.271133	0.383406	0.28668	0.419732	0.000738946	0.000995124	0.000223844	0.0538313	1.50218	0.119767	4.446	0.59245	0.225	0.572695	0
chr1	87300001	87400000	236	219	30	0.433474	0.317751	0.156767	0.318213	0.21723	0.000519721	0.000820551	4.72e-05	0.313447	1.97876	-1.1158	17.39	0.023821	0.058	0.679592	2	tia000796,tia000795,
chr1	87400001	87500000	138	108	42	0.471587	0.310051	0.186639	0.328277	0.16693	0.000306823	0.000378027	8.9e-05	0.424488	1.64988	-0.0941757	4.249	0.605479	0.235	0.56603	4	tia000798,tia000799,tia000796,tia000797,
chr1	87500001	87600000	220	196	40	0.434745	0.296868	0.245347	0.307966	0.276449	0.000448147	0.00063713	9.02e-05	0.207112	1.53272	-0.108635	7.066	0.415131	0.142	0.62705	2	tia000800,tia000801,
chr1	87600001	87700000	228	198	47	0.408841	0.280817	0.328411	0.29417	0.366887	0.000444203	0.000635757	9.62e-05	0.0505315	1.59237	-0.302951	6.606	0.446041	0.151	0.621257	1	tia000802,
chr1	87700001	87800000	148	122	38	0.258247	0.187897	0.834835	0.223612	0.83032	0.00024435	0.000366841	8.56e-05	-0.531679	1.01675	-0.0117168	4.286	0.60304	0.233	0.567364	1	tia000803,
chr1	87800001	87900000	328	319	29	0.464165	0.391888	0.0162177	0.383531	0.0238009	0.000858908	0.00135863	3.8e-05	1.0111	2.79295	-1.49577	35.733	1.54e-07	0.028	0.697581	1	tia000804,
chr1	87900001	88000000	26	22	5	0.363037	0.234374	0.604231	0.249678	0.683256	4.164e-05	5.87e-05	1.02e-05	-0.432833	1.07583	-0.192535	5.771	0.502863	0.173	0.606981	0
chr1	88000001	88100000	198	166	44	0.420206	0.267768	0.403149	0.284632	0.434483	0.000384654	0.00053848	9.05e-05	-0.0517899	1.38214	-0.410949	5.95	0.490648	0.168	0.610239	0
chr1	88100001	88200000	166	146	26	0.361265	0.24606	0.534271	0.260003	0.613034	0.000310581	0.000493638	5.55e-05	-0.245084	1.39592	-0.316158	8.902	0.29859	0.112	0.64615	1	tia000805,
chr1	88200001	88300000	36	28	11	0.237715	0.147203	0.944571	0.190035	0.94202	5.273e-05	7.84e-05	2.1e-05	-0.864672	0.423843	-0.458354	3.732	0.63908	0.268	0.54391	1	tia000806,
chr1	88300001	88400000	183	152	41	0.373416	0.236728	0.590331	0.258655	0.622481	0.000337386	0.00050023	7.92e-05	-0.26849	1.29011	-0.556688	6.319	0.465506	0.158	0.616731	2	tia000808,tia000807,
chr1	88400001	88500000	186	140	63	0.334149	0.214897	0.712768	0.248496	0.690945	0.000340764	0.00046241	0.000128562	-0.287361	1.31624	-0.356533	3.597	0.647691	0.278	0.537177	1	tia000808,
chr1	88500001	88600000	200	175	38	0.361508	0.247605	0.524893	0.262658	0.594248	0.000378017	0.000596277	6.75e-05	-0.228466	1.48188	-0.798535	8.831	0.302818	0.113	0.645519	1	tia000809,
chr1	88600001	88700000	79	61	23	0.309114	0.187636	0.835823	0.223289	0.831816	0.000135084	0.000185329	5.28e-05	-0.572027	0.826955	-0.0866954	3.508	0.653328	0.285	0.532457	0
chr1	88700001	88800000	248	218	47	0.463569	0.30188	0.221934	0.3127	0.248141	0.000523353	0.000752455	8.24e-05	0.221427	1.52746	-0.836596	9.127	0.285374	0.11	0.647411	1	tia000810,
chr1	88800001	88900000	135	111	30	0.45281	0.297424	0.242686	0.310593	0.260544	0.000288038	0.000398309	5.86e-05	0.20644	1.77687	-0.580983	6.796	0.433223	0.147	0.623835	2	tia000811,tia000812,
chr1	88900001	89000000	107	69	40	0.3539	0.202129	0.775266	0.235556	0.769174	0.00017995	0.000217641	8.61e-05	-0.435612	1.175	-0.174964	2.527	0.712992	0.396	0.457448	2	tia000812,tia000813,
chr1	89000001	89100000	95	62	41	0.288638	0.18337	0.851415	0.221901	0.838143	0.000157624	0.000193949	8.14e-05	-0.534111	1.17516	-0.368056	2.384	0.721267	0.419	0.442006	1	tia000814,
chr1	89100001	89200000	265	222	55	0.475258	0.296991	0.244757	0.308788	0.271421	0.000536771	0.000700097	0.000117955	0.120442	1.34265	-0.17929	5.935	0.491671	0.168	0.610239	0
chr1	89200001	89300000	197	165	42	0.457755	0.289179	0.283698	0.303635	0.303662	0.000404556	0.000558404	8.24e-05	0.111255	1.48341	-0.49943	6.78	0.4343	0.147	0.623835	3	tia000816,tia000817,tia000815,
chr1	89300001	89400000	164	142	42	0.383208	0.2741	0.366244	0.290664	0.391372	0.00033297	0.000524963	5.96e-05	0.138822	1.8753	-1.26538	8.809	0.304133	0.114	0.644888	2	tia000817,tia000818,
chr1	89400001	89500000	112	81	38	0.391621	0.242867	0.553587	0.269839	0.54246	0.000210785	0.000274509	7.37e-05	-0.104631	1.52029	-0.415951	3.723	0.639656	0.269	0.543237	1	tia000819,
chr1	89500001	89600000	152	107	58	0.400103	0.241999	0.558818	0.273995	0.512096	0.000294547	0.0003539	0.00012562	-0.0332172	1.31403	-0.13927	2.817	0.695861	0.355	0.48512	1	tia000819,
chr1	89600001	89700000	221	194	42	0.453921	0.305617	0.20534	0.317132	0.22311	0.000469277	0.000676126	7.71e-05	0.267735	1.7023	-0.669745	8.77	0.306471	0.114	0.644888	2	tia000820,tia000821,
chr1	89700001	89800000	172	149	42	0.358167	0.233317	0.610431	0.255419	0.644837	0.000313641	0.000486227	6.55e-05	-0.300586	1.26011	-1.12933	7.422	0.391555	0.135	0.631537	0
chr1	89800001	89900000	314	281	69	0.399683	0.266061	0.413263	0.284922	0.432385	0.000620091	0.000933303	0.000113837	-0.0123636	1.45568	-1.05186	8.199	0.341566	0.122	0.639822	0
chr1	89900001	90000000	181	148	38	0.390051	0.268912	0.396406	0.28317	0.445064	0.000360398	0.000522298	8.44e-05	-0.00152592	1.7471	-0.0436761	6.188	0.474421	0.162	0.614138	1	tia000822,
chr1	90000001	90100000	179	154	35	0.439002	0.279054	0.338191	0.294428	0.365105	0.000345824	0.000494879	6.28e-05	0.0108222	1.45658	-0.700308	7.876	0.362068	0.127	0.636643	3	tia000823,tia000824,tia000825,
chr1	90100001	90200000	141	133	26	0.464167	0.316533	0.16127	0.326259	0.176363	0.000304447	0.00045227	3.2e-05	0.311889	1.63855	-1.62341	14.143	0.0770691	0.071	0.671661	6	tia000825,tia000828,tia000827,tia000830,tia000829,tia000826,
chr1	90200001	90300000	204	172	46	0.434957	0.321115	0.144763	0.330059	0.158875	0.000456897	0.000620208	0.000121769	0.539475	1.90535	0.576117	5.093	0.549012	0.196	0.591902	1	tia000831,
chr1	90300001	90400000	259	237	48	0.467939	0.362216	0.0458716	0.363414	0.0535308	0.000630983	0.000939556	7.3e-05	0.803975	2.37841	-1.13509	12.874	0.113529	0.078	0.667358	0
chr1	90400001	90500000	170	129	55	0.493221	0.311706	0.179938	0.327065	0.172555	0.00036969	0.000411162	0.000125155	0.355988	1.37532	-0.0366271	3.285	0.6673	0.304	0.519626	0
chr1	90500001	90600000	95	78	17	0.321599	0.222807	0.670322	0.234986	0.772348	0.000157608	0.000235709	4.68e-05	-0.471641	1.10418	0.75223	5.035	0.552938	0.199	0.589924	2	tia000833,tia000832,
chr1	90600001	90700000	148	130	26	0.465187	0.262965	0.43175	0.278775	0.477099	0.000275566	0.000367271	5.92e-05	-0.197721	0.684783	-0.0163193	6.206	0.473195	0.161	0.614787	1	tia000833,
chr1	90700001	90800000	284	251	50	0.449649	0.308383	0.193547	0.323347	0.190559	0.000605441	0.00084409	0.000129275	0.407249	1.59022	0.584126	6.529	0.451252	0.153	0.619965	0
chr1	90800001	90900000	235	193	64	0.45154	0.270209	0.3888	0.292586	0.377892	0.000462594	0.000571752	0.000150969	0.0562809	0.898893	0.143396	3.787	0.635551	0.264	0.5466	1	tia000834,
chr1	90900001	91000000	112	96	20	0.376852	0.25976	0.451046	0.267283	0.561027	0.000212812	0.000318726	4.66e-05	-0.176886	1.35429	0.223955	6.832	0.430802	0.146	0.624479	3	tia000835,tia000837,tia000836,
chr1	91000001	91100000	139	115	36	0.476295	0.272656	0.374566	0.290501	0.392526	0.000267594	0.000342087	6.72e-05	-0.0371191	0.827218	-0.444057	5.089	0.549283	0.197	0.591243	1	tia000837,
chr1	91100001	91200000	53	45	10	0.453632	0.271541	0.381032	0.281387	0.458033	9.8801e-05	0.000138837	1.73e-05	-0.171196	1.17742	-0.783033	8.038	0.351731	0.124	0.638551	1	tia000838,
chr1	91200001	91300000	76	56	30	0.499456	0.306003	0.203669	0.326576	0.174859	0.000156257	0.000174567	5.03e-05	0.315114	1.50442	-0.839972	3.47	0.655724	0.288	0.530433	3	tia000838,tia000839,tia000840,
chr1	91300001	91400000	292	254	58	0.416567	0.307047	0.199191	0.314022	0.240524	0.000629824	0.000941059	0.000114158	0.336134	2.02871	-0.444699	8.243	0.338807	0.121	0.640456	1	tia000841,
chr1	91400001	91500000	61	40	24	0.326781	0.20843	0.745425	0.240765	0.739074	0.000106301	0.000129881	5.33e-05	-0.305352	1.24835	0.0496738	2.438	0.718156	0.41	0.448039	2	tia000843,tia000842,
chr1	91500001	91600000	178	153	35	0.472081	0.290927	0.274733	0.299966	0.327606	0.00035778	0.000496143	6.4e-05	0.0472577	1.24095	-0.673884	7.755	0.369855	0.129	0.635369	2	tia000844,tia000845,
chr1	91600001	91700000	235	208	49	0.449357	0.347612	0.0716724	0.355999	0.070054	0.000580146	0.000844694	9.47e-05	0.780503	2.43101	-0.514244	8.915	0.297819	0.112	0.64615	6	tia000847,tia000849,tia000846,tia000845,tia000850,tia000848,
chr1	91700001	91800000	279	250	56	0.483382	0.366848	0.0394634	0.368301	0.0444465	0.00067367	0.000955971	9.42e-05	0.800375	2.33755	-0.957505	10.153	0.2289	0.098	0.654942	2	tia000851,tia000852,
chr1	91800001	91900000	99	84	28	0.517172	0.3359	0.09944	0.346812	0.0956574	0.000219263	0.000273657	4.5e-05	0.469288	1.50876	-1.0589	6.08	0.481781	0.164	0.61284	3	tia000853,tia000854,tia000855,
chr1	91900001	92000000	110	87	27	0.396157	0.235567	0.597202	0.260841	0.607137	0.000201617	0.000268938	6.59e-05	-0.232759	0.972618	0.288392	4.079	0.616628	0.245	0.559345	3	tia000857,tia000855,tia000856,
chr1	92000001	92100000	57	31	27	0.180098	0.126864	0.971589	0.172182	0.971268	7.9208e-05	7.66e-05	6.73e-05	-0.937691	0.0981657	0.43877	1.137	0.788127	0.879	0.177149	2	tia000857,tia000856,
chr1	92100001	92200000	196	165	47	0.481895	0.373605	0.0314396	0.376589	0.0319089	0.000494001	0.000692158	8.16e-05	0.962017	2.70461	-0.832374	8.482	0.323976	0.118	0.642358	2	tia000858,tia000857,
chr1	92200001	92300000	180	139	56	0.462133	0.271409	0.381799	0.291948	0.382348	0.000349598	0.000417596	0.000114836	0.00546056	1.03782	-0.28323	3.636	0.645211	0.275	0.539198	2	tia000860,tia000859,
chr1	92300001	92400000	121	100	28	0.383388	0.255651	0.475948	0.288043	0.409974	0.00024415	0.000317726	8.71e-05	0.0981411	1.37577	1.24707	3.649	0.644383	0.274	0.539872	0
chr1	92400001	92500000	127	98	34	0.432828	0.287111	0.294483	0.305232	0.293488	0.000265731	0.000332086	8.96e-05	0.245211	1.5543	0.55712	3.706	0.640744	0.27	0.542564	1	tia000861,
chr1	92500001	92600000	257	218	67	0.487702	0.340012	0.0889114	0.351843	0.0808942	0.000584605	0.000755094	0.00013236	0.647394	1.86191	-0.47655	5.705	0.507367	0.175	0.605676	1	tia000862,
chr1	92600001	92700000	235	212	47	0.463388	0.307122	0.198871	0.320664	0.204235	0.000504602	0.00072103	8.08e-05	0.309649	1.53714	-0.826015	8.929	0.29699	0.112	0.64615	1	tia000863,
chr1	92700001	92800000	91	74	17	0.426717	0.277756	0.345463	0.288543	0.406411	0.000178115	0.000243802	4.12e-05	-0.0244417	1.52025	0.335256	5.923	0.49249	0.169	0.609588	2	tia000863,tia000864,
chr1	92800001	92900000	161	140	39	0.399528	0.300791	0.22691	0.306095	0.288056	0.000349624	0.000538455	5.26e-05	0.227572	2.23424	-1.46228	10.243	0.224264	0.098	0.654942	4	tia000867,tia000865,tia000864,tia000866,
chr1	92900001	93000000	207	191	34	0.436159	0.339241	0.0908195	0.341175	0.114452	0.000489242	0.000773349	4.69e-05	0.609907	2.38578	-1.42205	16.502	0.0337274	0.061	0.677769	2	tia000868,tia000869,
chr1	93000001	93100000	351	322	43	0.347698	0.225885	0.65315	0.246714	0.70238	0.000600486	0.0009902	8.07e-05	-0.445964	1.15058	-0.58949	12.27	0.134658	0.081	0.665507	0
chr1	93100001	93200000	156	138	27	0.389154	0.255265	0.478294	0.2702	0.539834	0.00029832	0.000470031	4.3e-05	-0.191935	1.44788	-1.06133	10.937	0.190353	0.091	0.659308	1	tia000870,
chr1	93200001	93300000	222	207	38	0.453985	0.33245	0.108954	0.33949	0.120547	0.000504247	0.000753835	6.16e-05	0.531251	1.96129	-0.972238	12.229	0.136184	0.082	0.664889	5	tia000874,tia000873,tia000871,tia000872,tia000877,
chr1	93300001	93400000	35	27	10	0.217278	0.157675	0.924295	0.191987	0.937747	5.1493e-05	7.67e-05	2.04e-05	-0.857568	0.660058	-0.279105	3.757	0.637477	0.266	0.545255	3	tia000876,tia000877,tia000875,
chr1	93400001	93500000	71	52	29	0.300027	0.184195	0.84848	0.226884	0.814702	0.000119408	0.000171513	4.44e-05	-0.491925	1.27196	-1.09045	3.861	0.630784	0.259	0.549959	3	tia000878,tia000879,tia000877,
chr1	93500001	93600000	107	90	26	0.430103	0.269312	0.394056	0.287679	0.412578	0.000208845	0.000298636	4.28e-05	-0.0207816	1.39902	-0.87819	6.983	0.420675	0.143	0.626408	2	tia000880,tia000879,
chr1	93600001	93700000	214	160	102	0.372776	0.268021	0.401655	0.320776	0.203654	0.000518302	0.000533508	0.000306587	0.687908	1.39831	0.995242	1.74	0.75703	0.575	0.340704	1	tia000881,
chr1	93700001	93800000	139	122	22	0.40289	0.269711	0.391715	0.277443	0.486844	0.000266242	0.000413269	3.84e-05	-0.130261	1.54688	-0.816037	10.773	0.198068	0.093	0.658063	2	tia000882,tia000883,
chr1	93800001	93900000	268	241	49	0.37759	0.231169	0.622941	0.248861	0.688577	0.000467077	0.000728592	7.98e-05	-0.43254	0.969308	-1.03238	9.134	0.284967	0.109	0.648041	0
chr1	93900001	94000000	179	157	37	0.336553	0.186841	0.838806	0.212606	0.87647	0.000275336	0.000427252	6.05e-05	-0.82926	0.487278	-1.08782	7.06	0.415531	0.142	0.62705	1	tia000884,
chr1	94000001	94100000	238	215	38	0.448546	0.33643	0.0980339	0.341636	0.112822	0.000559376	0.000842646	7.68e-05	0.613025	2.20457	-0.447096	10.978	0.188453	0.091	0.659308	2	tia000885,tia000884,
chr1	94100001	94200000	215	177	50	0.378708	0.215705	0.708553	0.240487	0.740725	0.000362301	0.000504157	0.000110254	-0.492024	0.68892	-0.108359	4.573	0.583995	0.219	0.576685	0
chr1	94200001	94300000	104	83	33	0.400222	0.210193	0.736719	0.243789	0.720713	0.000176517	0.000225401	6.29e-05	-0.474088	0.530565	-0.66665	3.584	0.648517	0.279	0.536503	1	tia000886,
chr1	94300001	94400000	172	140	38	0.421577	0.262454	0.434816	0.280293	0.466007	0.000333902	0.000453126	8.94e-05	-0.0772779	1.27848	0.0794016	5.066	0.550841	0.197	0.591243	1	tia000887,
chr1	94400001	94500000	258	222	60	0.487015	0.291406	0.272301	0.308586	0.272654	0.000523167	0.000667212	0.00012537	0.120623	0.996135	-0.340796	5.322	0.533468	0.188	0.597163	0
chr1	94500001	94600000	176	142	37	0.331546	0.194847	0.807141	0.217426	0.857472	0.000281589	0.000413937	8.42e-05	-0.718601	0.656345	0.0462628	4.916	0.560977	0.203	0.587284	1	tia000888,
chr1	94600001	94700000	191	160	39	0.405999	0.228261	0.639673	0.245879	0.707668	0.000322683	0.000451385	8.1e-05	-0.498042	0.697706	-0.254729	5.575	0.516236	0.179	0.603062	1	tia000889,
chr1	94700001	94800000	235	200	48	0.410918	0.284613	0.307756	0.296724	0.349374	0.000478562	0.000697856	0.000100308	0.138787	1.70255	-0.148801	6.957	0.422415	0.144	0.625765	1	tia000889,
chr1	94800001	94900000	53	45	16	0.415884	0.211998	0.727651	0.241409	0.735216	9.0415e-05	0.000123326	2.47e-05	-0.525939	0.389924	-1.1761	4.995	0.555643	0.2	0.589264	2	tia000891,tia000890,
chr1	94900000	0	nan			chr1	94900000	0
chr1	95000001	95100000	163	126	43	0.421264	0.253796	0.487227	0.273679	0.514413	0.000303245	0.000394852	9.2e-05	-0.156628	1.2841	-0.289009	4.29	0.602776	0.233	0.567364	0
chr1	95100001	95200000	255	162	103	0.36882	0.244349	0.544635	0.268493	0.552251	0.000518566	0.000505301	0.000328064	0.0106963	1.15188	1.20247	1.54	0.76761	0.649	0.29595	2	tia000893,tia000892,
chr1	95200001	95300000	170	137	42	0.377588	0.239426	0.574261	0.257681	0.629258	0.000316233	0.000448035	8.68e-05	-0.277662	1.23364	-0.257683	5.16	0.544471	0.194	0.593219	1	tia000893,
chr1	95300001	95400000	145	113	34	0.407009	0.28259	0.318693	0.294838	0.362279	0.00029109	0.000396694	8.37e-05	0.126853	1.9086	0.276053	4.742	0.572685	0.211	0.581992	2	tia000895,tia000894,
chr1	95400001	95500000	476	403	118	0.376944	0.250161	0.50935	0.270638	0.536641	0.000925271	0.00135139	0.000244577	-0.0882918	1.36302	-0.434339	5.525	0.519645	0.181	0.601753	0
chr1	95500001	95600000	250	217	51	0.42322	0.264676	0.421512	0.277879	0.483654	0.000484636	0.000698596	9.72e-05	-0.1302	1.20112	-0.592929	7.189	0.406946	0.139	0.628975	2	tia000896,tia000897,
chr1	95600001	95700000	240	209	44	0.418358	0.298471	0.237717	0.306484	0.285622	0.0005108	0.000772313	8.42e-05	0.237162	1.91813	-0.488981	9.169	0.282938	0.109	0.648041	1	tia000898,
chr1	95700001	95800000	22	16	7	0.291679	0.207609	0.749427	0.228769	0.805314	3.5961e-05	5e-05	1.36e-05	-0.474423	1.32686	-0.289829	3.681	0.642342	0.272	0.541218	0
chr1	95800001	95900000	81	55	27	0.248683	0.141017	0.954365	0.180476	0.959723	0.000113165	0.000137238	6.55e-05	-1.02004	0.201647	0.0632345	2.096	0.737572	0.477	0.403506	0
chr1	95900001	96000000	215	148	81	0.37642	0.191153	0.822197	0.228407	0.807138	0.000358936	0.00036593	0.000202379	-0.582673	0.171368	0.284383	1.808	0.753375	0.553	0.354493	1	tia000899,
chr1	96000001	96100000	113	96	39	0.335045	0.193064	0.814503	0.247275	0.698799	0.000208308	0.000270352	9.13e-05	-0.270314	0.515212	-0.00804369	2.96	0.68725	0.338	0.496622	0
chr1	96100001	96200000	236	201	51	0.329953	0.227442	0.644339	0.249391	0.68513	0.000433665	0.000658332	0.000115083	-0.313058	1.29385	-0.127872	5.72	0.506344	0.175	0.605676	2	tia000900,tia000901,
chr1	96200001	96300000	206	149	68	0.26609	0.180746	0.860498	0.21209	0.878397	0.000338862	0.000431399	0.000177101	-0.629612	0.70328	0.445359	2.436	0.718271	0.411	0.447368	0
chr1	96300001	96400000	265	207	72	0.404261	0.237003	0.5887	0.260382	0.610369	0.000484522	0.000617335	0.000168012	-0.273942	0.919074	0.0820158	3.674	0.642788	0.272	0.541218	2	tia000903,tia000902,
chr1	96400001	96500000	98	74	29	0.387677	0.259585	0.452103	0.277806	0.484186	0.000196854	0.000260285	6.78e-05	0.000541278	1.53381	0.144497	3.839	0.632203	0.261	0.548616	1	tia000903,
chr1	96500001	96600000	72	67	9	0.44966	0.297257	0.243483	0.300857	0.321723	0.000146014	0.000224932	1.56e-05	0.0929142	1.36515	-0.835766	14.421	0.0704262	0.069	0.672886	1	tia000904,
chr1	96600001	96700000	292	248	61	0.449041	0.271984	0.378459	0.286599	0.420309	0.000565637	0.000788932	0.00011544	-0.0570986	1.20294	-0.681886	6.834	0.430667	0.146	0.624479	1	tia000904,
chr1	96700001	96800000	382	330	71	0.438955	0.298978	0.235332	0.308365	0.274001	0.000818876	0.00119221	0.000148509	0.234444	1.72523	-0.340798	8.028	0.352366	0.125	0.637915	3	tia000907,tia000905,tia000906,
chr1	96800001	96900000	110	90	25	0.3467	0.198549	0.791296	0.220939	0.842437	0.000174934	0.000254234	4.99e-05	-0.712168	0.658621	-0.476451	5.099	0.548606	0.196	0.591902	2	tia000908,tia000907,
chr1	96900001	97000000	253	209	65	0.457862	0.270152	0.389133	0.287099	0.416722	0.000485756	0.000634804	0.000122874	-0.0736891	1.08536	-0.699113	5.166	0.544064	0.194	0.593219	1	tia000909,
chr1	97000001	97100000	109	71	42	0.325018	0.219846	0.686509	0.248889	0.688401	0.000203914	0.000242383	0.000104013	-0.233582	1.55949	0.301862	2.33	0.724361	0.429	0.435318	2	tia000909,tia000910,
chr1	97100001	97200000	141	109	49	0.473444	0.286783	0.29621	0.308938	0.270507	0.000287866	0.000344123	9.3e-05	0.18884	1.22773	-0.571717	3.699	0.641191	0.27	0.542564	1	tia000911,
chr1	97200001	97300000	144	103	58	0.447495	0.230695	0.625685	0.266839	0.564236	0.000259384	0.00027068	0.000118346	-0.25167	0.575368	-0.42898	2.287	0.726813	0.437	0.429981	1	tia000912,
chr1	97300001	97400000	2	2	1	0.471172	0.346479	0.074066	0.318182	0.217399		5.48e-06	chr1
chr1	97400001	97500000	25	25	4	0.421028	0.36555	0.041181	0.340218	0.117886	4.8516e-05	7.19e-05	2.35e-06	0.218732	2.38385	-1.88725	30.563	1.15e-05	0.033	0.694614	0
chr1	97500001	97600000	124	108	18	0.402115	0.259718	0.451299	0.271158	0.532846	0.000229843	0.000352524	3.86e-05	-0.189737	1.37345	-0.245086	9.139	0.284677	0.109	0.648041	1	tia000913,
chr1	97600001	97700000	208	158	53	0.350051	0.21993	0.686055	0.241914	0.732167	0.000364746	0.00050781	0.000120931	-0.418623	1.2221	0.0116724	4.199	0.608767	0.238	0.564026	3	tia000915,tia000914,tia000913,
chr1	97700001	97800000	199	172	32	0.440926	0.303374	0.21521	0.311023	0.257988	0.000422236	0.000621301	6.68e-05	0.230788	1.84472	-0.245996	9.302	0.275291	0.108	0.64867	3	tia000918,tia000916,tia000917,
chr1	97800001	97900000	126	95	42	0.450646	0.268284	0.400104	0.287967	0.410518	0.000238838	0.000280991	8.15e-05	-0.0634084	1.23409	-0.477538	3.446	0.657235	0.29	0.529083	2	tia000920,tia000919,
chr1	97900001	98000000	89	64	29	0.326368	0.190045	0.826565	0.22941	0.802052	0.000145969	0.000183178	7e-05	-0.459937	0.687299	0.385817	2.615	0.707842	0.382	0.46688	3	tia000922,tia000921,tia000920,
chr1	98000001	98100000	49	38	13	0.341451	0.188481	0.832612	0.211574	0.880296	7.2083e-05	9.19e-05	2.98e-05	-0.781856	0.325067	0.0351976	3.089	0.679393	0.324	0.506097	2	tia000922,tia000923,
chr1	98100001	98200000	248	231	35	0.45984	0.314187	0.170179	0.322418	0.195228	0.000523022	0.00080526	5.6e-05	0.357304	1.61817	-0.936677	14.391	0.0711211	0.069	0.672886	1	tia000923,
chr1	98200001	98300000	200	167	56	0.456863	0.312338	0.177419	0.323933	0.187647	0.000431352	0.000596819	9.15e-05	0.395704	1.85442	-0.973043	6.52	0.451862	0.153	0.619965	1	tia000924,
chr1	98300001	98400000	44	41	3	0.460892	0.292549	0.266541	0.295579	0.35719	8.5867e-05	0.000132681	6.56e-06	-0.0218052	1.21941	0.148748	20.226	0.00683697	0.049	0.685036	0
chr1	98400000	0	nan			chr1	98400000	0
chr1	98500001	98600000	120	116	12	0.440709	0.30142	0.224028	0.302386	0.311724	0.000245688	0.000398482	1.56e-05	0.121347	1.45038	-1.36984	25.606	0.000354465	0.039	0.691038	1	tia000925,
chr1	98600001	98700000	290	252	56	0.485134	0.328673	0.120101	0.337405	0.128403	0.000643144	0.000859969	0.000123675	0.452899	1.72715	-0.210641	6.953	0.422683	0.144	0.625765	2	tia000927,tia000926,
chr1	98700001	98800000	231	193	64	0.3885	0.2305	0.626812	0.255655	0.643223	0.000416444	0.000581993	0.000121252	-0.321169	0.93876	-0.710334	4.8	0.568789	0.208	0.583978	0
chr1	98800001	98900000	240	209	54	0.389495	0.214542	0.714611	0.241152	0.736757	0.000402959	0.000607175	7.85e-05	-0.534707	0.764977	-1.34016	7.738	0.370954	0.129	0.635369	0
chr1	98900001	99000000	288	250	74	0.437407	0.264883	0.420277	0.288782	0.404706	0.000566268	0.000799781	0.000120023	-0.00858063	1.22475	-1.1441	6.664	0.442121	0.15	0.621902	1	tia000928,
chr1	99000001	99100000	131	113	20	0.382505	0.235216	0.599273	0.246636	0.702871	0.000221867	0.000333178	4.43e-05	-0.482062	1.00452	-0.112937	7.516	0.385392	0.133	0.632816	1	tia000929,
chr1	99100001	99200000	227	208	37	0.481638	0.33799	0.09398	0.338621	0.12378	0.000505041	0.000724786	6.2e-05	0.438379	1.80043	-1.0273	11.684	0.157595	0.086	0.662413	0
chr1	99200001	99300000	235	176	90	0.367339	0.284543	0.308131	0.319943	0.208011	0.000569501	0.000662616	0.000284089	0.650675	2.00154	1.19562	2.332	0.724247	0.429	0.435318	1	tia000930,
chr1	99300001	99400000	109	104	13	0.432978	0.308054	0.194927	0.310263	0.262516	0.000227416	0.000357293	2.08e-05	0.198391	1.6692	-1.04014	17.191	0.0257972	0.058	0.679592	1	tia000931,
chr1	99400001	99500000	99	95	12	0.453083	0.318589	0.153717	0.32363	0.189149	0.000217997	0.00034848	1.21e-05	0.337176	1.8062	-1.80937	28.833	4.11e-05	0.035	0.693424	4	tia000932,tia000931,tia000934,tia000933,
chr1	99500001	99600000	187	166	37	0.357974	0.21235	0.725864	0.233604	0.779932	0.000316672	0.000478146	6.95e-05	-0.589546	0.697697	-0.648835	6.883	0.427376	0.145	0.625122	1	tia000935,
chr1	99600001	99700000	131	127	12	0.376793	0.221351	0.678324	0.233307	0.781545	0.00021422	0.000360582	1.64e-05	-0.653393	0.62346	-1.22424	21.94	0.00289946	0.046	0.686842	1	tia000935,
chr1	99700001	99800000	92	88	8	0.456864	0.282505	0.319156	0.287465	0.414107	0.000170868	0.000261993	1.25e-05	-0.14626	1.09856	-0.926062	20.908	0.00490593	0.048	0.685638	1	tia000936,
chr1	99800001	99900000	72	61	11	0.399168	0.266935	0.408077	0.274336	0.509605	0.000134353	0.000194476	2.78e-05	-0.177613	1.504	0.235304	6.998	0.419672	0.143	0.626408	2	tia000937,tia000936,
chr1	99900001	100000000	269	247	40	0.474836	0.334116	0.104281	0.339369	0.120994	0.000608434	0.00087309	8.5e-05	0.496023	1.77879	-0.309036	10.272	0.222782	0.097	0.655567	1	tia000938,
chr1	100000001	100100000	166	156	26	0.440773	0.265865	0.414428	0.282886	0.447129	0.000322243	0.000471129	5.18e-05	-0.117718	0.906895	-0.528939	9.092	0.287411	0.11	0.647411	0
chr1	100100001	100200000	184	168	28	0.360255	0.207927	0.747881	0.226167	0.818202	0.000294098	0.000477077	3.95e-05	-0.718112	0.679652	-1.30619	12.067	0.142329	0.083	0.66427	0
chr1	100200001	100300000	217	195	28	0.409692	0.256701	0.469572	0.267386	0.560281	0.000396315	0.00061022	6.03e-05	-0.262481	1.17412	-0.380582	10.125	0.230353	0.099	0.654317	0
chr1	100300001	100400000	146	135	23	0.360802	0.229832	0.630665	0.245773	0.708337	0.000249219	0.000412351	3.16e-05	-0.448852	1.03184	-1.37376	13.04	0.108161	0.077	0.667974	1	tia000939,
chr1	100400001	100500000	126	98	35	0.359257	0.210542	0.734978	0.238946	0.749806	0.000215749	0.000287036	8.07e-05	-0.454302	0.799826	-0.042909	3.556	0.650292	0.281	0.535155	1	tia000940,
chr1	100500001	100600000	94	78	19	0.361823	0.246963	0.528792	0.262722	0.593799	0.000172422	0.000253834	4.47e-05	-0.199072	1.41416	0.156658	5.676	0.509346	0.176	0.605023	0
chr1	100600001	100700000	212	179	60	0.396778	0.268371	0.399591	0.285332	0.429424	0.000423865	0.000628298	8.74e-05	0.00508886	1.73887	-1.37039	7.19	0.40688	0.139	0.628975	1	tia000941,
chr1	100700001	100800000	291	260	49	0.459247	0.280008	0.332885	0.289574	0.399081	0.000567716	0.000822044	8.75e-05	-0.0639769	1.11699	-0.803063	9.39	0.270287	0.106	0.649928	1	tia000942,
chr1	100800001	100900000	164	138	38	0.425556	0.257554	0.464397	0.273183	0.51804	0.000302801	0.00041052	7.73e-05	-0.201396	1.02973	-0.44938	5.314	0.534012	0.188	0.597163	0
chr1	100900001	101000000	296	264	45	0.404016	0.281734	0.32337	0.285182	0.43051	0.000566821	0.000856253	9.14e-05	-0.0641961	1.62116	-0.449067	9.373	0.27125	0.107	0.649299	3	tia000943,tia000944,tia000945,
chr1	101000001	101100000	120	107	16	0.403387	0.319298	0.151167	0.324605	0.18434	0.000265691	0.000415511	4.34e-05	0.504439	2.27308	0.672192	9.573	0.260031	0.104	0.651184	0
chr1	101100001	101200000	99	94	14	0.406397	0.297423	0.24269	0.302819	0.308918	0.000200516	0.000330698	1.97e-05	0.194368	1.75108	-1.23364	16.759	0.0305619	0.06	0.678377	0
chr1	101200001	101300000	290	259	70	0.4298	0.308378	0.193568	0.325054	0.182153	0.000647864	0.000933951	0.000136478	0.472893	1.79289	-0.534976	6.843	0.430062	0.146	0.624479	1	tia000946,
chr1	101300001	101400000	112	101	52	0.325936	0.20708	0.751988	0.305705	0.290503	0.000254063	0.000288615	0.000140576	0.511852	0.844502	0.704414	2.053	0.739964	0.487	0.39695	0
chr1	101400001	101500000	274	253	48	0.410482	0.290463	0.277099	0.310743	0.259655	0.000599515	0.000845541	0.000145189	0.304079	1.48924	1.00042	5.824	0.499246	0.172	0.607633	3	tia000949,tia000948,tia000947,
chr1	101500001	101600000	158	106	63	0.376735	0.264173	0.424516	0.291962	0.38225	0.000343563	0.000303077	0.000242643	0.353747	0.764283	2.27058	1.249	0.782534	0.801	0.21361	1	tia000950,
chr1	101600001	101700000	376	361	34	0.419656	0.299363	0.233529	0.302182	0.31305	0.000765198	0.00126714	5.47e-05	0.162213	1.67512	-1.02481	23.162	0.00149875	0.043	0.688643	0
chr1	101700001	101800000	211	192	36	0.379813	0.257526	0.464567	0.27569	0.499687	0.000408655	0.000628135	8.02e-05	-0.0710337	1.28008	0.0060556	7.834	0.364765	0.128	0.636006	2	tia000951,tia000952,
chr1	101800001	101900000	1	1	1	0.388209	0.388209	0.0186316	0.375	0.0340555		4.15e-06	chr1
chr1	101900000	0	nan			chr1	101900000	0
chr1	102000001	102100000	88	56	37	0.396983	0.229656	0.631678	0.259138	0.619103	0.00015746	0.000175951	7.33e-05	-0.264771	1.4531	-0.457407	2.4	0.720347	0.417	0.443346	2	tia000957,tia000956,
chr1	102100001	102200000	134	98	41	0.303585	0.193291	0.813576	0.221808	0.838563	0.000223684	0.000295925	0.000101588	-0.553055	0.859425	0.200205	2.913	0.690092	0.343	0.493238	0
chr1	102200001	102300000	213	177	47	0.32797	0.216544	0.704145	0.244315	0.717457	0.000378501	0.000545941	0.00012478	-0.347067	0.997126	0.543278	4.375	0.597158	0.229	0.570031	0
chr1	102300001	102400000	288	243	49	0.356089	0.250472	0.507457	0.26385	0.58574	0.000550582	0.000837546	0.000127364	-0.180842	1.55994	0.351279	6.576	0.44807	0.152	0.620611	0
chr1	102400001	102500000	270	234	54	0.424208	0.280041	0.332702	0.291743	0.383789	0.000547018	0.000792973	0.000104762	0.0180239	1.5296	-0.666753	7.569	0.38193	0.132	0.633455	0
chr1	102500001	102600000	65	42	24	0.30019	0.168385	0.898164	0.210082	0.88568	0.0001013	0.000112435	5.97e-05	-0.684979	0.493801	0.377791	1.883	0.749309	0.531	0.368475	1	tia000958,
chr1	102600001	102700000	226	182	56	0.352789	0.227831	0.642125	0.250905	0.67519	0.000404749	0.000568739	0.000125923	-0.326833	1.18239	0.00706938	4.517	0.587729	0.221	0.575356	0
chr1	102700001	102800000	325	281	60	0.438641	0.328217	0.1215	0.329836	0.159868	0.000713469	0.00101076	0.000135154	0.422933	2.1855	-0.174089	7.479	0.387815	0.134	0.632177	0
chr1	102800001	102900000	209	187	26	0.361708	0.233102	0.611688	0.2447	0.715061	0.000362133	0.000585212	5.72e-05	-0.453819	1.07351	-0.149114	10.231	0.224879	0.098	0.654942	1	tia000959,
chr1	102900001	103000000	249	228	41	0.431681	0.280871	0.328114	0.293654	0.370456	0.000487728	0.000709448	8.37e-05	0.0119733	1.24104	-0.327503	8.479	0.324161	0.118	0.642358	0
chr1	103000001	103100000	179	145	45	0.303955	0.203909	0.767043	0.229598	0.801089	0.000299202	0.000448907	9.29e-05	-0.519945	1.07602	-0.335356	4.834	0.566502	0.207	0.58464	1	tia000960,
chr1	103100001	103200000	162	138	36	0.370546	0.262226	0.436186	0.282165	0.452367	0.000329172	0.000469725	9.38e-05	0.0625054	1.42693	0.46802	5.006	0.5549	0.2	0.589264	0
chr1	103200001	103300000	79	70	22	0.282804	0.192015	0.818752	0.221543	0.839748	0.000126217	0.000200569	3.05e-05	-0.653176	0.895446	-1.339	6.568	0.448612	0.152	0.620611	1	tia000961,
chr1	103300001	103400000	480	459	66	0.475464	0.409711	0.00795568	0.40549	0.00856006	0.00133986	0.00205944	0.000108117	1.31594	2.95643	-1.02512	19.048	0.0117812	0.052	0.683226	1	tia000962,
chr1	103400001	103500000	178	160	35	0.520834	0.352394	0.0622188	0.359739	0.0612879	0.000411688	0.000561717	5.28e-05	0.640067	1.69027	-1.18869	10.639	0.204511	0.094	0.657439	1	tia000963,
chr1	103500001	103600000	293	273	35	0.434232	0.320958	0.145309	0.319901	0.208234	0.000630082	0.00097007	7.57e-05	0.339363	1.87378	-0.243436	12.817	0.115416	0.078	0.667358	1	tia000964,
chr1	103600001	103700000	87	62	33	0.355175	0.232134	0.617336	0.263035	0.591569	0.000165408	0.000197119	8.1e-05	-0.0834201	1.19954	0.227088	2.434	0.718387	0.411	0.447368	1	tia000965,
chr1	103700001	103800000	108	78	38	0.387393	0.237459	0.585991	0.267451	0.559812	0.000206231	0.00022546	0.000104655	-0.102491	0.758782	0.739537	2.154	0.734328	0.464	0.412068	0
chr1	103800001	103900000	121	99	27	0.309283	0.230636	0.626027	0.248078	0.693646	0.000221627	0.000331621	6.9e-05	-0.286256	1.45202	0.397543	4.805	0.568453	0.208	0.583978	0
chr1	103900001	104000000	52	35	20	0.342851	0.187105	0.837819	0.221733	0.838898	8.6715e-05	8.85e-05	5.25e-05	-0.580106	0.205544	0.432625	1.684	0.760019	0.594	0.328964	0
chr1	104000001	104100000	55	43	17	0.404269	0.293883	0.259897	0.30969	0.26596	0.000124772	0.00016351	4.09e-05	0.346709	1.87031	0.0197578	4.002	0.621647	0.25	0.555997	0
chr1	104100001	104200000	75	75	3	0.479911	0.430208	0.00322794	0.407542	0.00772196	0.000199797	0.000324939	chr1	1.21482
chr1	104200001	104300000	159	135	32	0.435055	0.25966	0.45165	0.272991	0.519446	0.000290188	0.000411009	5.81e-05	-0.22276	1.12396	-0.747498	7.068	0.414998	0.141	0.627692	1	tia000967,
chr1	104300001	104400000	156	128	42	0.358369	0.226845	0.647727	0.255109	0.646956	0.000282131	0.00041087	8.01e-05	-0.283866	1.2423	-0.650191	5.128	0.546641	0.195	0.59256	0
chr1	104400001	104500000	158	136	34	0.33385	0.222208	0.673623	0.246753	0.702132	0.000282149	0.000437212	6.18e-05	-0.38742	1.24226	-0.689714	7.07	0.414864	0.141	0.627692	0
chr1	104500001	104600000	94	79	21	0.345712	0.234284	0.60476	0.252232	0.66638	0.000167442	0.000254912	3.85e-05	-0.341094	1.40868	-0.672512	6.617	0.445297	0.151	0.621257	2	tia000968,tia000969,
chr1	104600001	104700000	124	100	32	0.389096	0.246077	0.534168	0.263442	0.588661	0.000234086	0.000332259	6.41e-05	-0.208742	1.24304	-0.444726	5.183	0.542911	0.193	0.593877	1	tia000970,
chr1	104700001	104800000	382	348	59	0.461207	0.345798	0.0755338	0.347326	0.0940633	0.000892432	0.00132523	0.000114212	0.622829	2.18581	-0.531749	11.603	0.160957	0.086	0.662413	3	tia000973,tia000972,tia000971,
chr1	104800001	104900000	118	97	33	0.405494	0.288247	0.288535	0.308419	0.273674	0.000253273	0.000348396	6.85e-05	0.298424	1.86903	-0.277659	5.083	0.54969	0.197	0.591243	2	tia000974,tia000973,
chr1	104900001	105000000	188	159	50	0.450842	0.295122	0.253804	0.316356	0.227387	0.00038797	0.000485886	0.000108471	0.267962	1.36219	-0.100812	4.479	0.590257	0.223	0.574026	0
chr1	105000001	105100000	82	63	24	0.2955	0.221309	0.678553	0.25294	0.661635	0.000146793	0.000203062	5.64e-05	-0.20861	1.56506	0.244775	3.601	0.647437	0.278	0.537177	1	tia000975,
chr1	105100001	105200000	106	83	28	0.411136	0.278315	0.342324	0.297887	0.341507	0.000216089	0.000288175	6.41e-05	0.153702	1.73225	0.0749929	4.497	0.58906	0.222	0.574691	2	tia000977,tia000976,
chr1	105200001	105300000	184	157	36	0.400981	0.290028	0.279327	0.30113	0.319927	0.000386737	0.000567232	8.24e-05	0.198051	1.85999	0.0451198	6.888	0.427041	0.145	0.625122	2	tia000978,tia000977,
chr1	105300001	105400000	170	138	46	0.387082	0.260392	0.44723	0.280304	0.46593	0.000333446	0.000479745	8.27e-05	-0.0255596	1.70578	-0.774516	5.798	0.501021	0.172	0.607633	3	tia000979,tia000980,tia000981,
chr1	105400001	105500000	209	177	51	0.402973	0.280353	0.330974	0.292466	0.37873	0.000427351	0.000606709	0.000101802	0.077607	1.6798	-0.523642	5.96	0.489965	0.168	0.610239	0
chr1	105500001	105600000	106	92	26	0.339188	0.23301	0.612226	0.257753	0.628758	0.000190959	0.000290391	5.1e-05	-0.200832	1.20638	-0.457449	5.698	0.507845	0.176	0.605023	1	tia000982,
chr1	105600001	105700000	18	12	8	0.353648	0.222794	0.670393	0.256951	0.634308	3.1486e-05	3.85e-05	1.41e-05	-0.206114	1.40958	-0.607836	2.739	0.700513	0.365	0.478359	0
chr1	105700001	105800000	175	156	30	0.421162	0.319233	0.1514	0.32357	0.189444	0.000383616	0.000596946	5.51e-05	0.443351	2.16449	-0.635113	10.841	0.194846	0.092	0.658685	1	tia000983,
chr1	105800001	105900000	162	138	33	0.472761	0.310823	0.183494	0.319785	0.208845	0.000351041	0.000476745	7e-05	0.282612	1.56546	-0.38113	6.807	0.432483	0.147	0.623835	2	tia000983,tia000984,
chr1	105900001	106000000	114	88	43	0.527671	0.346594	0.0738203	0.377495	0.0307364	0.000271885	0.0002788	9.8e-05	0.858948	1.48804	-0.0277366	2.846	0.694123	0.351	0.487825	5	tia000988,tia000986,tia000984,tia000987,tia000985,
chr1	106000001	106100000	153	131	27	0.383485	0.250576	0.506824	0.261675	0.601238	0.000283978	0.000424647	6.06e-05	-0.258534	1.21739	-0.00361141	7.004	0.419271	0.143	0.626408	1	tia000989,
chr1	106100001	106200000	255	240	35	0.441721	0.320684	0.146265	0.32336	0.190493	0.000556932	0.000875684	4.6e-05	0.356536	1.92751	-1.42571	19.04	0.0118234	0.053	0.682621	0
chr1	106200001	106300000	259	233	38	0.389026	0.271927	0.378789	0.278878	0.476346	0.000510042	0.0008085	6.86e-05	-0.0937218	1.59037	-0.722888	11.784	0.153509	0.085	0.663032	1	tia000990,
chr1	106300001	106400000	167	141	49	0.430521	0.292848	0.265044	0.326023	0.177488	0.00038147	0.000485708	0.000123941	0.478012	1.62516	0.226598	3.919	0.627034	0.255	0.552644	2	tia000991,tia000992,
chr1	106400001	106500000	211	163	63	0.373146	0.250016	0.510232	0.264735	0.579398	0.000410675	0.00055799	0.000135226	-0.167684	1.49639	-0.337197	4.126	0.613555	0.242	0.561353	3	tia000991,tia000992,tia000993,
chr1	106500001	106600000	206	172	44	0.36461	0.233814	0.607519	0.24479	0.7145	0.000357401	0.000538007	7.81e-05	-0.459955	1.17161	-0.658445	6.891	0.426839	0.145	0.625122	1	tia000994,
chr1	106600001	106700000	289	240	60	0.406797	0.298927	0.235571	0.30582	0.28978	0.000623755	0.000956551	0.000110057	0.278725	2.2755	-0.78208	8.691	0.311231	0.115	0.644256	0
chr1	106700001	106800000	205	172	48	0.405283	0.276649	0.351709	0.295462	0.357987	0.000441398	0.000622023	0.000116651	0.165595	1.60834	0.105521	5.332	0.532788	0.188	0.597163	2	tia000996,tia000995,
chr1	106800001	106900000	138	111	30	0.426467	0.274355	0.364781	0.282989	0.446381	0.000270019	0.000385502	5.94e-05	-0.0593504	1.59811	-0.543396	6.489	0.453963	0.154	0.619319	0
chr1	106900001	107000000	235	202	54	0.469344	0.341123	0.0862145	0.348387	0.0908383	0.000544961	0.000773494	9.22e-05	0.649915	2.21194	-0.943764	8.385	0.329964	0.119	0.641724	1	tia000997,
chr1	107000001	107100000	118	92	39	0.351814	0.239794	0.572058	0.260304	0.610921	0.000223656	0.000315926	7.25e-05	-0.172388	1.53516	-0.693318	4.36	0.598151	0.229	0.570031	2	tia000999,tia000998,
chr1	107100001	107200000	213	193	33	0.426655	0.324884	0.132068	0.335287	0.136739	0.000494313	0.000730907	8.53e-05	0.553886	2.18284	0.345657	8.566	0.318828	0.117	0.642991	4	tia001000,tia001001,tia001002,tia000999,
chr1	107200001	107300000	186	173	27	0.52281	0.403692	0.0101947	0.397328	0.0127337	0.00046607	0.000652264	4.28e-05	1.02641	2.32417	-1.02829	15.253	0.0531598	0.066	0.674721	0
chr1	107300001	107400000	155	130	37	0.439442	0.287263	0.293683	0.300671	0.322943	0.000322528	0.000446004	7.39e-05	0.123102	1.53034	-0.522019	6.032	0.485054	0.166	0.61154	0
chr1	107400001	107500000	107	73	44	0.453363	0.260013	0.449517	0.285311	0.429578	0.000205696	0.000228878	8.42e-05	-0.0372222	1.32433	-0.701237	2.72	0.701642	0.368	0.476332	3	tia001005,tia001004,tia001003,
chr1	107500001	107600000	130	80	59	0.271827	0.163076	0.911839	0.198766	0.920974	0.000195556	0.000227404	0.000113552	-0.828896	0.888804	-0.588149	2.003	0.742731	0.499	0.389122	0
chr1	107600001	107700000	194	168	43	0.395844	0.274447	0.364254	0.286362	0.422013	0.000396784	0.000602107	7.3e-05	0.0276169	1.69795	-0.912521	8.25	0.338369	0.121	0.640456	1	tia001006,
chr1	107700001	107800000	225	176	69	0.366633	0.227234	0.645521	0.249145	0.686731	0.000408559	0.000578703	0.000118401	-0.375016	1.28078	-0.893474	4.888	0.562865	0.205	0.585962	1	tia001006,
chr1	107800001	107900000	225	183	49	0.411301	0.269846	0.390924	0.280658	0.463346	0.000441288	0.00063236	0.000100323	-0.0610494	1.62142	-0.482267	6.303	0.466594	0.159	0.616084	1	tia001007,
chr1	107900001	108000000	140	93	49	0.330593	0.180496	0.861343	0.20836	0.891674	0.000218178	0.000279922	9.6e-05	-0.777363	0.823425	-0.552863	2.915	0.689971	0.343	0.493238	2	tia001008,tia001009,
chr1	108000001	108100000	72	39	46	0.375429	0.17643	0.874601	0.227781	0.810268	0.000124902	0.000102587	9.2e-05	-0.510257	0.344323	-0.615365	1.116	0.789167	0.896	0.169757	1	tia001009,
chr1	108100001	108200000	113	79	36	0.327312	0.210373	0.735822	0.2332	0.782123	0.000191417	0.000264016	7.27e-05	-0.460618	1.45873	-0.415079	3.629	0.645657	0.276	0.538525	1	tia001010,
chr1	108200001	108300000	114	80	36	0.382907	0.227736	0.642667	0.253407	0.658496	0.000205494	0.000264198	7.72e-05	-0.291771	1.32404	-0.169871	3.424	0.658617	0.292	0.527733	2	tia001012,tia001011,
chr1	108300001	108400000	158	91	84	0.31207	0.173536	0.883481	0.216853	0.859827	0.000261727	0.000272294	0.000168224	-0.58418	0.898595	-0.501272	1.619	0.763462	0.618	0.314373	1	tia001012,
chr1	108400001	108500000	92	67	27	0.304894	0.199832	0.78563	0.223692	0.829952	0.000142907	0.000191561	5.59e-05	-0.640926	1.29766	-0.472168	3.428	0.658366	0.292	0.527733	0
chr1	108500001	108600000	150	102	50	0.416489	0.246099	0.534035	0.271662	0.529167	0.000281546	0.000323202	0.000116796	-0.14209	1.36468	0.118658	2.767	0.698847	0.361	0.481063	1	tia001013,
chr1	108600001	108700000	109	76	40	0.317498	0.205901	0.757646	0.237813	0.756374	0.000193117	0.000259489	7.77e-05	-0.402749	1.51548	-0.560431	3.34	0.663875	0.299	0.523005	3	tia001015,tia001014,tia001016,
chr1	108700001	108800000	332	294	95	0.432717	0.325689	0.129459	0.343878	0.105135	0.000802909	0.00116951	0.000147118	0.667452	2.31935	-1.27142	7.949	0.357397	0.126	0.637279	2	tia001018,tia001017,
chr1	108800001	108900000	140	119	31	0.417093	0.293982	0.259408	0.308189	0.275078	0.000295017	0.000437417	5.56e-05	0.259762	1.93994	-0.668868	7.862	0.362966	0.127	0.636643	2	tia001020,tia001019,
chr1	108900001	109000000	120	90	38	0.319774	0.188741	0.831617	0.221227	0.841159	0.000192348	0.000264179	7.11e-05	-0.64556	0.926374	-0.618686	3.713	0.640296	0.269	0.543237	1	tia001021,
chr1	109000001	109100000	66	46	25	0.317591	0.196105	0.801841	0.228015	0.8091	0.000110548	0.000137237	5.22e-05	-0.514054	0.971913	-0.237098	2.628	0.707078	0.381	0.467555	2	tia001022,tia001023,
chr1	109100001	109200000	54	29	25	0.159517	0.139	0.957239	0.177954	0.963577	7.6145e-05	7.92e-05	5.98e-05	-0.915855	0.983838	0.104402	1.325	0.778691	0.755	0.237021	2	tia001023,tia001024,
chr1	109200001	109300000	205	177	55	0.36806	0.233941	0.606774	0.262231	0.59729	0.000375969	0.000551622	0.000100128	-0.199654	1.17053	-0.78313	5.509	0.520735	0.182	0.601098	2	tia001025,tia001024,
chr1	109300001	109400000	62	19	45	0.116302	0.0972211	0.990788	0.161293	0.982123	8.8863e-05	4.83e-05	0.000109397	-0.906398	0.142274	0.261712	0.441	0.820955	2.266	0.000520209	2	tia001025,tia001026,
chr1	109400001	109500000	235	188	60	0.420255	0.289844	0.280271	0.30454	0.297877	0.000489839	0.000657436	0.000135229	0.216207	1.86739	-0.00747304	4.862	0.564617	0.206	0.585301	3	tia001027,tia001026,tia001028,
chr1	109500001	109600000	89	65	30	0.458684	0.303919	0.212787	0.323046	0.192064	0.000194321	0.000221184	7.24e-05	0.39344	1.70122	0.178239	3.055	0.681472	0.327	0.504067	3	tia001029,tia001030,tia001028,
chr1	109600001	109700000	76	51	38	0.187675	0.118383	0.979028	0.185679	0.950728	0.000115436	0.000130004	8.33e-05	-0.810082	0.160664	-0.196328	1.56	0.766563	0.641	0.300656	2	tia001030,tia001031,
chr1	109700001	109800000	160	129	41	0.336537	0.221162	0.679357	0.247767	0.695645	0.000285643	0.000407334	9.28e-05	-0.322728	1.19872	-0.0696612	4.39	0.596165	0.228	0.570698	3	tia001032,tia001034,tia001033,
chr1	109800001	109900000	103	73	33	0.33404	0.208928	0.742981	0.234244	0.776439	0.000170215	0.000216051	7.44e-05	-0.48407	1.15701	-0.0622854	2.904	0.690635	0.344	0.492562	2	tia001036,tia001035,
chr1	109900001	110000000	255	207	67	0.41406	0.299395	0.233379	0.311448	0.255474	0.000553075	0.000792245	0.000133553	0.349547	2.12607	-0.449323	5.932	0.491876	0.169	0.609588	3	tia001039,tia001038,tia001037,
chr1	110000001	110100000	77	54	23	0.310465	0.182076	0.855943	0.211018	0.882326	0.000116371	0.000148286	5.55e-05	-0.712711	0.710742	0.165983	2.671	0.704543	0.374	0.472279	0
chr1	110100001	110200000	109	83	39	0.398603	0.26177	0.438928	0.285932	0.425108	0.00022347	0.000293398	7.65e-05	0.0790312	1.6225	-0.565644	3.837	0.632332	0.261	0.548616	3	tia001040,tia001041,tia001042,
chr1	110200001	110300000	272	222	59	0.378449	0.25319	0.490914	0.26556	0.573471	0.000502714	0.000737948	0.000132181	-0.151165	1.42279	-0.0475216	5.583	0.51569	0.179	0.603062	1	tia001043,
chr1	110300001	110400000	71	41	31	0.275396	0.16361	0.910529	0.195891	0.928463	0.000107768	0.000109266	7.46e-05	-0.81152	0.520877	0.153467	1.465	0.77151	0.683	0.276334	3	tia001043,tia001044,tia001045,
chr1	110400001	110500000	58	34	27	0.287044	0.161285	0.916128	0.201553	0.913161	8.862e-05	9.52e-05	5.75e-05	-0.746981	0.708884	-0.298049	1.656	0.761505	0.604	0.322851	0
chr1	110500001	110600000	53	34	23	0.347048	0.218471	0.693908	0.25462	0.650281	9.5712e-05	0.000110527	5.15e-05	-0.154349	1.46837	-0.157331	2.147	0.734721	0.466	0.410748	0
chr1	110600001	110700000	239	204	49	0.44989	0.351018	0.0648335	0.352857	0.0781399	0.000588901	0.000858975	0.000101251	0.767335	2.55244	-0.3319	8.484	0.323853	0.118	0.642358	1	tia001046,
chr1	110700001	110800000	111	88	28	0.379088	0.244936	0.541083	0.261526	0.602289	0.000204154	0.00028513	5.96e-05	-0.23355	1.32901	-0.15005	4.783	0.569931	0.209	0.583316	0
chr1	110800001	110900000	150	114	42	0.35608	0.227301	0.64514	0.249347	0.685416	0.000271229	0.000361012	0.000104352	-0.295061	1.10341	0.304662	3.46	0.656354	0.289	0.529758	1	tia001047,
chr1	110900001	111000000	356	326	56	0.425094	0.319645	0.14993	0.322679	0.193911	0.000802692	0.00123715	0.000107455	0.407311	2.03686	-0.563164	11.513	0.164746	0.087	0.661793	3	tia001049,tia001048,tia001050,
chr1	111000001	111100000	58	35	31	0.323213	0.211099	0.732187	0.248577	0.690419	0.000106695	0.000112527	6.61e-05	-0.195764	1.3944	-0.215501	1.702	0.75906	0.588	0.332654	2	tia001051,tia001050,
chr1	111100001	111200000	156	128	35	0.447936	0.298096	0.23949	0.312853	0.247253	0.000328241	0.000444043	7.95e-05	0.280407	1.67165	0.0564413	5.583	0.51569	0.179	0.603062	2	tia001051,tia001052,
chr1	111200001	111300000	107	90	27	0.458979	0.342313	0.0833942	0.350513	0.084618	0.000253745	0.000348143	5.63e-05	0.715012	2.18596	-0.351601	6.186	0.474557	0.162	0.614138	0
chr1	111300001	111400000	43	23	25	0.289129	0.204675	0.763453	0.258412	0.624176	8.7128e-05	6.7e-05	7.75e-05	0.125967	0.852672	1.15641	0.864	0.801403	1.157	0.0810687	1	tia001053,
chr1	111400001	111500000	160	133	59	0.354836	0.258095	0.461119	0.324077	0.186934	0.000383923	0.000473771	0.000174354	0.685631	1.84516	0.958234	2.717	0.70182	0.368	0.476332	0
chr1	111500001	111600000	176	144	47	0.428034	0.281799	0.323014	0.297438	0.344537	0.000365123	0.000492035	0.000101162	0.147935	1.4434	-0.248636	4.864	0.564482	0.206	0.585301	1	tia001054,
chr1	111600001	111700000	142	93	62	0.434487	0.258817	0.456747	0.296648	0.349895	0.000296792	0.000287741	0.00016373	0.230976	1.02973	0.49121	1.757	0.756119	0.569	0.344444	0
chr1	111700001	111800000	201	166	66	0.404159	0.25687	0.468546	0.293162	0.373879	0.000410635	0.000536168	0.000135052	0.128835	1.34192	-0.306052	3.97	0.623727	0.252	0.554656	0
chr1	111800001	111900000	158	127	44	0.457621	0.324623	0.132921	0.340797	0.1158	0.000354637	0.000475371	9.18e-05	0.636847	2.12513	-0.355255	5.18	0.543114	0.193	0.593877	1	tia001055,
chr1	111900001	112000000	84	56	36	0.447419	0.282868	0.317181	0.314984	0.235061	0.000183837	0.000193176	8.84e-05	0.391324	1.44788	0.275824	2.185	0.732586	0.458	0.416034	1	tia001056,
chr1	112000001	112100000	226	188	50	0.392827	0.285717	0.301857	0.295744	0.356056	0.000476703	0.000694346	0.000114032	0.181723	1.88012	0.0090517	6.089	0.481167	0.164	0.61284	0
chr1	112100001	112200000	77	46	35	0.309316	0.23128	0.622298	0.26001	0.612992	0.000155335	0.000167113	9.71e-05	0.00482983	1.76099	0.688909	1.721	0.758046	0.581	0.336979	1	tia001057,
chr1	112200001	112300000	90	64	33	0.4434	0.327439	0.123912	0.34451	0.103037	0.000213191	0.000237487	9.15e-05	0.745766	2.02898	0.841398	2.595	0.709016	0.385	0.464857	1	tia001057,
chr1	112300001	112400000	257	224	63	0.436456	0.298372	0.238185	0.314509	0.237749	0.000558489	0.00078012	0.00012578	0.323995	1.59545	-0.474185	6.202	0.473468	0.161	0.614787	2	tia001059,tia001058,
chr1	112400001	112500000	195	161	46	0.389634	0.240539	0.567593	0.258971	0.620275	0.000348085	0.00049437	9.45e-05	-0.26799	1.05453	-0.299919	5.231	0.539652	0.191	0.595192	1	tia001060,
chr1	112500001	112600000	286	250	53	0.442324	0.324137	0.134521	0.331055	0.154488	0.000639323	0.000908991	0.000124229	0.480882	1.99089	0.110929	7.317	0.398472	0.137	0.630257	0
chr1	112600001	112700000	172	141	37	0.440222	0.315065	0.166809	0.324255	0.186059	0.000376597	0.000526508	8.79e-05	0.459492	2.01452	0.1805	5.987	0.488123	0.167	0.61089	2	tia001062,tia001061,
chr1	112700001	112800000	181	155	50	0.384939	0.296809	0.24563	0.310399	0.261701	0.00038772	0.00058245	8.72e-05	0.36141	2.20241	-0.894136	6.679	0.441109	0.15	0.621902	0
chr1	112800000	0	nan			chr1	112800000	0
chr1	112900000	0	nan			chr1	112900000	0
chr1	113000001	113100000	105	93	17	0.416924	0.308102	0.194726	0.309484	0.267201	0.000223023	0.000332458	3.6e-05	0.231549	1.90405	-0.107075	9.224	0.279763	0.108	0.64867	1	tia001064,
chr1	113100001	113200000	162	136	34	0.330343	0.237113	0.588047	0.249825	0.682295	0.000288542	0.000437072	7.39e-05	-0.333145	1.38369	-0.0727823	5.911	0.493309	0.169	0.609588	1	tia001064,
chr1	113200001	113300000	112	95	21	0.3741	0.243343	0.550715	0.260299	0.610952	0.00020264	0.000296581	4.77e-05	-0.28531	1.24428	-0.0458141	6.218	0.472378	0.161	0.614787	3	tia001065,tia001067,tia001066,
chr1	113300001	113400000	244	227	31	0.464408	0.334031	0.104516	0.335549	0.135689	0.000544788	0.000816455	5.4e-05	0.435955	1.90425	-0.715154	15.116	0.0557461	0.066	0.674721	2	tia001069,tia001068,
chr1	113400001	113500000	204	179	29	0.488113	0.346894	0.0731822	0.34623	0.0974868	0.000450101	0.000614964	6.78e-05	0.499818	1.92091	0.389582	9.074	0.288462	0.11	0.647411	1	tia001070,
chr1	113500001	113600000	94	69	37	0.431302	0.309906	0.187233	0.330283	0.157884	0.000216105	0.000257279	7.98e-05	0.523164	2.17979	-0.253033	3.224	0.671083	0.31	0.515569	2	tia001071,tia001072,
chr1	113600001	113700000	129	99	44	0.378598	0.273549	0.369412	0.303283	0.305922	0.000280498	0.000362368	0.000105868	0.34341	1.96484	0.201227	3.423	0.65868	0.292	0.527733	3	tia001075,tia001073,tia001074,
chr1	113700001	113800000	268	231	43	0.438666	0.297585	0.241918	0.304808	0.296173	0.000553308	0.00077156	0.000119896	0.176914	1.51232	0.780677	6.435	0.457626	0.155	0.618673	1	tia001076,
chr1	113800001	113900000	300	254	74	0.429872	0.316593	0.161046	0.327903	0.168654	0.000685811	0.00097264	0.000148919	0.491639	2.15149	-0.470958	6.531	0.451117	0.153	0.619965	2	tia001078,tia001077,
chr1	113900001	114000000	157	140	33	0.435655	0.341422	0.0854992	0.350026	0.0860137	0.000372926	0.000548497	6.19e-05	0.713839	2.42788	-0.568002	8.865	0.30079	0.113	0.645519	1	tia001078,
chr1	114000001	114100000	53	31	23	0.37309	0.232254	0.616637	0.260424	0.610079	9.6638e-05	8.59e-05	6.27e-05	-0.185053	1.24402	0.604776	1.369	0.776448	0.73	0.250313	2	tia001080,tia001079,
chr1	114100001	114200000	134	102	40	0.441815	0.299065	0.234923	0.314952	0.235238	0.000294535	0.000360085	0.000101891	0.351492	1.69644	0.26172	3.534	0.651685	0.283	0.533806	4	tia001083,tia001084,tia001082,tia001081,
chr1	114200001	114300000	195	164	44	0.412766	0.285193	0.30465	0.296133	0.353403	0.000405146	0.000581376	9.27e-05	0.142947	1.69141	-0.341327	6.271	0.468771	0.159	0.616084	2	tia001086,tia001085,
chr1	114300001	114400000	127	104	31	0.412392	0.302061	0.221113	0.312476	0.249444	0.00027701	0.00037769	7.69e-05	0.346799	1.92916	0.254898	4.909	0.561449	0.204	0.586623	3	tia001086,tia001088,tia001087,
chr1	114400001	114500000	126	84	53	0.352069	0.247958	0.522748	0.279767	0.469849	0.000264294	0.000274633	0.000157526	0.167449	1.34009	0.974551	1.743	0.75687	0.574	0.341326	0
chr1	114500001	114600000	115	78	50	0.312082	0.219164	0.690189	0.252483	0.664698	0.000216919	0.000229217	0.000135442	-0.129187	0.93745	0.753278	1.692	0.759593	0.591	0.330807	1	tia001089,
chr1	114600001	114700000	249	211	61	0.435823	0.356648	0.0546533	0.361839	0.0567537	0.000622327	0.000869564	0.000146672	0.931776	2.60291	0.176244	5.929	0.49208	0.169	0.609588	0
chr1	114700001	114800000	171	139	38	0.388311	0.285942	0.300661	0.299376	0.331525	0.000346919	0.000451436	0.000122534	0.236163	1.65697	1.42455	3.684	0.64215	0.271	0.541891	2	tia001091,tia001090,
chr1	114800001	114900000	107	76	33	0.369845	0.281281	0.325857	0.301284	0.318911	0.000234302	0.000283672	0.000109432	0.400982	1.91793	1.61044	2.592	0.709192	0.386	0.464183	3	tia001092,tia001093,tia001094,
chr1	114900001	115000000	204	170	47	0.358318	0.274207	0.36563	0.29003	0.395853	0.000427036	0.000602535	0.000142198	0.239387	1.58103	1.33891	4.237	0.606269	0.236	0.565362	0
chr1	115000001	115100000	132	88	51	0.409082	0.292054	0.269028	0.319375	0.211013	0.000303952	0.000310136	0.000166084	0.571554	1.59692	1.54428	1.867	0.75018	0.536	0.365281	2	tia001095,tia001096,
chr1	115100001	115200000	166	111	72	0.407989	0.273131	0.371822	0.309879	0.264819	0.00036757	0.000332275	0.000236658	0.486222	0.978133	1.52873	1.404	0.774654	0.712	0.260123	2	tia001097,tia001098,
chr1	115200001	115300000	170	143	38	0.387105	0.289142	0.28389	0.303886	0.302047	0.000365586	0.000527791	9.77e-05	0.32998	1.87743	0.40941	5.404	0.527888	0.185	0.599132	2	tia001100,tia001099,
chr1	115300001	115400000	183	164	31	0.426035	0.326181	0.127882	0.333087	0.145783	0.000415656	0.000641897	6.39e-05	0.58585	2.21955	-0.450129	10.05	0.234271	0.1	0.653691	2	tia001101,tia001100,
chr1	115400001	115500000	180	152	34	0.424385	0.329361	0.118013	0.3348	0.138709	0.00042066	0.000606324	8.99e-05	0.604956	2.32273	0.603508	6.747	0.436522	0.148	0.623191	1	tia001101,
chr1	115500001	115600000	193	150	56	0.402825	0.275236	0.359741	0.290214	0.394551	0.000392964	0.000538607	0.000117829	0.122348	1.78979	-0.324153	4.571	0.584129	0.219	0.576685	0
chr1	115600001	115700000	158	128	35	0.377402	0.231715	0.619773	0.246712	0.702389	0.000280117	0.000408217	6.78e-05	-0.436048	1.15319	-0.587706	6.017	0.486077	0.166	0.61154	1	tia001102,
chr1	115700001	115800000	201	186	23	0.427817	0.293876	0.259932	0.297694	0.342806	0.000405751	0.000640551	3.79e-05	0.0574058	1.64985	-1.05512	16.902	0.0289099	0.059	0.678985	1	tia001103,
chr1	115800001	115900000	133	102	49	0.378785	0.217845	0.697251	0.260033	0.612827	0.000242042	0.000303567	9.97e-05	-0.204109	1.00661	-0.467396	3.045	0.682082	0.328	0.50339	1	tia001104,
chr1	115900001	116000000	183	155	44	0.347596	0.215338	0.710471	0.243554	0.722158	0.000319489	0.000459823	9.14e-05	-0.441974	0.975409	-0.414928	5.03	0.553277	0.199	0.589924	1	tia001105,
chr1	116000001	116100000	52	34	21	0.389062	0.20557	0.759221	0.235571	0.769088	8.7439e-05	9.98e-05	4.04e-05	-0.498574	0.86464	-0.608689	2.473	0.71613	0.404	0.452068	2	tia001106,tia001105,
chr1	116100001	116200000	102	58	53	0.261385	0.144727	0.948674	0.19264	0.936262	0.000152725	0.000160468	0.000104764	-0.831619	0.538718	-0.398562	1.532	0.768027	0.653	0.293609	1	tia001107,
chr1	116200001	116300000	95	66	34	0.334966	0.223712	0.665308	0.245906	0.707499	0.000173977	0.000233548	6.84e-05	-0.308229	1.66294	-0.471117	3.415	0.659182	0.293	0.527058	1	tia001108,
chr1	116300001	116400000	154	133	36	0.470228	0.314732	0.168082	0.323836	0.188126	0.000333138	0.000467829	5.62e-05	0.340552	1.71904	-1.17521	8.318	0.334125	0.12	0.64109	3	tia001111,tia001109,tia001110,
chr1	116400001	116500000	144	109	37	0.477137	0.324872	0.132107	0.332765	0.147141	0.00032698	0.000422615	7.62e-05	0.433057	2.24646	-0.359477	5.544	0.518349	0.18	0.602408	3	tia001114,tia001113,tia001112,
chr1	116500001	116600000	175	137	48	0.325911	0.202574	0.773226	0.22512	0.823232	0.00029196	0.000411605	0.000101197	-0.600214	0.877203	-0.334049	4.067	0.617412	0.246	0.558676	0
chr1	116600001	116700000	227	187	54	0.376742	0.256336	0.471787	0.268666	0.550998	0.000432959	0.000645677	9.77e-05	-0.161939	1.60886	-0.681156	6.61	0.44577	0.151	0.621257	2	tia001116,tia001115,
chr1	116700001	116800000	224	175	65	0.346642	0.225879	0.653183	0.253905	0.65513	0.000412335	0.00058318	0.000131145	-0.273827	1.43167	-0.497157	4.447	0.592384	0.225	0.572695	0
chr1	116800001	116900000	346	315	57	0.419582	0.313757	0.171846	0.320087	0.207252	0.000774491	0.00122703	8.79e-05	0.394172	2.15002	-1.14024	13.957	0.0817728	0.072	0.671048	2	tia001117,tia001118,
chr1	116900001	117000000	264	229	44	0.335982	0.236305	0.592838	0.249573	0.683941	0.000470393	0.000743835	9.47e-05	-0.364698	1.39167	-0.223949	7.857	0.363287	0.127	0.636643	3	tia001119,tia001118,tia001120,
chr1	117000001	117100000	111	82	39	0.26161	0.173813	0.882651	0.218471	0.853105	0.000178613	0.000252329	7.15e-05	-0.599812	1.18376	-0.688331	3.529	0.652001	0.283	0.533806	1	tia001120,
chr1	117100001	117200000	126	67	64	0.204601	0.133256	0.964631	0.176516	0.965636	0.000180616	0.000182502	0.000141769	-0.964273	0.539004	-0.169929	1.287	0.780617	0.777	0.225653	0
chr1	117200001	117300000	106	63	47	0.262268	0.164584	0.908102	0.204106	0.90551	0.000163773	0.000175677	0.000108737	-0.719119	0.932135	-0.0136068	1.616	0.76362	0.619	0.313771	1	tia001121,
chr1	117300001	117400000	149	89	65	0.27696	0.170244	0.893029	0.204543	0.904151	0.000236137	0.000276696	0.000138329	-0.731911	1.09855	-0.33941	2	0.742897	0.5	0.388472	0
chr1	117400001	117500000	156	116	48	0.412961	0.257329	0.465762	0.27553	0.500858	0.000304303	0.000396886	9.65e-05	-0.0946758	1.49371	-0.426949	4.111	0.614536	0.243	0.560684	0
chr1	117500001	117600000	135	87	68	0.294897	0.149734	0.940114	0.203985	0.905884	0.0002148	0.000221643	0.000144729	-0.717531	0.138948	-0.30752	1.531	0.768079	0.653	0.293609	1	tia001122,
chr1	117600001	117700000	209	167	60	0.337596	0.21726	0.70036	0.245593	0.709469	0.000365871	0.00051977	0.000116903	-0.382664	1.22018	-0.540046	4.446	0.59245	0.225	0.572695	0
chr1	117700001	117800000	229	168	84	0.327636	0.194806	0.807312	0.235016	0.772178	0.000393447	0.000505852	0.000171363	-0.450452	0.980631	-0.425617	2.952	0.687734	0.339	0.495945	1	tia001123,
chr1	117800001	117900000	147	110	50	0.299644	0.18223	0.855409	0.219434	0.849	0.000237205	0.000328831	9.24e-05	-0.633583	0.960224	-0.721871	3.558	0.650165	0.281	0.535155	1	tia001124,
chr1	117900001	118000000	100	70	43	0.346843	0.222907	0.669769	0.26369	0.58689	0.00018856	0.000231524	8.62e-05	-0.105975	1.56501	-0.43642	2.685	0.703715	0.372	0.47363	2	tia001124,tia001125,
chr1	118000001	118100000	123	91	47	0.426603	0.314193	0.170156	0.333558	0.143815	0.000285029	0.000366422	9.04e-05	0.604284	2.47806	-0.499168	4.055	0.618195	0.247	0.558006	1	tia001126,
chr1	118100001	118200000	133	91	61	0.355358	0.197788	0.794614	0.237213	0.759817	0.000227189	0.000259998	0.000114352	-0.463155	0.927915	-0.732756	2.274	0.727553	0.44	0.427983	1	tia001126,
chr1	118200001	118300000	102	62	50	0.287369	0.175479	0.877569	0.222093	0.837279	0.00017568	0.000187485	0.000114477	-0.466368	0.894346	-0.0738827	1.638	0.762458	0.611	0.3186	1	tia001127,
chr1	118300001	118400000	144	113	36	0.295467	0.191045	0.822626	0.215022	0.867183	0.000231429	0.000334059	8.37e-05	-0.689783	0.82371	-0.0104949	3.993	0.622232	0.25	0.555997	1	tia001128,
chr1	118400001	118500000	68	47	24	0.292551	0.168849	0.8969	0.205542	0.900994	0.000106254	0.000128405	5.71e-05	-0.729428	0.486589	0.0192905	2.248	0.729028	0.445	0.424657	2	tia001129,tia001130,
chr1	118500001	118600000	187	153	43	0.318715	0.200872	0.780972	0.227562	0.811356	0.000306053	0.000446517	9.56e-05	-0.581862	0.842878	-0.00884375	4.672	0.577378	0.214	0.580003	0
chr1	118600001	118700000	158	136	32	0.316741	0.217454	0.699331	0.238314	0.753483	0.000273542	0.000433826	6.19e-05	-0.448684	1.18962	-0.526626	7.004	0.419271	0.143	0.626408	1	tia001131,
chr1	118700001	118800000	95	72	28	0.327133	0.210738	0.733997	0.239459	0.746803	0.000167067	0.000222166	6.52e-05	-0.417075	1.05836	0.134901	3.41	0.659495	0.293	0.527058	1	tia001131,
chr1	118800001	118900000	88	58	37	0.249557	0.171202	0.89031	0.21142	0.880862	0.000142355	0.000172809	8.16e-05	-0.603909	0.985755	-0.092545	2.118	0.736344	0.472	0.406794	2	tia001132,tia001133,
chr1	118900001	119000000	135	87	50	0.259048	0.168606	0.897563	0.203049	0.908734	0.000205641	0.000236307	0.00012298	-0.770231	0.833676	0.217504	1.922	0.747181	0.52	0.375533	2	tia001134,tia001135,
chr1	119000001	119100000	280	235	84	0.378198	0.228251	0.63973	0.258143	0.626044	0.000511673	0.000698268	0.000163911	-0.270268	0.948916	-0.612161	4.26	0.604754	0.235	0.56603	2	tia001136,tia001137,
chr1	119100001	119200000	298	280	42	0.425611	0.307292	0.198148	0.316795	0.22496	0.000639073	0.00101517	6.67e-05	0.334911	1.87353	-1.14992	15.219	0.0537926	0.066	0.674721	1	tia001137,
chr1	119200001	119300000	172	151	34	0.377849	0.232962	0.612507	0.257418	0.631077	0.000300764	0.000448593	6.87e-05	-0.305453	1.03694	-0.446717	6.531	0.451117	0.153	0.619965	3	tia001139,tia001138,tia001140,
chr1	119300001	119400000	136	98	38	0.347894	0.215985	0.707085	0.241586	0.734148	0.000238785	0.000289746	0.000112516	-0.369073	0.879526	1.01358	2.575	0.710188	0.388	0.462835	3	tia001142,tia001141,tia001143,
chr1	119400001	119500000	158	131	40	0.437356	0.338124	0.0936376	0.347668	0.0930163	0.000371048	0.000521462	8.48e-05	0.738119	2.44362	-0.172309	6.148	0.477146	0.163	0.613489	1	tia001144,
chr1	119500001	119600000	107	66	55	0.398156	0.246561	0.531232	0.296901	0.348171	0.000226915	0.000217429	0.000138614	0.309528	1.51871	0.335765	1.569	0.766092	0.638	0.30243	1	tia001145,
chr1	119600001	119700000	54	34	22	0.318329	0.221899	0.675321	0.2521	0.66726	9.8739e-05	0.00010859	5.82e-05	-0.188155	1.62696	0.36687	1.867	0.75018	0.536	0.365281	1	tia001146,
chr1	119700001	119800000	131	100	40	0.396897	0.284301	0.309432	0.302237	0.312692	0.000279841	0.000388239	8e-05	0.266365	2.20645	-0.365691	4.851	0.565357	0.206	0.585301	2	tia001147,tia001146,
chr1	119800001	119900000	59	36	23	0.33147	0.202895	0.771748	0.232941	0.783522	9.9824e-05	0.000108405	5.76e-05	-0.440901	1.18549	0.270248	1.882	0.749364	0.531	0.368475	3	tia001149,tia001148,tia001150,
chr1	119900001	120000000	239	205	85	0.480365	0.3585	0.0515956	0.373613	0.0360241	0.000600483	0.000824712	0.000120348	0.980675	2.3078	-1.40865	6.853	0.42939	0.146	0.624479	1	tia001150,
chr1	120000001	120100000	128	99	34	0.303396	0.165416	0.90599	0.199127	0.919993	0.00018256	0.000248338	7.17e-05	-0.921185	0.381913	-0.269397	3.465	0.656039	0.289	0.529758	2	tia001152,tia001151,
chr1	120100001	120200000	171	146	32	0.338524	0.204765	0.76303	0.225808	0.819937	0.000269302	0.00041899	6.02e-05	-0.663233	0.889658	-0.722378	6.958	0.422348	0.144	0.625765	1	tia001153,
chr1	120200001	120300000	117	93	38	0.449456	0.24025	0.569326	0.273196	0.517946	0.000218765	0.000267099	7.12e-05	-0.201361	0.785311	-0.731794	3.753	0.637734	0.266	0.545255	1	tia001154,
chr1	120300001	120400000	131	112	24	0.370922	0.224796	0.659263	0.238715	0.751153	0.000217013	0.000332311	4.23e-05	-0.545873	0.953408	-0.612332	7.859	0.363159	0.127	0.636643	2	tia001155,tia001156,
chr1	120400001	120500000	101	86	24	0.363012	0.248726	0.51808	0.270488	0.537734	0.0001933	0.000288908	5e-05	-0.0817327	1.41735	-0.248059	5.78	0.502249	0.173	0.606981	1	tia001157,
chr1	120500001	120600000	113	89	30	0.356422	0.215371	0.710299	0.240401	0.741241	0.000190989	0.000269284	6.14e-05	-0.458249	1.04848	-0.396228	4.388	0.596297	0.228	0.570698	5	tia001158,tia001160,tia001159,tia001161,tia001157,
chr1	120600001	120700000	87	73	19	0.456421	0.289457	0.282263	0.303146	0.306804	0.000174359	0.000225159	4.37e-05	0.0882769	1.32901	0.0605171	5.147	0.545353	0.194	0.593219	5	tia001162,tia001165,tia001164,tia001166,tia001163,
chr1	120700001	120800000	49	48	2	0.334053	0.158786	0.921849	0.184115	0.953587	6.3398e-05	0.000116095	2.07e-06	-1.15099	-0.116075	-0.999815	56.139	3.67e-18	0.018	0.703475	4	tia001168,tia001170,tia001169,tia001167,
chr1	120800001	120900000	75	49	27	0.192165	0.128188	0.97025	0.166994	0.97698	0.000100508	0.000133818	5.63e-05	-1.12318	0.346062	-0.253582	2.376	0.721726	0.421	0.440667	3	tia001170,tia001171,tia001172,
chr1	120900001	121000000	89	71	20	0.295496	0.170134	0.893338	0.197763	0.92365	0.000130466	0.000195394	4.13e-05	-0.913374	0.479284	-0.375629	4.731	0.573423	0.211	0.581992	1	tia001173,
chr1	121000001	121100000	243	214	47	0.398968	0.265483	0.416701	0.282013	0.453472	0.000482058	0.00074583	8.23e-05	-0.0121259	1.52842	-0.865131	9.062	0.289163	0.11	0.647411	2	tia001174,tia001173,
chr1	121100001	121200000	187	168	27	0.437341	0.320403	0.14725	0.327648	0.169834	0.000410059	0.000647482	4.72e-05	0.484836	2.15653	-0.856604	13.728	0.0878572	0.073	0.670434	1	tia001175,
chr1	121200001	121300000	240	183	74	0.347789	0.230183	0.628642	0.263158	0.590691	0.000456146	0.00062855	0.000161826	-0.117813	1.62465	-0.163906	3.884	0.629299	0.257	0.551302	0
chr1	121300001	121400000	184	130	77	0.360876	0.237326	0.586781	0.26857	0.551697	0.00035631	0.000435592	0.00015917	-0.0552451	1.57666	-0.346901	2.737	0.700632	0.365	0.478359	0
chr1	121400001	121500000	207	148	85	0.379005	0.225021	0.658003	0.259516	0.61646	0.000383517	0.00047236	0.000159405	-0.202899	1.21718	-0.589996	2.963	0.687068	0.337	0.497299	1	tia001176,
chr1	121500001	121600000	64	30	35	0.163683	0.103934	0.987919	0.158367	0.984358	8.3101e-05	7.38e-05	7.59e-05	-1.12008	0.0717668	-0.0481474	0.972	0.796212	1.028	0.119186	2	tia001178,tia001177,
chr1	121600001	121700000	190	146	52	0.411668	0.282327	0.320127	0.297031	0.347289	0.000400166	0.000535018	0.000120986	0.185932	1.79831	0.18145	4.422	0.594043	0.226	0.57203	2	tia001178,tia001179,
chr1	121700001	121800000	126	89	48	0.349958	0.207528	0.749821	0.245433	0.710477	0.000224713	0.000275371	0.000107828	-0.301791	1.03409	-0.104833	2.554	0.711416	0.392	0.460141	4	tia001183,tia001182,tia001181,tia001180,
chr1	121800001	121900000	81	47	40	0.329534	0.154981	0.929985	0.203808	0.906428	0.000119666	0.000115513	8.16e-05	-0.761004	0.123187	-0.242313	1.416	0.774038	0.706	0.263436	5	tia001183,tia001184,tia001186,tia001185,tia001187,
chr1	121900001	122000000	242	222	30	0.433331	0.27169	0.380166	0.282181	0.45225	0.000455684	0.000694904	5.76e-05	-0.119233	1.19378	-0.494692	12.062	0.142522	0.083	0.66427	2	tia001188,tia001187,
chr1	122000001	122100000	123	108	18	0.422333	0.304613	0.209724	0.311003	0.258105	0.00026463	0.000398275	4.16e-05	0.267173	1.9315	0.0478719	9.573	0.260031	0.104	0.651184	2	tia001189,tia001190,
chr1	122100001	122200000	81	65	21	0.240362	0.163397	0.911053	0.198715	0.921112	0.00012046	0.000178105	4.58e-05	-0.839548	0.650255	-0.218983	3.891	0.628846	0.257	0.551302	1	tia001191,
chr1	122200001	122300000	85	66	20	0.264054	0.189661	0.828062	0.218681	0.852214	0.000134707	0.000193247	5.37e-05	-0.591911	1.07555	0.486351	3.598	0.647628	0.278	0.537177	2	tia001192,tia001191,
chr1	122300001	122400000	175	156	31	0.413076	0.307813	0.195943	0.317293	0.222228	0.000388036	0.000608073	5.67e-05	0.405573	2.1172	-0.641669	10.727	0.200266	0.093	0.658063	2	tia001193,tia001192,
chr1	122400001	122500000	124	104	25	0.292601	0.168639	0.897473	0.196908	0.925878	0.000180073	0.000270483	5.52e-05	-0.94044	0.296959	-0.0646761	4.904	0.561786	0.204	0.586623	2	tia001193,tia001194,
chr1	122500001	122600000	93	58	38	0.320686	0.209376	0.740772	0.243115	0.724857	0.000163775	0.000179516	9.88e-05	-0.240291	1.09769	0.705643	1.817	0.752889	0.55	0.356388	5	tia001195,tia001197,tia001198,tia001196,tia001199,
chr1	122600001	122700000	90	65	35	0.349628	0.225218	0.656899	0.25421	0.653066	0.000169671	0.000217975	7.06e-05	-0.212975	1.28434	-0.353979	3.086	0.679576	0.324	0.506097	3	tia001200,tia001201,tia001202,
chr1	122700001	122800000	119	89	34	0.357942	0.212431	0.725452	0.238136	0.754509	0.0002052	0.000270443	8.04e-05	-0.435307	0.846199	0.19592	3.365	0.662313	0.297	0.524356	1	tia001203,
chr1	122800001	122900000	123	75	57	0.208954	0.145789	0.946945	0.185623	0.950832	0.000180142	0.00020328	0.000121253	-0.904112	0.655173	-0.20418	1.676	0.760444	0.596	0.327737	0
chr1	122900001	123000000	113	56	67	0.219399	0.123073	0.975149	0.197431	0.924523	0.000183052	0.000145175	0.000174035	-0.598695	0.257656	0.46983	0.834	0.802831	1.199	0.0708929	2	tia001205,tia001204,
chr1	123000001	123100000	192	145	80	0.327032	0.213667	0.719129	0.285193	0.43043	0.000402652	0.000478495	0.000210566	0.27588	1.49015	0.663583	2.272	0.727666	0.44	0.427983	2	tia001206,tia001207,
chr1	123100001	123200000	101	74	30	0.325156	0.222683	0.671006	0.241993	0.731691	0.00017732	0.000259828	5.88e-05	-0.34562	1.66869	-0.50202	4.416	0.594441	0.226	0.57203	4	tia001209,tia001211,tia001210,tia001208,
chr1	123200001	123300000	124	83	45	0.392224	0.213678	0.719073	0.244666	0.715271	0.000213398	0.000241121	0.00010676	-0.362389	0.688226	0.186516	2.259	0.728404	0.443	0.425986	3	tia001213,tia001212,tia001211,
chr1	123300001	123400000	88	57	37	0.332622	0.20322	0.770246	0.234374	0.775725	0.000147111	0.000176502	7.47e-05	-0.402221	1.11779	-0.174783	2.364	0.722415	0.423	0.439329	2	tia001215,tia001214,
chr1	123400001	123500000	47	29	20	0.353181	0.173461	0.883705	0.208807	0.89014	7.2516e-05	7.54e-05	4.18e-05	-0.757025	0.269454	-0.175705	1.805	0.753537	0.554	0.353862	2	tia001216,tia001217,
chr1	123500001	123600000	234	194	49	0.404841	0.266697	0.409487	0.279175	0.474176	0.000448464	0.000653103	0.000103231	-0.0444607	1.48359	-0.190852	6.327	0.464962	0.158	0.616731	1	tia001218,
chr1	123600001	123700000	57	21	37	0.232149	0.131905	0.966208	0.184963	0.952054	8.6999e-05	5.45e-05	9.28e-05	-0.737535	0.349029	0.21431	0.587	0.814348	1.704	0.0100115	2	tia001219,tia001218,
chr1	123700001	123800000	88	48	65	0.247369	0.137043	0.959887	0.198911	0.920579	0.000144012	0.000132033	0.000116118	-0.67289	0.367657	-0.827078	1.137	0.788127	0.879	0.177149	3	tia001222,tia001221,tia001220,
chr1	123800001	123900000	156	113	50	0.424374	0.294442	0.257139	0.31643	0.226975	0.000351057	0.000456105	0.000116527	0.454788	2.21071	0.0492451	3.914	0.627358	0.255	0.552644	1	tia001222,
chr1	123900001	124000000	65	30	40	0.226316	0.135927	0.961336	0.194783	0.931199	0.000104192	7.23e-05	0.000105599	-0.634405	0.0832578	0.443961	0.684	0.809875	1.461	0.0278317	1	tia001223,
chr1	124000001	124100000	50	31	24	0.292738	0.162388	0.913505	0.213701	0.87232	8.0111e-05	8.7e-05	5.01e-05	-0.583269	0.584578	-0.131981	1.738	0.757137	0.575	0.340704	3	tia001225,tia001226,tia001224,
chr1	124100001	124200000	62	45	23	0.416964	0.237251	0.587227	0.266237	0.568591	0.000112289	0.000128991	4.85e-05	-0.193611	0.842158	-0.202717	2.658	0.70531	0.376	0.470929	4	tia001227,tia001228,tia001230,tia001229,
chr1	124200001	124300000	145	126	27	0.447007	0.362793	0.0450304	0.364546	0.051305	0.000363031	0.000547131	5.57e-05	0.930657	2.76126	-0.400414	9.819	0.246566	0.102	0.652439	3	tia001233,tia001231,tia001232,
chr1	124300001	124400000	180	158	36	0.440017	0.326775	0.125997	0.331575	0.152228	0.000395119	0.000586273	6.4e-05	0.500031	2.17872	-0.843652	9.161	0.283401	0.109	0.648041	1	tia001233,
chr1	124400001	124500000	148	119	40	0.36296	0.215267	0.710842	0.247736	0.695847	0.000254957	0.000331769	9.93e-05	-0.349429	0.76021	0.339768	3.342	0.66375	0.299	0.523005	2	tia001234,tia001235,
chr1	124500001	124600000	160	132	32	0.316496	0.222035	0.674574	0.234642	0.774247	0.000277816	0.000442031	6.5e-05	-0.489407	1.3686	-0.442422	6.801	0.432886	0.147	0.623835	1	tia001236,
chr1	124600001	124700000	127	98	40	0.47732	0.290695	0.275915	0.310487	0.261179	0.00025718	0.00032307	7.19e-05	0.203852	1.43977	-0.720436	4.495	0.589193	0.222	0.574691	2	tia001238,tia001237,
chr1	124700001	124800000	159	112	49	0.439422	0.273946	0.367129	0.29076	0.390696	0.000323279	0.000404887	0.000105672	0.0604564	1.74624	-0.205183	3.832	0.632655	0.261	0.548616	0
chr1	124800001	124900000	73	45	30	0.342543	0.212934	0.722888	0.246508	0.703686	0.000131184	0.000145145	7.39e-05	-0.252784	1.33643	0.297673	1.964	0.744879	0.509	0.382633	3	tia001239,tia001241,tia001240,
chr1	124900001	125000000	112	69	56	0.343411	0.215393	0.710184	0.254663	0.649989	0.000210614	0.000237179	0.000117064	-0.131858	1.50084	-0.228638	2.026	0.74146	0.494	0.392379	0
chr1	125000001	125100000	161	138	45	0.427037	0.267705	0.403521	0.284669	0.434212	0.000307347	0.000433969	6.81e-05	-0.0544739	1.29708	-1.20716	6.376	0.461632	0.157	0.617379	1	tia001242,
chr1	125100001	125200000	133	101	42	0.406677	0.262968	0.431732	0.28224	0.451825	0.000263688	0.000343625	8.83e-05	0.00528488	1.51696	-0.293613	3.892	0.628781	0.257	0.551302	2	tia001243,tia001244,
chr1	125200001	125300000	75	46	37	0.30587	0.185912	0.842247	0.227325	0.812533	0.000123891	0.000129393	7.95e-05	-0.475455	0.96723	-0.189161	1.628	0.762987	0.614	0.316785	4	tia001246,tia001244,tia001247,tia001245,
chr1	125300001	125400000	134	113	46	0.413978	0.306551	0.201311	0.350117	0.0857512	0.000327	0.000407645	0.000118254	0.804067	2.1123	0.229132	3.447	0.657172	0.29	0.529083	2	tia001248,tia001247,
chr1	125400001	125500000	174	148	29	0.44026	0.322646	0.13951	0.327656	0.169796	0.00038343	0.000558405	6.46e-05	0.415991	2.22042	-0.0819204	8.644	0.314079	0.116	0.643623	3	tia001250,tia001249,tia001248,
chr1	125500001	125600000	107	84	31	0.447831	0.293532	0.261637	0.314039	0.240427	0.000218518	0.000284828	5.59e-05	0.25726	1.83976	-0.6617	5.093	0.549012	0.196	0.591902	1	tia001251,
chr1	125600001	125700000	143	117	31	0.36285	0.228919	0.635909	0.249519	0.684298	0.000249341	0.000354407	7.18e-05	-0.378244	1.07906	0.0323802	4.935	0.559695	0.203	0.587284	3	tia001252,tia001253,tia001254,
chr1	125700001	125800000	146	97	56	0.34206	0.227935	0.641533	0.258483	0.623678	0.000270663	0.000304249	0.000146192	-0.129538	1.35183	0.616685	2.081	0.738408	0.481	0.40088	1	tia001255,
chr1	125800001	125900000	149	121	44	0.432756	0.274662	0.363022	0.296397	0.351601	0.000298653	0.000393685	8.23e-05	0.0663963	1.52546	-0.724826	4.782	0.569999	0.209	0.583316	3	tia001257,tia001255,tia001256,
chr1	125900001	126000000	194	165	40	0.398671	0.283492	0.313796	0.298367	0.338275	0.000407757	0.000611009	7.9e-05	0.187685	1.89843	-0.295694	7.734	0.371213	0.129	0.635369	4	tia001259,tia001261,tia001260,tia001258,
chr1	126000001	126100000	42	17	26	0.438322	0.345749	0.0756402	0.37521	0.0337645	0.000119116	6.91e-05	9.95e-05	1.26724	2.62164	2.05489	0.694	0.809411	1.44	0.0301882	2	tia001262,tia001263,
chr1	126100001	126200000	75	56	23	0.439305	0.263802	0.426735	0.286779	0.41902	0.000142937	0.000168749	5.23e-05	-0.0317011	1.22525	0.0118817	3.224	0.671083	0.31	0.515569	3	tia001265,tia001264,tia001266,
chr1	126200001	126300000	88	61	35	0.282855	0.156871	0.926029	0.206137	0.899077	0.000133633	0.00016038	7.45e-05	-0.734313	0.521786	-0.203493	2.154	0.734328	0.464	0.412068	3	tia001266,tia001268,tia001267,
chr1	126300001	126400000	160	134	38	0.41965	0.268172	0.400764	0.282277	0.451552	0.000304729	0.000437101	6.29e-05	-0.0749836	1.44632	-0.880905	6.948	0.423018	0.144	0.625765	0
chr1	126400001	126500000	67	44	24	0.32362	0.217533	0.698911	0.243875	0.720181	0.000117804	0.000157237	4.95e-05	-0.301314	1.84607	-0.324956	3.178	0.673924	0.315	0.512187	2	tia001270,tia001269,
chr1	126500001	126600000	133	100	37	0.422344	0.261735	0.439138	0.281067	0.460365	0.000251461	0.000322036	7.7e-05	-0.0841603	1.50052	-0.202639	4.184	0.609752	0.239	0.563358	2	tia001271,tia001270,
chr1	126600001	126700000	96	63	35	0.340763	0.199574	0.786776	0.232549	0.785626	0.000159388	0.000185769	8e-05	-0.500497	1.08501	-0.0233344	2.323	0.724761	0.43	0.43465	2	tia001271,tia001272,
chr1	126700001	126800000	166	131	43	0.416193	0.272878	0.373282	0.288022	0.410124	0.000324884	0.00045196	8.06e-05	0.00851965	1.75057	-0.564622	5.606	0.514121	0.178	0.603716	1	tia001273,
chr1	126800001	126900000	225	196	53	0.526976	0.338665	0.0922648	0.349137	0.0886069	0.00049885	0.000606814	0.000103712	0.479163	1.30783	-0.498894	5.851	0.497403	0.171	0.608285	2	tia001275,tia001274,
chr1	126900001	127000000	252	215	53	0.448631	0.296176	0.24868	0.307586	0.278787	0.000516628	0.000726503	0.00010209	0.184786	1.61494	-0.518182	7.116	0.411799	0.141	0.627692	1	tia001276,
chr1	127000001	127100000	149	128	26	0.424858	0.252212	0.496867	0.266365	0.567663	0.00027693	0.000395907	5.57e-05	-0.28003	0.995722	-0.217816	7.105	0.412532	0.141	0.627692	2	tia001277,tia001276,
chr1	127100001	127200000	108	73	46	0.373217	0.218742	0.692456	0.256452	0.63775	0.000200776	0.000232934	9.84e-05	-0.185449	1.11932	-0.215855	2.367	0.722243	0.422	0.439998	3	tia001277,tia001278,tia001279,
chr1	127200001	127300000	117	81	46	0.363879	0.256447	0.471113	0.281225	0.45921	0.000241703	0.000313983	9.81e-05	0.127147	2.12822	-0.346728	3.201	0.672505	0.312	0.514216	4	tia001279,tia001280,tia001282,tia001281,
chr1	127300001	127400000	119	67	55	0.382154	0.219539	0.688168	0.255143	0.646718	0.0002252	0.000238404	0.000126296	-0.176667	1.47667	-0.046785	1.888	0.749037	0.53	0.369115	5	tia001283,tia001286,tia001284,tia001285,tia001282,
chr1	127400001	127500000	117	91	39	0.420308	0.271797	0.379544	0.298774	0.335544	0.00024965	0.000322196	8.03e-05	0.19461	1.56999	-0.350119	4.011	0.621062	0.249	0.556667	5	tia001288,tia001289,tia001287,tia001291,tia001290,
chr1	127500001	127600000	115	84	40	0.324513	0.222101	0.674212	0.248036	0.693912	0.000212273	0.000299456	7.71e-05	-0.254594	1.59715	-0.481121	3.882	0.629428	0.258	0.550631	4	tia001294,tia001293,tia001292,tia001295,
chr1	127600001	127700000	94	70	31	0.411929	0.261881	0.43826	0.283735	0.440967	0.00018567	0.000236996	6.44e-05	0.0140231	1.48641	-0.236796	3.682	0.642278	0.272	0.541218	5	tia001298,tia001299,tia001296,tia001297,tia001295,
chr1	127700001	127800000	150	115	49	0.445898	0.250986	0.504329	0.277183	0.488753	0.000284363	0.000343654	0.000100503	-0.111242	0.818938	-0.354527	3.419	0.658931	0.292	0.527733	4	tia001300,tia001301,tia001302,tia001303,
chr1	127800001	127900000	52	31	23	0.277456	0.159953	0.919216	0.199898	0.917868	7.8885e-05	8e-05	5.47e-05	-0.746885	0.366266	0.220638	1.464	0.771561	0.683	0.276334	3	tia001306,tia001304,tia001305,
chr1	127900001	128000000	181	158	36	0.488743	0.300861	0.226588	0.316777	0.225059	0.000368755	0.000486937	7.31e-05	0.199906	1.19198	-0.373833	6.658	0.442527	0.15	0.621902	3	tia001307,tia001309,tia001308,
chr1	128000001	128100000	45	23	26	0.292323	0.146689	0.945444	0.200434	0.916364	6.941e-05	5.1e-05	6.2e-05	-0.685322	-0.056502	0.129612	0.822	0.8034	1.216	0.0670648	3	tia001310,tia001311,tia001309,
chr1	128100001	128200000	316	270	71	0.46773	0.357263	0.0536224	0.368447	0.0441961	0.000789001	0.00110732	0.000153161	0.926797	2.52367	-0.244075	7.23	0.404227	0.138	0.629616	5	tia001314,tia001313,tia001311,tia001312,tia001315,
chr1	128200001	128300000	161	146	27	0.441462	0.272968	0.372763	0.285686	0.426878	0.000304031	0.000451255	4.63e-05	-0.0833165	1.14754	-0.871886	9.74	0.250849	0.103	0.651812	3	tia001316,tia001318,tia001317,
chr1	128300001	128400000	46	28	21	0.359934	0.189921	0.827049	0.232949	0.78348	7.7292e-05	8.25e-05	4.52e-05	-0.405701	0.699872	-0.175691	1.826	0.752402	0.548	0.357654	4	tia001320,tia001321,tia001319,tia001318,
chr1	128400001	128500000	166	141	34	0.405038	0.259566	0.452218	0.272231	0.525007	0.000310732	0.000447495	7.3e-05	-0.156564	1.22789	-0.17333	6.126	0.478645	0.163	0.613489	2	tia001322,tia001323,
chr1	128500001	128600000	115	85	36	0.379296	0.21079	0.733737	0.24166	0.733704	0.000191722	0.000235467	8.13e-05	-0.446913	0.74993	-0.051581	2.896	0.691117	0.345	0.491885	3	tia001323,tia001324,tia001325,
chr1	128600001	128700000	131	95	46	0.327454	0.182235	0.855391	0.220022	0.846455	0.000211331	0.000253373	0.000109148	-0.597316	0.395952	0.157803	2.321	0.724876	0.431	0.433983	1	tia001326,
chr1	128700001	128800000	77	50	28	0.271789	0.166377	0.903507	0.202722	0.909717	0.000118997	0.000152836	6.17e-05	-0.722252	0.883467	-0.100743	2.475	0.716014	0.404	0.452068	2	tia001328,tia001327,
chr1	128800001	128900000	110	90	25	0.383145	0.26747	0.40491	0.281419	0.457795	0.00021877	0.000326598	5.21e-05	0.0384788	1.74769	-0.282656	6.268	0.468975	0.16	0.615435	2	tia001330,tia001329,
chr1	128900001	129000000	54	38	23	0.391382	0.228948	0.635743	0.266543	0.566377	9.8915e-05	0.000116928	4.58e-05	-0.107393	1.13748	-0.498968	2.551	0.711591	0.392	0.460141	3	tia001332,tia001331,tia001333,
chr1	129000001	129100000	115	100	19	0.397601	0.262151	0.436637	0.270828	0.535255	0.000217244	0.000336299	3.58e-05	-0.16803	1.42279	-0.632027	9.386	0.270514	0.107	0.649299	6	tia001334,tia001336,tia001338,tia001331,tia001335,tia001337,
chr1	129100001	129200000	227	199	63	0.487784	0.320403	0.14725	0.338553	0.124036	0.000501	0.000680815	8.95e-05	0.479697	1.61074	-1.29633	7.603	0.379714	0.132	0.633455	1	tia001338,
chr1	129200001	129300000	44	31	16	0.362459	0.208965	0.742799	0.237251	0.759596	7.3958e-05	9.72e-05	2.87e-05	-0.440795	1.00296	-0.540345	3.39	0.660749	0.295	0.525707	4	tia001339,tia001340,tia001341,tia001342,
chr1	129300001	129400000	156	121	60	0.502245	0.304649	0.209566	0.347278	0.0942109	0.000356061	0.00036562	0.000141093	0.59221	1.20423	0.0632835	2.591	0.709251	0.386	0.464183	1	tia001343,
chr1	129400001	129500000	245	195	75	0.43046	0.303118	0.216353	0.321245	0.201226	0.00054781	0.000691879	0.000185766	0.472687	1.76662	0.274998	3.724	0.639592	0.268	0.54391	2	tia001344,tia001345,
chr1	129500001	129600000	222	192	45	0.409452	0.300811	0.226818	0.310271	0.262471	0.000480587	0.000715833	9.81e-05	0.33121	1.97467	-0.222875	7.295	0.399925	0.137	0.630257	0
chr1	129600001	129700000	188	172	30	0.449639	0.273985	0.366905	0.285973	0.424812	0.000351962	0.000517328	4.83e-05	-0.123502	1.1256	-1.10405	10.709	0.20113	0.093	0.658063	2	tia001346,tia001347,
chr1	129700001	129800000	102	82	30	0.376341	0.248723	0.518098	0.283228	0.444644	0.000200766	0.000290351	5.8e-05	0.10879	1.64766	-0.336631	5.003	0.555102	0.2	0.589264	3	tia001350,tia001349,tia001348,
chr1	129800001	129900000	155	127	42	0.459462	0.307993	0.195184	0.320512	0.20503	0.000344278	0.000473839	7.35e-05	0.35535	1.84545	-0.886944	6.449	0.456676	0.155	0.618673	1	tia001350,
chr1	129900001	130000000	40	27	18	0.49435	0.316209	0.162482	0.335966	0.134029	8.8573e-05	8.73e-05	3.76e-05	0.426095	1.59919	-0.3077	2.323	0.724761	0.43	0.43465	2	tia001351,tia001352,
chr1	130000001	130100000	100	76	31	0.338738	0.217603	0.698539	0.242945	0.725898	0.000179375	0.000240257	7.06e-05	-0.343984	1.04805	0.0592743	3.403	0.659934	0.294	0.526383	2	tia001352,tia001353,
chr1	130100001	130200000	66	54	14	0.347785	0.243861	0.547585	0.259814	0.614366	0.000121352	0.000186684	3.07e-05	-0.168808	1.57167	-0.124078	6.078	0.481917	0.165	0.61219	2	tia001355,tia001354,
chr1	130200001	130300000	49	32	21	0.266931	0.114575	0.981789	0.170927	0.972749	6.4387e-05	6.77e-05	4.45e-05	-1.09341	-0.516335	-0.200088	1.52	0.768653	0.658	0.290695	3	tia001355,tia001357,tia001356,
chr1	130300001	130400000	88	73	20	0.378498	0.251118	0.503526	0.267371	0.560386	0.00016661	0.000242998	4.16e-05	-0.165688	1.39852	-0.294353	5.848	0.497608	0.171	0.608285	2	tia001358,tia001357,
chr1	130400001	130500000	112	86	40	0.431093	0.271684	0.3802	0.296206	0.352904	0.00023133	0.00029152	8.14e-05	0.17053	1.42308	-0.54571	3.583	0.64858	0.279	0.536503	3	tia001360,tia001358,tia001359,
chr1	130500001	130600000	199	172	51	0.506019	0.368153	0.0377957	0.386118	0.0212593	0.000503305	0.000632375	0.000118308	1.00797	2.07898	-0.121749	5.345	0.531903	0.187	0.59782	3	tia001361,tia001362,tia001360,
chr1	130600001	130700000	203	191	20	0.44188	0.28525	0.304346	0.291277	0.387062	0.000389703	0.000596439	4.49e-05	-0.0452951	1.20684	-0.0226974	13.288	0.100484	0.075	0.669205	1	tia001363,
chr1	130700001	130800000	347	331	42	0.438539	0.305298	0.206727	0.307737	0.277855	0.000727483	0.00114544	6.79e-05	0.17803	1.57354	-1.0125	16.87	0.029273	0.059	0.678985	2	tia001363,tia001364,
chr1	130800001	130900000	202	193	22	0.525391	0.480702	0.000237824	0.458193	0.000401397	0.000579752	0.000822846	3.45e-05	1.67162	3.39485	-1.0153	23.88	0.000998003	0.042	0.689242	1	tia001365,
chr1	130900001	131000000	468	424	132	0.445489	0.397095	0.0132621	0.410881	0.00651205	0.00136505	0.00193166	0.000299019	1.52927	3.10083	-0.213347	6.46	0.45593	0.155	0.618673	2	tia001367,tia001366,
chr1	131000001	131100000	41	29	21	0.279677	0.187152	0.837643	0.248386	0.691656	7.9906e-05	0.000105387	3.88e-05	-0.146154	1.75065	-0.820357	2.717	0.70182	0.368	0.476332	4	tia001371,tia001368,tia001369,tia001370,
chr1	131100001	131200000	89	74	16	0.412268	0.260938	0.443937	0.267013	0.562979	0.000169414	0.00025684	2.77e-05	-0.25313	1.49528	-0.880485	9.272	0.277007	0.108	0.64867	2	tia001372,tia001373,
chr1	131200001	131300000	29	22	7	0.384141	0.237346	0.586663	0.25903	0.619861	5.382e-05	7.26e-05	1.71e-05	-0.230715	1.2163	0.118886	4.244	0.605808	0.236	0.565362	4	tia001376,tia001374,tia001373,tia001375,
chr1	131300001	131400000	71	53	22	0.427599	0.317825	0.156496	0.333571	0.14376	0.000163807	0.000224991	4.49e-05	0.619837	2.64391	-0.330777	5.013	0.554426	0.199	0.589924	3	tia001377,tia001378,tia001379,
chr1	131400001	131500000	81	68	17	0.512128	0.38816	0.0186657	0.384745	0.0225773	0.000196355	0.00024907	3.71e-05	0.885866	2.36925	-0.164134	6.711	0.438949	0.149	0.622547	3	tia001379,tia001381,tia001380,
chr1	131500001	131600000	166	147	24	0.451469	0.311895	0.179182	0.316857	0.224619	0.000351307	0.000504957	5.82e-05	0.274142	1.65342	0.380065	8.676	0.312139	0.115	0.644256	2	tia001382,tia001383,
chr1	131600001	131700000	201	174	33	0.322898	0.241471	0.561995	0.252685	0.663348	0.000374261	0.000599401	8.52e-05	-0.251874	1.47753	0.341081	7.039	0.416933	0.142	0.62705	4	tia001387,tia001385,tia001386,tia001384,
chr1	131700001	131800000	122	106	26	0.464411	0.297789	0.240947	0.308866	0.270945	0.00024701	0.000337419	4.62e-05	0.138205	1.36183	-0.573569	7.3	0.399594	0.137	0.630257	1	tia001387,
chr1	131800001	131900000	199	167	43	0.47162	0.283496	0.313775	0.295943	0.354697	0.000388605	0.000520666	8.12e-05	-0.00482434	1.19589	-0.593352	6.411	0.459255	0.156	0.618026	1	tia001388,
chr1	131900001	132000000	192	133	95	0.410827	0.299281	0.233912	0.347548	0.0933812	0.000502564	0.000495816	0.000289544	0.944697	1.90129	1.00596	1.712	0.758527	0.584	0.335123	1	tia001389,
chr1	132000001	132100000	80	55	32	0.395039	0.232707	0.613996	0.269167	0.547352	0.000147341	0.000174565	6.39e-05	-0.116075	1.41574	-0.393062	2.734	0.700811	0.366	0.477683	4	tia001393,tia001392,tia001391,tia001390,
chr1	132100001	132200000	189	162	39	0.427231	0.296987	0.244776	0.309665	0.266107	0.000389026	0.000575096	7.36e-05	0.274535	1.85163	-0.532432	7.813	0.366116	0.128	0.636006	2	tia001395,tia001394,
chr1	132200001	132300000	269	248	48	0.46055	0.339983	0.0889826	0.349323	0.0880604	0.000622916	0.000950158	7.55e-05	0.706693	2.12753	-1.12045	12.583	0.123394	0.079	0.666741	1	tia001396,
chr1	132300001	132400000	248	228	42	0.475014	0.352813	0.0614391	0.351282	0.0824513	0.000575128	0.000844415	5.94e-05	0.594147	2.1521	-1.2771	14.225	0.075062	0.07	0.672274	1	tia001397,
chr1	132400001	132500000	161	137	38	0.412157	0.263835	0.426538	0.278157	0.481619	0.00030268	0.000444217	5.69e-05	-0.135676	1.4947	-1.21171	7.812	0.36618	0.128	0.636006	0
chr1	132500001	132600000	100	85	33	0.342987	0.198846	0.789992	0.237106	0.760427	0.000168049	0.000225959	6.54e-05	-0.449307	0.500778	-0.503129	3.457	0.656543	0.289	0.529758	2	tia001398,tia001399,
chr1	132600001	132700000	109	90	33	0.499313	0.2781	0.34353	0.300801	0.322091	0.000213134	0.000266637	5e-05	0.0159213	0.937104	-1.19071	5.331	0.532856	0.188	0.597163	1	tia001400,
chr1	132700001	132800000	115	103	24	0.474106	0.282006	0.321881	0.298273	0.338909	0.00022754	0.000313346	4.25e-05	0.0192835	0.968342	-0.783571	7.367	0.395174	0.136	0.630897	1	tia001401,
chr1	132800001	132900000	274	255	41	0.500793	0.342932	0.0819548	0.342722	0.109048	0.000604271	0.000841329	7.3e-05	0.437073	1.60497	-0.855031	11.517	0.164576	0.087	0.661793	1	tia001401,
chr1	132900001	133000000	84	76	9	0.530725	0.39159	0.0164027	0.384515	0.0228051	0.000196144	0.000268492	1.75e-05	0.817486	2.20409	-0.459347	15.385	0.0507587	0.065	0.675332	1	tia001402,
chr1	133000001	133100000	78	47	43	0.351796	0.267426	0.40517	0.31922	0.211837	0.000197565	0.000168774	0.000147898	0.767209	1.73623	1.53696	1.141	0.787929	0.876	0.178474	1	tia001402,
chr10	1	100000	4	4	2	0.447397	0.415075	0.00633727	0.431818	0.00206838		1.82e-05	1.07e-06		2.23538	-1.45472	17.023	0.0275706	0.059	0.678985	1	tia001403,
chr10	100001	200000	96	85	12	0.458947	0.319248	0.151346	0.321912	0.197801	0.000200909	0.000307496	2.34e-05	0.357445	1.85782	-0.353109	13.168	0.104148	0.076	0.66859	3	tia001405,tia001403,tia001404,
chr10	200001	300000	94	83	20	0.420848	0.312206	0.177943	0.32686	0.173521	0.000209389	0.000310144	3.85e-05	0.467843	2.12015	-0.484576	8.048	0.351097	0.124	0.638551	3	tia001407,tia001405,tia001406,
chr10	300001	400000	121	82	49	0.336661	0.247416	0.526041	0.27281	0.52077	0.000250373	0.000284967	0.000141767	0.132694	1.55791	0.788182	2.01	0.742345	0.497	0.390424	4	tia001407,tia001408,tia001410,tia001409,
chr10	400001	500000	54	42	17	0.414044	0.249925	0.510786	0.273757	0.513843	0.000101192	0.000131451	3.32e-05	-0.109402	1.16192	-0.448812	3.956	0.624636	0.253	0.553986	4	tia001413,tia001414,tia001411,tia001412,
chr10	500001	600000	30	20	11	0.370994	0.283964	0.311247	0.298177	0.339555	6.6035e-05	8.88e-05	2.32e-05	0.272717	2.66122	-0.17086	3.834	0.632526	0.261	0.548616	2	tia001414,tia001415,
chr10	600001	700000	83	72	20	0.423053	0.274183	0.365768	0.298763	0.335621	0.000165269	0.00022771	4.31e-05	0.13352	1.33664	-0.230569	5.279	0.536391	0.189	0.596507	2	tia001416,tia001417,
chr10	700001	800000	56	43	20	0.41442	0.281714	0.32348	0.298395	0.338087	0.000117524	0.000155327	3.47e-05	0.151363	1.82157	-0.769068	4.48	0.590191	0.223	0.574026	5	tia001420,tia001421,tia001422,tia001419,tia001418,
chr10	800001	900000	103	78	36	0.434549	0.282413	0.319658	0.307019	0.282297	0.000214185	0.000262115	7.38e-05	0.233035	1.65851	-0.346437	3.551	0.650609	0.282	0.534481	2	tia001424,tia001423,
chr10	900001	1000000	84	70	18	0.395467	0.242143	0.557951	0.261423	0.603022	0.000154054	0.000225734	3.37e-05	-0.280815	1.22441	-0.612304	6.7	0.439691	0.149	0.622547	4	tia001426,tia001428,tia001427,tia001425,
chr10	1000001	1100000	38	15	23	0.373919	0.197111	0.79754	0.242785	0.726878	6.8291e-05	5.12e-05	5.44e-05	-0.232648	1.28575	0.139878	0.942	0.797662	1.062	0.10809	4	tia001432,tia001429,tia001431,tia001430,
chr10	1100001	1200000	121	102	30	0.473454	0.335216	0.101276	0.344536	0.102953	0.000275011	0.000377043	5.32e-05	0.574187	2.04282	-0.670239	7.081	0.414131	0.141	0.627692	4	tia001432,tia001435,tia001434,tia001433,
chr10	1200001	1300000	78	50	30	0.29735	0.178755	0.867132	0.21653	0.861144	0.000127307	0.000151513	6.94e-05	-0.591063	0.921667	0.0395595	2.183	0.732699	0.458	0.416034	6	tia001436,tia001439,tia001438,tia001440,tia001435,tia001437,
chr10	1300001	1400000	78	60	24	0.381048	0.285338	0.303876	0.298902	0.334689	0.000171504	0.000241732	4.69e-05	0.225235	2.36672	-0.609255	5.15	0.545149	0.194	0.593219	4	tia001440,tia001442,tia001441,tia001443,
chr10	1400001	1500000	116	83	35	0.385368	0.219317	0.689365	0.24825	0.692534	0.000195405	0.000226918	9.05e-05	-0.376214	0.821433	0.463912	2.508	0.714098	0.399	0.45543	4	tia001443,tia001446,tia001444,tia001445,
chr10	1500001	1600000	48	22	28	0.275261	0.143346	0.950855	0.194504	0.931875	7.2987e-05	5.98e-05	6.11e-05	-0.746284	0.510583	-0.0970746	0.979	0.795873	1.021	0.121566	3	tia001447,tia001448,tia001449,
chr10	1600001	1700000	131	100	37	0.361774	0.251598	0.500604	0.270294	0.539151	0.000254663	0.000354759	8.17e-05	-0.0671074	1.70422	-0.0347711	4.341	0.599408	0.23	0.569365	5	tia001450,tia001452,tia001451,tia001453,tia001454,
chr10	1700001	1800000	51	25	26	0.13042	0.104138	0.987821	0.152431	0.988165	6.6381e-05	5.96e-05	6.13e-05	-1.17353	0.0458723	0.1225	0.973	0.796164	1.028	0.119186	8	tia001457,tia001459,tia001454,tia001456,tia001460,tia001455,tia001463,tia001458,
chr10	1800001	1900000	37	18	22	0.20333	0.128998	0.969405	0.18394	0.953897	5.6408e-05	5.66e-05	4.45e-05	-0.792999	0.91604	-0.434693	1.273	0.781324	0.786	0.221092	9	tia001465,tia001462,tia001463,tia001468,tia001467,tia001460,tia001461,tia001464,tia001466,
chr10	1900001	2000000	128	96	39	0.379489	0.251152	0.503319	0.269198	0.547132	0.000246851	0.000342643	7.25e-05	-0.143307	1.83704	-0.716297	4.727	0.573691	0.212	0.581329	3	tia001470,tia001469,tia001468,
chr10	2000001	2100000	201	162	51	0.420288	0.25205	0.497853	0.278631	0.478155	0.000380219	0.00052936	0.000101785	-0.0715717	1.35582	-0.567707	5.201	0.541689	0.192	0.594535	4	tia001470,tia001471,tia001472,tia001473,
chr10	2100001	2200000	124	98	35	0.331054	0.226768	0.648163	0.247637	0.696483	0.000226539	0.000347739	5.99e-05	-0.314374	1.60167	-0.900998	5.801	0.500816	0.172	0.607633	5	tia001476,tia001474,tia001478,tia001475,tia001477,
chr10	2200001	2300000	97	77	21	0.392576	0.234064	0.606052	0.25139	0.671985	0.000174638	0.000241426	4.95e-05	-0.367283	1.02699	0.12042	4.877	0.563606	0.205	0.585962	2	tia001479,tia001480,
chr10	2300001	2400000	136	118	35	0.459539	0.318541	0.153891	0.330999	0.154733	0.000301563	0.000441601	4.78e-05	0.472531	1.99932	-1.44659	9.247	0.27844	0.108	0.64867	3	tia001483,tia001481,tia001482,
chr10	2400001	2500000	61	43	25	0.357915	0.208041	0.747326	0.241349	0.735572	0.000103554	0.000137328	3.95e-05	-0.402885	1.2912	-1.02058	3.475	0.655409	0.288	0.530433	5	tia001486,tia001484,tia001488,tia001487,tia001485,
chr10	2500001	2600000	88	65	32	0.427533	0.224689	0.659862	0.254657	0.650035	0.000153931	0.000186289	5.56e-05	-0.394903	0.812812	-0.841291	3.352	0.663126	0.298	0.523681	3	tia001490,tia001488,tia001489,
chr10	2600001	2700000	95	69	32	0.281003	0.187298	0.837095	0.220102	0.846111	0.000156013	0.000222935	6.17e-05	-0.566311	1.22355	-0.489748	3.614	0.646611	0.277	0.537851	3	tia001492,tia001491,tia001490,
chr10	2700001	2800000	49	37	17	0.310739	0.207294	0.750954	0.237461	0.758396	8.5647e-05	0.000122742	3.03e-05	-0.404599	1.4202	-0.822884	4.055	0.618195	0.247	0.558006	7	tia001496,tia001494,tia001499,tia001497,tia001493,tia001498,tia001495,
chr10	2800001	2900000	55	31	30	0.271852	0.169251	0.895795	0.216177	0.862575	9.1247e-05	9.58e-05	6.08e-05	-0.538033	1.15856	-0.34372	1.574	0.765829	0.635	0.304209	5	tia001503,tia001499,tia001501,tia001502,tia001500,
chr10	2900001	3000000	169	131	52	0.404388	0.228794	0.636625	0.260925	0.606544	0.000298673	0.000382604	0.000101467	-0.262922	0.924685	-0.417918	3.771	0.636578	0.265	0.545928	2	tia001504,tia001503,
chr10	3000001	3100000	74	38	37	0.27167	0.156195	0.927463	0.205466	0.901235	0.000118171	0.000113081	8.88e-05	-0.652595	0.953981	0.0793736	1.273	0.781324	0.786	0.221092	2	tia001505,tia001506,
chr10	3100001	3200000	58	32	27	0.157712	0.130368	0.967931	0.174464	0.968407	8.2067e-05	9.89e-05	5.65e-05	-0.93851	1.05786	-0.280395	1.752	0.756387	0.571	0.343196	6	tia001507,tia001511,tia001509,tia001506,tia001510,tia001508,
chr10	3200001	3300000	41	14	29	0.178257	0.108396	0.985609	0.169695	0.974139	5.7793e-05	2.9e-05	6.86e-05	-0.890535	-0.0599123	0.136801	0.423	0.821759	2.362	0.000288471	5	tia001510,tia001512,tia001511,tia001513,tia001514,
chr10	3300001	3400000	100	79	23	0.365101	0.240429	0.568253	0.255746	0.642596	0.000188399	0.000259396	5.97e-05	-0.277627	1.24711	0.350046	4.348	0.598945	0.23	0.569365	3	tia001516,tia001517,tia001515,
chr10	3400001	3500000	205	174	46	0.369009	0.234072	0.606005	0.253512	0.657787	0.00037219	0.000554371	8.95e-05	-0.326139	1.12831	-0.535504	6.191	0.474217	0.162	0.614138	2	tia001518,tia001517,
chr10	3500001	3600000	127	99	33	0.41006	0.305401	0.206279	0.318052	0.218103	0.000285917	0.000401862	7.74e-05	0.460818	2.36081	0.0105531	5.191	0.542368	0.193	0.593877	4	tia001522,tia001521,tia001520,tia001519,
chr10	3600001	3700000	142	114	32	0.331666	0.22632	0.650696	0.241945	0.731982	0.000252368	0.000371869	7.68e-05	-0.388736	1.24795	0.110168	4.845	0.565761	0.206	0.585301	5	tia001522,tia001525,tia001526,tia001524,tia001523,
chr10	3700001	3800000	142	113	51	0.40292	0.306049	0.203471	0.318935	0.213355	0.000324668	0.000451013	8.68e-05	0.43161	2.3902	-0.920817	5.194	0.542164	0.193	0.593877	2	tia001527,tia001528,
chr10	3800001	3900000	98	65	35	0.392736	0.227383	0.644674	0.255222	0.646184	0.000172944	0.000183092	9.12e-05	-0.271184	0.894889	0.516142	2.008	0.742455	0.498	0.389773	3	tia001530,tia001531,tia001529,
chr10	3900001	4000000	58	37	25	0.367293	0.226694	0.648582	0.260231	0.611433	0.000111185	0.000117356	6.4e-05	-0.112981	1.08926	0.376326	1.833	0.752024	0.545	0.359555	5	tia001533,tia001534,tia001535,tia001531,tia001532,
chr10	4000001	4100000	87	72	17	0.384754	0.292905	0.26476	0.298024	0.340584	0.000185123	0.000267061	4.56e-05	0.185862	2.01923	0.56611	5.861	0.496721	0.171	0.608285	4	tia001539,tia001536,tia001538,tia001537,
chr10	4100001	4200000	70	54	23	0.353511	0.227597	0.643458	0.253076	0.660723	0.000124278	0.000173057	3.63e-05	-0.353925	1.4672	-0.909558	4.764	0.571208	0.21	0.582654	6	tia001543,tia001544,tia001545,tia001540,tia001541,tia001542,
chr10	4200001	4300000	45	25	22	0.243153	0.152857	0.934233	0.199794	0.918157	6.7839e-05	7.19e-05	4.6e-05	-0.73303	1.0644	-0.238272	1.564	0.766354	0.64	0.301247	4	tia001545,tia001547,tia001548,tia001546,
chr10	4300001	4400000	75	53	27	0.294318	0.224248	0.662324	0.257623	0.629658	0.000142823	0.000204777	5.18e-05	-0.115059	2.25126	-0.490243	3.954	0.624766	0.253	0.553986	4	tia001551,tia001550,tia001548,tia001549,
chr10	4400001	4500000	98	74	29	0.304572	0.235717	0.596316	0.265833	0.571503	0.000188345	0.000274077	6.59e-05	-0.0152851	2.01871	0.0569063	4.157	0.611524	0.241	0.562021	1	tia001552,
chr10	4500001	4600000	107	86	22	0.318213	0.220281	0.684152	0.237091	0.760511	0.000187219	0.000283091	5.31e-05	-0.430191	1.23476	0.401738	5.327	0.533128	0.188	0.597163	3	tia001555,tia001553,tia001554,
chr10	4600001	4700000	32	26	7	0.363493	0.196587	0.799787	0.227913	0.809611	4.8663e-05	7.55e-05	9.89e-06	-0.618599	0.857812	-1.0019	7.633	0.377762	0.131	0.634093	1	tia001556,
chr10	4700001	4800000	68	62	15	0.424948	0.279682	0.334695	0.301964	0.314468	0.000134457	0.000201523	2.05e-05	0.120624	1.51371	-1.26216	9.831	0.245919	0.102	0.652439	0
chr10	4800001	4900000	101	79	36	0.428053	0.300555	0.227996	0.33245	0.148477	0.000233917	0.000272816	9.45e-05	0.608284	1.66933	0.625688	2.885	0.691779	0.347	0.490532	2	tia001558,tia001557,
chr10	4900001	5000000	119	101	32	0.427492	0.30665	0.200887	0.330724	0.155935	0.000273528	0.000345508	9.23e-05	0.546781	1.66266	0.824432	3.745	0.638247	0.267	0.544583	7	tia001559,tia001561,tia001560,tia001564,tia001562,tia001558,tia001563,
chr10	5000001	5100000	70	53	26	0.347144	0.206205	0.756194	0.244115	0.718695	0.000125938	0.000151637	5.89e-05	-0.349292	0.640125	-0.0146338	2.575	0.710188	0.388	0.462835	3	tia001565,tia001567,tia001566,
chr10	5100001	5200000	45	38	15	0.25202	0.144299	0.949358	0.213768	0.872063	7.1189e-05	9.19e-05	3.6e-05	-0.610406	0.367278	0.0497525	2.551	0.711591	0.392	0.460141	3	tia001570,tia001569,tia001568,
chr10	5200001	5300000	46	43	7	0.421631	0.315686	0.164451	0.323317	0.190705	0.000106109	0.000162434	1.43e-05	0.378241	1.89896	-0.407315	11.391	0.169974	0.088	0.661172	2	tia001571,tia001570,
chr10	5300001	5400000	190	181	23	0.469925	0.400116	0.0117703	0.39155	0.0166619	0.000506519	0.000778476	3.53e-05	1.10032	2.84639	-1.01521	22.056	0.00272814	0.045	0.687443	3	tia001573,tia001571,tia001572,
chr10	5400001	5500000	31	20	14	0.19621	0.173119	0.884723	0.221958	0.837885	5.4007e-05	5.14e-05	4.39e-05	-0.32566	0.640747	1.17343	1.17	0.786488	0.854	0.188382	2	tia001574,tia001575,
chr10	5500001	5600000	74	68	14	0.365443	0.259126	0.454878	0.280334	0.465711	0.00014236	0.000222262	2.43e-05	-0.0390805	1.51886	-0.849121	9.162	0.283343	0.109	0.648041	2	tia001575,tia001576,
chr10	5600001	5700000	74	70	8	0.404234	0.323453	0.136794	0.318078	0.21796	0.000161522	0.000265308	1.1e-05	0.315456	2.24002	-1.1634	24.084	0.000886836	0.042	0.689242	3	tia001577,tia001578,tia001579,
chr10	5700001	5800000	203	189	52	0.427026	0.320853	0.145675	0.328834	0.164385	0.000467409	0.000724482	6.33e-05	0.501181	2.03196	-1.77276	11.452	0.167347	0.087	0.661793	3	tia001580,tia001581,tia001582,
chr10	5800000	0	nan			chr10	5800000	0
chr10	5900001	6000000	43	38	15	0.315306	0.202752	0.772407	0.232706	0.784785	7.5956e-05	0.000115602	2.03e-05	-0.498582	0.830519	-1.3804	5.704	0.507436	0.175	0.605676	2	tia001585,tia001584,
chr10	6000001	6100000	105	90	20	0.406924	0.286379	0.298345	0.301741	0.315927	0.000214734	0.000308148	4.94e-05	0.205751	1.67955	0.281586	6.241	0.470812	0.16	0.615435	5	tia001588,tia001586,tia001589,tia001585,tia001587,
chr10	6100001	6200000	44	35	14	0.369866	0.250132	0.509527	0.281526	0.457014	8.484e-05	0.000116281	2.81e-05	0.0489499	1.56116	-0.364531	4.136	0.6129	0.242	0.561353	1	tia001589,
chr10	6200001	6300000	145	132	23	0.426608	0.317509	0.157655	0.32096	0.2027	0.000319863	0.00048531	4.33e-05	0.351666	2.00874	-0.587166	11.218	0.177569	0.089	0.660551	0
chr10	6300001	6400000	107	92	21	0.402139	0.268376	0.399562	0.283693	0.441274	0.000210425	0.000303374	4.91e-05	-0.0043451	1.35458	0.222756	6.173	0.475443	0.162	0.614138	3	tia001592,tia001591,tia001590,
chr10	6400001	6500000	82	74	17	0.420815	0.280405	0.330687	0.295253	0.359425	0.000162176	0.000236633	3.14e-05	0.0708609	1.35269	-0.631909	7.538	0.383954	0.133	0.632816	2	tia001593,tia001592,
chr10	6500001	6600000	304	274	73	0.47692	0.371875	0.0333531	0.377247	0.031054	0.000774135	0.00111838	0.000114605	0.994724	2.44201	-1.15117	9.759	0.249815	0.102	0.652439	3	tia001596,tia001594,tia001595,
chr10	6600001	6700000	80	62	27	0.318443	0.190043	0.826573	0.228414	0.807101	0.000132338	0.000165856	6.31e-05	-0.486991	0.489578	0.104211	2.627	0.707136	0.381	0.467555	2	tia001597,tia001598,
chr10	6700001	6800000	64	35	30	0.346684	0.210832	0.733526	0.250392	0.678577	0.000113692	0.000105328	7.94e-05	-0.180981	1.24424	0.544351	1.326	0.77864	0.754	0.237545	3	tia001601,tia001600,tia001599,
chr10	6800001	6900000	57	42	27	0.250743	0.180544	0.861181	0.237007	0.760989	0.000103626	0.000137697	5.03e-05	-0.299542	1.38437	-0.689419	2.737	0.700632	0.365	0.478359	7	tia001602,tia001607,tia001605,tia001606,tia001604,tia001608,tia001603,
chr10	6900001	7000000	102	77	42	0.361855	0.238274	0.581139	0.264997	0.577517	0.000193744	0.000253863	7.27e-05	-0.138709	1.4644	-0.854266	3.491	0.654401	0.286	0.531783	5	tia001608,tia001610,tia001611,tia001609,tia001612,
chr10	7000001	7100000	73	52	29	0.376722	0.26139	0.441215	0.292879	0.375847	0.000152016	0.000186285	6.68e-05	0.256091	1.785	0.0558299	2.788	0.697595	0.359	0.482415	1	tia001613,
chr10	7100001	7200000	115	89	35	0.316236	0.191573	0.820524	0.22424	0.827391	0.000187126	0.000260568	7.42e-05	-0.550094	0.733922	-0.20041	3.514	0.652949	0.285	0.532457	2	tia001615,tia001614,
chr10	7200001	7300000	90	65	31	0.358238	0.20878	0.743709	0.240364	0.741456	0.00015184	0.000198347	6.45e-05	-0.365868	0.908767	-0.243249	3.075	0.680249	0.325	0.505421	2	tia001616,tia001615,
chr10	7300001	7400000	91	58	48	0.187616	0.124468	0.973885	0.182079	0.957106	0.000134385	0.000142622	0.000105333	-0.828541	0.0367579	-0.153101	1.354	0.777214	0.739	0.245483	1	tia001617,
chr10	7400001	7500000	95	72	30	0.411211	0.269075	0.395448	0.295247	0.359465	0.000189344	0.000248509	6.39e-05	0.197667	1.65857	-0.166245	3.89	0.628911	0.257	0.551302	1	tia001618,
chr10	7500001	7600000	58	46	15	0.462561	0.231254	0.622449	0.260214	0.611556	9.891e-05	0.000117852	3.14e-05	-0.387705	0.371687	-0.182037	3.756	0.637541	0.266	0.545255	2	tia001619,tia001620,
chr10	7600001	7700000	52	41	11	0.303615	0.234027	0.606269	0.245687	0.708877	9.7951e-05	0.000156124	2.35e-05	-0.304666	1.8183	-0.146738	6.65	0.443067	0.15	0.621902	4	tia001623,tia001624,tia001621,tia001622,
chr10	7700001	7800000	166	148	28	0.441973	0.320261	0.14775	0.329675	0.160588	0.000367322	0.000531142	6.62e-05	0.465165	1.90657	0.131965	8.018	0.353002	0.125	0.637915	4	tia001624,tia001626,tia001625,tia001627,
chr10	7800001	7900000	61	41	27	0.292714	0.197561	0.795598	0.239937	0.743986	0.000110791	0.000123604	6.85e-05	-0.236034	0.910275	0.419392	1.806	0.753483	0.554	0.353862	3	tia001629,tia001628,tia001627,
chr10	7900001	8000000	142	54	96	0.369638	0.286297	0.298779	0.336369	0.132438	0.0003685	0.000165733	0.000393701	1.16628	1.30134	2.67715	0.421	0.821848	2.376	0.000264151	3	tia001629,tia001631,tia001630,
chr10	8000001	8100000	121	105	23	0.442688	0.354253	0.0588178	0.363769	0.0528247	0.000294246	0.000441777	5.03e-05	0.943399	2.64734	-0.0564583	8.776	0.306111	0.114	0.644888	3	tia001631,tia001632,tia001633,
chr10	8100001	8200000	257	232	39	0.477942	0.363683	0.0437573	0.361914	0.0565982	0.000631404	0.000921946	7.17e-05	0.753285	2.32093	-0.624582	12.853	0.114222	0.078	0.667358	2	tia001634,tia001635,
chr10	8200001	8300000	39	33	9	0.359038	0.281709	0.323507	0.299361	0.33163	8.3562e-05	0.000125048	2.32e-05	0.318856	1.84611	0.385463	5.396	0.528433	0.185	0.599132	8	tia001640,tia001641,tia001638,tia001637,tia001642,tia001643,tia001639,tia001636,
chr10	8300001	8400000	131	105	32	0.32839	0.224826	0.659095	0.24668	0.702595	0.000233674	0.000342615	7.19e-05	-0.333793	1.34872	-0.0409787	4.765	0.571141	0.21	0.582654	8	tia001647,tia001649,tia001644,tia001646,tia001650,tia001645,tia001648,tia001643,
chr10	8400001	8500000	133	94	44	0.375997	0.242172	0.557776	0.261265	0.604138	0.000255048	0.00034248	8.52e-05	-0.208936	1.78909	-0.57004	4.018	0.620606	0.249	0.556667	6	tia001651,tia001656,tia001654,tia001652,tia001655,tia001653,
chr10	8500001	8600000	46	28	22	0.297659	0.167517	0.9005	0.213321	0.873769	7.3178e-05	8.07e-05	4.55e-05	-0.601836	0.800377	-0.354493	1.774	0.755206	0.564	0.347573	4	tia001659,tia001656,tia001658,tia001657,
chr10	8600001	8700000	61	41	22	0.313811	0.189322	0.829378	0.225204	0.82283	0.000102976	0.000126896	4.96e-05	-0.538854	0.993106	-0.0353087	2.561	0.711007	0.391	0.460814	1	tia001660,
chr10	8700001	8800000	54	34	22	0.408319	0.280166	0.33201	0.308741	0.27171	0.000115764	0.000134066	5.07e-05	0.3777	2.42678	0.0456076	2.643	0.706194	0.378	0.469579	4	tia001660,tia001661,tia001662,tia001663,
chr10	8800001	8900000	43	25	19	0.253851	0.20286	0.771909	0.230797	0.794893	7.9329e-05	9.2e-05	4.78e-05	-0.342585	1.95473	0.178591	1.927	0.746908	0.519	0.376177	8	tia001668,tia001663,tia001665,tia001669,tia001670,tia001664,tia001666,tia001667,
chr10	8900001	9000000	191	157	43	0.456587	0.294823	0.255268	0.309419	0.267596	0.000400265	0.000518389	0.000109647	0.240766	1.33007	0.480633	4.728	0.573624	0.212	0.581329	2	tia001670,tia001671,
chr10	9000001	9100000	39	21	20	0.23531	0.137677	0.959044	0.187228	0.947759	5.8482e-05	5.26e-05	4.93e-05	-0.777515	0.00586588	0.337597	1.066	0.791629	0.938	0.152356	4	tia001672,tia001671,tia001674,tia001673,
chr10	9100001	9200000	72	51	23	0.365599	0.231086	0.623422	0.257527	0.630321	0.000130479	0.000166376	5.56e-05	-0.176022	1.32111	0.244719	2.993	0.685248	0.334	0.499329	5	tia001674,tia001676,tia001680,tia001677,tia001675,
chr10	9200001	9300000	390	333	95	0.448733	0.313067	0.174542	0.323944	0.18759	0.000863867	0.00119136	0.000183502	0.383306	1.87094	-0.617902	6.492	0.45376	0.154	0.619319	4	tia001680,tia001681,tia001678,tia001679,
chr10	9300001	9400000	73	36	41	0.205484	0.120733	0.977154	0.177109	0.964798	0.000103549	8.34e-05	9.72e-05	-0.91766	0.102705	0.133854	0.857	0.801737	1.166	0.0788002	2	tia001682,tia001681,
chr10	9400001	9500000	141	113	41	0.462848	0.310456	0.184985	0.331633	0.151978	0.000313095	0.000400986	8.63e-05	0.503001	1.73028	-0.129229	4.647	0.579051	0.215	0.57934	3	tia001685,tia001683,tia001684,
chr10	9500001	9600000	125	85	47	0.423062	0.244279	0.545058	0.275778	0.49904	0.000236626	0.000249496	0.000117544	-0.0621261	0.934226	0.369672	2.123	0.736065	0.471	0.407452	4	tia001686,tia001688,tia001687,tia001685,
chr10	9600001	9700000	255	207	82	0.414393	0.290227	0.278307	0.319142	0.212252	0.000558818	0.000771787	0.000155001	0.459875	2.08571	-0.58886	4.979	0.556724	0.201	0.588604	5	tia001691,tia001692,tia001690,tia001688,tia001689,
chr10	9700001	9800000	117	91	37	0.371641	0.232963	0.612501	0.261481	0.602607	0.000214437	0.000304791	6.67e-05	-0.162199	1.41889	-0.759213	4.572	0.584062	0.219	0.576685	2	tia001694,tia001693,
chr10	9800001	9900000	88	73	17	0.3741	0.233754	0.607871	0.257805	0.628395	0.000158528	0.000231118	4.35e-05	-0.227027	1.04783	0.60087	5.309	0.534352	0.188	0.597163	4	tia001695,tia001697,tia001698,tia001696,
chr10	9900001	10000000	143	113	39	0.374282	0.215816	0.707972	0.23993	0.744027	0.000238712	0.000295458	9.64e-05	-0.511057	0.608423	0.245388	3.065	0.680861	0.326	0.504744	2	tia001699,tia001700,
chr10	10000001	10100000	74	46	32	0.318672	0.18951	0.828649	0.2301	0.798512	0.000128133	0.000131051	8.25e-05	-0.422786	0.703106	0.448341	1.589	0.765042	0.629	0.307779	2	tia001702,tia001701,
chr10	10100001	10200000	97	77	29	0.392825	0.232238	0.61673	0.260014	0.612962	0.000171345	0.000214696	6.53e-05	-0.259712	0.794888	0.0133288	3.285	0.6673	0.304	0.519626	0
chr10	10200001	10300000	182	145	60	0.445648	0.290906	0.27484	0.312728	0.247981	0.000379295	0.000477603	0.000120255	0.310662	1.46096	-0.354265	3.972	0.623597	0.252	0.554656	1	tia001703,
chr10	10300001	10400000	132	107	33	0.434768	0.270322	0.388139	0.291958	0.382278	0.000256368	0.000353874	6.31e-05	0.0798258	1.38317	-0.401368	5.605	0.51419	0.178	0.603716	1	tia001704,
chr10	10400001	10500000	59	45	21	0.462331	0.237638	0.584926	0.27317	0.518137	0.000105944	0.000124529	3.65e-05	-0.207335	0.641288	-0.740067	3.411	0.659433	0.293	0.527058	1	tia001705,
chr10	10500001	10600000	181	146	47	0.384507	0.272366	0.376244	0.283751	0.440855	0.000360416	0.000507082	0.00010036	0.0367837	1.76212	-0.205065	5.053	0.55172	0.198	0.590584	1	tia001706,
chr10	10600001	10700000	84	69	30	0.465801	0.333547	0.10586	0.348899	0.0893096	0.00020309	0.000260075	5.49e-05	0.665948	2.02155	-0.823945	4.739	0.572886	0.211	0.581992	0
chr10	10700001	10800000	231	206	43	0.467193	0.338601	0.0924264	0.345595	0.0995099	0.000515697	0.000734859	8.6e-05	0.60305	1.99273	-0.356114	8.544	0.320173	0.117	0.642991	1	tia001707,
chr10	10800001	10900000	85	55	35	0.395693	0.22474	0.659577	0.255119	0.646883	0.000152419	0.000158994	7.95e-05	-0.269625	0.919204	0.0575698	1.999	0.742952	0.5	0.388472	3	tia001710,tia001708,tia001709,
chr10	10900001	11000000	29	16	17	0.248224	0.136353	0.960788	0.190968	0.940007	4.2854e-05	4.07e-05	3.35e-05	-0.772484	0.373653	-0.456575	1.218	0.784091	0.821	0.203867	5	tia001713,tia001714,tia001710,tia001712,tia001711,
chr10	11000001	11100000	19	7	12	0.235877	0.17382	0.88263	0.223127	0.832565	3.4741e-05	2.75e-05	3.14e-05	-0.237956	1.53426	0.655389	0.876	0.80083	1.142	0.0849584	2	tia001715,tia001716,
chr10	11100001	11200000	88	60	34	0.392591	0.254815	0.481029	0.279183	0.474116	0.000172885	0.00019724	8.47e-05	0.0725232	1.35512	0.397327	2.329	0.724419	0.429	0.435318	0
chr10	11200001	11300000	125	109	21	0.417903	0.258411	0.459205	0.270624	0.536738	0.000220502	0.000322111	4.14e-05	-0.237555	1.18775	-0.504539	7.775	0.368565	0.129	0.635369	0
chr10	11300001	11400000	121	108	36	0.369535	0.219512	0.688313	0.258557	0.623159	0.000218935	0.000330171	5.78e-05	-0.198996	0.874868	-1.01523	5.711	0.506958	0.175	0.605676	3	tia001718,tia001719,tia001717,
chr10	11400001	11500000	105	91	21	0.373797	0.234466	0.60369	0.251831	0.66905	0.000189622	0.000284292	4.19e-05	-0.36668	1.04945	-0.437824	6.792	0.433492	0.147	0.623835	1	tia001720,
chr10	11500001	11600000	215	202	29	0.485468	0.367366	0.0387944	0.367679	0.0455289	0.000512055	0.000772666	4.63e-05	0.835062	2.1987	-1.01455	16.697	0.0313021	0.06	0.678377	0
chr10	11600001	11700000	131	123	20	0.480983	0.333425	0.106201	0.338957	0.122521	0.000295601	0.000424199	3.41e-05	0.419004	1.7127	-0.901128	12.446	0.12824	0.08	0.666124	4	tia001724,tia001723,tia001722,tia001721,
chr10	11700001	11800000	109	86	28	0.362566	0.205209	0.760933	0.234723	0.773801	0.000177441	0.000241896	6.19e-05	-0.499112	0.673068	0.0146883	3.906	0.627876	0.256	0.551973	6	tia001727,tia001729,tia001726,tia001724,tia001725,tia001728,
chr10	11800001	11900000	62	46	18	0.389802	0.200611	0.782147	0.236115	0.766038	0.000102062	0.000123112	4.26e-05	-0.507787	0.434288	0.212765	2.891	0.691418	0.346	0.491208	4	tia001730,tia001732,tia001731,tia001729,
chr10	11900001	12000000	60	41	21	0.318976	0.20828	0.746159	0.234235	0.776486	0.000102706	0.000128005	4.77e-05	-0.429992	1.16031	0.20427	2.683	0.703833	0.373	0.472954	4	tia001735,tia001733,tia001734,tia001736,
chr10	12000001	12100000	172	122	61	0.373723	0.224697	0.659817	0.257159	0.632867	0.000314985	0.000354716	0.000158298	-0.196082	0.837772	0.639465	2.241	0.729424	0.446	0.423992	3	tia001736,tia001735,tia001737,
chr10	12100001	12200000	151	112	56	0.40256	0.271439	0.381625	0.30206	0.313841	0.000323873	0.000391134	0.000135747	0.32145	1.57803	0.34708	2.881	0.69202	0.347	0.490532	2	tia001738,tia001739,
chr10	12200001	12300000	160	138	30	0.400723	0.270507	0.387058	0.283731	0.441001	0.000321461	0.000482035	6.23e-05	-0.000158061	1.54934	-0.262825	7.733	0.371277	0.129	0.635369	1	tia001740,
chr10	12300001	12400000	154	132	25	0.396289	0.259782	0.450913	0.270991	0.534067	0.00029453	0.000437206	6.05e-05	-0.158065	1.32118	0.350862	7.231	0.40416	0.138	0.629616	2	tia001742,tia001741,
chr10	12400001	12500000	206	164	59	0.461191	0.28847	0.287374	0.309973	0.264253	0.000423052	0.000536291	0.00012227	0.247495	1.39984	-0.261325	4.386	0.59643	0.228	0.570698	2	tia001743,tia001742,
chr10	12500001	12600000	61	47	18	0.255539	0.163584	0.910593	0.197484	0.924384	9.4077e-05	0.000133388	3.98e-05	-0.811617	0.494592	-0.108483	3.353	0.663063	0.298	0.523681	1	tia001743,
chr10	12600001	12700000	176	145	52	0.420429	0.281379	0.325318	0.305771	0.290086	0.000375818	0.000490657	0.000119844	0.286032	1.42695	0.0895471	4.094	0.615648	0.244	0.560015	1	tia001743,
chr10	12700001	12800000	164	128	43	0.333996	0.223326	0.66745	0.248507	0.690877	0.000298198	0.000388804	0.000125085	-0.270336	0.94416	1.08935	3.108	0.678229	0.322	0.507451	3	tia001744,tia001746,tia001745,
chr10	12800001	12900000	180	155	31	0.407552	0.300072	0.230229	0.310434	0.261496	0.000384588	0.000589622	6.89e-05	0.351857	2.04151	0.167209	8.554	0.319561	0.117	0.642991	2	tia001748,tia001747,
chr10	12900001	13000000	163	119	92	0.311516	0.196055	0.802053	0.266672	0.565446	0.00033096	0.000354743	0.000210078	0.0824237	0.996487	-0.115821	1.689	0.759753	0.592	0.330192	5	tia001748,tia001749,tia001752,tia001751,tia001750,
chr10	13000001	13100000	121	86	46	0.262998	0.178356	0.868435	0.212717	0.876056	0.000192766	0.000252208	9.41e-05	-0.646689	0.972262	-0.320548	2.68	0.704011	0.373	0.472954	1	tia001753,
chr10	13100001	13200000	181	149	43	0.413929	0.267727	0.403391	0.28458	0.434857	0.000352572	0.000500547	8.33e-05	-0.00139013	1.4808	-0.458578	6.009	0.486623	0.166	0.61154	3	tia001753,tia001754,tia001755,
chr10	13200001	13300000	128	97	42	0.351904	0.224432	0.661298	0.252949	0.661574	0.000230403	0.000298891	9.87e-05	-0.226659	1.15073	-0.0378724	3.029	0.683058	0.33	0.502037	3	tia001757,tia001758,tia001756,
chr10	13300001	13400000	182	152	45	0.456643	0.278899	0.339057	0.298039	0.340477	0.000355061	0.000489177	7.47e-05	0.061146	1.35818	-0.847447	6.549	0.449898	0.153	0.619965	3	tia001759,tia001760,tia001758,
chr10	13400001	13500000	168	146	30	0.382601	0.239226	0.575456	0.253983	0.654603	0.000295759	0.000435412	6.85e-05	-0.361184	0.963591	0.0583339	6.356	0.462991	0.157	0.617379	4	tia001763,tia001761,tia001762,tia001760,
chr10	13500001	13600000	176	155	26	0.444867	0.324781	0.132404	0.326065	0.177289	0.000400888	0.000585612	6.46e-05	0.406408	1.98348	0.22367	9.07	0.288695	0.11	0.647411	3	tia001765,tia001764,tia001763,
chr10	13600001	13700000	198	178	29	0.466158	0.323739	0.135841	0.325677	0.179147	0.000426723	0.000617055	5.63e-05	0.321468	1.80009	-0.480375	10.951	0.189703	0.091	0.659308	1	tia001766,
chr10	13700001	13800000	109	83	37	0.364081	0.208804	0.743591	0.238043	0.75505	0.000186457	0.000241551	7.53e-05	-0.444365	0.698359	-0.370802	3.21	0.671949	0.312	0.514216	2	tia001768,tia001767,
chr10	13800001	13900000	210	192	36	0.451375	0.327088	0.125011	0.333893	0.142427	0.000459646	0.000670931	6.89e-05	0.46249	1.9105	-0.532559	9.741	0.250794	0.103	0.651812	2	tia001770,tia001769,
chr10	13900001	14000000	110	96	25	0.404821	0.270778	0.385476	0.2869	0.418153	0.000216997	0.000309507	5.07e-05	-0.00184837	1.3679	-0.384177	6.099	0.480485	0.164	0.61284	3	tia001773,tia001771,tia001772,
chr10	14000001	14100000	188	159	48	0.419805	0.284	0.311052	0.304617	0.297387	0.000387881	0.000504421	0.000116296	0.215928	1.36324	0.323717	4.337	0.599672	0.231	0.568698	1	tia001773,
chr10	14100001	14200000	64	42	22	0.326014	0.26392	0.426029	0.295979	0.354452	0.000138195	0.00015616	7.91e-05	0.415603	2.10965	1.81797	1.973	0.744384	0.507	0.383928	2	tia001774,tia001775,
chr10	14200001	14300000	121	97	28	0.364795	0.279363	0.336469	0.297079	0.346969	0.000256799	0.000374727	6.94e-05	0.25554	2.17939	0.234743	5.397	0.528365	0.185	0.599132	3	tia001776,tia001775,tia001777,
chr10	14300001	14400000	210	188	30	0.4065	0.322539	0.139873	0.329684	0.160551	0.00047901	0.000741855	7.63e-05	0.551484	2.30964	0.444192	9.721	0.251885	0.103	0.651812	2	tia001778,tia001779,
chr10	14400001	14500000	188	156	48	0.359341	0.250858	0.505108	0.27268	0.521724	0.000364536	0.000529788	0.000100628	-0.0620313	1.58246	-0.267376	5.265	0.537343	0.19	0.595849	1	tia001779,
chr10	14500001	14600000	99	68	31	0.203918	0.160593	0.917743	0.193938	0.933232	0.000150572	0.000184041	9.52e-05	-0.752784	0.4563	1.33734	1.933	0.746579	0.517	0.377465	2	tia001780,tia001781,
chr10	14600001	14700000	165	107	69	0.40807	0.284883	0.306308	0.314789	0.236161	0.000364724	0.000322047	0.000238156	0.537792	1.26472	1.82466	1.352	0.777316	0.74	0.24495	2	tia001783,tia001782,
chr10	14700001	14800000	96	64	38	0.237854	0.176362	0.874815	0.216348	0.861883	0.000164546	0.000190224	0.000102623	-0.514232	0.859671	0.656382	1.854	0.750886	0.539	0.363369	1	tia001784,
chr10	14800001	14900000	112	78	48	0.366439	0.230143	0.628873	0.28163	0.456263	0.000229503	0.000235431	0.000136421	0.160198	1.02381	0.862101	1.726	0.757779	0.579	0.338219	1	tia001784,
chr10	14900001	15000000	90	62	32	0.393345	0.239617	0.573118	0.26857	0.551696	0.00016872	0.000186752	8.33e-05	-0.109423	1.09872	0.426063	2.242	0.729368	0.446	0.423992	4	tia001785,tia001787,tia001786,tia001788,
chr10	15000001	15100000	79	52	31	0.371582	0.254196	0.484794	0.287698	0.412441	0.000160994	0.000168719	9.04e-05	0.182388	1.58925	0.9247	1.866	0.750234	0.536	0.365281	2	tia001789,tia001788,
chr10	15100001	15200000	89	59	35	0.447978	0.281017	0.327309	0.304197	0.300064	0.000187263	0.000196594	8.77e-05	0.2568	1.41681	0.344232	2.242	0.729368	0.446	0.423992	5	tia001793,tia001794,tia001790,tia001791,tia001792,
chr10	15200001	15300000	107	76	38	0.345837	0.202169	0.775083	0.235074	0.771856	0.000183221	0.000212473	9.51e-05	-0.427666	0.597418	0.330064	2.234	0.729821	0.448	0.422663	1	tia001794,
chr10	15300001	15400000	60	30	33	0.345125	0.206478	0.754886	0.250502	0.677854	0.000110933	8.88e-05	8.73e-05	-0.13378	0.984861	0.580382	1.017	0.794026	0.983	0.135073	2	tia001796,tia001795,
chr10	15400001	15500000	104	64	53	0.164983	0.12214	0.975965	0.178812	0.962301	0.000151772	0.000156009	0.000121557	-0.879887	0.0722529	0.120443	1.283	0.780819	0.779	0.224635	1	tia001796,
chr10	15500001	15600000	146	116	43	0.25417	0.176686	0.873793	0.207785	0.893625	0.000234852	0.000333776	9.98e-05	-0.701876	0.660668	0.0142237	3.346	0.6635	0.299	0.523005	3	tia001799,tia001798,tia001797,
chr10	15600001	15700000	389	353	61	0.463394	0.352556	0.0619164	0.352698	0.0785662	0.000929565	0.00135885	0.000131573	0.701901	2.19691	-0.225235	10.328	0.219935	0.097	0.655567	1	tia001800,
chr10	15700001	15800000	198	167	44	0.433788	0.328079	0.121925	0.336094	0.133522	0.000460544	0.000657141	9.66e-05	0.595348	2.28849	-0.0670665	6.8	0.432954	0.147	0.623835	0
chr10	15800001	15900000	222	170	68	0.371574	0.255521	0.476738	0.277708	0.484902	0.000443347	0.000592798	0.000162397	0.0510903	1.5884	0.160688	3.65	0.644319	0.274	0.539872	1	tia001801,
chr10	15900001	16000000	131	98	44	0.408474	0.274363	0.364735	0.295626	0.356866	0.00027457	0.00032895	0.000111233	0.194507	1.50986	0.392434	2.957	0.687432	0.338	0.496622	1	tia001802,
chr10	16000001	16100000	67	27	41	0.135574	0.110972	0.98411	0.163231	0.980497	9.6807e-05	6.41e-05	0.000107151	-0.955403	-0.141037	0.547415	0.598	0.813844	1.672	0.0115545	2	tia001804,tia001803,
chr10	16100001	16200000	141	113	36	0.456201	0.281736	0.323359	0.300365	0.324966	0.000284663	0.000357082	8.42e-05	0.110089	1.26705	0.0137843	4.241	0.606005	0.236	0.565362	2	tia001806,tia001805,
chr10	16200001	16300000	137	116	25	0.358166	0.223792	0.664863	0.240721	0.739334	0.000241204	0.00036479	5.63e-05	-0.474122	0.991565	-0.0993962	6.482	0.454438	0.154	0.619319	3	tia001808,tia001806,tia001807,
chr10	16300001	16400000	183	142	50	0.385396	0.248434	0.519855	0.267431	0.559952	0.000348502	0.000484376	0.000108451	-0.140382	1.46518	-0.307966	4.466	0.591121	0.224	0.573361	1	tia001809,
chr10	16400001	16500000	133	104	42	0.364258	0.21289	0.723112	0.243405	0.723075	0.000233244	0.00028999	0.000100359	-0.391152	0.568382	0.179869	2.89	0.691478	0.346	0.491208	2	tia001811,tia001810,
chr10	16500001	16600000	70	45	32	0.340138	0.184649	0.846848	0.232538	0.785689	0.000118775	0.000114376	7.74e-05	-0.457785	0.510295	0.143059	1.478	0.770836	0.677	0.279749	2	tia001813,tia001812,
chr10	16600001	16700000	166	139	28	0.398162	0.253277	0.490385	0.265897	0.571041	0.000301247	0.000448176	5.98e-05	-0.248859	1.3599	-0.242641	7.489	0.387159	0.134	0.632177	1	tia001814,
chr10	16700001	16800000	253	198	71	0.371447	0.268607	0.398201	0.286842	0.418565	0.000516699	0.000661582	0.000200168	0.127855	1.6544	0.759782	3.305	0.666056	0.303	0.520302	1	tia001815,
chr10	16800001	16900000	158	138	42	0.395177	0.251644	0.500324	0.278202	0.481294	0.000304337	0.000433404	7.6e-05	-0.0772174	1.24799	-0.805729	5.701	0.50764	0.175	0.605676	3	tia001818,tia001816,tia001817,
chr10	16900001	17000000	94	71	27	0.371851	0.241221	0.563498	0.264171	0.583446	0.000171214	0.000228017	6.09e-05	-0.157015	1.39858	0.0661874	3.747	0.638118	0.267	0.544583	2	tia001819,tia001818,
chr10	17000001	17100000	245	222	39	0.408521	0.288311	0.288202	0.298728	0.335857	0.000515153	0.000782786	8.39e-05	0.141507	1.68364	-0.26123	9.333	0.273523	0.107	0.649299	2	tia001820,tia001821,
chr10	17100001	17200000	127	115	22	0.333065	0.231865	0.618901	0.256374	0.638287	0.000238731	0.000376367	5.15e-05	-0.247845	1.29098	-0.0979308	7.303	0.399396	0.137	0.630257	3	tia001821,tia001822,tia001823,
chr10	17200001	17300000	186	165	32	0.400206	0.274986	0.361169	0.287064	0.416978	0.00037266	0.000563007	6.91e-05	0.0268493	1.49543	-0.181413	8.144	0.345026	0.123	0.639187	2	tia001823,tia001824,
chr10	17300001	17400000	186	159	47	0.430916	0.262007	0.437502	0.287936	0.410735	0.000358629	0.000462704	0.000107399	-0.0170621	1.00551	-0.0793037	4.308	0.601588	0.232	0.568031	2	tia001825,tia001824,
chr10	17400001	17500000	215	185	49	0.394289	0.230935	0.624297	0.255956	0.641156	0.000378717	0.00052575	0.000104852	-0.336198	0.743973	-0.210426	5.014	0.554359	0.199	0.589924	1	tia001825,
chr10	17500001	17600000	148	132	29	0.397259	0.258144	0.460822	0.28212	0.452694	0.000280973	0.000418511	5.57e-05	-0.0432709	1.31736	-0.534124	7.513	0.385588	0.133	0.632816	3	tia001826,tia001828,tia001827,
chr10	17600001	17700000	134	107	31	0.367419	0.258313	0.459798	0.277579	0.485848	0.000253883	0.000358595	7.39e-05	-0.0241037	1.70195	0.284749	4.85	0.565425	0.206	0.585301	3	tia001828,tia001830,tia001829,
chr10	17700001	17800000	165	139	35	0.39763	0.244655	0.542783	0.265426	0.574433	0.000300909	0.000410367	8.51e-05	-0.235382	0.968807	0.356454	4.822	0.567309	0.207	0.58464	3	tia001831,tia001832,tia001830,
chr10	17800001	17900000	201	156	54	0.362249	0.239011	0.576741	0.258378	0.624409	0.000369877	0.000501106	0.000131538	-0.21374	1.29198	0.261877	3.81	0.634071	0.262	0.547944	3	tia001833,tia001834,tia001835,
chr10	17900001	18000000	318	278	47	0.357128	0.265857	0.414476	0.273949	0.512433	0.000626796	0.000980707	0.000125708	-0.0623729	1.68621	0.579306	7.801	0.366888	0.128	0.636006	1	tia001835,
chr10	18000001	18100000	88	69	24	0.43654	0.320612	0.146517	0.334655	0.139299	0.000207463	0.000257642	6.86e-05	0.575442	2.00148	0.727177	3.756	0.637541	0.266	0.545255	1	tia001836,
chr10	18100001	18200000	68	56	15	0.476534	0.318868	0.15271	0.330941	0.154984	0.000151199	0.000180962	4.52e-05	0.399553	1.38457	0.968931	4.006	0.621387	0.25	0.555997	4	tia001839,tia001836,tia001838,tia001837,
chr10	18200001	18300000	228	196	54	0.448644	0.314435	0.169223	0.327488	0.170579	0.000501749	0.000702744	0.000109184	0.463473	1.85066	-0.472945	6.436	0.457558	0.155	0.618673	3	tia001839,tia001841,tia001840,
chr10	18300001	18400000	311	242	116	0.435384	0.298431	0.237906	0.332519	0.148183	0.000722858	0.000836533	0.000302141	0.631176	1.62565	0.433348	2.769	0.698728	0.361	0.481063	1	tia001842,
chr10	18400001	18500000	133	106	40	0.271271	0.175164	0.878542	0.217713	0.856282	0.000224464	0.000294358	0.000108256	-0.581746	0.499819	0.585609	2.719	0.701701	0.368	0.476332	1	tia001843,
chr10	18500001	18600000	128	103	34	0.2925	0.182861	0.853207	0.211167	0.881784	0.000196101	0.000280425	7.36e-05	-0.730902	0.568257	-0.147886	3.812	0.633943	0.262	0.547944	2	tia001844,tia001845,
chr10	18600001	18700000	165	139	43	0.403846	0.242363	0.556626	0.274333	0.509626	0.000322935	0.000410231	0.000111107	-0.119823	0.907977	0.304656	3.692	0.641639	0.271	0.541891	2	tia001846,tia001845,
chr10	18700001	18800000	36	25	13	0.339945	0.224182	0.662692	0.255899	0.641548	6.5618e-05	8.12e-05	3.14e-05	-0.141961	1.33652	0.205712	2.589	0.709368	0.386	0.464183	3	tia001847,tia001848,tia001846,
chr10	18800001	18900000	66	52	23	0.349338	0.195333	0.805104	0.227482	0.811753	0.000107633	0.000141269	4.07e-05	-0.59836	0.619026	-0.867305	3.474	0.655472	0.288	0.530433	0
chr10	18900001	19000000	209	176	54	0.359541	0.201937	0.776143	0.231517	0.791113	0.000339727	0.000474671	0.000102054	-0.61259	0.591324	-0.601686	4.651	0.578783	0.215	0.57934	0
chr10	19000001	19100000	158	133	40	0.370169	0.206077	0.756806	0.237263	0.759527	0.000265497	0.000393358	6.67e-05	-0.516747	0.763013	-0.950366	5.897	0.494264	0.17	0.608937	1	tia001849,
chr10	19100001	19200000	271	245	42	0.459228	0.331317	0.112217	0.337722	0.127185	0.000618154	0.000934611	7.7e-05	0.547794	2.05107	-0.786682	12.145	0.139347	0.082	0.664889	2	tia001850,tia001851,
chr10	19200001	19300000	81	65	28	0.30113	0.166792	0.90242	0.206137	0.899076	0.000124442	0.000161487	5.66e-05	-0.782436	0.19364	-0.522692	2.853	0.693703	0.35	0.488502	2	tia001851,tia001852,
chr10	19300001	19400000	298	284	47	0.46482	0.333135	0.107015	0.340341	0.117442	0.000683101	0.00102534	7.71e-05	0.52272	1.81436	-1.07252	13.293	0.100334	0.075	0.669205	1	tia001853,
chr10	19400001	19500000	145	123	26	0.435955	0.262078	0.437076	0.279706	0.470294	0.000278167	0.000377204	7.13e-05	-0.108395	1.01048	0.535063	5.288	0.53578	0.189	0.596507	4	tia001855,tia001853,tia001856,tia001854,
chr10	19500001	19600000	198	173	39	0.390901	0.26195	0.437845	0.276565	0.493275	0.00038214	0.000584049	7.07e-05	-0.0926311	1.50879	-0.790311	8.264	0.337494	0.121	0.640456	2	tia001856,tia001857,
chr10	19600001	19700000	213	189	45	0.414144	0.231363	0.621817	0.256443	0.637811	0.000366594	0.000527123	7.49e-05	-0.405842	0.738394	-0.867923	7.041	0.416799	0.142	0.62705	0
chr10	19700001	19800000	101	80	35	0.303776	0.155478	0.928961	0.202841	0.909359	0.00014877	0.000185954	7.07e-05	-0.849908	0.0238561	-0.384173	2.631	0.706901	0.38	0.46823	0
chr10	19800001	19900000	180	148	51	0.385548	0.237217	0.587429	0.266065	0.569829	0.000336406	0.000474889	9.3e-05	-0.181153	1.27669	-0.764267	5.106	0.548132	0.196	0.591902	0
chr10	19900001	20000000	131	118	29	0.320744	0.18981	0.827482	0.218833	0.851568	0.000207856	0.000335626	4.33e-05	-0.706376	0.615384	-1.2775	7.748	0.370308	0.129	0.635369	0
chr10	20000001	20100000	236	206	45	0.420327	0.280175	0.33196	0.29242	0.379051	0.000474507	0.000712858	7.92e-05	0.0584965	1.56753	-0.714578	8.997	0.292976	0.111	0.646781	1	tia001858,
chr10	20100001	20200000	314	265	102	0.434522	0.308762	0.191964	0.331711	0.15164	0.000713151	0.000954775	0.000186304	0.516866	2.02343	-0.768306	5.125	0.546844	0.195	0.59256	2	tia001859,tia001858,
chr10	20200001	20300000	234	182	73	0.414123	0.255332	0.477886	0.2802	0.46669	0.000460202	0.000605638	0.000145887	-0.0248746	1.36903	-0.519614	4.151	0.611917	0.241	0.562021	0
chr10	20300001	20400000	801	763	95	0.397991	0.299995	0.230586	0.302409	0.311572	0.0016749	0.00277614	0.000135551	0.180148	1.91002	-1.40964	20.48	0.00605076	0.049	0.685036	0
chr10	20400001	20500000	856	820	107	0.399338	0.297929	0.240282	0.303113	0.30702	0.00182489	0.00298147	0.000176888	0.199074	1.80366	-1.04548	16.855	0.0294445	0.059	0.678985	0
chr10	20500001	20600000	347	290	160	0.339358	0.272046	0.378099	0.377593	0.0306114	0.000983589	0.00112901	0.000538356	1.49831	2.36658	1.7328	2.097	0.737517	0.477	0.403506	0
chr10	20600001	20700000	221	181	54	0.405274	0.251181	0.503142	0.269277	0.546554	0.000410303	0.000544069	0.00012118	-0.215543	1.11311	-0.0889325	4.49	0.589526	0.223	0.574026	1	tia001860,
chr10	20700001	20800000	340	280	91	0.356826	0.228724	0.637026	0.250772	0.676071	0.000617547	0.000841948	0.00021181	-0.320953	0.930015	0.0298691	3.975	0.623402	0.252	0.554656	1	tia001860,
chr10	20800001	20900000	241	186	77	0.419782	0.255431	0.477285	0.282578	0.449364	0.000474186	0.00055446	0.000193518	-0.00305681	0.97474	0.291548	2.865	0.692983	0.349	0.489179	0
chr10	20900001	21000000	274	235	65	0.425308	0.260295	0.447815	0.279416	0.472413	0.00053461	0.000719182	0.000144835	-0.103837	0.966577	-0.180882	4.966	0.557602	0.201	0.588604	0
chr10	21000001	21100000	291	246	65	0.400066	0.245017	0.540592	0.265427	0.574424	0.000543425	0.00073351	0.00016024	-0.225697	0.874844	0.327369	4.578	0.583662	0.218	0.577349	1	tia001861,
chr10	21100001	21200000	123	80	47	0.291561	0.195308	0.805209	0.225973	0.81914	0.000211657	0.000248541	0.000117953	-0.475746	1.15066	0.311808	2.107	0.736959	0.475	0.40482	1	tia001861,
chr10	21200001	21300000	199	163	64	0.423504	0.274232	0.365487	0.297243	0.345857	0.000406795	0.000524225	0.000129578	0.13835	1.32659	-0.420471	4.046	0.618782	0.247	0.558006	0
chr10	21300001	21400000	25	15	13	0.367642	0.22269	0.670967	0.268284	0.55377	4.8888e-05	4.78e-05	3.12e-05	0.0299964	1.05615	0.172795	1.532	0.768027	0.653	0.293609	0
chr10	21400001	21500000	248	206	53	0.340972	0.236913	0.589234	0.256057	0.640464	0.000456504	0.000690149	0.000124354	-0.219661	1.39733	0.152919	5.55	0.51794	0.18	0.602408	1	tia001862,
chr10	21500001	21600000	199	168	37	0.380921	0.252594	0.494541	0.266567	0.566204	0.000377126	0.000559987	8.59e-05	-0.1773	1.34638	0.111026	6.52	0.451862	0.153	0.619965	1	tia001862,
chr10	21600001	21700000	143	115	42	0.392909	0.258481	0.458781	0.279178	0.474155	0.000276481	0.000364316	9.09e-05	-0.0298979	1.3106	-0.133644	4.007	0.621322	0.25	0.555997	1	tia001863,
chr10	21700001	21800000	321	289	48	0.409678	0.307099	0.198969	0.312478	0.249435	0.000699176	0.00109672	0.000101251	0.33918	2.04641	-0.314557	10.832	0.195271	0.092	0.658685	1	tia001863,
chr10	21800001	21900000	153	112	57	0.372037	0.22548	0.655428	0.262671	0.594157	0.000290223	0.000340216	0.000135317	-0.139352	0.997052	0.187005	2.514	0.713749	0.398	0.456102	1	tia001864,
chr10	21900001	22000000	157	109	51	0.340719	0.205453	0.759777	0.233728	0.779261	0.000263985	0.000320497	0.000124282	-0.486371	0.992824	0.221753	2.579	0.709954	0.388	0.462835	0
chr10	22000001	22100000	386	357	73	0.451641	0.380206	0.0249534	0.376642	0.0318395	0.00100728	0.00155187	0.000107028	1.02096	2.8385	-1.35722	14.5	0.0686211	0.069	0.672886	0
chr10	22100001	22200000	83	83	10	0.606979	0.501676	6.83e-05	0.490488	3.99e-05	0.000234679	0.000297758	5.42e-06	1.71735	2.34821	-2.28062	54.947	2.13e-17	0.018	0.703475	0
chr10	22200001	22300000	12	12	3	0.642816	0.635351	2.4e-09	0.57803	1.41e-08	3.3515e-05	3.61e-05	chr10	1.71132
chr10	22300001	22400000	301	243	81	0.396845	0.242451	0.556095	0.263229	0.590178	0.000569521	0.0007375	0.00019564	-0.23212	0.943191	0.120089	3.77	0.636643	0.265	0.545928	1	tia001865,
chr10	22400001	22500000	268	224	74	0.478385	0.303836	0.213155	0.320295	0.206165	0.000567003	0.000723374	0.000141378	0.288424	1.38668	-0.618206	5.117	0.547386	0.195	0.59256	1	tia001866,
chr10	22500001	22600000	181	133	68	0.302605	0.183594	0.850622	0.220466	0.844519	0.000302959	0.000371257	0.000159364	-0.553861	0.502967	0.00568649	2.33	0.724361	0.429	0.435318	0
chr10	22600001	22700000	268	217	74	0.464149	0.346613	0.0737797	0.355977	0.0701078	0.000656566	0.000870056	0.000153536	0.762222	2.44084	-0.375799	5.667	0.50996	0.176	0.605023	2	tia001868,tia001867,
chr10	22700001	22800000	213	168	61	0.40258	0.241472	0.561989	0.261659	0.60135	0.000397233	0.000514664	0.000134765	-0.249638	0.947985	-0.13636	3.819	0.633492	0.262	0.547944	1	tia001868,
chr10	22800001	22900000	117	90	32	0.425502	0.243285	0.551065	0.268985	0.54868	0.000213951	0.000264909	7.76e-05	-0.16809	0.801816	0.31707	3.415	0.659182	0.293	0.527058	0
chr10	22900001	23000000	369	320	104	0.439288	0.331388	0.11201	0.350769	0.0838915	0.000909194	0.00125268	0.000219317	0.776633	2.21728	-0.36078	5.712	0.50689	0.175	0.605676	0
chr10	23000001	23100000	74	46	32	0.350575	0.210733	0.734022	0.244727	0.714891	0.000134454	0.000138191	8e-05	-0.298985	1.0364	0.219741	1.727	0.757726	0.579	0.338219	1	tia001869,
chr10	23100001	23200000	131	96	41	0.313103	0.212347	0.725879	0.235702	0.768358	0.000232216	0.000300053	0.0001051	-0.408204	1.12194	0.322554	2.855	0.693583	0.35	0.488502	1	tia001870,
chr10	23200001	23300000	190	143	63	0.404898	0.244928	0.541131	0.271492	0.530409	0.000363539	0.000439007	0.000142874	-0.127259	1.10937	-0.0851601	3.073	0.680372	0.325	0.505421	0
chr10	23300001	23400000	171	126	62	0.30049	0.17704	0.87267	0.215539	0.865133	0.00027407	0.000357205	0.000125674	-0.658084	0.666439	-0.394851	2.842	0.694363	0.352	0.487149	1	tia001871,
chr10	23400001	23500000	280	220	80	0.458324	0.268097	0.401207	0.291827	0.3832	0.000561301	0.000646513	0.000211413	0.0345887	0.844014	0.389499	3.058	0.681288	0.327	0.504067	2	tia001872,tia001873,
chr10	23500001	23600000	160	132	37	0.345176	0.202464	0.773731	0.225765	0.82014	0.0002631	0.000363296	9.08e-05	-0.625167	0.499715	0.198016	4.002	0.621647	0.25	0.555997	2	tia001874,tia001873,
chr10	23600001	23700000	150	105	54	0.23092	0.157083	0.925575	0.194155	0.932713	0.000226099	0.000284218	0.00012519	-0.849602	0.610321	-0.0357861	2.27	0.72778	0.44	0.427983	0
chr10	23700001	23800000	252	197	67	0.335192	0.190332	0.82544	0.21964	0.848114	0.00039534	0.000550529	0.000137602	-0.683414	0.65026	-0.318969	4.001	0.621712	0.25	0.555997	0
chr10	23800001	23900000	213	175	69	0.414348	0.218492	0.693796	0.252692	0.663302	0.000379659	0.000499782	0.000115762	-0.404455	0.637425	-1.05497	4.317	0.600994	0.232	0.568031	0
chr10	23900001	24000000	207	165	50	0.276043	0.176061	0.875759	0.20259	0.91011	0.000310624	0.000457232	0.000111768	-0.843879	0.616415	-0.0808246	4.091	0.615844	0.244	0.560015	0
chr10	24000001	24100000	212	172	52	0.322429	0.212898	0.723072	0.235933	0.767062	0.00035797	0.000513373	0.00011963	-0.467429	1.02162	0.073725	4.291	0.60271	0.233	0.567364	2	tia001875,tia001876,
chr10	24100001	24200000	382	342	77	0.450478	0.28752	0.292335	0.303192	0.306511	0.000793866	0.00113851	0.000132499	0.108702	1.38658	-0.952034	8.593	0.317181	0.116	0.643623	0
chr10	24200001	24300000	151	129	36	0.391664	0.262436	0.434925	0.279551	0.47143	0.000302821	0.000441355	6.89e-05	-0.0533401	1.49547	-0.625516	6.401	0.459934	0.156	0.618026	2	tia001878,tia001877,
chr10	24300001	24400000	226	203	40	0.367819	0.27035	0.387975	0.280434	0.46498	0.000453734	0.000731618	6.87e-05	-0.0156893	1.7775	-0.835043	10.652	0.20388	0.094	0.657439	1	tia001879,
chr10	24400001	24500000	279	241	49	0.447835	0.254791	0.481175	0.270967	0.534239	0.000512752	0.000704193	0.000112462	-0.265697	0.801268	-0.0579308	6.262	0.469383	0.16	0.615435	2	tia001880,tia001879,
chr10	24500001	24600000	255	210	65	0.376748	0.246895	0.529205	0.266028	0.570096	0.000485626	0.000716919	0.000118311	-0.172391	1.47745	-0.807229	6.06	0.483144	0.165	0.61219	0
chr10	24600001	24700000	225	172	64	0.399982	0.26823	0.400422	0.288123	0.409404	0.000473055	0.000639272	0.000143356	0.0929238	1.81178	-0.106923	4.459	0.591587	0.224	0.573361	0
chr10	24700001	24800000	135	99	44	0.356323	0.204795	0.762888	0.232732	0.784647	0.000221013	0.000278372	9.14e-05	-0.571396	0.916608	-0.456207	3.046	0.682021	0.328	0.50339	0
chr10	24800001	24900000	278	252	38	0.414626	0.243742	0.548305	0.254935	0.648137	0.000498705	0.000761238	7.34e-05	-0.424536	0.835542	-0.621792	10.368	0.217914	0.096	0.656192	2	tia001881,tia001882,
chr10	24900001	25000000	202	184	38	0.402214	0.238677	0.578736	0.262079	0.59837	0.000353324	0.000527857	6.53e-05	-0.320712	0.935547	-0.902425	8.078	0.349195	0.124	0.638551	2	tia001883,tia001882,
chr10	25000001	25100000	146	115	40	0.284785	0.175339	0.878002	0.207926	0.893152	0.000222955	0.000311297	8.85e-05	-0.772582	0.577129	-0.0937026	3.517	0.652759	0.284	0.533132	1	tia001884,
chr10	25100001	25200000	157	136	31	0.351363	0.197043	0.797832	0.219443	0.848961	0.000242989	0.000363767	5.8e-05	-0.765001	0.496667	-0.617185	6.273	0.468635	0.159	0.616084	1	tia001884,
chr10	25200001	25300000	110	81	32	0.343355	0.192444	0.817022	0.222424	0.83578	0.000181544	0.000225735	7.81e-05	-0.640145	0.541422	0.275628	2.892	0.691358	0.346	0.491208	1	tia001885,
chr10	25300001	25400000	563	506	145	0.478422	0.386368	0.0199501	0.392374	0.0160451	0.00152995	0.00211925	0.000279164	1.1782	2.56115	-0.701169	7.591	0.380495	0.132	0.633455	0
chr10	25400001	25500000	695	647	103	0.483699	0.441594	0.00188131	0.434842	0.00173303	0.00201942	0.00308593	0.000198473	1.72411	3.40011	-0.516883	15.548	0.0479139	0.064	0.675942	0
chr10	25500001	25600000	1715	1687	253	0.505315	0.478064	0.000276313	0.464528	0.000262029	0.00534399	0.00830537	0.00019256	1.9656	3.59626	-2.48127	43.131	8.61e-11	0.023	0.700534	0
chr10	25600001	25700000	667	637	96	0.498222	0.421101	0.00487278	0.415231	0.0051891	0.00187583	0.00282874	0.000128011	1.36937	2.90443	-1.57028	22.098	0.00266839	0.045	0.687443	0
chr10	25700001	25800000	262	227	52	0.426957	0.276424	0.352984	0.288593	0.406053	0.00051355	0.000742514	9.62e-05	-0.036902	1.44583	-0.691066	7.716	0.372377	0.13	0.634731	0
chr10	25800001	25900000	184	133	62	0.369657	0.223392	0.667084	0.254227	0.652955	0.000341721	0.000393172	0.000165033	-0.245502	0.811956	0.589448	2.382	0.721382	0.42	0.441336	0
chr10	25900001	26000000	106	82	36	0.293524	0.20353	0.768808	0.241511	0.734602	0.00019442	0.000262875	8.36e-05	-0.309412	1.16646	0.0301183	3.145	0.675956	0.318	0.510157	2	tia001887,tia001886,
chr10	26000001	26100000	290	246	62	0.418154	0.253284	0.490342	0.27141	0.531004	0.000548001	0.000756558	0.00013498	-0.204113	1.01528	-0.112576	5.605	0.51419	0.178	0.603716	1	tia001888,
chr10	26100001	26200000	188	157	40	0.397731	0.263403	0.429124	0.280758	0.462618	0.000376054	0.000539653	8.68e-05	-0.0473421	1.54418	-0.228158	6.215	0.472582	0.161	0.614787	0
chr10	26200001	26300000	157	129	38	0.498478	0.342231	0.0835863	0.350943	0.0834006	0.000360885	0.000455371	8.14e-05	0.586333	1.86113	-0.244939	5.591	0.515145	0.179	0.603062	0
chr10	26300001	26400000	176	159	25	0.453595	0.311882	0.179234	0.316899	0.224391	0.000372012	0.000547825	4.93e-05	0.251129	1.69092	-0.404277	11.123	0.181829	0.09	0.659929	0
chr10	26400001	26500000	308	266	63	0.404976	0.262556	0.434204	0.276212	0.49586	0.000598897	0.000858434	0.000138613	-0.119052	1.26363	-0.222074	6.193	0.47408	0.161	0.614787	0
chr10	26500001	26600000	171	126	56	0.3627	0.265634	0.415802	0.286747	0.419247	0.000350529	0.000458355	0.000135585	0.155505	1.97972	0.209268	3.381	0.661312	0.296	0.525032	1	tia001889,
chr10	26600001	26700000	146	107	49	0.399157	0.238927	0.577243	0.267862	0.556829	0.000274881	0.000322364	0.000120218	-0.131822	0.919913	0.325777	2.681	0.703952	0.373	0.472954	0
chr10	26700001	26800000	319	294	37	0.44269	0.325322	0.130644	0.322459	0.19502	0.000712821	0.00109115	7.42e-05	0.334629	1.98535	-0.54988	14.711	0.063975	0.068	0.673498	2	tia001891,tia001890,
chr10	26800001	26900000	143	80	68	0.388568	0.264286	0.423841	0.298508	0.337331	0.000319945	0.000228571	0.000261539	0.458227	0.794509	2.26066	0.874	0.800926	1.144	0.0844318	0
chr10	26900001	27000000	502	79	437	0.442274	0.389925	0.0174701	0.428451	0.00251025	0.0016926	0.000239811	0.00204833	2.39879	1.31745	3.51193	0.117	0.83508	8.541	2.23e-44	0
chr10	27000001	27100000	472	55	434	0.439174	0.386588	0.0197885	0.428095	0.0025617	0.00160483	0.000118992	0.00204286	2.46672	-0.244561	3.54697	0.058	0.837573	17.168	1.03e-179	0
chr10	27100001	27200000	631	138	507	0.443358	0.390541	0.0170685	0.424714	0.00309928	0.00209783	0.000426943	0.00244031	2.31567	1.11055	3.71229	0.175	0.832606	5.716	3.35e-20	0
chr10	27200001	27300000	76	10	67	0.391606	0.309222	0.190053	0.361456	0.0575616	0.000224491	2.57e-05	0.000287542	1.58002	0.722707	2.85263	0.089	0.836266	11.205	2.88e-76	0
chr10	27300001	27400000	104	84	23	0.377307	0.223135	0.668508	0.244994	0.713226	0.000178	0.00023922	5.81e-05	-0.437764	0.806681	0.289453	4.115	0.614275	0.243	0.560684	1	tia001892,
chr10	27400001	27500000	812	774	75	0.477458	0.409215	0.00812227	0.398978	0.0117702	0.00219254	0.00341574	0.000132627	1.22529	2.95463	-0.845419	25.754	0.000323126	0.039	0.691038	2	tia001893,tia001892,
chr10	27500001	27600000	217	191	40	0.403058	0.267213	0.406431	0.280184	0.466807	0.00042117	0.000631604	7.86e-05	-0.0896987	1.42879	-0.557539	8.036	0.351858	0.124	0.638551	0
chr10	27600001	27700000	116	86	31	0.317265	0.205647	0.758855	0.229083	0.80372	0.000199931	0.000269274	8.32e-05	-0.487883	0.985168	0.532057	3.236	0.67034	0.309	0.516245	0
chr10	27700001	27800000	150	124	55	0.399604	0.287765	0.291052	0.329682	0.160556	0.000344557	0.000426085	0.000137437	0.637257	1.77622	0.277504	3.1	0.678719	0.323	0.506774	0
chr10	27800001	27900000	170	100	119	0.233355	0.198306	0.792359	0.323972	0.187453	0.000436627	0.00033132	0.000431004	1.25558	2.07103	2.0421	0.769	0.805903	1.301	0.0502724	3	tia001896,tia001894,tia001895,
chr10	27900001	28000000	354	319	69	0.450235	0.359599	0.0498465	0.361171	0.058166	0.000872417	0.00125481	0.000149059	0.813836	2.46283	-0.354749	8.418	0.327922	0.119	0.641724	3	tia001897,tia001899,tia001898,
chr10	28000001	28100000	286	261	64	0.457349	0.399993	0.0118281	0.403734	0.00933963	0.000781805	0.00104244	0.000178968	1.29696	2.80476	0.572461	5.825	0.499178	0.172	0.607633	4	tia001900,tia001901,tia001902,tia001903,
chr10	28100001	28200000	127	94	45	0.475173	0.39101	0.016768	0.40232	0.0100117	0.00035528	0.000342838	0.000176865	1.37436	2.21033	2.2449	1.938	0.746306	0.516	0.37811	1	tia001904,
chr10	28200000	0	nan			chr10	28200000	0
chr10	28300001	28400000	1	1	2	0.544384	0.544384	3.99e-06	0.5	1.9e-05		3.72e-06	chr10
chr10	28400000	0	nan			chr10	28400000	0
chr10	28500000	0	nan			chr10	28500000	0
chr10	28600001	28700000	8	8	3	0.490995	0.456893	0.000871548	0.424169	0.0031947		3.18e-05	chr10
chr10	28700001	28800000	58	17	43	0.161419	0.109992	0.984695	0.174369	0.96853	8.6293e-05	4.12e-05	0.000105333	-0.796785	0.441779	0.24262	0.391	0.823183	2.558	8.01e-05	0
chr10	28800001	28900000	272	241	38	0.378473	0.266891	0.408337	0.270409	0.53831	0.000520256	0.000828188	7.93e-05	-0.170333	1.58608	-0.393336	10.438	0.214405	0.096	0.656192	1	tia001909,
chr10	28900001	29000000	3	3	2	0.132677	0.085583	0.99437	0.174808	0.967955		5.2e-06	2.69e-06		-0.46507	-0.80732	1.932	0.746634	0.518	0.376821	1	tia001909,
chr10	29000001	29100000	1	1	nan	0.0337255	0.0337255	0.999559	0.125	0.997163		2e-06	chr10
chr10	29100001	29200000	300	251	90	0.469036	0.323442	0.136831	0.338755	0.123278	0.000712099	0.000912152	0.000183088	0.542841	1.78893	-0.544013	4.982	0.556521	0.201	0.588604	1	tia001910,
chr10	29200001	29300000	202	150	80	0.321041	0.19082	0.823517	0.224704	0.825204	0.000339098	0.000437685	0.00014628	-0.592947	0.822777	-0.791242	2.992	0.685309	0.334	0.499329	0
chr10	29300001	29400000	194	146	67	0.377275	0.217489	0.699145	0.246515	0.703642	0.000336153	0.000423541	0.000132696	-0.394996	0.914754	-0.567324	3.192	0.673061	0.313	0.51354	0
chr10	29400001	29500000	123	86	52	0.354182	0.242041	0.558565	0.268771	0.550237	0.00024651	0.000304543	0.000109485	-0.0416097	1.7276	-0.399941	2.782	0.697953	0.36	0.481739	1	tia001911,
chr10	29500001	29600000	158	132	40	0.477124	0.305191	0.207194	0.319444	0.210644	0.000337095	0.000438044	7.84e-05	0.270706	1.45467	-0.601271	5.59	0.515213	0.179	0.603062	1	tia001912,
chr10	29600001	29700000	17	11	6	0.337509	0.228569	0.637913	0.2465	0.703739	3.1322e-05	4.02e-05	1.36e-05	-0.26158	1.65546	-0.11834	2.949	0.687916	0.339	0.495945	1	tia001912,
chr10	29700001	29800000	110	75	41	0.380695	0.240052	0.570513	0.267307	0.560853	0.00021169	0.000247893	9.83e-05	-0.0998406	1.39357	0.103708	2.522	0.713283	0.397	0.456775	2	tia001912,tia001913,
chr10	29800001	29900000	167	123	54	0.353573	0.24181	0.559956	0.270509	0.537581	0.000327677	0.0004408	0.00012407	-0.0105087	1.72253	0.0805139	3.553	0.650482	0.281	0.535155	1	tia001914,
chr10	29900001	30000000	144	98	63	0.371208	0.217415	0.699538	0.257453	0.630839	0.000267367	0.00030292	0.000130254	-0.227646	1.19155	-0.343577	2.326	0.72459	0.43	0.43465	0
chr10	30000001	30100000	143	104	45	0.406394	0.261058	0.443214	0.282624	0.449034	0.000282673	0.000361633	9.77e-05	0.0127332	1.71274	-0.189765	3.703	0.640936	0.27	0.542564	1	tia001915,
chr10	30100001	30200000	300	257	51	0.468148	0.320507	0.146885	0.327341	0.171265	0.000655341	0.000912795	0.000119504	0.38563	1.82736	0.00597828	7.638	0.377437	0.131	0.634093	0
chr10	30200001	30300000	230	180	79	0.319984	0.213894	0.717961	0.247231	0.699078	0.000389762	0.000495598	0.000166367	-0.373287	1.31715	-0.446538	2.979	0.686098	0.336	0.497976	0
chr10	30300001	30400000	158	95	73	0.298564	0.181141	0.859155	0.219432	0.849008	0.000263242	0.00028692	0.000158405	-0.573608	1.06902	-0.162259	1.811	0.753213	0.552	0.355124	0
chr10	30400001	30500000	224	170	64	0.406581	0.268631	0.39806	0.286953	0.417769	0.00045451	0.000610598	0.000141968	0.0836654	1.68827	-0.0445207	4.301	0.60205	0.233	0.567364	0
chr10	30500001	30600000	238	194	55	0.37928	0.241316	0.562927	0.257476	0.630676	0.000437935	0.000628293	0.000116474	-0.292317	1.25523	-0.329437	5.394	0.528569	0.185	0.599132	2	tia001917,tia001916,
chr10	30600001	30700000	198	147	70	0.391151	0.240945	0.565156	0.267301	0.560894	0.000382463	0.000483306	0.000143874	-0.14716	1.29173	-0.391265	3.359	0.662688	0.298	0.523681	0
chr10	30700001	30800000	215	175	47	0.378427	0.227638	0.643224	0.247583	0.696825	0.00038018	0.000526648	0.000115796	-0.400943	0.889064	0.202344	4.548	0.585663	0.22	0.57602	1	tia001918,
chr10	30800001	30900000	205	127	144	0.267698	0.177611	0.870845	0.306148	0.287725	0.000524312	0.00040595	0.000476232	0.86433	1.28185	1.39441	0.852	0.801975	1.173	0.0770694	1	tia001918,
chr10	30900001	31000000	296	253	53	0.406197	0.276679	0.35154	0.287515	0.413745	0.000596517	0.000880613	0.000123587	0.0415088	1.57124	0.113119	7.125	0.4112	0.14	0.628334	0
chr10	31000001	31100000	434	366	139	0.443574	0.272253	0.376899	0.302703	0.309667	0.000912287	0.00118237	0.000261409	0.177865	1.21556	-0.712062	4.523	0.587329	0.221	0.575356	0
chr10	31100001	31200000	197	154	57	0.354412	0.204044	0.766412	0.234702	0.773916	0.000337674	0.000433793	0.000141305	-0.478039	0.549101	0.221207	3.07	0.680555	0.326	0.504744	1	tia001919,
chr10	31200001	31300000	277	215	86	0.319195	0.181495	0.857945	0.215057	0.867044	0.000440349	0.000591669	0.00018069	-0.689193	0.415355	-0.187398	3.274	0.667984	0.305	0.51895	1	tia001920,
chr10	31300001	31400000	273	199	97	0.40008	0.205291	0.760545	0.238348	0.753282	0.000469279	0.000555322	0.000196035	-0.524376	0.50823	-0.460896	2.833	0.694903	0.353	0.486473	0
chr10	31400001	31500000	241	188	81	0.285037	0.189433	0.828948	0.222326	0.836225	0.000402878	0.000575333	0.000158384	-0.553535	0.973005	-0.555227	3.633	0.645402	0.275	0.539198	1	tia001921,
chr10	31500001	31600000	155	115	48	0.338001	0.179194	0.865689	0.213146	0.874434	0.000239369	0.000290985	0.000113889	-0.752005	0.26437	0.112044	2.555	0.711358	0.391	0.460814	1	tia001922,
chr10	31600001	31700000	130	84	57	0.209502	0.125591	0.972829	0.174234	0.968705	0.000184012	0.000191704	0.000139808	-1.0108	-0.231187	0.175043	1.371	0.776345	0.729	0.250853	0
chr10	31700001	31800000	86	57	35	0.286473	0.170936	0.89107	0.217321	0.857903	0.000148832	0.00014902	0.000105224	-0.510733	0.242494	0.966947	1.416	0.774038	0.706	0.263436	1	tia001923,
chr10	31800001	31900000	217	153	68	0.392405	0.22849	0.638365	0.252458	0.664869	0.000394036	0.000490906	0.000151235	-0.338655	1.2084	-0.162666	3.246	0.669721	0.308	0.516922	0
chr10	31900001	32000000	201	166	61	0.391294	0.259813	0.450725	0.281091	0.460191	0.000405146	0.000579189	0.00010241	-0.0208107	1.58389	-0.984791	5.656	0.510711	0.177	0.604369	0
chr10	32000001	32100000	146	108	48	0.368487	0.230524	0.626674	0.257124	0.63311	0.0002731	0.000356854	0.00010241	-0.229744	1.29116	-0.220518	3.485	0.654779	0.287	0.531108	0
chr10	32100001	32200000	191	129	72	0.358633	0.238071	0.582349	0.263188	0.590471	0.000364235	0.000458636	0.000154194	-0.129088	1.88022	-0.290103	2.974	0.686401	0.336	0.497976	0
chr10	32200001	32300000	294	253	51	0.412232	0.307485	0.197329	0.311271	0.256517	0.000642669	0.000971679	0.000108915	0.302584	2.17072	-0.277477	8.921	0.297463	0.112	0.64615	1	tia001924,
chr10	32300001	32400000	90	38	53	0.291526	0.181199	0.858958	0.223353	0.831522	0.000155282	0.000134959	0.000122838	-0.432945	1.94371	0.0466182	1.099	0.790006	0.91	0.16382	0
chr10	32400001	32500000	147	77	72	0.253063	0.175046	0.878905	0.210179	0.885336	0.000246954	0.000267335	0.000166157	-0.588412	1.57122	0.0415633	1.609	0.763989	0.622	0.311968	0
chr10	32500001	32600000	90	41	54	0.224562	0.146228	0.946217	0.203119	0.908524	0.000151405	0.000120958	0.000139184	-0.551349	0.880104	0.412687	0.869	0.801165	1.151	0.0826081	1	tia001925,
chr10	32600001	32700000	110	61	53	0.224882	0.145158	0.947978	0.188118	0.945991	0.000169316	0.000164529	0.000133693	-0.824831	0.414752	0.287806	1.231	0.783439	0.813	0.207732	1	tia001926,
chr10	32700001	32800000	168	134	41	0.464341	0.341807	0.0845848	0.354564	0.0736634	0.000416355	0.000551356	9.92e-05	0.738882	2.48684	0.179515	5.557	0.517463	0.18	0.602408	1	tia001927,
chr10	32800001	32900000	156	109	52	0.330802	0.20114	0.779763	0.226943	0.814415	0.000263334	0.000339564	0.000113907	-0.544355	1.03972	-0.145687	2.981	0.685976	0.335	0.498653	1	tia001928,
chr10	32900001	33000000	91	56	43	0.176505	0.0963131	0.991126	0.150045	0.989452	0.000110856	0.000119667	8.35e-05	-1.32071	-0.417649	-0.523951	1.434	0.773111	0.698	0.267887	1	tia001928,
chr10	33000001	33100000	123	89	39	0.292434	0.163816	0.910019	0.194963	0.930761	0.000182092	0.000247676	7.66e-05	-0.927194	0.503853	-0.525487	3.232	0.670588	0.309	0.516245	1	tia001928,
chr10	33100001	33200000	125	82	49	0.334132	0.161324	0.916037	0.203288	0.908014	0.000188537	0.000223059	9.42e-05	-0.848429	0.454951	-0.600585	2.369	0.722128	0.422	0.439998	0
chr10	33200001	33300000	174	152	33	0.446136	0.278286	0.342487	0.292461	0.378766	0.000342543	0.000493815	5.99e-05	-0.012882	1.33154	-0.736937	8.247	0.338557	0.121	0.640456	1	tia001929,
chr10	33300001	33400000	179	129	61	0.387564	0.202083	0.775476	0.233749	0.779143	0.000295304	0.000352346	0.000128651	-0.559665	0.526384	-0.244835	2.739	0.700513	0.365	0.478359	0
chr10	33400001	33500000	153	136	29	0.303355	0.22567	0.65436	0.239732	0.745199	0.000275849	0.000459077	5.13e-05	-0.430373	1.34853	-0.826649	8.945	0.296043	0.112	0.64615	1	tia001930,
chr10	33500001	33600000	178	145	44	0.483415	0.32196	0.141848	0.335383	0.136355	0.000400122	0.000512598	9.68e-05	0.484472	1.71217	-0.188196	5.298	0.5351	0.189	0.596507	2	tia001930,tia001931,
chr10	33600001	33700000	240	175	75	0.430753	0.259775	0.450955	0.281862	0.454575	0.000464983	0.000545406	0.000182167	-0.0399961	1.20022	0.263432	2.994	0.685187	0.334	0.499329	2	tia001933,tia001932,
chr10	33700001	33800000	343	316	41	0.452204	0.33866	0.0922774	0.335218	0.137019	0.000795323	0.00123989	6.67e-05	0.485991	2.2014	-1.04359	18.593	0.014395	0.054	0.682017	2	tia001933,tia001934,
chr10	33800001	33900000	228	182	73	0.351318	0.222944	0.669564	0.254575	0.650592	0.000420293	0.000557834	0.000160757	-0.248088	1.05353	-0.130316	3.47	0.655724	0.288	0.530433	0
chr10	33900001	34000000	62	46	21	0.291357	0.176803	0.873423	0.213131	0.874494	9.7983e-05	0.00012539	4.83e-05	-0.636362	0.549521	-0.0128669	2.597	0.708899	0.385	0.464857	0
chr10	34000001	34100000	47	28	28	0.202955	0.118009	0.979314	0.181206	0.958548	6.8206e-05	7.34e-05	5.07e-05	-0.871725	0.375423	-0.765559	1.448	0.772389	0.691	0.271813	1	tia001935,
chr10	34100001	34200000	172	142	42	0.40729	0.239863	0.571645	0.262273	0.596987	0.000311142	0.000434845	8.2e-05	-0.265697	1.03065	-0.583446	5.304	0.534692	0.189	0.596507	1	tia001936,
chr10	34200001	34300000	123	76	52	0.321613	0.190081	0.826424	0.227296	0.812673	0.000211524	0.000240501	0.000120146	-0.452506	1.01725	0.0378406	2.002	0.742787	0.5	0.388472	0
chr10	34300001	34400000	167	106	118	0.225591	0.127452	0.971001	0.225091	0.823367	0.000310777	0.000271371	0.000269648	-0.245842	0.122992	0.0334345	1.006	0.794561	0.994	0.131062	0
chr10	34400001	34500000	27	15	14	0.2457	0.147604	0.943883	0.201856	0.912277	4.4165e-05	3.37e-05	4.03e-05	-0.564151	-0.220377	0.837569	0.836	0.802736	1.196	0.0715856	1	tia001937,
chr10	34500001	34600000	152	96	61	0.205678	0.157163	0.925403	0.202222	0.911202	0.000248627	0.000271429	0.00018088	-0.610909	0.558811	1.0693	1.501	0.769642	0.666	0.286062	1	tia001937,
chr10	34600001	34700000	258	202	65	0.361249	0.227625	0.643298	0.248967	0.687893	0.000464385	0.000627475	0.000159543	-0.352743	1.06901	0.241514	3.933	0.626127	0.254	0.553315	1	tia001938,
chr10	34700001	34800000	167	134	40	0.304911	0.165228	0.906471	0.199073	0.92014	0.000246713	0.000340124	9.5e-05	-0.909128	0.153983	0.192807	3.581	0.648707	0.279	0.536503	0
chr10	34800001	34900000	178	136	60	0.312542	0.165818	0.904958	0.210591	0.883865	0.000278791	0.000317984	0.000154693	-0.724855	-0.0330577	0.432688	2.056	0.739798	0.486	0.397605	0
chr10	34900001	35000000	183	171	17	0.466718	0.350283	0.0662647	0.348134	0.0915987	0.000414231	0.000629365	3.72e-05	0.58029	2.14385	-0.0353138	16.918	0.0287297	0.059	0.678985	2	tia001940,tia001939,
chr10	35000001	35100000	155	129	27	0.349946	0.239598	0.573232	0.257891	0.6278	0.000286414	0.000424009	7.59e-05	-0.236227	1.34597	0.87107	5.586	0.515486	0.179	0.603062	1	tia001940,
chr10	35100001	35200000	543	502	93	0.460628	0.372667	0.0324655	0.370963	0.0400458	0.00139005	0.00212497	0.00014277	0.932089	2.63962	-1.27155	14.884	0.0603512	0.067	0.67411	1	tia001941,
chr10	35200001	35300000	215	185	47	0.396515	0.295823	0.25039	0.310232	0.262704	0.000477605	0.000713759	9.6e-05	0.333114	2.09791	-0.35036	7.437	0.39057	0.134	0.632177	1	tia001941,
chr10	35300001	35400000	122	96	28	0.245402	0.174659	0.880089	0.204853	0.903181	0.000188585	0.000289651	6.64e-05	-0.745855	0.931077	0.104067	4.36	0.598151	0.229	0.570031	2	tia001943,tia001942,
chr10	35400001	35500000	48	31	19	0.258304	0.157072	0.925599	0.198311	0.922197	7.2268e-05	8.35e-05	4.55e-05	-0.758709	0.550428	0.0654844	1.837	0.751807	0.545	0.359555	0
chr10	35500001	35600000	147	115	59	0.276807	0.203519	0.768859	0.269808	0.542691	0.000301038	0.000366268	0.000164478	0.10841	1.5092	0.614176	2.227	0.730217	0.449	0.421999	1	tia001944,
chr10	35600001	35700000	210	161	82	0.313692	0.199236	0.788273	0.249698	0.683127	0.000385009	0.000468737	0.000188654	-0.238822	1.01681	-0.0227934	2.485	0.715434	0.402	0.453412	1	tia001945,
chr10	35700001	35800000	90	68	24	0.306586	0.193606	0.812284	0.222214	0.836731	0.00014207	0.000185371	6.1e-05	-0.614771	0.81067	0.348327	3.041	0.682326	0.329	0.502713	3	tia001947,tia001945,tia001946,
chr10	35800001	35900000	212	173	62	0.375316	0.224078	0.663272	0.254962	0.647958	0.000388408	0.000518153	0.000131929	-0.304219	0.888635	-0.261803	3.928	0.626451	0.255	0.552644	3	tia001949,tia001948,tia001947,
chr10	35900001	36000000	250	211	56	0.401697	0.281681	0.323661	0.292369	0.379406	0.000517667	0.000746563	0.000115404	0.0810539	1.73708	-0.403569	6.469	0.455319	0.155	0.618673	2	tia001950,tia001949,
chr10	36000001	36100000	195	160	68	0.347888	0.237751	0.584254	0.288028	0.410083	0.000416966	0.000555018	0.0001663	0.235999	1.49173	0.224544	3.337	0.664062	0.3	0.522329	1	tia001951,
chr10	36100001	36200000	187	156	34	0.431697	0.300338	0.228998	0.311632	0.254391	0.000395082	0.00054696	9.29e-05	0.279561	1.7701	0.727869	5.887	0.494947	0.17	0.608937	1	tia001951,
chr10	36200001	36300000	241	198	51	0.445815	0.35501	0.0574754	0.362003	0.0564125	0.000586081	0.000838421	0.000117296	0.897261	2.84304	0.0938454	7.148	0.40967	0.14	0.628334	2	tia001952,tia001953,
chr10	36300001	36400000	149	99	55	0.332858	0.200658	0.781935	0.231333	0.792083	0.000248181	0.000301628	0.00012225	-0.485448	1.11916	-0.117344	2.467	0.716478	0.405	0.451396	0
chr10	36400001	36500000	175	123	52	0.367363	0.241473	0.561983	0.264887	0.578309	0.000336056	0.000435713	0.000134977	-0.092959	1.59057	0.483941	3.228	0.670836	0.31	0.515569	0
chr10	36500001	36600000	342	278	98	0.414315	0.26295	0.43184	0.289099	0.402454	0.00069102	0.00088832	0.000223276	0.0479468	1.28357	-0.00336866	3.979	0.623142	0.251	0.555326	0
chr10	36600001	36700000	306	249	71	0.382227	0.237447	0.586062	0.257904	0.627705	0.000554203	0.000769231	0.000161399	-0.285636	1.10739	0.0289477	4.766	0.571074	0.21	0.582654	1	tia001954,
chr10	36700001	36800000	177	122	57	0.308872	0.220632	0.682245	0.242077	0.731182	0.000310143	0.000394579	0.000145638	-0.330255	1.57405	0.398704	2.709	0.702294	0.369	0.475656	1	tia001955,
chr10	36800001	36900000	128	86	43	0.320999	0.212371	0.725757	0.239911	0.74414	0.000225669	0.000278819	0.0001097	-0.350944	1.35544	0.412048	2.542	0.712117	0.393	0.459467	2	tia001956,tia001955,
chr10	36900001	37000000	293	247	65	0.430455	0.308754	0.191997	0.318133	0.217662	0.000639176	0.000916519	0.000130006	0.353293	2.03764	-0.450874	7.05	0.416199	0.142	0.62705	2	tia001957,tia001956,
chr10	37000001	37100000	165	118	52	0.384608	0.237709	0.584504	0.262991	0.591876	0.00030221	0.000381608	0.000120237	-0.163627	1.3391	0.108821	3.174	0.674171	0.315	0.512187	1	tia001958,
chr10	37100001	37200000	287	236	68	0.386516	0.250479	0.507415	0.265989	0.570379	0.000535019	0.000770481	0.000132307	-0.211006	1.40101	-0.536483	5.823	0.499314	0.172	0.607633	1	tia001959,
chr10	37200001	37300000	92	51	42	0.281264	0.189061	0.830386	0.226329	0.817412	0.000162661	0.000171176	0.000109022	-0.386249	1.41047	0.424958	1.57	0.766039	0.637	0.303022	3	tia001959,tia001961,tia001960,
chr10	37300001	37400000	168	136	43	0.438766	0.267712	0.40348	0.286469	0.421245	0.000318139	0.000398709	0.000106563	0.000894378	1.00826	0.25367	3.742	0.638439	0.267	0.544583	1	tia001962,
chr10	37400001	37500000	200	165	57	0.3615	0.237376	0.586484	0.259436	0.617015	0.00037553	0.00054027	0.000108507	-0.224631	1.27271	-0.615442	4.979	0.556724	0.201	0.588604	3	tia001963,tia001964,tia001962,
chr10	37500001	37600000	288	239	64	0.466034	0.340243	0.0883455	0.347874	0.0923859	0.000666239	0.000905759	0.000147064	0.664865	2.20031	-0.00141479	6.159	0.476396	0.162	0.614138	3	tia001966,tia001965,tia001967,
chr10	37600001	37700000	71	44	30	0.308922	0.199874	0.785443	0.231424	0.791606	0.000124397	0.000129544	7.98e-05	-0.385515	0.873028	0.603651	1.623	0.763251	0.616	0.315578	2	tia001967,tia001968,
chr10	37700001	37800000	121	65	60	0.230089	0.148052	0.943106	0.195075	0.930486	0.000189251	0.000174104	0.000154835	-0.728853	0.543766	0.395426	1.124	0.788771	0.889	0.172776	0
chr10	37800001	37900000	132	88	56	0.319648	0.174641	0.880144	0.217403	0.857567	0.000206265	0.000238085	0.000112179	-0.64245	0.675202	-0.448538	2.122	0.736121	0.471	0.407452	1	tia001969,
chr10	37900001	38000000	348	296	96	0.402601	0.281889	0.322521	0.304533	0.297921	0.000742604	0.00105661	0.000184162	0.258569	1.85183	-0.65487	5.737	0.505184	0.174	0.606329	2	tia001970,tia001969,
chr10	38000001	38100000	267	217	58	0.37495	0.229937	0.63006	0.251421	0.671779	0.000458746	0.000661027	0.000124392	-0.352859	1.10157	-0.0427109	5.314	0.534012	0.188	0.597163	1	tia001971,
chr10	38100001	38200000	171	120	66	0.299725	0.183881	0.849602	0.22061	0.843889	0.000280306	0.000376982	0.000125568	-0.563778	1.0795	-0.601266	3.002	0.684701	0.333	0.500006	1	tia001971,
chr10	38200001	38300000	248	189	65	0.34899	0.202808	0.772149	0.22714	0.813442	0.000409992	0.000558525	0.000145871	-0.597091	0.782708	-0.0490894	3.829	0.632848	0.261	0.548616	0
chr10	38300001	38400000	76	56	27	0.294963	0.176938	0.872995	0.213698	0.872331	0.000117043	0.000156931	5.28e-05	-0.645149	0.677883	-0.4111	2.973	0.686462	0.336	0.497976	2	tia001973,tia001972,
chr10	38400001	38500000	88	71	25	0.409304	0.305152	0.207364	0.317091	0.223334	0.000198543	0.000290009	4.31e-05	0.407066	2.39109	-0.870891	6.726	0.437938	0.149	0.622547	4	tia001975,tia001976,tia001974,tia001973,
chr10	38500001	38600000	77	71	11	0.439174	0.31369	0.172107	0.315832	0.230302	0.000160762	0.00025177	1.57e-05	0.253986	1.89052	-1.28556	16.068	0.0396822	0.062	0.677161	0
chr10	38600001	38700000	65	52	13	0.351518	0.229133	0.634682	0.249758	0.682733	0.000114849	0.000178775	2.73e-05	-0.295057	1.47759	-0.322549	6.542	0.450372	0.153	0.619965	2	tia001978,tia001977,
chr10	38700001	38800000	57	44	17	0.329088	0.215007	0.712196	0.241027	0.737503	9.4927e-05	0.000138193	2.93e-05	-0.40357	1.42026	-0.797671	4.716	0.574429	0.212	0.581329	2	tia001979,tia001978,
chr10	38800001	38900000	67	55	14	0.433573	0.284341	0.309217	0.296018	0.354185	0.000123892	0.000167127	2.82e-05	-0.0147147	1.70697	-0.410764	5.919	0.492763	0.169	0.609588	0
chr10	38900001	39000000	152	133	24	0.440022	0.29136	0.272534	0.298715	0.335945	0.000309875	0.000446726	5.04e-05	0.0573266	1.53532	-0.297358	8.859	0.301147	0.113	0.645519	2	tia001980,tia001981,
chr10	39000001	39100000	166	140	40	0.445851	0.328543	0.120499	0.339455	0.120677	0.0003802	0.000533502	7.77e-05	0.584851	2.22087	-0.461117	6.869	0.428316	0.146	0.624479	1	tia001982,
chr10	39100001	39200000	421	390	68	0.502116	0.371954	0.0332637	0.374441	0.0348382	0.0010329	0.00144381	0.000130379	0.83347	2.08205	-0.661073	11.074	0.184051	0.09	0.659929	0
chr10	39200001	39300000	105	87	28	0.461438	0.362329	0.0457059	0.370189	0.041288	0.000264994	0.000378163	5.19e-05	0.981236	2.71947	-0.684127	7.28	0.400917	0.137	0.630257	1	tia001983,
chr10	39300001	39400000	280	253	46	0.451004	0.341214	0.0859963	0.344176	0.104141	0.000656836	0.000968529	9.42e-05	0.608105	2.19202	-0.385659	10.285	0.222119	0.097	0.655567	1	tia001983,
chr10	39400001	39500000	197	169	34	0.486898	0.323631	0.1362	0.330571	0.15661	0.000432895	0.000593782	7.67e-05	0.388661	1.63601	-0.0299504	7.741	0.37076	0.129	0.635369	2	tia001985,tia001984,
chr10	39500001	39600000	78	60	22	0.32528	0.211361	0.730869	0.244938	0.713577	0.000136299	0.000177579	5.9e-05	-0.302209	0.929926	0.737836	3.008	0.684336	0.332	0.500683	1	tia001986,
chr10	39600001	39700000	157	131	36	0.443518	0.277995	0.344119	0.291138	0.388037	0.000301944	0.000402826	7.58e-05	-0.0129818	1.25917	-0.322927	5.312	0.534148	0.188	0.597163	1	tia001987,
chr10	39700001	39800000	28	18	11	0.447203	0.301433	0.223969	0.32891	0.164038	6.2945e-05	6.47e-05	3.13e-05	0.505098	1.71377	0.749958	2.067	0.739187	0.484	0.398914	1	tia001988,
chr10	39800001	39900000	237	183	74	0.450346	0.314105	0.170496	0.329693	0.160511	0.000523794	0.000640828	0.000174519	0.495	1.9135	0.110853	3.672	0.642916	0.272	0.541218	1	tia001989,
chr10	39900001	40000000	149	116	50	0.387037	0.264872	0.420342	0.289469	0.399825	0.000300664	0.000363991	0.000125245	0.13521	1.40807	0.358417	2.906	0.690514	0.344	0.492562	3	tia001991,tia001992,tia001990,
chr10	40000001	40100000	256	221	49	0.445319	0.322607	0.139642	0.331067	0.154434	0.000577518	0.000819997	0.000115156	0.507967	1.97161	0.180196	7.121	0.411466	0.14	0.628334	2	tia001994,tia001993,
chr10	40100001	40200000	165	130	41	0.381297	0.254109	0.485323	0.268661	0.551034	0.000308435	0.000410673	9.93e-05	-0.165984	1.38535	0.326972	4.135	0.612965	0.242	0.561353	1	tia001995,
chr10	40200001	40300000	164	139	30	0.340229	0.241121	0.564099	0.254016	0.654383	0.000301227	0.000468906	6.47e-05	-0.296039	1.47037	-0.0832888	7.249	0.402968	0.138	0.629616	1	tia001996,
chr10	40300001	40400000	131	104	31	0.302487	0.212003	0.727625	0.232215	0.787414	0.000224056	0.000340614	6.26e-05	-0.505386	1.35585	-0.252013	5.442	0.5253	0.184	0.599788	2	tia001997,tia001998,
chr10	40400001	40500000	163	139	28	0.441379	0.276428	0.352961	0.289795	0.39752	0.000313705	0.000464542	4.88e-05	-0.0206868	1.49331	-0.81912	9.515	0.263259	0.105	0.650556	4	tia001999,tia002001,tia002002,tia002000,
chr10	40500001	40600000	126	96	33	0.291418	0.180448	0.861505	0.206715	0.897188	0.000187446	0.000276614	6.13e-05	-0.821104	0.909751	-0.639959	4.515	0.587862	0.221	0.575356	1	tia002003,
chr10	40600001	40700000	184	141	66	0.334032	0.219564	0.688033	0.250878	0.675371	0.000338692	0.000462944	0.000124764	-0.278968	1.42059	-0.654598	3.711	0.640424	0.27	0.542564	2	tia002003,tia002004,
chr10	40700001	40800000	191	157	57	0.38751	0.245557	0.537321	0.269073	0.54804	0.000365221	0.000533862	8.68e-05	-0.149255	1.42537	-1.17739	6.15	0.47701	0.163	0.613489	0
chr10	40800001	40900000	120	96	30	0.37217	0.207243	0.751201	0.231799	0.789621	0.000191797	0.000267906	5.79e-05	-0.602021	0.736477	-0.535112	4.627	0.580389	0.216	0.578677	1	tia002005,
chr10	40900001	41000000	96	79	24	0.458398	0.242969	0.552972	0.264728	0.579453	0.000172278	0.000226781	4.15e-05	-0.332744	0.651961	-0.779375	5.462	0.523938	0.183	0.600443	1	tia002006,
chr10	41000001	41100000	245	237	23	0.444295	0.31143	0.181045	0.314434	0.238175	0.000511435	0.00082202	3.06e-05	0.238208	1.67922	-1.37714	26.905	0.000154088	0.037	0.692232	2	tia002007,tia002006,
chr10	41100001	41200000	89	80	10	0.389062	0.250365	0.508109	0.262207	0.597461	0.000161453	0.000264076	1.86e-05	-0.267914	1.32321	-0.709591	14.176	0.0762565	0.071	0.671661	1	tia002008,
chr10	41200001	41300000	158	135	29	0.445317	0.325896	0.128794	0.330214	0.158189	0.00034401	0.000514881	5.55e-05	0.488659	2.19363	-0.460355	9.281	0.276491	0.108	0.64867	3	tia002011,tia002009,tia002010,
chr10	41300001	41400000	201	168	41	0.437975	0.302305	0.220009	0.315726	0.230892	0.000427927	0.000583154	0.000111126	0.347669	1.707	0.690229	5.248	0.538498	0.191	0.595192	1	tia002012,
chr10	41400001	41500000	158	127	40	0.433321	0.279052	0.338203	0.298887	0.334792	0.000315585	0.000431641	8.34e-05	0.163821	1.55935	-0.170012	5.176	0.543386	0.193	0.593877	2	tia002014,tia002013,
chr10	41500001	41600000	142	126	22	0.421411	0.277526	0.346757	0.286678	0.419746	0.000277942	0.000438493	3.39e-05	-0.00939353	1.56121	-1.08132	12.947	0.111145	0.077	0.667974	3	tia002015,tia002017,tia002016,
chr10	41600001	41700000	238	211	39	0.479365	0.33596	0.0992801	0.339027	0.12226	0.000535478	0.000782368	6.74e-05	0.503997	1.93937	-0.831222	11.608	0.160748	0.086	0.662413	3	tia002019,tia002018,tia002020,
chr10	41700001	41800000	100	78	26	0.408111	0.243301	0.550968	0.263616	0.587419	0.000181417	0.000245495	4.84e-05	-0.278102	1.2273	-0.448943	5.071	0.550502	0.197	0.591243	1	tia002021,
chr10	41800001	41900000	100	81	21	0.323313	0.216563	0.704045	0.235196	0.77118	0.000162724	0.000252238	4.19e-05	-0.480776	1.28566	-0.300934	6.026	0.485463	0.166	0.61154	1	tia002022,
chr10	41900001	42000000	135	92	46	0.331096	0.212198	0.726636	0.239168	0.748512	0.000241802	0.000287679	0.000122107	-0.363197	1.05338	0.61237	2.356	0.722874	0.424	0.43866	1	tia002023,
chr10	42000001	42100000	57	32	25	0.374022	0.193064	0.814503	0.232212	0.787429	9.5491e-05	8.38e-05	6.63e-05	-0.467377	0.46918	0.469149	1.264	0.781779	0.791	0.218582	1	tia002024,
chr10	42100001	42200000	137	111	27	0.386307	0.256659	0.469827	0.267902	0.556542	0.000260522	0.000376612	6.49e-05	-0.179511	1.47259	0.20162	5.803	0.500679	0.172	0.607633	1	tia002024,
chr10	42200001	42300000	243	180	81	0.430823	0.256731	0.46939	0.277356	0.48748	0.000460347	0.000554825	0.000169976	-0.0960822	1.11944	-0.225413	3.264	0.668605	0.306	0.518274	0
chr10	42300001	42400000	70	54	18	0.341752	0.245792	0.535896	0.259548	0.61623	0.00012833	0.00018878	3.73e-05	-0.195982	1.80726	-0.28345	5.057	0.55145	0.198	0.590584	0
chr10	42400001	42500000	156	128	30	0.320623	0.198301	0.79238	0.216233	0.86235	0.000249587	0.000386761	6.61e-05	-0.706026	0.788027	-0.176086	5.85	0.497472	0.171	0.608285	2	tia002026,tia002025,
chr10	42500001	42600000	117	94	31	0.463336	0.297012	0.244656	0.311469	0.255348	0.000249004	0.000334078	5.77e-05	0.233281	1.65011	-0.699157	5.793	0.501362	0.173	0.606981	5	tia002027,tia002030,tia002028,tia002029,tia002026,
chr10	42600001	42700000	266	237	55	0.459239	0.352485	0.0620488	0.355054	0.0724161	0.000646582	0.000947723	9.32e-05	0.740229	2.36598	-0.880363	10.163	0.228382	0.098	0.654942	2	tia002030,tia002031,
chr10	42700001	42800000	342	316	45	0.435172	0.350413	0.0660098	0.347413	0.093797	0.000824773	0.0013084	7.12e-05	0.669289	2.60412	-1.15734	18.373	0.0158285	0.054	0.682017	4	tia002030,tia002032,tia002031,tia002033,
chr10	42800001	42900000	236	204	74	0.418476	0.245154	0.539762	0.282049	0.45321	0.000456181	0.000584393	0.000149221	-0.047012	0.846508	-0.520522	3.916	0.627229	0.255	0.552644	0
chr10	42900001	43000000	106	86	25	0.282773	0.199956	0.785078	0.223683	0.829994	0.000174467	0.000258634	6.08e-05	-0.552278	0.977772	0.27716	4.251	0.605347	0.235	0.56603	2	tia002035,tia002034,
chr10	43000001	43100000	90	78	18	0.343525	0.247012	0.528495	0.267181	0.561769	0.000173086	0.00026109	4.4e-05	-0.10971	1.4359	0.199179	5.932	0.491876	0.169	0.609588	1	tia002036,
chr10	43100001	43200000	119	102	28	0.422766	0.284938	0.306014	0.296113	0.353537	0.000240391	0.000353442	4.63e-05	0.110626	1.64291	-0.97459	7.641	0.377242	0.131	0.634093	2	tia002038,tia002037,
chr10	43200001	43300000	189	176	22	0.468143	0.312193	0.177995	0.316367	0.227327	0.000392751	0.000575389	4.33e-05	0.192883	1.48641	-0.458394	13.3	0.100123	0.075	0.669205	4	tia002039,tia002038,tia002040,tia002041,
chr10	43300001	43400000	340	327	35	0.451791	0.362827	0.0449812	0.357914	0.0654507	0.000816534	0.00131528	4.4e-05	0.765492	2.47906	-1.58618	29.873	1.93e-05	0.033	0.694614	1	tia002042,
chr10	43400001	43500000	151	135	26	0.452486	0.300737	0.227158	0.308369	0.273975	0.000307495	0.000447296	4.43e-05	0.147985	1.56957	-0.868431	10.102	0.231551	0.099	0.654317	1	tia002043,
chr10	43500001	43600000	49	26	25	0.175741	0.115954	0.980827	0.163905	0.979903	6.3116e-05	6.74e-05	4.88e-05	-1.10289	0.608459	-0.608837	1.38	0.775885	0.725	0.253018	5	tia002043,tia002046,tia002044,tia002047,tia002045,
chr10	43600001	43700000	69	52	23	0.357337	0.222678	0.671034	0.248824	0.688819	0.000120618	0.000166224	4.06e-05	-0.340522	1.37886	-0.849401	4.097	0.615452	0.244	0.560015	2	tia002049,tia002048,
chr10	43700001	43800000	78	57	29	0.348476	0.224769	0.659414	0.253087	0.660651	0.000143511	0.000187331	5.78e-05	-0.237868	1.35477	-0.508934	3.24	0.670093	0.309	0.516245	3	tia002049,tia002051,tia002050,
chr10	43800001	43900000	42	38	6	0.553492	0.367479	0.0386497	0.376953	0.0314329	9.7908e-05	0.000125759	1.23e-05	0.681484	1.44585	-0.190672	10.254	0.223701	0.098	0.654942	3	tia002053,tia002052,tia002051,
chr10	43900001	44000000	154	136	33	0.441794	0.281808	0.322965	0.302219	0.312811	0.000304096	0.00043196	6.6e-05	0.155219	1.27454	-0.377747	6.544	0.450236	0.153	0.619965	3	tia002056,tia002054,tia002055,
chr10	44000001	44100000	63	50	18	0.264822	0.145384	0.94761	0.189467	0.94322	9.2247e-05	0.000119728	4.56e-05	-0.932103	-0.0167419	0.209566	2.626	0.707195	0.381	0.467555	3	tia002057,tia002058,tia002056,
chr10	44100001	44200000	53	37	17	0.196687	0.138799	0.957518	0.177408	0.96437	7.4495e-05	0.000100895	4.09e-05	-0.957793	0.415023	0.0552896	2.467	0.716478	0.405	0.451396	3	tia002060,tia002058,tia002059,
chr10	44200001	44300000	90	73	26	0.38912	0.290517	0.276823	0.303758	0.302868	0.000186309	0.000261252	5.03e-05	0.242253	2.1175	-0.493258	5.193	0.542232	0.193	0.593877	1	tia002060,
chr10	44300001	44400000	51	34	20	0.395005	0.25094	0.504609	0.283964	0.439311	0.000104422	0.000114004	5.11e-05	0.0901271	1.48208	0.254865	2.229	0.730104	0.449	0.421999	3	tia002062,tia002061,tia002063,
chr10	44400001	44500000	102	88	24	0.392867	0.27704	0.349498	0.290766	0.390655	0.000209952	0.000310169	4.57e-05	0.093897	1.63289	-0.476181	6.784	0.43403	0.147	0.623835	4	tia002065,tia002063,tia002066,tia002064,
chr10	44500001	44600000	39	30	11	0.345488	0.201584	0.77775	0.233633	0.779778	6.503e-05	8.86e-05	2.44e-05	-0.458816	0.77555	-0.0701286	3.63	0.645593	0.275	0.539198	4	tia002069,tia002066,tia002068,tia002067,
chr10	44600001	44700000	46	34	12	0.224193	0.163645	0.910442	0.189777	0.942568	6.6268e-05	8.69e-05	3.5e-05	-0.878159	0.423487	0.829134	2.484	0.715492	0.403	0.45274	2	tia002069,tia002068,
chr10	44700001	44800000	105	89	22	0.347959	0.261594	0.439987	0.273539	0.515434	0.000205226	0.000319681	4.49e-05	-0.0425029	1.8222	-0.349515	7.114	0.411932	0.141	0.627692	2	tia002070,tia002069,
chr10	44800001	44900000	83	74	9	0.458587	0.343957	0.0796127	0.338911	0.122696	0.000183907	0.000276605	1.91e-05	0.48113	2.26559	-0.116124	14.502	0.0685759	0.069	0.672886	5	tia002075,tia002071,tia002072,tia002073,tia002074,
chr10	44900001	45000000	240	206	65	0.459774	0.312804	0.175577	0.321902	0.197854	0.000535992	0.000757316	0.000100947	0.361234	1.77635	-1.2558	7.502	0.386308	0.133	0.632816	1	tia002075,
chr10	45000001	45100000	134	114	28	0.426838	0.316407	0.161741	0.328314	0.166759	0.000300597	0.000448579	5.76e-05	0.547817	2.20253	-0.255742	7.789	0.367662	0.128	0.636006	4	tia002077,tia002079,tia002076,tia002078,
chr10	45100001	45200000	76	60	24	0.307691	0.206179	0.756318	0.236393	0.76447	0.000131568	0.000186839	4.77e-05	-0.397555	1.0608	-0.281565	3.917	0.627164	0.255	0.552644	2	tia002080,tia002081,
chr10	45200001	45300000	71	60	16	0.275478	0.153945	0.932083	0.186526	0.949122	9.6785e-05	0.000142131	3.43e-05	-1.03603	0.018253	-0.161408	4.138	0.612769	0.242	0.561353	2	tia002082,tia002083,
chr10	45300001	45400000	51	40	18	0.227637	0.148764	0.941855	0.192632	0.93628	7.6387e-05	0.000110649	3.38e-05	-0.821257	0.444395	-0.637223	3.274	0.667984	0.305	0.51895	3	tia002085,tia002083,tia002084,
chr10	45400001	45500000	123	102	32	0.437121	0.285902	0.300874	0.30235	0.311956	0.000256688	0.000350175	6.41e-05	0.164652	1.50975	-0.437795	5.463	0.52387	0.183	0.600443	1	tia002085,
chr10	45500001	45600000	82	76	11	0.416544	0.281924	0.32233	0.293766	0.369684	0.000166374	0.000261455	2.32e-05	0.115053	1.36987	-0.107783	11.257	0.175838	0.089	0.660551	3	tia002086,tia002087,tia002085,
chr10	45600001	45700000	100	80	32	0.376805	0.23057	0.626408	0.271792	0.528213	0.000193599	0.000234846	8.7e-05	-0.0271168	0.826038	0.671886	2.701	0.702768	0.37	0.474981	2	tia002089,tia002088,
chr10	45700000	0	nan			chr10	45700000	0
chr10	45800001	45900000	53	37	19	0.412885	0.293464	0.261975	0.315535	0.231959	0.000117345	0.000143141	4.74e-05	0.466111	2.05435	0.39047	3.02	0.683606	0.331	0.50136	7	tia002099,tia002096,tia002094,tia002097,tia002093,tia002098,tia002095,
chr10	45900001	46000000	83	61	28	0.321683	0.252258	0.496587	0.272116	0.525849	0.000166705	0.000221765	6.76e-05	0.0369121	1.91672	0.356315	3.279	0.667673	0.305	0.51895	2	tia002099,tia002100,
chr10	46000001	46100000	57	32	28	0.183209	0.12444	0.973911	0.170748	0.972954	7.8439e-05	7.98e-05	6.26e-05	-0.995267	0.199046	0.0156645	1.275	0.781224	0.784	0.222101	3	tia002102,tia002101,tia002100,
chr10	46100001	46200000	119	91	38	0.317713	0.206087	0.756758	0.239765	0.745001	0.000206292	0.000276244	8.12e-05	-0.413534	1.17815	-0.267572	3.402	0.659997	0.294	0.526383	3	tia002104,tia002103,tia002102,
chr10	46200001	46300000	77	50	28	0.285502	0.179934	0.86323	0.214037	0.871025	0.000127277	0.000149267	7.09e-05	-0.619545	0.845203	0.381977	2.105	0.73707	0.475	0.40482	7	tia002107,tia002106,tia002109,tia002104,tia002110,tia002105,tia002108,
chr10	46300001	46400000	85	67	28	0.299436	0.165552	0.905642	0.209569	0.887491	0.000132901	0.000184746	5.11e-05	-0.746748	0.456413	-0.586791	3.619	0.646293	0.276	0.538525	3	tia002112,tia002111,tia002110,
chr10	46400001	46500000	91	63	49	0.222455	0.143421	0.950739	0.244334	0.717339	0.000180522	0.000191793	0.00013414	-0.0146667	0.908334	0.677112	1.43	0.773317	0.699	0.267329	4	tia002113,tia002114,tia002115,tia002112,
chr10	46500001	46600000	96	75	28	0.261392	0.169108	0.896189	0.206539	0.897765	0.000147059	0.00018931	7.37e-05	-0.722445	0.365543	0.54394	2.567	0.710656	0.39	0.461488	1	tia002116,
chr10	46600001	46700000	31	17	17	0.213591	0.126643	0.971808	0.187238	0.947739	4.7651e-05	4.14e-05	4.26e-05	-0.719015	-0.0537724	0.251272	0.971	0.796261	1.03	0.118511	4	tia002117,tia002118,tia002119,tia002116,
chr10	46700001	46800000	50	42	17	0.377899	0.245319	0.538763	0.271375	0.531257	9.4219e-05	0.000127605	3.01e-05	-0.113897	1.11094	-0.719262	4.238	0.606203	0.236	0.565362	3	tia002119,tia002120,tia002121,
chr10	46800001	46900000	192	178	22	0.349453	0.240271	0.5692	0.252632	0.663703	0.000352643	0.000591247	4.47e-05	-0.337684	1.25186	-0.291434	13.22	0.102549	0.076	0.66859	3	tia002122,tia002121,tia002123,
chr10	46900001	47000000	97	85	15	0.318664	0.193491	0.812756	0.214774	0.868157	0.000149661	0.000243583	2.85e-05	-0.759061	0.685651	-0.464108	8.551	0.319745	0.117	0.642991	3	tia002125,tia002123,tia002124,
chr10	47000001	47100000	135	102	39	0.400934	0.228861	0.636242	0.253318	0.659092	0.000233699	0.000286031	9.25e-05	-0.341896	0.768143	0.164998	3.092	0.679209	0.323	0.506774	3	tia002125,tia002127,tia002126,
chr10	47100001	47200000	93	76	20	0.452655	0.31995	0.148848	0.33072	0.155952	0.00020965	0.000294319	4.4e-05	0.503616	2.09349	-0.121466	6.695	0.440029	0.149	0.622547	4	tia002129,tia002131,tia002128,tia002130,
chr10	47200001	47300000	121	101	29	0.421873	0.266339	0.411612	0.281562	0.456753	0.000226735	0.000309109	5.88e-05	-0.0760119	1.25099	-0.400716	5.258	0.537818	0.19	0.595849	2	tia002131,tia002132,
chr10	47300001	47400000	74	54	27	0.361014	0.224719	0.659694	0.272706	0.52153	0.000143247	0.000162286	7.46e-05	0.0165628	1.06951	0.745581	2.176	0.733093	0.459	0.415372	2	tia002132,tia002133,
chr10	47400001	47500000	132	118	31	0.416457	0.33419	0.104077	0.337322	0.128725	0.000322757	0.000494628	4.85e-05	0.599529	2.47841	-1.20359	10.19	0.226987	0.098	0.654942	5	tia002135,tia002137,tia002134,tia002136,tia002133,
chr10	47500001	47600000	95	69	33	0.366201	0.285056	0.305383	0.305286	0.293143	0.000211184	0.000265025	8.77e-05	0.402272	2.10978	0.726041	3.021	0.683545	0.331	0.50136	2	tia002138,tia002137,
chr10	47600001	47700000	139	121	24	0.425139	0.325146	0.131215	0.331431	0.152851	0.000315439	0.000462012	5.73e-05	0.505752	2.22921	0.146486	8.067	0.349892	0.124	0.638551	2	tia002138,tia002139,
chr10	47700001	47800000	76	54	26	0.390992	0.253574	0.488578	0.283932	0.43954	0.000147394	0.000172074	6.44e-05	0.0146178	1.64469	0.193064	2.673	0.704424	0.374	0.472279	5	tia002141,tia002142,tia002140,tia002144,tia002143,
chr10	47800001	47900000	168	112	62	0.315272	0.221473	0.677656	0.257122	0.633126	0.000325257	0.000334825	0.000211008	-0.0371127	0.894294	1.87395	1.587	0.765147	0.63	0.307183	3	tia002144,tia002146,tia002145,
chr10	47900001	48000000	146	119	38	0.42221	0.305213	0.207098	0.321729	0.198736	0.000316483	0.000454836	7.37e-05	0.465193	2.20979	-0.485764	6.169	0.475715	0.162	0.614138	3	tia002147,tia002149,tia002148,
chr10	48000001	48100000	118	83	55	0.379773	0.236065	0.594258	0.272696	0.521605	0.000229051	0.000275405	9.77e-05	-0.0557901	1.46125	-0.69697	2.82	0.695682	0.355	0.48512	1	tia002150,
chr10	48100001	48200000	105	69	43	0.39657	0.268651	0.397942	0.298813	0.335287	0.000222923	0.000276872	8.69e-05	0.266016	2.38595	-0.3279	3.187	0.673369	0.314	0.512863	4	tia002150,tia002152,tia002151,tia002153,
chr10	48200001	48300000	60	37	26	0.369714	0.22612	0.651825	0.25944	0.616987	0.000113864	0.000123788	5.95e-05	-0.171628	1.4452	0.016645	2.08	0.738464	0.481	0.40088	5	tia002157,tia002155,tia002158,tia002154,tia002156,
chr10	48300001	48400000	19	9	11	0.267255	0.209027	0.742494	0.263079	0.591254	3.8204e-05	2.92e-05	3.34e-05	0.154136	1.25187	1.30027	0.876	0.80083	1.142	0.0849584	5	tia002160,tia002158,tia002161,tia002162,tia002159,
chr10	48400001	48500000	63	49	16	0.27926	0.175084	0.878788	0.203143	0.908452	9.3045e-05	0.000131392	3.57e-05	-0.818554	0.601644	-0.0564985	3.686	0.642022	0.271	0.541891	3	tia002164,tia002163,tia002165,
chr10	48500001	48600000	72	51	27	0.369758	0.220918	0.680688	0.251006	0.674524	0.000123043	0.000142043	5.5e-05	-0.370761	1.12528	-0.342017	2.585	0.709602	0.387	0.463509	3	tia002167,tia002168,tia002166,
chr10	48600001	48700000	74	50	32	0.361718	0.269158	0.394961	0.300564	0.323653	0.000157413	0.000188901	7.36e-05	0.374051	2.18362	0.198035	2.566	0.710715	0.39	0.461488	3	tia002170,tia002169,tia002168,
chr10	48700001	48800000	73	50	28	0.339406	0.204429	0.76461	0.239553	0.746253	0.000125681	0.000149823	6.28e-05	-0.372564	0.993956	-0.0334088	2.384	0.721267	0.419	0.442006	4	tia002171,tia002172,tia002170,tia002173,
chr10	48800001	48900000	91	65	36	0.45487	0.283966	0.311236	0.310685	0.259998	0.000191677	0.000211336	7.84e-05	0.282923	1.38954	-0.154211	2.697	0.703005	0.371	0.474305	3	tia002173,tia002174,tia002175,
chr10	48900001	49000000	43	27	17	0.23963	0.186977	0.838298	0.221455	0.840143	7.6245e-05	8.47e-05	5.15e-05	-0.38488	0.937406	1.09455	1.643	0.762194	0.609	0.319812	5	tia002177,tia002180,tia002179,tia002176,tia002178,
chr10	49000001	49100000	84	65	25	0.320362	0.203059	0.77099	0.228847	0.804918	0.000145402	0.000205235	5.32e-05	-0.500516	0.932996	-0.275002	3.857	0.631042	0.259	0.549959	4	tia002183,tia002182,tia002181,tia002180,
chr10	49100001	49200000	37	16	21	0.303257	0.192849	0.815379	0.23876	0.75089	6.7161e-05	4.36e-05	6.26e-05	-0.191527	0.737755	1.1517	0.696	0.809318	1.436	0.0306553	4	tia002187,tia002185,tia002186,tia002184,
chr10	49200001	49300000	33	13	20	0.235389	0.175313	0.878083	0.225202	0.822842	5.8855e-05	4.86e-05	5.44e-05	-0.181563	1.59962	0.785431	0.892	0.800065	1.121	0.0906367	4	tia002190,tia002191,tia002189,tia002188,
chr10	49300001	49400000	71	58	15	0.425371	0.295621	0.251371	0.306042	0.288387	0.000147426	0.000202747	3.83e-05	0.225071	1.73471	0.36287	5.29	0.535644	0.189	0.596507	4	tia002193,tia002194,tia002192,tia002191,
chr10	49400001	49500000	92	68	28	0.394635	0.221647	0.676703	0.248725	0.689464	0.000161374	0.000198962	6.47e-05	-0.366963	0.750463	0.0544604	3.074	0.680311	0.325	0.505421	6	tia002195,tia002198,tia002197,tia002196,tia002199,tia002194,
chr10	49500001	49600000	53	40	17	0.461292	0.288256	0.288488	0.325133	0.181772	0.000114916	0.000123544	4.81e-05	0.420172	1.23901	0.84082	2.571	0.710422	0.389	0.462162	12	tia002208,tia002203,tia002202,tia002205,tia002204,tia002206,tia002210,tia002199,tia002201,tia002207,tia002209,tia002200,
chr10	49600001	49700000	79	65	15	0.387632	0.264363	0.423381	0.27491	0.5054	0.000152207	0.000220105	3.81e-05	-0.0865138	1.50955	0.427064	5.77	0.502932	0.173	0.606981	9	tia002215,tia002212,tia002213,tia002218,tia002217,tia002210,tia002211,tia002214,tia002216,
chr10	49700001	49800000	67	50	18	0.429738	0.335696	0.0999851	0.344143	0.10425	0.000164759	0.000226217	4.36e-05	0.7374	2.83667	0.240758	5.19	0.542436	0.193	0.593877	5	tia002222,tia002221,tia002220,tia002223,tia002219,
chr10	49800001	49900000	53	27	27	0.20105	0.144086	0.949696	0.18504	0.951912	7.8795e-05	8.88e-05	5.67e-05	-0.801998	1.23395	-0.273754	1.566	0.766249	0.639	0.301838	5	tia002226,tia002224,tia002223,tia002225,tia002227,
chr10	49900001	50000000	241	202	59	0.431624	0.31558	0.164852	0.325656	0.179248	0.000552337	0.000742943	0.000154942	0.504939	1.86622	0.393812	4.795	0.569125	0.209	0.583316	5	tia002227,tia002231,tia002229,tia002230,tia002228,
chr10	50000001	50100000	202	177	40	0.472812	0.313201	0.174016	0.328046	0.167994	0.000434085	0.000604767	7.79e-05	0.390325	1.62042	-0.47483	7.767	0.369081	0.129	0.635369	2	tia002231,tia002232,
chr10	50100001	50200000	41	29	15	0.423545	0.277186	0.348674	0.305579	0.291298	9.0002e-05	8.46e-05	5.31e-05	0.316616	0.884599	1.59321	1.593	0.764831	0.628	0.308376	0
chr11	1	100000	123	101	29	0.401951	0.292126	0.268665	0.304073	0.300854	0.000260188	0.000380461	5.88e-05	0.241585	2.17205	-0.480177	6.47	0.455251	0.155	0.618673	2	tia002234,tia002233,
chr11	100001	200000	78	65	14	0.39241	0.25202	0.498035	0.266887	0.56389	0.000140738	0.000204756	2.85e-05	-0.281654	1.45329	-0.425171	7.193	0.406681	0.139	0.628975	3	tia002235,tia002234,tia002236,
chr11	200001	300000	147	133	25	0.425258	0.309654	0.188269	0.317828	0.219316	0.000326529	0.000493793	4.8e-05	0.340079	1.93673	-0.541617	10.294	0.221661	0.097	0.655567	1	tia002237,
chr11	300001	400000	118	93	30	0.382161	0.236053	0.594329	0.258386	0.624357	0.000210605	0.000300423	5.58e-05	-0.285362	1.32752	-0.521955	5.381	0.529454	0.186	0.598476	4	tia002240,tia002241,tia002239,tia002238,
chr11	400001	500000	52	42	17	0.326432	0.180466	0.861444	0.228113	0.808614	8.4236e-05	0.000109821	3.36e-05	-0.570212	0.539355	-0.335283	3.267	0.668418	0.306	0.518274	5	tia002245,tia002242,tia002241,tia002243,tia002244,
chr11	500001	600000	33	22	13	0.23407	0.140985	0.954412	0.189826	0.942464	4.7736e-05	5.59e-05	2.88e-05	-0.860167	0.433379	-0.129304	1.938	0.746306	0.516	0.37811	5	tia002246,tia002249,tia002248,tia002245,tia002247,
chr11	600001	700000	105	92	15	0.371272	0.238902	0.577392	0.254198	0.653146	0.000180787	0.00028575	2.77e-05	-0.370071	1.24333	-0.376381	10.302	0.221254	0.097	0.655567	4	tia002250,tia002252,tia002251,tia002253,
chr11	700001	800000	79	65	15	0.33876	0.221886	0.675393	0.241288	0.735943	0.000132062	0.000202229	3.15e-05	-0.440437	1.25566	-0.238905	6.413	0.459119	0.156	0.618026	4	tia002256,tia002254,tia002255,tia002257,
chr11	800001	900000	90	48	44	0.37945	0.230127	0.628965	0.272569	0.522537	0.000180732	0.000137699	0.000139789	0.0923009	0.88182	1.2965	0.985	0.795582	1.015	0.123634	3	tia002259,tia002258,tia002257,
chr11	900001	1000000	57	22	35	0.15806	0.131935	0.966173	0.18761	0.947006	9.1841e-05	5.79e-05	0.000102391	-0.606113	0.314494	1.05017	0.565	0.815353	1.769	0.00742142	3	tia002259,tia002261,tia002260,
chr11	1000001	1100000	52	31	23	0.170995	0.132401	0.965636	0.178668	0.962517	7.393e-05	7.66e-05	5.76e-05	-0.913107	0.401304	0.309979	1.329	0.778487	0.752	0.238596	6	tia002265,tia002262,tia002263,tia002261,tia002264,tia002266,
chr11	1100001	1200000	42	26	23	0.425965	0.223171	0.668309	0.26931	0.546315	7.7071e-05	7.51e-05	4.23e-05	-0.119898	0.839413	-0.566509	1.778	0.754991	0.562	0.348827	4	tia002268,tia002270,tia002269,tia002267,
chr11	1200001	1300000	73	49	26	0.409865	0.27598	0.355504	0.301961	0.314491	0.000152254	0.000183606	6.45e-05	0.312777	1.94299	0.409901	2.848	0.694003	0.351	0.487825	2	tia002270,tia002271,
chr11	1300001	1400000	93	57	40	0.334459	0.203522	0.768845	0.234211	0.776617	0.000164078	0.000193331	8.31e-05	-0.43133	1.45722	-0.361697	2.326	0.72459	0.43	0.43465	2	tia002272,tia002273,
chr11	1400001	1500000	48	20	29	0.173454	0.11102	0.98408	0.17017	0.973609	7.155e-05	4.82e-05	7.65e-05	-0.885319	-0.136676	0.434338	0.629	0.812419	1.589	0.0165521	1	tia002274,
chr11	1500001	1600000	41	26	17	0.431977	0.264634	0.421762	0.292288	0.379972	8.5172e-05	9.46e-05	3.81e-05	0.132926	1.64441	-0.102927	2.485	0.715434	0.402	0.453412	7	tia002275,tia002280,tia002277,tia002281,tia002278,tia002279,tia002276,
chr11	1600001	1700000	47	31	17	0.455462	0.226041	0.65227	0.259174	0.618852	8.2845e-05	8.15e-05	4.02e-05	-0.330828	0.491915	0.0382091	2.027	0.741405	0.493	0.393031	3	tia002280,tia002281,tia002282,
chr11	1700001	1800000	64	62	11	0.515811	0.4225	0.00457933	0.413245	0.00576004	0.000170771	0.000246169	1.1e-05	1.15791	2.57253	-1.8239	22.31	0.00238449	0.045	0.687443	2	tia002283,tia002282,
chr11	1800001	1900000	197	171	38	0.45177	0.305781	0.204629	0.31082	0.259197	0.000420734	0.000619018	6.03e-05	0.18308	1.82547	-1.20174	10.268	0.222986	0.097	0.655567	3	tia002284,tia002283,tia002282,
chr11	1900001	2000000	214	202	37	0.473957	0.360603	0.0482902	0.365241	0.049977	0.000531112	0.000794379	5.52e-05	0.80644	2.23042	-1.31597	14.403	0.0708425	0.069	0.672886	3	tia002286,tia002285,tia002287,
chr11	2000001	2100000	86	76	14	0.46649	0.364529	0.0425742	0.360991	0.0585515	0.000208974	0.00031106	2.47e-05	0.762041	2.54047	-0.696995	12.581	0.123463	0.079	0.666741	3	tia002287,tia002288,tia002289,
chr11	2100001	2200000	2	1	1	0.0512514	0.0538161	0.998733	0.116516	0.99826		2.12e-06	2.14e-06		-0.310532	-0.187856	0.993	0.795194	1.008	0.126076	2	tia002289,tia002290,
chr11	2200001	2300000	38	31	7	0.473658	0.231557	0.620691	0.252223	0.666439	6.1065e-05	7.72e-05	1.58e-05	-0.484291	0.329547	-0.0907539	4.883	0.563202	0.205	0.585962	3	tia002291,tia002292,tia002293,
chr11	2300001	2400000	33	24	15	0.278536	0.176832	0.873331	0.225294	0.8224	5.7894e-05	7.22e-05	3e-05	-0.44447	0.821316	-0.504071	2.407	0.719944	0.416	0.444016	4	tia002295,tia002293,tia002296,tia002294,
chr11	2400001	2500000	76	47	34	0.317594	0.187145	0.837669	0.226807	0.815078	0.00013061	0.00014659	7.25e-05	-0.505436	1.11555	-0.294432	2.023	0.741626	0.494	0.392379	4	tia002297,tia002298,tia002296,tia002299,
chr11	2500001	2600000	80	61	27	0.347892	0.237682	0.584665	0.266442	0.567106	0.000154489	0.000204473	5.99e-05	-0.0968508	1.53617	-0.155117	3.412	0.65937	0.293	0.527058	2	tia002300,tia002301,
chr11	2600001	2700000	44	19	25	0.153044	0.0897442	0.993264	0.146522	0.991128	5.5606e-05	4.58e-05	5.49e-05	-1.22916	-0.112685	-0.216478	0.834	0.802831	1.2	0.0706632	8	tia002305,tia002302,tia002308,tia002303,tia002307,tia002301,tia002304,tia002306,
chr11	2700001	2800000	111	78	33	0.287608	0.165963	0.904583	0.198303	0.922218	0.000164098	0.000222165	7.15e-05	-0.873799	0.640073	-0.116821	3.106	0.678351	0.322	0.507451	3	tia002309,tia002306,tia002310,
chr11	2800001	2900000	83	62	30	0.342065	0.224685	0.659884	0.254402	0.651761	0.00015276	0.000203149	5.8e-05	-0.255105	1.43504	-0.514283	3.501	0.65377	0.286	0.531783	4	tia002314,tia002313,tia002312,tia002311,
chr11	2900001	3000000	90	75	20	0.454465	0.251908	0.498717	0.278914	0.476083	0.000163902	0.000215736	4.32e-05	-0.144519	0.754758	-0.000778512	4.995	0.555643	0.2	0.589264	3	tia002316,tia002317,tia002315,
chr11	3000001	3100000	98	68	37	0.423738	0.248914	0.516936	0.274549	0.508039	0.000187094	0.000210905	8.4e-05	-0.0928605	1.12957	-0.0593681	2.511	0.713923	0.398	0.456102	6	tia002322,tia002321,tia002320,tia002318,tia002319,tia002323,
chr11	3100001	3200000	40	20	21	0.284643	0.151139	0.937522	0.202406	0.910656	6.3398e-05	5.54e-05	5.18e-05	-0.636893	0.469535	0.158116	1.069	0.791482	0.936	0.153157	2	tia002325,tia002324,
chr11	3200001	3300000	60	48	16	0.471907	0.315695	0.164417	0.327005	0.172836	0.000124111	0.000156813	3.02e-05	0.330332	1.85783	-0.515625	5.199	0.541825	0.192	0.594535	3	tia002326,tia002325,tia002327,
chr11	3300001	3400000	55	39	34	0.236771	0.124445	0.973907	0.229345	0.802386	0.000102851	0.000106834	7.57e-05	-0.277785	0.475664	-0.236591	1.412	0.774243	0.708	0.262329	6	tia002327,tia002332,tia002331,tia002329,tia002328,tia002330,
chr11	3400001	3500000	48	32	18	0.343945	0.229073	0.635026	0.262055	0.598542	8.9033e-05	0.000114465	3.9e-05	-0.0793363	1.78403	-0.0697421	2.937	0.688642	0.34	0.495269	7	tia002339,tia002336,tia002334,tia002337,tia002338,tia002333,tia002335,
chr11	3500001	3600000	115	101	25	0.454136	0.355463	0.0566837	0.356762	0.0681916	0.00028861	0.000434012	3.56e-05	0.76299	2.61675	-1.23646	12.186	0.137797	0.082	0.664889	7	tia002344,tia002346,tia002340,tia002341,tia002343,tia002345,tia002342,
chr11	3600001	3700000	121	94	29	0.388166	0.264614	0.421882	0.277279	0.488049	0.000236131	0.000322947	7.01e-05	-0.0495949	1.63262	0.337904	4.608	0.581658	0.217	0.578013	6	tia002350,tia002351,tia002347,tia002349,tia002346,tia002348,
chr11	3700001	3800000	72	59	16	0.385964	0.252034	0.49795	0.267891	0.55662	0.000136859	0.000186316	4.36e-05	-0.150772	1.15581	0.480972	4.27	0.604095	0.234	0.566697	5	tia002353,tia002354,tia002355,tia002351,tia002352,
chr11	3800001	3900000	96	80	18	0.401451	0.304954	0.208229	0.311546	0.254897	0.00021338	0.000315733	4.58e-05	0.352776	2.17296	0.374511	6.889	0.426973	0.145	0.625122	6	tia002360,tia002356,tia002359,tia002357,tia002358,tia002355,
chr11	3900001	4000000	69	47	24	0.305072	0.191476	0.820911	0.221525	0.83983	0.000116452	0.000149971	5.7e-05	-0.522639	0.944953	0.131239	2.63	0.70696	0.38	0.46823	2	tia002361,tia002362,
chr11	4000001	4100000	85	52	36	0.311948	0.212866	0.723235	0.244294	0.717586	0.000157553	0.000174804	9.36e-05	-0.214166	1.32772	0.598547	1.869	0.750071	0.535	0.365919	3	tia002364,tia002363,tia002365,
chr11	4100001	4200000	92	68	25	0.359777	0.230634	0.626038	0.255777	0.642384	0.000163563	0.000213584	6.41e-05	-0.233877	1.26636	0.551275	3.331	0.664436	0.3	0.522329	2	tia002365,tia002366,
chr11	4200001	4300000	78	49	32	0.373709	0.272258	0.37687	0.300702	0.322739	0.000168538	0.000192901	8.25e-05	0.358703	2.37127	0.519581	2.337	0.723961	0.428	0.435986	2	tia002368,tia002367,
chr11	4300001	4400000	89	78	15	0.436084	0.341651	0.0849544	0.344592	0.102767	0.000212952	0.000317855	3.67e-05	0.689814	2.32756	0.164905	8.664	0.312866	0.115	0.644256	3	tia002369,tia002370,tia002368,
chr11	4400001	4500000	32	9	24	0.215764	0.144809	0.948542	0.204861	0.903153	5.6538e-05	2.55e-05	6.82e-05	-0.371286	0.502868	0.72851	0.374	0.823936	2.674	3.57e-05	7	tia002370,tia002371,tia002374,tia002376,tia002375,tia002372,tia002373,
chr11	4500001	4600000	46	25	24	0.280382	0.195663	0.803713	0.233758	0.779099	8.2941e-05	8.92e-05	5.38e-05	-0.316696	1.94081	-0.218579	1.659	0.761346	0.603	0.32346	5	tia002377,tia002380,tia002379,tia002376,tia002378,
chr11	4600001	4700000	56	26	34	0.198535	0.130398	0.967898	0.192078	0.937541	8.6542e-05	6.14e-05	8.66e-05	-0.656655	0.164822	0.540688	0.708	0.808759	1.412	0.0335852	2	tia002382,tia002381,
chr11	4700001	4800000	62	36	27	0.38001	0.285986	0.300428	0.310177	0.263032	0.000140448	0.000149112	7.5e-05	0.472602	2.62663	0.85403	1.989	0.743503	0.503	0.386523	3	tia002383,tia002384,tia002385,
chr11	4800001	4900000	110	84	47	0.410755	0.256725	0.469426	0.297135	0.346586	0.000228429	0.000280572	9.03e-05	0.214206	1.45775	-0.608172	3.107	0.67829	0.322	0.507451	2	tia002386,tia002385,
chr11	4900001	5000000	40	23	23	0.16221	0.118852	0.978665	0.191586	0.938643	6.3466e-05	5.41e-05	6.11e-05	-0.57246	-0.0463343	0.607985	0.886	0.800352	1.129	0.0884412	3	tia002387,tia002388,tia002389,
chr11	5000001	5100000	67	48	22	0.417426	0.223903	0.664246	0.251885	0.668693	0.000114684	0.000139332	4.29e-05	-0.408627	0.985534	-0.597324	3.246	0.669721	0.308	0.516922	5	tia002391,tia002392,tia002390,tia002389,tia002393,
chr11	5100001	5200000	109	98	35	0.411231	0.344031	0.0794456	0.357225	0.0670803	0.000270818	0.000409168	4.27e-05	0.824387	2.75312	-1.60749	9.58	0.259642	0.104	0.651184	2	tia002394,tia002395,
chr11	5200001	5300000	118	94	34	0.420456	0.276041	0.355158	0.293909	0.368691	0.000237735	0.000307506	7.3e-05	0.0826594	1.51351	-0.280633	4.21	0.608044	0.238	0.564026	2	tia002397,tia002396,
chr11	5300001	5400000	186	154	57	0.37494	0.259655	0.45168	0.284141	0.438031	0.000363645	0.000531545	9.81e-05	0.0826564	1.70807	-0.874522	5.42	0.526799	0.185	0.599132	3	tia002399,tia002398,tia002400,
chr11	5400001	5500000	33	8	26	0.122842	0.0950007	0.991595	0.165076	0.978834	4.8493e-05	1.94e-05	6.41e-05	-0.823743	0.501788	0.182786	0.302	0.827105	3.308	2.24e-07	1	tia002400,
chr11	5500001	5600000	80	47	36	0.374272	0.249059	0.516054	0.277348	0.48754	0.000162123	0.000194005	7.66e-05	0.0851219	2.48056	-0.353312	2.534	0.712584	0.395	0.458121	4	tia002403,tia002402,tia002401,tia002400,
chr11	5600001	5700000	43	19	24	0.158765	0.127757	0.970691	0.178342	0.963004	6.4742e-05	5.82e-05	5.84e-05	-0.81194	0.840586	0.317346	0.996	0.795048	1.004	0.127487	5	tia002405,tia002407,tia002403,tia002404,tia002406,
chr11	5700001	5800000	45	18	30	0.271261	0.142412	0.952288	0.199788	0.918172	7.0675e-05	4.12e-05	7.25e-05	-0.622245	-0.107033	0.328629	0.568	0.815216	1.761	0.00770454	5	tia002410,tia002408,tia002409,tia002411,tia002407,
chr11	5800001	5900000	124	111	32	0.465397	0.362542	0.0453948	0.371523	0.0391675	0.000307575	0.000446125	4.64e-05	0.914154	2.4883	-1.23426	9.622	0.257319	0.104	0.651184	5	tia002414,tia002413,tia002411,tia002412,tia002415,
chr11	5900001	6000000	145	127	24	0.479141	0.400211	0.0117259	0.397318	0.0127397	0.000389031	0.000574022	5.1e-05	1.23621	3.01873	-0.291935	11.252	0.17606	0.089	0.660551	4	tia002415,tia002417,tia002416,tia002418,
chr11	6000001	6100000	77	52	28	0.339444	0.239675	0.572771	0.265703	0.572441	0.000146711	0.000187887	6.25e-05	-0.0737953	2.06265	-0.0818119	3.008	0.684336	0.332	0.500683	5	tia002420,tia002422,tia002421,tia002419,tia002418,
chr11	6100001	6200000	96	76	22	0.431147	0.265404	0.417171	0.28352	0.442525	0.000183392	0.000247925	4.62e-05	-0.0896665	1.46478	-0.364662	5.372	0.530066	0.186	0.598476	3	tia002424,tia002423,tia002425,
chr11	6200001	6300000	35	27	10	0.289463	0.21256	0.724796	0.247774	0.695597	6.2414e-05	7.78e-05	3.05e-05	-0.251526	1.03211	1.0468	2.555	0.711358	0.391	0.460814	4	tia002426,tia002428,tia002427,tia002425,
chr11	6300001	6400000	37	24	15	0.295403	0.185413	0.844076	0.221895	0.838172	6.0149e-05	7.92e-05	2.81e-05	-0.506923	1.38723	-0.584098	2.82	0.695682	0.355	0.48512	5	tia002432,tia002431,tia002429,tia002428,tia002430,
chr11	6400001	6500000	92	72	30	0.475415	0.266929	0.408112	0.286518	0.420893	0.000178012	0.000222166	4.78e-05	-0.10235	1.03976	-1.1176	4.647	0.579051	0.215	0.57934	1	tia002433,
chr11	6500001	6600000	43	29	17	0.210624	0.167546	0.900422	0.213183	0.874295	7.1093e-05	9.06e-05	3.9e-05	-0.554863	1.22713	0.0829472	2.326	0.72459	0.43	0.43465	3	tia002435,tia002433,tia002434,
chr11	6600001	6700000	109	96	26	0.380072	0.240903	0.565408	0.263012	0.591729	0.000194555	0.000292121	4.26e-05	-0.228716	1.11529	-0.923148	6.86	0.42892	0.146	0.624479	3	tia002437,tia002435,tia002436,
chr11	6700001	6800000	85	69	20	0.35192	0.259089	0.455102	0.277162	0.488901	0.000167485	0.000249614	4.3e-05	-0.00583166	1.94719	-0.312698	5.798	0.501021	0.172	0.607633	2	tia002439,tia002438,
chr11	6800001	6900000	128	114	14	0.392556	0.291259	0.273046	0.297763	0.342343	0.000261757	0.00042019	3.16e-05	0.141488	2.02101	0.0224357	13.28	0.100726	0.075	0.669205	1	tia002440,
chr11	6900001	7000000	202	179	41	0.435621	0.344212	0.079038	0.346346	0.0971205	0.000482721	0.000718409	7.64e-05	0.686463	2.40894	-0.545053	9.401	0.269665	0.106	0.649928	2	tia002442,tia002441,
chr11	7000001	7100000	151	121	47	0.486222	0.316119	0.16282	0.332311	0.149067	0.000323596	0.000407132	8.28e-05	0.41907	1.64608	-0.747721	4.917	0.56091	0.203	0.587284	0
chr11	7100001	7200000	129	102	47	0.300317	0.205509	0.759511	0.238641	0.751584	0.00022595	0.000316093	8.63e-05	-0.393485	1.23667	-0.727065	3.661	0.643618	0.273	0.540545	4	tia002445,tia002443,tia002444,tia002446,
chr11	7200001	7300000	43	23	23	0.316515	0.211366	0.730843	0.262515	0.595268	8.3732e-05	7.79e-05	6e-05	0.0344355	1.68744	0.52361	1.299	0.78001	0.77	0.229236	2	tia002447,tia002446,
chr11	7300001	7400000	120	75	52	0.286307	0.197697	0.795009	0.233171	0.782279	0.000209127	0.000243924	0.000123428	-0.332215	1.3648	0.224623	1.976	0.744219	0.506	0.384577	2	tia002448,tia002449,
chr11	7400001	7500000	89	71	24	0.35871	0.266183	0.412538	0.294086	0.367466	0.000190156	0.000241248	7.98e-05	0.259038	1.65193	1.34403	3.024	0.683362	0.331	0.50136	3	tia002451,tia002450,tia002449,
chr11	7500001	7600000	48	24	26	0.285387	0.193445	0.812945	0.239308	0.747687	8.6671e-05	6.79e-05	7.5e-05	-0.185933	1.07938	0.839008	0.906	0.799394	1.104	0.0954361	3	tia002452,tia002454,tia002453,
chr11	7600001	7700000	104	81	29	0.386696	0.27307	0.372174	0.288056	0.409879	0.000207612	0.000289159	6.21e-05	0.0833782	1.87643	-0.142145	4.657	0.578382	0.215	0.57934	1	tia002455,
chr11	7700001	7800000	56	25	32	0.136017	0.117841	0.979442	0.169358	0.974509	7.9389e-05	6.5e-05	7.85e-05	-0.911287	0.505811	0.290061	0.828	0.803116	1.208	0.0688459	2	tia002456,tia002457,
chr11	7800001	7900000	102	65	41	0.276766	0.169117	0.896164	0.20713	0.895819	0.000157627	0.000178351	9.57e-05	-0.693162	0.693661	0.119648	1.864	0.750343	0.537	0.364643	3	tia002458,tia002460,tia002459,
chr11	7900001	8000000	89	71	21	0.384564	0.290831	0.275222	0.300512	0.323995	0.000186474	0.000276967	4.54e-05	0.275135	2.24025	-0.0520598	6.103	0.480213	0.164	0.61284	1	tia002461,
chr11	8000001	8100000	92	88	25	0.48402	0.414965	0.00636729	0.414411	0.00541829	0.00026485	0.000402098	2.03e-05	1.34638	2.97045	-2.26179	19.805	0.00833983	0.05	0.684433	5	tia002465,tia002462,tia002463,tia002466,tia002464,
chr11	8100001	8200000	59	51	14	0.451802	0.32903	0.119014	0.336494	0.131944	0.00013256	0.000187549	2.24e-05	0.463065	2.14142	-0.926604	8.357	0.3317	0.12	0.64109	3	tia002467,tia002466,tia002468,
chr11	8200001	8300000	50	44	7	0.437761	0.350887	0.0650868	0.345099	0.101112	0.000114966	0.000178745	1.23e-05	0.611893	2.59041	-0.461668	14.553	0.0674303	0.069	0.672886	5	tia002471,tia002472,tia002468,tia002470,tia002469,
chr11	8300001	8400000	142	136	17	0.382906	0.308784	0.191872	0.313797	0.241812	0.000300804	0.000492445	3.08e-05	0.325348	2.14704	-0.497423	15.978	0.0410184	0.063	0.676551	4	tia002473,tia002476,tia002474,tia002475,
chr11	8400001	8500000	83	78	14	0.413438	0.306396	0.201976	0.317674	0.220151	0.00018306	0.000290444	2.01e-05	0.33946	1.93187	-1.15138	14.483	0.0690065	0.069	0.672886	3	tia002477,tia002478,tia002479,
chr11	8500001	8600000	123	111	23	0.41643	0.296024	0.249416	0.311525	0.255021	0.000266587	0.000411743	3.81e-05	0.28772	1.87011	-0.86176	10.809	0.196359	0.093	0.658063	3	tia002480,tia002481,tia002482,
chr11	8600001	8700000	78	70	10	0.459189	0.328006	0.12215	0.334683	0.139184	0.000172004	0.000247954	2.28e-05	0.39737	1.88744	-0.0152844	10.859	0.193999	0.092	0.658685	5	tia002483,tia002484,tia002486,tia002485,tia002482,
chr11	8700001	8800000	84	71	16	0.258959	0.205386	0.760095	0.23208	0.788132	0.000145886	0.000232411	4.22e-05	-0.419761	1.29128	0.687917	5.513	0.520463	0.181	0.601753	3	tia002489,tia002488,tia002487,
chr11	8800001	8900000	35	28	7	0.443793	0.296188	0.248622	0.313022	0.246273	7.3155e-05	0.000100249	1.69e-05	0.250335	1.76414	0.15236	5.92	0.492695	0.169	0.609588	4	tia002489,tia002490,tia002492,tia002491,
chr11	8900001	9000000	127	88	55	0.394315	0.274817	0.362135	0.303105	0.30707	0.000273339	0.000330449	0.000117598	0.340713	2.07562	-0.245741	2.81	0.69628	0.356	0.484443	4	tia002492,tia002495,tia002494,tia002493,
chr11	9000001	9100000	74	40	47	0.331356	0.187898	0.834832	0.242693	0.727437	0.000138475	0.000107204	0.000116276	-0.207378	0.544449	0.132487	0.922	0.798625	1.085	0.101019	6	tia002499,tia002496,tia002497,tia002498,tia002500,tia002501,
chr11	9100001	9200000	105	86	29	0.462216	0.371114	0.0342247	0.382101	0.0253122	0.000265904	0.000339228	7.47e-05	1.08621	2.57108	0.42783	4.544	0.58593	0.22	0.57602	3	tia002503,tia002502,tia002501,
chr11	9200001	9300000	161	150	36	0.471169	0.366515	0.0398984	0.372842	0.0371589	0.000389049	0.0005868	4.52e-05	0.948286	2.30375	-1.45113	12.97	0.110402	0.077	0.667974	2	tia002504,tia002503,
chr11	9300001	9400000	192	166	36	0.457523	0.336627	0.097515	0.3437	0.105731	0.000444301	0.000606287	9.95e-05	0.629917	1.94526	0.763769	6.094	0.480826	0.164	0.61284	3	tia002505,tia002507,tia002506,
chr11	9400001	9500000	216	184	47	0.429335	0.305951	0.203894	0.32128	0.201047	0.000474442	0.000641505	0.000129327	0.431328	1.73212	0.700583	4.96	0.558007	0.202	0.587944	2	tia002508,tia002507,
chr11	9500001	9600000	65	39	33	0.44062	0.284432	0.308727	0.317113	0.223214	0.000144872	0.000132434	8.58e-05	0.47726	1.36555	0.432521	1.544	0.7674	0.648	0.296536	4	tia002512,tia002511,tia002509,tia002510,
chr11	9600001	9700000	230	206	42	0.474556	0.369081	0.0366452	0.365816	0.0488966	0.000582061	0.000839823	7.56e-05	0.79841	2.42579	-0.723683	11.114	0.182236	0.09	0.659929	4	tia002513,tia002514,tia002510,tia002512,
chr11	9700001	9800000	367	333	54	0.439631	0.326719	0.126174	0.326946	0.173114	0.000823545	0.00124808	0.000114034	0.442882	2.00119	-0.242502	10.945	0.189981	0.091	0.659308	2	tia002515,tia002516,
chr11	9800001	9900000	93	70	36	0.427305	0.301084	0.225565	0.323295	0.190817	0.000199522	0.000242237	7.04e-05	0.423965	2.07195	-0.418514	3.44	0.657612	0.291	0.528408	1	tia002517,
chr11	9900001	10000000	97	81	25	0.498726	0.350239	0.0663511	0.362669	0.0550378	0.000234102	0.000289214	5.85e-05	0.759256	1.70589	0.147216	4.943	0.559155	0.202	0.587944	3	tia002520,tia002518,tia002519,
chr11	10000001	10100000	99	80	24	0.424986	0.296141	0.24885	0.312841	0.247322	0.000211327	0.000271431	6.92e-05	0.367604	1.50188	1.11931	3.924	0.62671	0.255	0.552644	4	tia002522,tia002521,tia002523,tia002524,
chr11	10100001	10200000	144	120	37	0.422543	0.33294	0.107564	0.338652	0.123662	0.000333905	0.00047334	7.51e-05	0.62684	2.4628	-0.272723	6.301	0.46673	0.159	0.616084	2	tia002526,tia002525,
chr11	10200001	10300000	91	76	16	0.393796	0.300117	0.230021	0.302067	0.313797	0.000188179	0.000277775	3.91e-05	0.197098	2.12569	0.357903	7.103	0.412665	0.141	0.627692	1	tia002527,
chr11	10300001	10400000	48	30	21	0.373038	0.184443	0.84759	0.219783	0.847495	7.5258e-05	7.7e-05	4.38e-05	-0.614821	0.250678	-0.230574	1.756	0.756173	0.57	0.34382	4	tia002527,tia002528,tia002530,tia002529,
chr11	10400001	10500000	34	24	10	0.384991	0.25183	0.499192	0.27114	0.532974	6.4098e-05	8.36e-05	2.23e-05	-0.132634	1.81458	-0.18181	3.752	0.637798	0.267	0.544583	3	tia002532,tia002531,tia002533,
chr11	10500001	10600000	113	96	21	0.441093	0.305066	0.207739	0.314301	0.238928	0.000235049	0.000332184	4.74e-05	0.271972	1.75899	0.127818	7.011	0.418803	0.143	0.626408	1	tia002534,
chr11	10600001	10700000	72	46	26	0.340307	0.241289	0.563089	0.263494	0.588291	0.000138371	0.000159145	7.39e-05	-0.0419176	1.69067	0.917428	2.153	0.734384	0.464	0.412068	3	tia002536,tia002537,tia002535,
chr11	10700001	10800000	45	18	27	0.229354	0.185812	0.842615	0.233816	0.778779	8.2649e-05	6.14e-05	8.01e-05	-0.0761714	1.59379	1.21289	0.766	0.806044	1.305	0.0495734	2	tia002538,tia002537,
chr11	10800001	10900000	84	67	24	0.455154	0.345438	0.0763186	0.358064	0.0651026	0.000205296	0.000275763	4.94e-05	0.815223	2.48624	-0.198008	5.583	0.51569	0.179	0.603062	5	tia002540,tia002542,tia002541,tia002539,tia002543,
chr11	10900001	11000000	68	47	21	0.311765	0.247205	0.527323	0.265921	0.570867	0.000131529	0.000179545	5.34e-05	0.00513441	2.13975	0.708926	3.364	0.662376	0.297	0.524356	2	tia002543,tia002544,
chr11	11000001	11100000	33	21	13	0.339513	0.193466	0.812859	0.237218	0.759783	5.6521e-05	5.44e-05	3.64e-05	-0.374409	0.493088	0.814796	1.496	0.769902	0.668	0.284909	2	tia002545,tia002546,
chr11	11100001	11200000	63	45	24	0.277263	0.197215	0.797092	0.232331	0.786796	0.000110599	0.000129144	6.47e-05	-0.358928	0.844725	0.589873	1.995	0.743173	0.501	0.387822	4	tia002547,tia002550,tia002548,tia002549,
chr11	11200001	11300000	44	28	18	0.308131	0.228158	0.640261	0.257784	0.628539	8.781e-05	0.000103725	4.67e-05	-0.0678755	1.79344	0.437111	2.222	0.730499	0.45	0.421336	3	tia002551,tia002552,tia002550,
chr11	11300001	11400000	140	103	67	0.336878	0.227329	0.644981	0.302187	0.313019	0.000329365	0.000332204	0.000216277	0.535011	1.1854	1.26661	1.536	0.767818	0.651	0.294778	2	tia002553,tia002552,
chr11	11400001	11500000	97	73	30	0.320184	0.209533	0.739996	0.233511	0.78044	0.000164268	0.000221705	6.77e-05	-0.449986	1.02467	-0.0305976	3.276	0.667859	0.305	0.51895	3	tia002555,tia002554,tia002553,
chr11	11500001	11600000	76	57	21	0.331479	0.202728	0.772517	0.23016	0.798201	0.000127624	0.000171391	4.95e-05	-0.504366	0.866976	0.230795	3.464	0.656102	0.289	0.529758	5	tia002555,tia002557,tia002556,tia002559,tia002558,
chr11	11600001	11700000	170	142	32	0.452632	0.331882	0.110581	0.333348	0.14469	0.00037914	0.000523735	7.42e-05	0.459871	2.18667	0.173173	7.061	0.415465	0.142	0.62705	5	tia002560,tia002561,tia002559,tia002562,tia002563,
chr11	11700001	11800000	113	90	30	0.425318	0.302494	0.219156	0.313687	0.242441	0.000245054	0.000331347	6.44e-05	0.310855	2.02128	-0.185563	5.145	0.545488	0.194	0.593219	4	tia002564,tia002566,tia002565,tia002567,
chr11	11800001	11900000	103	84	26	0.424355	0.297486	0.24239	0.311488	0.255241	0.00022041	0.000317244	5.01e-05	0.337454	1.96097	-0.542034	6.336	0.46435	0.158	0.616731	2	tia002568,tia002569,
chr11	11900001	12000000	63	51	18	0.407274	0.261824	0.438603	0.289641	0.398605	0.000125556	0.000178376	3.09e-05	0.0811935	1.62247	-0.805239	5.768	0.503068	0.173	0.606981	3	tia002570,tia002569,tia002571,
chr11	12000001	12100000	78	60	21	0.483749	0.29255	0.266536	0.312902	0.24697	0.000153806	0.000183062	4.57e-05	0.187871	1.32676	-0.0458689	4.002	0.621647	0.25	0.555997	1	tia002572,
chr11	12100001	12200000	159	129	38	0.447505	0.279496	0.335729	0.290916	0.389598	0.000307963	0.000406641	7.82e-05	-0.0327357	1.36907	-0.414869	5.201	0.541689	0.192	0.594535	2	tia002574,tia002573,
chr11	12200001	12300000	81	66	20	0.351703	0.226587	0.649187	0.249919	0.681681	0.000142321	0.000210443	3.89e-05	-0.335134	1.2764	-0.562862	5.415	0.527139	0.185	0.599132	1	tia002574,
chr11	12300001	12400000	115	104	17	0.393808	0.266117	0.41293	0.273754	0.51386	0.00021631	0.000332832	3.3e-05	-0.161282	1.33295	-0.376795	10.076	0.232908	0.099	0.654317	2	tia002576,tia002575,
chr11	12400001	12500000	90	74	17	0.456836	0.341724	0.0847813	0.349661	0.0870707	0.000206755	0.000285616	4.59e-05	0.714351	2.24829	0.75432	6.225	0.471901	0.161	0.614787	2	tia002577,tia002578,
chr11	12500001	12600000	103	84	39	0.455881	0.277864	0.344855	0.309831	0.265111	0.000215928	0.000260633	7.25e-05	0.232452	1.10865	-0.679939	3.596	0.647755	0.278	0.537177	3	tia002580,tia002579,tia002578,
chr11	12600001	12700000	131	115	22	0.397938	0.290632	0.276236	0.300988	0.320859	0.000280001	0.000414425	5.97e-05	0.219021	1.72065	0.681454	6.944	0.423286	0.144	0.625765	2	tia002582,tia002581,
chr11	12700001	12800000	49	36	14	0.273181	0.19923	0.788299	0.227672	0.810811	8.2133e-05	0.000117635	3.22e-05	-0.466213	1.43341	-0.00448422	3.658	0.643809	0.273	0.540545	7	tia002585,tia002582,tia002588,tia002583,tia002587,tia002586,tia002584,
chr11	12800001	12900000	182	176	20	0.454658	0.341859	0.0844619	0.340485	0.11692	0.000408057	0.000656637	2.1e-05	0.535337	2.06711	-1.70983	31.27	6.65e-06	0.032	0.695209	2	tia002589,tia002588,
chr11	12900001	13000000	41	33	10	0.433229	0.254627	0.482172	0.271303	0.531788	7.2472e-05	9.41e-05	2.06e-05	-0.223294	0.970785	-0.213257	4.56	0.584863	0.219	0.576685	2	tia002590,tia002591,
chr11	13000001	13100000	82	75	10	0.35749	0.264983	0.41968	0.270152	0.540183	0.000155767	0.000256509	1.96e-05	-0.151668	1.59977	-0.291662	13.094	0.106454	0.076	0.66859	2	tia002592,tia002591,
chr11	13100001	13200000	28	22	6	0.528134	0.33385	0.105017	0.33838	0.124685	6.0385e-05	7.44e-05	1.18e-05	0.313125	1.60871	-0.407861	6.317	0.465642	0.158	0.616731	3	tia002592,tia002594,tia002593,
chr11	13200001	13300000	73	62	16	0.429042	0.30164	0.223025	0.312865	0.247183	0.000155851	0.00021801	3.59e-05	0.286134	1.73525	-0.0546196	6.07	0.482462	0.165	0.61219	2	tia002595,tia002594,
chr11	13300001	13400000	130	117	15	0.376982	0.234132	0.605653	0.245071	0.712743	0.000222305	0.000360239	3.09e-05	-0.462333	0.965507	-0.241597	11.661	0.158545	0.086	0.662413	1	tia002596,
chr11	13400001	13500000	92	83	14	0.426988	0.261879	0.438272	0.272785	0.520952	0.000170306	0.000257617	2.42e-05	-0.227952	1.09218	-0.793109	10.642	0.204365	0.094	0.657439	3	tia002597,tia002599,tia002598,
chr11	13500001	13600000	48	37	19	0.246257	0.184437	0.847611	0.22285	0.833836	8.3279e-05	0.000124094	3.19e-05	-0.466228	1.19103	-0.741515	3.887	0.629105	0.257	0.551302	2	tia002600,tia002601,
chr11	13600001	13700000	161	141	40	0.405854	0.256018	0.473719	0.275095	0.50404	0.000315	0.000467876	5.97e-05	-0.130775	1.25966	-1.19876	7.837	0.364572	0.128	0.636006	1	tia002601,
chr11	13700001	13800000	96	77	26	0.406018	0.214555	0.714544	0.240282	0.741944	0.000155399	0.000208536	4.49e-05	-0.537297	0.526676	-0.597738	4.65	0.57885	0.215	0.57934	0
chr11	13800001	13900000	162	135	39	0.478352	0.286114	0.299748	0.302527	0.310812	0.000330441	0.000429427	7.58e-05	0.0671157	1.20224	-0.626881	5.662	0.510301	0.177	0.604369	0
chr11	13900001	14000000	165	134	49	0.402994	0.290911	0.274815	0.30828	0.274519	0.000360963	0.000518556	8.73e-05	0.325271	2.12494	-0.707744	5.943	0.491125	0.168	0.610239	0
chr11	14000001	14100000	83	70	14	0.392279	0.257588	0.464191	0.26904	0.548277	0.000160352	0.00024096	3.18e-05	-0.168623	1.39271	-0.0153709	7.586	0.380821	0.132	0.633455	1	tia002602,
chr11	14100001	14200000	131	67	77	0.392928	0.298404	0.238033	0.339974	0.118774	0.000338296	0.000240323	0.000276137	1.01288	1.91536	1.83772	0.87	0.801117	1.149	0.0831261	0
chr11	14200001	14300000	307	204	145	0.392545	0.314338	0.169597	0.350823	0.083741	0.000819119	0.000716694	0.000566525	1.11779	1.68075	2.36253	1.265	0.781728	0.79	0.219083	0
chr11	14300001	14400000	2	1	1	0.120636	0.11469	0.98171	0.149732	0.989611		2.22e-06	2.14e-06		0.295641	-0.187856	1.036	0.793098	0.966	0.141437	1	tia002603,
chr11	14400001	14500000	143	121	27	0.444158	0.336163	0.0987404	0.341908	0.111868	0.000334173	0.000496889	5.44e-05	0.640022	2.48624	-0.37992	9.133	0.285025	0.109	0.648041	2	tia002604,tia002603,
chr11	14500001	14600000	147	93	60	0.268585	0.168205	0.898652	0.206213	0.898829	0.000231013	0.000271032	0.000139151	-0.673919	0.768719	0.114971	1.948	0.745757	0.513	0.380047	0
chr11	14600001	14700000	101	70	36	0.345589	0.204127	0.766024	0.232229	0.787335	0.000170071	0.000211919	7.63e-05	-0.495566	0.942802	-0.176462	2.777	0.698251	0.36	0.481739	4	tia002606,tia002608,tia002607,tia002605,
chr11	14700001	14800000	252	202	64	0.458751	0.274214	0.36559	0.289986	0.396163	0.000496984	0.00064823	0.00013104	-0.0128829	1.16747	-0.393491	4.947	0.558885	0.202	0.587944	1	tia002609,
chr11	14800001	14900000	126	96	41	0.464348	0.265179	0.418512	0.286665	0.419839	0.000245807	0.000292732	7.69e-05	-0.0891208	1.08205	-0.682924	3.808	0.6342	0.263	0.547272	0
chr11	14900001	15000000	175	150	36	0.317982	0.237931	0.583183	0.260066	0.612593	0.000332817	0.000525733	7.83e-05	-0.156787	1.60789	-0.0701453	6.715	0.43868	0.149	0.622547	1	tia002610,
chr11	15000001	15100000	209	189	35	0.413304	0.282975	0.316599	0.299192	0.332756	0.000423777	0.000646619	6.36e-05	0.120043	1.63909	-0.698521	10.169	0.228072	0.098	0.654942	3	tia002613,tia002612,tia002611,
chr11	15100001	15200000	236	215	31	0.415418	0.298581	0.237198	0.30752	0.279196	0.000500158	0.00078244	6.38e-05	0.239626	1.84211	-0.269981	12.268	0.134732	0.082	0.664889	1	tia002613,
chr11	15200001	15300000	332	304	38	0.378234	0.263278	0.429873	0.273821	0.513374	0.000640437	0.00104412	8.1e-05	-0.116501	1.51924	-0.296905	12.89	0.113004	0.078	0.667358	0
chr11	15300001	15400000	208	182	35	0.385431	0.259382	0.45333	0.272867	0.520353	0.000398251	0.000603221	7.58e-05	-0.145144	1.43531	-0.140916	7.962	0.356568	0.126	0.637279	1	tia002614,
chr11	15400001	15500000	115	87	32	0.325287	0.183686	0.850295	0.216167	0.862614	0.000180971	0.000242816	6.92e-05	-0.716385	0.616769	-0.113093	3.509	0.653265	0.285	0.532457	2	tia002615,tia002614,
chr11	15500001	15600000	130	112	22	0.340154	0.239226	0.575456	0.251639	0.670327	0.000240283	0.00038512	4.75e-05	-0.297277	1.37612	-0.0758405	8.101	0.34774	0.123	0.639187	2	tia002616,tia002617,
chr11	15600001	15700000	172	155	22	0.439309	0.316798	0.160283	0.322976	0.192415	0.000366773	0.000565196	5.15e-05	0.430582	1.88079	0.141338	10.971	0.188776	0.091	0.659308	2	tia002618,tia002617,
chr11	15700001	15800000	86	64	27	0.298287	0.200671	0.781877	0.22302	0.833055	0.000142235	0.000194409	5.84e-05	-0.570209	0.999663	-0.100385	3.327	0.664686	0.301	0.521654	2	tia002618,tia002619,
chr11	15800001	15900000	181	159	32	0.411097	0.272741	0.374074	0.280901	0.461576	0.000353519	0.00053276	6.11e-05	-0.0768664	1.39548	-0.504047	8.724	0.309239	0.115	0.644256	2	tia002620,tia002619,
chr11	15900001	16000000	248	202	65	0.391616	0.247564	0.525142	0.265252	0.575682	0.000460085	0.000650981	0.000126121	-0.190949	1.23602	-0.506229	5.162	0.544335	0.194	0.593219	2	tia002620,tia002621,
chr11	16000001	16100000	217	188	44	0.296314	0.211046	0.732453	0.230988	0.793892	0.000363492	0.000578182	8.6e-05	-0.545294	1.13171	-0.511875	6.726	0.437938	0.149	0.622547	1	tia002622,
chr11	16100001	16200000	221	197	42	0.338061	0.242367	0.556602	0.262584	0.594782	0.000412932	0.000649392	8.74e-05	-0.189067	1.43643	-0.332878	7.432	0.390898	0.135	0.631537	1	tia002623,
chr11	16200001	16300000	39	31	9	0.391488	0.300308	0.229137	0.31653	0.226424	8.7387e-05	0.000127725	2.11e-05	0.43379	2.36109	0.163745	6.042	0.484372	0.166	0.61154	0
chr11	16300001	16400000	215	193	36	0.435129	0.277675	0.345918	0.289597	0.398921	0.000422095	0.000624204	6.78e-05	-0.0238929	1.28926	-0.54056	9.203	0.280973	0.109	0.648041	0
chr11	16400001	16500000	172	158	25	0.445062	0.33719	0.0960432	0.335002	0.137889	0.000397314	0.000607009	4.36e-05	0.48437	2.16838	-0.871194	13.933	0.0823952	0.072	0.671048	1	tia002624,
chr11	16500001	16600000	121	98	30	0.35388	0.210752	0.733927	0.237193	0.759926	0.000207867	0.000299674	6.37e-05	-0.459166	0.839005	-0.183684	4.704	0.575234	0.213	0.580666	1	tia002625,
[truncated: 8,235 more rows]

## Sheet: D3-2
CHROM	BIN_START	BIN_END	Total_N_VARIANTS	Pop1_N_variant	Pop1_N_variant	WEIGHTED_FST	MEAN_FST	Fst_Pvalue	Dxy_value	Dxy_Pvalue	Total_Pi	Pop1_PI	Pop2_PI	Total_TajimaD	Pop1_TajimaD	Pop2_TajimaD	pop1/pop2	pop1/pop2_Pvalue	pop2/pop1	pop2/pop1_Pvalue	Gene_count	Gene_list
chr2	35500001	35600000	13	13	2	0.574418	0.531529	9.79e-06	0.506299	1.14e-05	3.9328e-05	5.23e-05	1.18e-06	1.63124	2.80483	-1.49966	44.507	1.8e-11	0.022	0.701123	0
chr1	73000001	73100000	20	20	3	0.546557	0.508027	4.6e-05	0.470481	0.00017348	5.4414e-05	7.36e-05	1.69e-06	1.35563	3.00488	-1.70468	43.475	5.85e-11	0.023	0.700534	3	tia000683,tia000684,tia000685,
chr17	9900001	10000000	363	357	54	0.522569	0.506385	5.1e-05	0.484071	6.49e-05	0.00119952	0.00178429	4.44e-05	2.05428	3.7358	-2.39106	40.232	1.95e-09	0.025	0.699354	2	tia007247,tia007246,
chr10	22100001	22200000	83	83	10	0.606979	0.501676	6.83e-05	0.490488	3.99e-05	0.000234679	0.000297758	5.42e-06	1.71735	2.34821	-2.28062	54.947	2.13e-17	0.018	0.703475	0
chr17	12000001	12100000	2329	2293	285	0.510747	0.495978	9.68e-05	0.476957	0.000109361	0.00751382	0.011512	0.000268961	2.07171	3.75977	-2.23843	42.802	1.24e-10	0.023	0.700534	1	tia007258,
chr12	9900001	10000000	13	10	5	0.578205	0.492271	0.000120978	0.495263	2.76e-05	3.7729e-05	3.77e-05	1.02e-05	1.62656	2.56981	-0.255442	3.7	0.641128	0.27	0.542564	2	tia003444,tia003443,
chr18	17500001	17600000	14	14	5	0.553928	0.492026	0.00012276	0.495573	2.69e-05	4.5345e-05	5.95e-05	2.91e-06	1.64281	2.64447	-2.0004	20.467	0.00608897	0.049	0.685036	0
chr17	10000001	10100000	865	834	115	0.508226	0.487876	0.000156939	0.46904	0.00019189	0.00277998	0.0042014	0.000146086	1.98089	3.727	-1.71112	28.76	4.32e-05	0.035	0.693424	1	tia007247,
chr16	18300001	18400000	1125	1095	171	0.506729	0.486401	0.0001711	0.471353	0.000163157	0.00360511	0.00554286	0.000154512	2.03335	3.7476	-2.2606	35.873	1.36e-07	0.028	0.697581	0
chr16	14500001	14600000	25	22	5	0.547573	0.484861	0.000187154	0.467014	0.000220883	7.6357e-05	0.00010111	6.9e-06	1.53422	3.27826	-1.06367	14.658	0.0651183	0.068	0.673498	1	tia006717,
chr17	12100001	12200000	1207	1156	211	0.505066	0.484713	0.000188768	0.4711	0.000166089	0.00384704	0.00577864	0.000259932	2.03572	3.74414	-1.74868	22.231	0.00248692	0.045	0.687443	3	tia007258,tia007260,tia007259,
chr3	67000001	67100000	820	801	102	0.503465	0.482844	0.000210314	0.468532	0.000198805	0.00255748	0.00398323	0.000106803	2.03257	3.68728	-1.94723	37.295	3.61e-08	0.027	0.698172	2	tia010844,tia010843,
chr5	62500001	62600000	34	33	5	0.518645	0.481689	0.000224755	0.463538	0.00028033	0.000105838	0.000153633	6.88e-06	1.66879	3.20455	-1.14093	22.327	0.00236295	0.045	0.687443	1	tia013717,
chr1	130800001	130900000	202	193	22	0.525391	0.480702	0.000237824	0.458193	0.000401397	0.000579752	0.000822846	3.45e-05	1.67162	3.39485	-1.0153	23.88	0.000998003	0.042	0.689242	1	tia001365,
chr10	25500001	25600000	1715	1687	253	0.505315	0.478064	0.000276313	0.464528	0.000262029	0.00534399	0.00830537	0.00019256	1.9656	3.59626	-2.48127	43.131	8.61e-11	0.023	0.700534	0
chr1	72200001	72300000	49	47	3	0.600183	0.474926	0.000329635	0.455799	0.000470054	0.00013592	0.000174625	4.35e-06	1.29045	2.27987	-0.863869	40.153	2.12e-09	0.025	0.699354	0
chr5	16700001	16800000	362	348	41	0.515358	0.473919	0.00034868	0.457513	0.000419905	0.00110461	0.00166954	4.86e-05	1.81011	3.45163	-1.7063	34.345	5.27e-07	0.029	0.696988	3	tia012904,tia012906,tia012905,
chr7	30400001	30500000	299	292	30	0.503073	0.471629	0.000395858	0.456669	0.000443933	0.000896194	0.00134789	5.08e-05	1.79724	3.46483	-0.885497	26.541	0.000195521	0.038	0.691635	2	tia015204,tia015205,
chr4	33900001	34000000	71	71	3	0.504115	0.470473	0.000421863	0.448659	0.000744643	0.000214889	0.000338313	1.66e-06	1.64714	3.31893	-1.69223	204.049	2.12e-252	0.005	0.711057	0
chr1	77800001	77900000	656	629	109	0.510905	0.469835	0.000436885	0.454944	0.000497108	0.00203769	0.00305468	0.000109151	1.79305	3.48113	-2.09376	27.986	7.43e-05	0.036	0.692828	0
chr1	83700001	83800000	1139	1094	165	0.505143	0.469616	0.000442155	0.455584	0.00047671	0.00351612	0.00538545	0.000171532	1.8481	3.57629	-2.05874	31.396	6.03e-06	0.032	0.695209	0
chr17	11100001	11200000	1344	1258	217	0.499343	0.46884	0.000461306	0.456175	0.000458585	0.00424014	0.00616259	0.00044929	1.87367	3.55914	-0.50316	13.716	0.0881851	0.073	0.670434	0
chr13	28700001	28800000	19	19	1	0.498072	0.468509	0.000469706	0.433592	0.00186519	5.0509e-05	7.57e-05	5.53e-07	1.13867	3.08167	-1.11603	136.825	1.47e-111	0.007	0.709896	0
chr18	32000001	32100000	130	129	25	0.520243	0.467651	0.000492145	0.462937	0.000292002	0.000388926	0.000591754	1.61e-05	1.85159	3.16557	-2.48103	36.762	5.96e-08	0.027	0.698172	1	tia008200,
chr11	47400001	47500000	524	500	89	0.501261	0.466902	0.00051254	0.453138	0.000559035	0.00162568	0.00246714	9.58e-05	1.81276	3.58389	-2.00789	25.749	0.000324141	0.039	0.691038	7	tia003155,tia003152,tia003158,tia003153,tia003157,tia003156,tia003154,
chr4	37100001	37200000	1097	1072	165	0.502742	0.464956	0.000569243	0.452281	0.000590835	0.00334585	0.00516765	0.000146721	1.81572	3.44093	-2.30322	35.221	2.44e-07	0.028	0.697581	1	tia011808,
chr13	28900001	29000000	26	17	14	0.555114	0.464168	0.000593811	0.500986	1.76e-05	7.8415e-05	4.97e-05	4.88e-05	2.02609	2.22493	1.37928	1.019	0.793928	0.982	0.135442	0
chr1	7700001	7800000	764	719	136	0.495592	0.463578	0.000612843	0.453972	0.000529599	0.0023486	0.00358975	0.00017123	1.89074	3.65846	-1.65269	20.964	0.0047714	0.048	0.685638	2	tia000075,tia000074,
chr3	36600001	36700000	324	314	28	0.492065	0.463028	0.000631091	0.444638	0.00095806	0.000950639	0.00147791	4.72e-05	1.73337	3.48399	-0.865173	31.334	6.33e-06	0.032	0.695209	0
chr1	77700001	77800000	731	699	86	0.504457	0.462453	0.000650704	0.448231	0.00076506	0.00221712	0.00340137	0.000108473	1.76786	3.47045	-1.66735	31.357	6.21e-06	0.032	0.695209	1	tia000712,
chr18	800001	900000	490	471	71	0.49437	0.462349	0.00065431	0.44951	0.0007055	0.00149057	0.00229641	8.72e-05	1.80966	3.52556	-1.60856	26.322	0.000225243	0.038	0.691635	6	tia007654,tia007653,tia007652,tia007651,tia007655,tia007650,
chr14	14800001	14900000	410	393	67	0.507006	0.459751	0.000750623	0.450328	0.000669667	0.00124094	0.00185281	8.7e-05	1.76408	3.34287	-1.64354	21.303	0.00402501	0.047	0.68624	1	tia005317,
chr3	66900001	67000000	411	395	86	0.492932	0.458625	0.00079629	0.451393	0.000625552	0.00123887	0.00192298	7.45e-05	1.85557	3.54938	-2.24273	25.806	0.000312741	0.039	0.691038	3	tia010841,tia010842,tia010843,
chr17	34100001	34200000	525	506	60	0.499365	0.458417	0.000805	0.446068	0.000876457	0.00153974	0.00238112	7.89e-05	1.75314	3.41504	-1.528	30.193	1.52e-05	0.033	0.694614	6	tia007623,tia007619,tia007624,tia007620,tia007622,tia007621,
chr12	5400001	5500000	352	324	59	0.492908	0.458104	0.000818274	0.444528	0.000964654	0.00105289	0.00152641	0.000130449	1.75381	3.46791	-0.25835	11.701	0.156895	0.085	0.663032	5	tia003388,tia003389,tia003386,tia003385,tia003387,
chr9	45500001	45600000	322	308	34	0.508859	0.45678	0.000876678	0.440904	0.00120521	0.000951532	0.00144362	4.17e-05	1.61446	3.33441	-1.6617	34.639	4.08e-07	0.029	0.696988	5	tia017416,tia017419,tia017418,tia017420,tia017417,
chr3	39700001	39800000	933	895	140	0.498176	0.454436	0.000989561	0.440049	0.00126941	0.00281709	0.00427459	0.000165871	1.65598	3.39712	-1.88382	25.771	0.000319696	0.039	0.691038	0
chr7	30000001	30100000	300	288	45	0.521226	0.453419	0.00104257	0.442396	0.00110019	0.000868973	0.00126433	5.24e-05	1.5697	3.04555	-1.80394	24.133	0.000861887	0.041	0.689841	1	tia015194,
chr4	37000001	37100000	1024	988	163	0.495788	0.452635	0.00108519	0.441989	0.00112795	0.00304331	0.00469094	0.000174567	1.7211	3.37336	-1.98277	26.872	0.000157475	0.037	0.692232	0
chr15	2100001	2200000	221	205	33	0.509175	0.452204	0.0011093	0.439976	0.00127509	0.000656919	0.000960576	5.49e-05	1.61375	3.2772	-1.01022	17.49	0.0228771	0.057	0.680199	4	tia005799,tia005798,tia005795,tia005797,
chr8	36500001	36600000	525	522	71	0.496883	0.4507	0.00119733	0.438961	0.00135572	0.00154306	0.00240913	4.97e-05	1.63683	3.24264	-2.54709	48.473	1.46e-13	0.021	0.701712	4	tia016289,tia016288,tia016290,tia016287,
chr3	24500001	24600000	1011	991	156	0.48989	0.449576	0.00126724	0.436522	0.0015689	0.00298595	0.00467352	0.000123808	1.64258	3.36569	-2.46644	37.748	2.34e-08	0.026	0.698764	3	tia010265,tia010263,tia010264,
chr17	13400001	13500000	57	6	53	0.491279	0.447853	0.00138168	0.496531	2.5e-05	0.000203194	1.34e-05	0.000247349	3.01835	-0.108432	3.57709	0.054	0.837741	18.48	1.97e-208	2	tia007270,tia007269,
chr3	58100001	58200000	373	357	33	0.492211	0.446633	0.00146833	0.430377	0.00224801	0.00108943	0.0016857	5.11e-05	1.54633	3.3606	-1.19155	33.019	1.63e-06	0.03	0.696396	2	tia010635,tia010634,
chr5	59500001	59600000	496	455	93	0.486364	0.444795	0.00160828	0.434875	0.00172969	0.00147652	0.00219706	0.000151525	1.65853	3.48952	-1.02985	14.5	0.0686211	0.069	0.672886	8	tia013612,tia013608,tia013603,tia013606,tia013611,tia013609,tia013610,tia013607,
chr2	104900001	105000000	389	378	61	0.499903	0.444711	0.00161495	0.435682	0.00164914	0.00114672	0.0017591	5.99e-05	1.61308	3.16287	-2.0631	29.352	2.83e-05	0.034	0.694019	6	tia009675,tia009672,tia009673,tia009677,tia009676,tia009674,
chr1	54100001	54200000	734	710	120	0.488048	0.443093	0.00174859	0.437132	0.00151285	0.00213171	0.00337233	0.000112494	1.72273	3.34251	-2.10405	29.978	1.78e-05	0.033	0.694614	0
chr18	4900001	5000000	518	502	109	0.490179	0.442781	0.00177549	0.43513	0.00170388	0.00153263	0.00235829	9.28e-05	1.63037	3.30215	-2.34715	25.402	0.000402307	0.039	0.691038	1	tia007783,
chr9	12400001	12500000	124	120	14	0.563715	0.442275	0.00181992	0.433624	0.00186162	0.000328919	0.000457399	1.31e-05	1.3325	2.29972	-1.84737	35.007	2.95e-07	0.029	0.696988	0
chr1	72500001	72600000	683	666	126	0.49528	0.442082	0.00183713	0.441657	0.00115109	0.00203769	0.00302401	0.000174271	1.67484	3.20213	-1.56258	17.352	0.0241882	0.058	0.679592	1	tia000681,
chr17	11200001	11300000	762	705	174	0.497167	0.441906	0.00185295	0.438186	0.00142042	0.00227867	0.00331461	0.000255031	1.67602	3.29261	-1.4026	12.997	0.109533	0.077	0.667974	1	tia007255,
chr10	25400001	25500000	695	647	103	0.483699	0.441594	0.00188131	0.434842	0.00173303	0.00201942	0.00308593	0.000198473	1.72411	3.40011	-0.516883	15.548	0.0479139	0.064	0.675942	0
chr13	20600001	20700000	812	761	180	0.479235	0.440885	0.00194721	0.444509	0.000965782	0.00249107	0.00366401	0.000335607	1.8412	3.41207	-0.719885	10.918	0.191237	0.092	0.658685	2	tia004499,tia004498,
chr13	20700001	20800000	579	557	95	0.4911	0.439271	0.00210513	0.429785	0.00232594	0.00168657	0.00259782	0.00010391	1.57515	3.24284	-1.96152	25.001	0.00051427	0.04	0.69044	2	tia004499,tia004500,
chr15	2200001	2300000	278	260	49	0.496453	0.438094	0.00222752	0.433028	0.00192775	0.000791167	0.00120159	6.58e-05	1.62876	3.23222	-1.49924	18.258	0.0166255	0.055	0.681411	4	tia005802,tia005801,tia005800,tia005799,
chr11	44000001	44100000	127	117	21	0.491547	0.43747	0.00229499	0.427928	0.00258611	0.000368831	0.000559551	2.9e-05	1.52688	3.34413	-1.35995	19.294	0.0105477	0.052	0.683226	4	tia003020,tia003021,tia003022,tia003023,
chr2	72300001	72400000	931	907	121	0.485062	0.437415	0.00230102	0.426881	0.00274412	0.00270103	0.00425174	0.000118744	1.55063	3.27044	-2.11599	35.806	1.44e-07	0.028	0.697581	0
chr9	14500001	14600000	156	151	25	0.508725	0.437274	0.00231656	0.429938	0.00230558	0.000439006	0.000663247	2.43e-05	1.49474	2.92153	-1.93586	27.318	0.000117083	0.037	0.692232	0
chr18	5000001	5100000	598	585	95	0.48862	0.437272	0.00231678	0.428079	0.00256401	0.00173362	0.00270964	7.93e-05	1.54787	3.21109	-2.34743	34.165	6.16e-07	0.029	0.696988	6	tia007789,tia007784,tia007786,tia007787,tia007788,tia007785,
chr12	10500001	10600000	46	45	6	0.484023	0.43519	0.00255754	0.419554	0.00411657	0.000128964	0.000201451	4.97e-06	1.31246	3.06803	-1.79012	40.509	1.46e-09	0.025	0.699354	4	tia003453,tia003450,tia003451,tia003452,
chr17	7600001	7700000	504	483	70	0.483335	0.434941	0.0025878	0.424191	0.00319093	0.00146524	0.0022532	9.51e-05	1.50322	3.26929	-1.53099	23.692	0.00111163	0.042	0.689242	2	tia007229,tia007230,
chr17	16400001	16500000	1001	957	319	0.479771	0.43477	0.00260876	0.433886	0.00183332	0.00298563	0.00449039	0.000296615	1.6611	3.28754	-2.2722	15.139	0.0553051	0.066	0.674721	2	tia007294,tia007295,
chr11	21200001	21300000	269	260	37	0.481887	0.434666	0.00262159	0.419647	0.00409591	0.000789284	0.0012224	3.81e-05	1.40662	3.26058	-2.00223	32.045	3.6e-06	0.031	0.695802	0
chr11	23600001	23700000	356	318	95	0.50061	0.434606	0.00262902	0.432034	0.00204261	0.00103733	0.00150557	0.000116604	1.59511	3.33593	-1.68679	12.912	0.112284	0.077	0.667974	4	tia002732,tia002735,tia002734,tia002733,
chr17	17900001	18000000	832	779	136	0.501231	0.434555	0.00263534	0.426554	0.00279518	0.00240054	0.00355741	0.000202419	1.50907	3.11395	-1.37836	17.574	0.0221087	0.057	0.680199	2	tia007306,tia007305,
chr12	25700001	25800000	229	223	26	0.475478	0.433277	0.00279845	0.417698	0.00455001	0.000638904	0.00101078	2.59e-05	1.40217	3.27633	-1.98661	38.999	6.84e-09	0.026	0.698764	4	tia003584,tia003583,tia003582,tia003581,
chr4	31300001	31400000	462	442	56	0.495587	0.433275	0.00279871	0.423838	0.00325406	0.00130264	0.00200224	6.85e-05	1.47258	3.14315	-1.71004	29.243	3.06e-05	0.034	0.694019	1	tia011765,
chr2	98100001	98200000	346	324	81	0.486099	0.433115	0.00281976	0.431465	0.00211121	0.00100983	0.00149819	0.000108026	1.613	3.24339	-1.56209	13.869	0.0840722	0.072	0.671048	1	tia009483,
chr4	2000001	2100000	428	366	113	0.485286	0.430744	0.0031489	0.428709	0.00247366	0.00127293	0.00170177	0.000275144	1.63252	3.25496	0.0834089	6.185	0.474625	0.162	0.614138	2	tia011131,tia011130,
chr18	13900001	14000000	920	859	264	0.48389	0.428984	0.00341516	0.426397	0.00282006	0.00275509	0.00405258	0.00029139	1.5324	3.2795	-2.03484	13.908	0.0830472	0.072	0.671048	4	tia007864,tia007866,tia007867,tia007865,
chr6	49300001	49400000	108	99	25	0.489572	0.428933	0.00342317	0.42417	0.00319463	0.000309674	0.00043732	4.1e-05	1.43074	3.07105	-0.961229	10.662	0.203396	0.094	0.657439	3	tia014542,tia014544,tia014543,
chr13	7400001	7500000	261	242	38	0.49772	0.42856	0.00348225	0.42102	0.00380082	0.000732968	0.0011086	5.49e-05	1.45917	3.12836	-1.24632	20.198	0.00692894	0.05	0.684433	3	tia004291,tia004290,tia004289,
chr3	36700001	36800000	651	629	93	0.481253	0.428435	0.00350226	0.419548	0.00411787	0.00182115	0.0028605	9.75e-05	1.47132	3.19707	-2.01656	29.324	2.88e-05	0.034	0.694019	1	tia010385,
chr16	19100001	19200000	141	135	12	0.501187	0.427852	0.00359693	0.414119	0.00550217	0.000398736	0.000596771	2.04e-05	1.25526	2.94452	-0.876219	29.291	2.95e-05	0.034	0.694019	1	tia006754,
chr1	68000001	68100000	859	853	134	0.470306	0.427501	0.00365503	0.420178	0.00397954	0.00240924	0.00391536	8.9e-05	1.52855	3.21839	-2.59781	43.976	3.32e-11	0.023	0.700534	3	tia000652,tia000651,tia000653,
chr17	16000001	16100000	80	78	22	0.483816	0.427231	0.0037003	0.428399	0.00251776	0.0002225	0.000318399	2.57e-05	1.4036	2.95389	-1.69084	12.396	0.130041	0.081	0.665507	1	tia007292,
chr11	47600001	47700000	276	264	65	0.474647	0.427076	0.00372651	0.421296	0.00374395	0.000812008	0.00125339	6.03e-05	1.49438	3.27559	-2.17364	20.772	0.00524682	0.048	0.685638	2	tia003167,tia003166,
chr17	15700001	15800000	49	48	12	0.483031	0.426735	0.00378476	0.42244	0.00351582	0.000132075	0.000198563	1.05e-05	1.36384	2.87814	-1.92722	18.913	0.01251	0.053	0.682621	0
chr15	12900001	13000000	481	467	54	0.489069	0.426113	0.00389312	0.416112	0.00495221	0.00135937	0.00212452	6.08e-05	1.40014	3.05609	-1.87459	34.951	3.1e-07	0.029	0.696988	1	tia005971,
chr16	18200001	18300000	585	543	127	0.488939	0.42397	0.00428807	0.422138	0.00357478	0.00168949	0.00252976	0.000158998	1.50309	3.20837	-1.71261	15.911	0.0420366	0.063	0.676551	2	tia006749,tia006750,
chr2	85600001	85700000	292	279	15	0.478099	0.423547	0.00437014	0.407601	0.00769903	0.000799407	0.00126321	4.01e-05	1.32599	3.11487	0.631915	31.495	5.58e-06	0.032	0.695209	1	tia009272,
chr2	65800001	65900000	816	792	115	0.477378	0.422787	0.00452111	0.416912	0.00474566	0.00229585	0.00365972	0.000118589	1.48308	3.15351	-1.99261	30.861	9.13e-06	0.032	0.695209	1	tia009074,
chr11	1700001	1800000	64	62	11	0.515811	0.4225	0.00457933	0.413245	0.00576004	0.000170771	0.000246169	1.1e-05	1.15791	2.57253	-1.8239	22.31	0.00238449	0.045	0.687443	2	tia002283,tia002282,
chr9	37500001	37600000	243	211	51	0.479619	0.422262	0.00462811	0.41744	0.0046134	0.000678143	0.000989664	9.27e-05	1.47718	3.44607	-0.723518	10.677	0.202671	0.094	0.657439	2	tia017194,tia017193,
chr17	33300001	33400000	150	138	14	0.492968	0.422204	0.00464007	0.41084	0.00652581	0.000424855	0.000640632	3.06e-05	1.30506	3.11643	-0.165549	20.907	0.00490836	0.048	0.685638	7	tia007588,tia007585,tia007591,tia007590,tia007586,tia007589,tia007587,
chr17	11900001	12000000	811	747	185	0.474608	0.421106	0.0048717	0.418338	0.00439622	0.00236165	0.00348994	0.00029128	1.49675	3.22761	-1.19526	11.981	0.145667	0.083	0.66427	0
chr10	25600001	25700000	667	637	96	0.498222	0.421101	0.00487278	0.415231	0.0051891	0.00187583	0.00282874	0.000128011	1.36937	2.90443	-1.57028	22.098	0.00266839	0.045	0.687443	0
chr18	7800001	7900000	339	319	57	0.491252	0.420797	0.00493872	0.415571	0.0050963	0.000956292	0.00145665	7.11e-05	1.4108	3.03347	-1.59655	20.5	0.0059924	0.049	0.685036	1	tia007822,
chr3	73400001	73500000	377	351	55	0.487222	0.420141	0.00508373	0.415012	0.00524953	0.00104306	0.00155911	0.000101681	1.40115	3.04076	-0.626926	15.333	0.0516941	0.065	0.675332	6	tia011076,tia011074,tia011073,tia011072,tia011075,tia011077,
chr17	16500001	16600000	418	403	131	0.480413	0.419643	0.00519633	0.421641	0.00367364	0.00120778	0.001829	0.000115197	1.51568	3.0212	-2.33398	15.877	0.042561	0.063	0.676551	2	tia007297,tia007296,
chr4	15300001	15400000	234	215	29	0.486316	0.41952	0.00522449	0.409102	0.00713431	0.000639062	0.000962015	5.53e-05	1.32195	3.11265	-0.542148	17.404	0.0236869	0.057	0.680199	6	tia011468,tia011465,tia011466,tia011469,tia011464,tia011467,
chr17	11700001	11800000	995	903	167	0.480738	0.418666	0.00542371	0.414417	0.00541673	0.00281972	0.00408394	0.000393211	1.44532	3.0885	0.0643274	10.386	0.217009	0.096	0.656192	0
chr17	27500001	27600000	139	126	19	0.482844	0.417953	0.00559518	0.406769	0.00802898	0.000377573	0.000553314	3.78e-05	1.23815	3.15554	-0.457796	14.635	0.0656194	0.068	0.673498	3	tia007394,tia007393,tia007395,
chr8	15700001	15800000	240	215	47	0.486976	0.417886	0.00561154	0.415483	0.00512029	0.000689766	0.000989682	8.83e-05	1.39317	3.14268	-0.623819	11.205	0.178148	0.089	0.660551	2	tia016066,tia016065,
chr16	19000001	19100000	1572	1560	162	0.477888	0.417882	0.00561252	0.404944	0.0087961	0.00438644	0.00700428	0.00012229	1.27107	2.97696	-2.56975	57.276	6.6e-19	0.017	0.704061	0
chr2	39400001	39500000	600	410	275	0.466987	0.417615	0.00567814	0.436085	0.00161014	0.00187786	0.00175606	0.0010472	1.97947	2.82089	2.16764	1.677	0.760391	0.596	0.327737	2	tia008741,tia008742,
chr14	13600001	13700000	338	309	64	0.480706	0.417374	0.00573796	0.40952	0.00698334	0.000944266	0.0013985	0.000102464	1.34308	3.12637	-1.12701	13.649	0.0900326	0.073	0.670434	0
chr12	25800001	25900000	392	147	288	0.458256	0.417361	0.0057412	0.454764	0.000502966	0.001299	0.000579132	0.00123722	2.49867	2.61077	3.03048	0.468	0.819744	2.136	0.00111107	1	tia003585,
chr17	900001	1000000	162	153	28	0.547607	0.417259	0.00576669	0.418332	0.00439768	0.000422438	0.000563403	4.67e-05	1.21959	2.12187	-1.00529	12.054	0.14283	0.083	0.66427	4	tia007100,tia007099,tia007098,tia007101,
chr1	65800001	65900000	514	496	67	0.474359	0.416892	0.00585927	0.405836	0.00841346	0.0014372	0.00225199	7.39e-05	1.28823	3.09795	-1.89679	30.493	1.21e-05	0.033	0.694614	5	tia000622,tia000621,tia000620,tia000623,tia000619,
chr13	33400001	33500000	282	270	23	0.483629	0.416479	0.00596501	0.402965	0.00969992	0.000758349	0.00118789	3.7e-05	1.24274	2.97114	-1.02533	32.1	3.44e-06	0.031	0.695802	4	tia004635,tia004634,tia004636,tia004633,
chr17	16300001	16400000	1037	992	222	0.47982	0.416394	0.00598699	0.411114	0.00643438	0.00293893	0.00444689	0.00025315	1.36066	2.99451	-1.93764	17.566	0.0221809	0.057	0.680199	1	tia007293,
chr3	21700001	21800000	453	424	102	0.463369	0.415412	0.00624609	0.426491	0.0028052	0.00131958	0.00200813	0.000168752	1.67897	3.31007	-0.93462	11.9	0.148858	0.084	0.663652	3	tia010195,tia010196,tia010194,
chr9	26600001	26700000	957	938	133	0.469026	0.415356	0.00626116	0.40753	0.00772659	0.00267911	0.00433801	0.000107712	1.37468	3.11325	-2.4176	40.274	1.87e-09	0.025	0.699354	0
chr11	8000001	8100000	92	88	25	0.48402	0.414965	0.00636729	0.414411	0.00541829	0.00026485	0.000402098	2.03e-05	1.34638	2.97045	-2.26179	19.805	0.00833983	0.05	0.684433	5	tia002465,tia002462,tia002463,tia002466,tia002464,
chr3	47000001	47100000	438	388	92	0.485537	0.414537	0.00648528	0.409757	0.00689941	0.00122203	0.001786	0.000148692	1.36107	3.18584	-1.017	12.011	0.144497	0.083	0.66427	3	tia010475,tia010474,tia010473,
chr15	2000001	2100000	106	99	16	0.484729	0.414457	0.00650755	0.406468	0.00815135	0.000289427	0.00043439	2.5e-05	1.25756	2.94465	-1.05802	17.357	0.0241397	0.058	0.679592	5	tia005796,tia005794,tia005798,tia005793,tia005795,
chr17	30300001	30400000	186	100	94	0.461133	0.414234	0.00656998	0.430026	0.00229391	0.000608872	0.000467274	0.000408345	1.94193	3.2194	2.93244	1.144	0.78778	0.874	0.179361	3	tia007464,tia007463,tia007462,
chr8	25500001	25600000	731	696	151	0.46911	0.41365	0.00673598	0.409014	0.0071662	0.00207087	0.00313957	0.000201224	1.36464	3.08068	-1.64059	15.602	0.0470001	0.064	0.675942	2	tia016196,tia016197,
chr4	5800001	5900000	232	211	43	0.480846	0.413485	0.00678355	0.406097	0.00830419	0.000643293	0.000978917	5.61e-05	1.31195	3.19762	-1.55248	17.456	0.0231944	0.057	0.680199	2	tia011241,tia011240,
chr18	7700001	7800000	801	773	130	0.471381	0.413452	0.0067931	0.40671	0.00805275	0.00224582	0.00356831	0.000131542	1.36321	3.08089	-2.10763	27.127	0.000133018	0.037	0.692232	1	tia007821,
chr17	14400001	14500000	132	114	31	0.470835	0.412429	0.00709508	0.414226	0.00547131	0.000380157	0.000532499	7.3e-05	1.47744	3.13622	0.0702338	7.291	0.400189	0.137	0.630257	0
chr14	4400001	4500000	126	110	29	0.504906	0.412091	0.00719743	0.4167	0.00479949	0.000351981	0.000488724	5.35e-05	1.38765	2.87455	-0.702256	9.139	0.284677	0.109	0.648041	7	tia005105,tia005102,tia005103,tia005108,tia005107,tia005104,tia005106,
chr1	66000001	66100000	396	35	371	0.44858	0.412064	0.00720566	0.450777	0.000650734	0.00143803	7.62e-05	0.00181562	2.73343	-0.471444	3.8325	0.042	0.838244	23.812	0	1	tia000625,
chr3	63500001	63600000	359	345	54	0.475202	0.411908	0.00725338	0.404038	0.0092002	0.000985865	0.00154559	5.32e-05	1.27269	3.05611	-2.08341	29.066	3.47e-05	0.034	0.694019	1	tia010761,
chr14	13700001	13800000	250	242	37	0.492324	0.411444	0.00739698	0.403689	0.00936023	0.00066679	0.000989843	5.37e-05	1.19098	2.67281	-1.34706	18.418	0.0155257	0.054	0.682017	0
chr13	34300001	34400000	123	114	18	0.501937	0.411342	0.00742887	0.407099	0.00789644	0.000324013	0.000463153	3.25e-05	1.20242	2.69107	-0.601004	14.237	0.0747716	0.07	0.672274	5	tia004657,tia004660,tia004658,tia004659,tia004661,
chr1	68100001	68200000	1148	1135	80	0.469851	0.411217	0.00746813	0.398432	0.0120819	0.00303793	0.00496338	6.71e-05	1.23353	2.97015	-2.25065	73.969	1.02e-31	0.014	0.705817	1	tia000654,
[truncated: 26 more rows]

## Sheet: D3-3
CHROM	BIN_START	BIN_END	Total_N_VARIANTS	Pop1_N_variant	Pop1_N_variant	WEIGHTED_FST	MEAN_FST	Fst_Pvalue	Dxy_value	Dxy_Pvalue	Total_Pi	Pop1_PI	Pop2_PI	Total_TajimaD	Pop1_TajimaD	Pop2_TajimaD	pop1/pop2	pop1/pop2_Pvalue	pop2/pop1	pop2/pop1_Pvalue	Gene_count	Gene_list
[truncated: 468 more rows]

[truncated: 12 more sheets: D3-4, D3-5, D3-6, D3-7, D3-8, D3-9, D3-10, D3-11, D3-12, D3-13, D3-14, D3-15]
