# Supplementary material for: Genome sequencing and resequencing identified three horizontal gene transfers and uncovered the genetic mechanism on the intraspecies adaptive evolution of Gastrodia elata Blume
Source: Front Plant Sci. 2023 Jan 4;13:1035157. doi: 10.3389/fpls.2022.1035157 (PMC9848658; doi:10.3389/fpls.2022.1035157)
Supplement: Supplementary file 6 [file DataSheet_6.xlsx]

## Sheet: Title page
	Dataset S6: Functional annotation of genes located on the selection sweeps of GEE and GEG genomes
D6-1	KEGG enrichment of top1 FST&(pi ratio of GEG_pedigree/GEE_pedigree)
D6-2	KEGG enrichment of top2 FST&(pi ratio of GEE_pedigree/GEG_pedigree)

## Sheet: D6-1
Pathway Hierarchy1	Pathway Hierarchy2	KEGG Pathway	Pathway ID	Gene Number	Background number	P-Value	Q-Value	Gene IDs	Hyperlink
Organismal Systems	Sensory system	Taste transduction	ko04742	1	1	0	0	tia011237	http://www.genome.jp/kegg-bin/show_pathway?ko04742/K19729%09yellow
Cellular Processes	Cell growth and death	p53 signaling pathway	ko04115	3	29	0.00182136	0.0229823	tia004633,tia000375,tia000378	http://www.genome.jp/kegg-bin/show_pathway?ko04115/K05868%09yellow/K10808%09yellow
Metabolism	Biosynthesis of other secondary metabolites	Flavonoid biosynthesis	ko00941	3	28	0.00159258	0.0229823	tia000402,tia000401,tia000403	http://www.genome.jp/kegg-bin/show_pathway?ko00941/K00660%09yellow
Metabolism	Lipid metabolism	Steroid biosynthesis	ko00100	3	26	0.00119634	0.0229823	tia003443,tia003450,tia003453	http://www.genome.jp/kegg-bin/show_pathway?ko00100/K01853%09yellow
Metabolism	Metabolism of other amino acids	Glutathione metabolism	ko00480	4	49	0.00194773	0.0229823	tia000378,tia010409,tia003452,tia000375	http://www.genome.jp/kegg-bin/show_pathway?ko00480/K10808%09yellow/K00799%09yellow/K00434%09yellow
Metabolism	Metabolism of terpenoids and polyketides	Sesquiterpenoid and triterpenoid biosynthesis	ko00909	1	4	0.00196991	0.0229823	tia007788	http://www.genome.jp/kegg-bin/show_pathway?ko00909/K15472%09yellow
Metabolism	Xenobiotics biodegradation and metabolism	Atrazine degradation	ko00791	1	4	0.00196991	0.0229823	tia015194	http://www.genome.jp/kegg-bin/show_pathway?ko00791/K01427%09yellow
Organismal Systems	Digestive system	Carbohydrate digestion and absorption	ko04973	1	4	0.00196991	0.0229823	tia011237	http://www.genome.jp/kegg-bin/show_pathway?ko04973/K19729%09yellow
Organismal Systems	Environmental adaptation	Circadian rhythm - plant	ko04712	3	29	0.00182136	0.0229823	tia000403,tia000401,tia000402	http://www.genome.jp/kegg-bin/show_pathway?ko04712/K00660%09yellow
Organismal Systems	Excretory system	Endocrine and other factor-regulated calcium reabsorption	ko04961	2	16	0.00286407	0.0300728	tia014422,tia014421	http://www.genome.jp/kegg-bin/show_pathway?ko04961/K11827%09yellow
Cellular Processes	Transport and catabolism	Endocytosis	ko04144	6	112	0.00444117	0.0420604	tia000962,tia003166,tia014421,tia003020,tia014422,tia003160	http://www.genome.jp/kegg-bin/show_pathway?ko04144/K12188%09yellow/K03283%09yellow/K11827%09yellow/K05757%09yellow/K12492%09yellow
Metabolism	Glycan biosynthesis and metabolism	Peptidoglycan biosynthesis	ko00550	1	6	0.00480691	0.0420604	tia017416	http://www.genome.jp/kegg-bin/show_pathway?ko00550/K01000%09yellow
Organismal Systems	Digestive system	Fat digestion and absorption	ko04975	1	7	0.00664883	0.0537021	tia004499	http://www.genome.jp/kegg-bin/show_pathway?ko04975/K01047%09yellow
Metabolism	Glycan biosynthesis and metabolism	Glycosylphosphatidylinositol(GPI)-anchor biosynthesis	ko00563	2	23	0.00824693	0.061852	tia007591,tia003021	http://www.genome.jp/kegg-bin/show_pathway?ko00563/K07541%09yellow/K03434%09yellow
Environmental Information Processing	Signal transduction	Hedgehog signaling pathway	ko04340	1	9	0.0111264	0.0730169	tia006839	http://www.genome.jp/kegg-bin/show_pathway?ko04340/K03347%09yellow
Organismal Systems	Nervous system	Synaptic vesicle cycle	ko04721	3	47	0.0106089	0.0730169	tia014421,tia014422,tia012904	http://www.genome.jp/kegg-bin/show_pathway?ko04721/K11827%09yellow/K06027%09yellow
Genetic Information Processing	Translation	mRNA surveillance pathway	ko03015	5	104	0.0120797	0.07461	tia005796,tia007655,tia005797,tia014384,tia005799	http://www.genome.jp/kegg-bin/show_pathway?ko03015/K08873%09yellow/K12881%09yellow/K13126%09yellow
Metabolism	Amino acid metabolism	Arginine biosynthesis	ko00220	2	27	0.0129134	0.0753282	tia015194,tia003158	http://www.genome.jp/kegg-bin/show_pathway?ko00220/K01427%09yellow/K00620%09yellow
Metabolism	Amino acid metabolism	Glycine, serine and threonine metabolism	ko00260	3	52	0.0150121	0.0788134	tia007619,tia010261,tia007623	http://www.genome.jp/kegg-bin/show_pathway?ko00260/K01079%09yellow/K00276%09yellow
Metabolism	Carbohydrate metabolism	Ascorbate and aldarate metabolism	ko00053	2	28	0.0142719	0.0788134	tia003452,tia013117	http://www.genome.jp/kegg-bin/show_pathway?ko00053/K00434%09yellow/K17744%09yellow
Environmental Information Processing	Signal transduction	Hedgehog signaling pathway - fly	ko04341	1	13	0.0229768	0.0965026	tia006839	http://www.genome.jp/kegg-bin/show_pathway?ko04341/K03347%09yellow
Metabolism	Amino acid metabolism	Phenylalanine metabolism	ko00360	2	33	0.0222436	0.0965026	tia009673,tia010261	http://www.genome.jp/kegg-bin/show_pathway?ko00360/K10775%09yellow/K00276%09yellow
Metabolism	Lipid metabolism	Arachidonic acid metabolism	ko00590	1	12	0.0196762	0.0965026	tia004499	http://www.genome.jp/kegg-bin/show_pathway?ko00590/K01047%09yellow
Metabolism	Lipid metabolism	Linoleic acid metabolism	ko00591	1	13	0.0229768	0.0965026	tia004499	http://www.genome.jp/kegg-bin/show_pathway?ko00591/K01047%09yellow
Organismal Systems	Immune system	Antigen processing and presentation	ko04612	2	33	0.0222436	0.0965026	tia000704,tia003166	http://www.genome.jp/kegg-bin/show_pathway?ko04612/K08059%09yellow/K03283%09yellow
Metabolism	Biosynthesis of other secondary metabolites	Stilbenoid, diarylheptanoid and gingerol biosynthesis	ko00945	1	14	0.0264875	0.0979213	tia000004	http://www.genome.jp/kegg-bin/show_pathway?ko00945/K16040%09yellow
Metabolism	Biosynthesis of other secondary metabolites	Tropane, piperidine and pyridine alkaloid biosynthesis	ko00960	1	14	0.0264875	0.0979213	tia010261	http://www.genome.jp/kegg-bin/show_pathway?ko00960/K00276%09yellow
Metabolism	Energy metabolism	Methane metabolism	ko00680	2	35	0.025987	0.0979213	tia007619,tia007623	http://www.genome.jp/kegg-bin/show_pathway?ko00680/K01079%09yellow
Metabolism	Glycan biosynthesis and metabolism	Various types of N-glycan biosynthesis	ko00513	2	36	0.0279775	0.0979213	tia003155,tia017420	http://www.genome.jp/kegg-bin/show_pathway?ko00513/K03842%09yellow/K01230%09yellow
Metabolism	Nucleotide metabolism	Purine metabolism	ko00230	5	125	0.027407	0.0979213	tia009676,tia000375,tia009273,tia015194,tia000378	http://www.genome.jp/kegg-bin/show_pathway?ko00230/K00873%09yellow/K10808%09yellow/K01952%09yellow/K01427%09yellow
Organismal Systems	Excretory system	Vasopressin-regulated water reabsorption	ko04962	1	15	0.0301997	0.102289	tia012904	http://www.genome.jp/kegg-bin/show_pathway?ko04962/K06027%09yellow
Metabolism	Lipid metabolism	alpha-Linolenic acid metabolism	ko00592	2	39	0.0344221	0.109525	tia004499,tia010635	http://www.genome.jp/kegg-bin/show_pathway?ko00592/K01047%09yellow/K07513%09yellow
Organismal Systems	Environmental adaptation	Circadian rhythm	ko04710	1	16	0.0341048	0.109525	tia006839	http://www.genome.jp/kegg-bin/show_pathway?ko04710/K03347%09yellow
Metabolism	Glycan biosynthesis and metabolism	N-Glycan biosynthesis	ko00510	2	40	0.0367267	0.113421	tia003155,tia017420	http://www.genome.jp/kegg-bin/show_pathway?ko00510/K03842%09yellow/K01230%09yellow
Metabolism	Lipid metabolism	Cutin, suberine and wax biosynthesis	ko00073	1	17	0.0381946	0.114584	tia002984	http://www.genome.jp/kegg-bin/show_pathway?ko00073/K15404%09yellow
Metabolism	Biosynthesis of other secondary metabolites	Isoquinoline alkaloid biosynthesis	ko00950	1	18	0.042461	0.120497	tia010261	http://www.genome.jp/kegg-bin/show_pathway?ko00950/K00276%09yellow
Metabolism	Energy metabolism	Carbon fixation pathways in prokaryotes	ko00720	1	18	0.042461	0.120497	tia011469	http://www.genome.jp/kegg-bin/show_pathway?ko00720/K00297%09yellow
Metabolism	Metabolism of cofactors and vitamins	One carbon pool by folate	ko00670	1	19	0.0468964	0.129582	tia011469	http://www.genome.jp/kegg-bin/show_pathway?ko00670/K00297%09yellow
Metabolism	Amino acid metabolism	Tryptophan metabolism	ko00380	1	20	0.0514931	0.131873	tia010842	http://www.genome.jp/kegg-bin/show_pathway?ko00380/K11816%09yellow
Organismal Systems	Circulatory system	Vascular smooth muscle contraction	ko04270	1	20	0.0514931	0.131873	tia004499	http://www.genome.jp/kegg-bin/show_pathway?ko04270/K01047%09yellow
Organismal Systems	Digestive system	Pancreatic secretion	ko04972	1	20	0.0514931	0.131873	tia004499	http://www.genome.jp/kegg-bin/show_pathway?ko04972/K01047%09yellow
Environmental Information Processing	Signal transduction	TGF-beta signaling pathway	ko04350	1	21	0.0562439	0.13734	tia006839	http://www.genome.jp/kegg-bin/show_pathway?ko04350/K03347%09yellow
Organismal Systems	Endocrine system	Estrogen signaling pathway	ko04915	1	21	0.0562439	0.13734	tia003166	http://www.genome.jp/kegg-bin/show_pathway?ko04915/K03283%09yellow
Genetic Information Processing	Translation	Ribosome	ko03010	8	271	0.0616764	0.137788	tia007289,tia007650,tia011468,tia002464,tia002626,tia007290,tia010265,tia001902	http://www.genome.jp/kegg-bin/show_pathway?ko03010/K02941%09yellow/K02920%09yellow/K02908%09yellow/K02937%09yellow/K02961%09yellow/K02981%09yellow/K02954%09yellow
Metabolism	Lipid metabolism	Ether lipid metabolism	ko00565	1	22	0.0611415	0.137788	tia004499	http://www.genome.jp/kegg-bin/show_pathway?ko00565/K01047%09yellow
Metabolism	Lipid metabolism	Fatty acid elongation	ko00062	1	22	0.0611415	0.137788	tia000300	http://www.genome.jp/kegg-bin/show_pathway?ko00062/K01074%09yellow
Organismal Systems	Nervous system	GABAergic synapse	ko04727	1	22	0.0611415	0.137788	tia012904	http://www.genome.jp/kegg-bin/show_pathway?ko04727/K06027%09yellow
Environmental Information Processing	Signal transduction	MAPK signaling pathway	ko04010	1	23	0.0661791	0.141812	tia003166	http://www.genome.jp/kegg-bin/show_pathway?ko04010/K03283%09yellow
Metabolism	Metabolism of cofactors and vitamins	Pantothenate and CoA biosynthesis	ko00770	1	23	0.0661791	0.141812	tia006838	http://www.genome.jp/kegg-bin/show_pathway?ko00770/K00859%09yellow
Metabolism	Lipid metabolism	Biosynthesis of unsaturated fatty acids	ko01040	1	24	0.0713499	0.146897	tia010635	http://www.genome.jp/kegg-bin/show_pathway?ko01040/K07513%09yellow
Metabolism	Overview	Fatty acid metabolism	ko01212	2	52	0.0702235	0.146897	tia010635,tia000300	http://www.genome.jp/kegg-bin/show_pathway?ko01212/K07513%09yellow/K01074%09yellow
Genetic Information Processing	Transcription	Spliceosome	ko03040	5	160	0.0743388	0.149037	tia014385,tia007655,tia003166,tia000652,tia017159	http://www.genome.jp/kegg-bin/show_pathway?ko03040/K12843%09yellow/K12881%09yellow/K03283%09yellow/K09564%09yellow/K12863%09yellow
Metabolism	Overview	Biosynthesis of amino acids	ko01230	5	161	0.0761068	0.149037	tia003158,tia009676,tia007619,tia007623,tia011899	http://www.genome.jp/kegg-bin/show_pathway?ko01230/K00620%09yellow/K00873%09yellow/K01079%09yellow/K00789%09yellow
Organismal Systems	Endocrine system	PPAR signaling pathway	ko03320	1	25	0.0766474	0.149037	tia010635	http://www.genome.jp/kegg-bin/show_pathway?ko03320/K07513%09yellow
Metabolism	Amino acid metabolism	Lysine degradation	ko00310	1	26	0.0820653	0.153872	tia007394	http://www.genome.jp/kegg-bin/show_pathway?ko00310/K11423%09yellow
Metabolism	Xenobiotics biodegradation and metabolism	Metabolism of xenobiotics by cytochrome P450	ko00980	1	26	0.0820653	0.153872	tia010409	http://www.genome.jp/kegg-bin/show_pathway?ko00980/K00799%09yellow
Metabolism	Amino acid metabolism	Tyrosine metabolism	ko00350	1	28	0.0932379	0.168793	tia010261	http://www.genome.jp/kegg-bin/show_pathway?ko00350/K00276%09yellow
Metabolism	Xenobiotics biodegradation and metabolism	Drug metabolism - cytochrome P450	ko00982	1	28	0.0932379	0.168793	tia010409	http://www.genome.jp/kegg-bin/show_pathway?ko00982/K00799%09yellow
Cellular Processes	Transport and catabolism	Peroxisome	ko04146	2	60	0.0980385	0.174475	tia001570,tia010635	http://www.genome.jp/kegg-bin/show_pathway?ko04146/K13338%09yellow/K07513%09yellow
Genetic Information Processing	Folding, sorting and degradation	Protein processing in endoplasmic reticulum	ko04141	4	138	0.110425	0.187564	tia007396,tia006839,tia003166,tia017420	http://www.genome.jp/kegg-bin/show_pathway?ko04141/K10839%09yellow/K03347%09yellow/K03283%09yellow/K01230%09yellow
Metabolism	Metabolism of cofactors and vitamins	Porphyrin and chlorophyll metabolism	ko00860	1	31	0.110752	0.187564	tia016904	http://www.genome.jp/kegg-bin/show_pathway?ko00860/K21480%09yellow
Metabolism	Metabolism of other amino acids	beta-Alanine metabolism	ko00410	1	31	0.110752	0.187564	tia010261	http://www.genome.jp/kegg-bin/show_pathway?ko00410/K00276%09yellow
Cellular Processes	Transport and catabolism	Autophagy - yeast	ko04138	2	64	0.113378	0.188627	tia012904,tia003152	http://www.genome.jp/kegg-bin/show_pathway?ko04138/K06027%09yellow/K20195%09yellow
Environmental Information Processing	Signal transduction	Ras signaling pathway	ko04014	1	32	0.116769	0.188627	tia004499	http://www.genome.jp/kegg-bin/show_pathway?ko04014/K01047%09yellow
Metabolism	Lipid metabolism	Fatty acid degradation	ko00071	1	32	0.116769	0.188627	tia010635	http://www.genome.jp/kegg-bin/show_pathway?ko00071/K07513%09yellow
Genetic Information Processing	Replication and repair	Base excision repair	ko03410	1	33	0.122868	0.192554	tia011766	http://www.genome.jp/kegg-bin/show_pathway?ko03410/K01246%09yellow
Genetic Information Processing	Replication and repair	Mismatch repair	ko03430	1	33	0.122868	0.192554	tia011779	http://www.genome.jp/kegg-bin/show_pathway?ko03430/K10858%09yellow
Environmental Information Processing	Signal transduction	Plant hormone signal transduction	ko04075	4	144	0.125991	0.194544	tia013981,tia016291,tia016293,tia016287	http://www.genome.jp/kegg-bin/show_pathway?ko04075/K14494%09yellow/K14484%09yellow
Cellular Processes	Cell growth and death	Cell cycle	ko04110	3	106	0.131077	0.199465	tia004633,tia012903,tia006839	http://www.genome.jp/kegg-bin/show_pathway?ko04110/K05868%09yellow/K06628%09yellow/K03347%09yellow
Cellular Processes	Cell growth and death	Cell cycle - yeast	ko04111	2	71	0.142213	0.210315	tia006839,tia012903	http://www.genome.jp/kegg-bin/show_pathway?ko04111/K03347%09yellow/K06628%09yellow
Organismal Systems	Endocrine system	Progesterone-mediated oocyte maturation	ko04914	1	36	0.1416	0.210315	tia004633	http://www.genome.jp/kegg-bin/show_pathway?ko04914/K05868%09yellow
Genetic Information Processing	Transcription	Basal transcription factors	ko03022	1	37	0.147975	0.21284	tia010843	http://www.genome.jp/kegg-bin/show_pathway?ko03022/K03139%09yellow
Organismal Systems	Immune system	Fc gamma R-mediated phagocytosis	ko04666	1	37	0.147975	0.21284	tia003020	http://www.genome.jp/kegg-bin/show_pathway?ko04666/K05757%09yellow
Metabolism	Amino acid metabolism	Valine, leucine and isoleucine degradation	ko00280	1	38	0.154407	0.21617	tia010635	http://www.genome.jp/kegg-bin/show_pathway?ko00280/K07513%09yellow
Metabolism	Overview	Carbon metabolism	ko01200	4	154	0.154031	0.21617	tia007623,tia007619,tia009676,tia011469	http://www.genome.jp/kegg-bin/show_pathway?ko01200/K01079%09yellow/K00873%09yellow/K00297%09yellow
Metabolism	Overview	2-Oxocarboxylic acid metabolism	ko01210	1	39	0.160893	0.218177	tia003158	http://www.genome.jp/kegg-bin/show_pathway?ko01210/K00620%09yellow
Organismal Systems	Aging	Longevity regulating pathway - multiple species	ko04213	1	39	0.160893	0.218177	tia003166	http://www.genome.jp/kegg-bin/show_pathway?ko04213/K03283%09yellow
Organismal Systems	Immune system	Toll and Imd signaling pathway	ko04624	2	76	0.164153	0.218177	tia002465,tia012906	http://www.genome.jp/kegg-bin/show_pathway?ko04624/K04733%09yellow
Organismal Systems	Immune system	Toll-like receptor signaling pathway	ko04620	2	76	0.164153	0.218177	tia012906,tia002465	http://www.genome.jp/kegg-bin/show_pathway?ko04620/K04733%09yellow
Genetic Information Processing	Folding, sorting and degradation	Proteasome	ko03050	1	40	0.167428	0.219749	tia014382	http://www.genome.jp/kegg-bin/show_pathway?ko03050/K03063%09yellow
Cellular Processes	Cell motility	Regulation of actin cytoskeleton	ko04810	1	42	0.18063	0.231295	tia003020	http://www.genome.jp/kegg-bin/show_pathway?ko04810/K05757%09yellow
Environmental Information Processing	Signal transduction	Wnt signaling pathway	ko04310	1	42	0.18063	0.231295	tia006839	http://www.genome.jp/kegg-bin/show_pathway?ko04310/K03347%09yellow
Environmental Information Processing	Signal transduction	NF-kappa B signaling pathway	ko04064	2	83	0.196401	0.248459	tia002465,tia012906	http://www.genome.jp/kegg-bin/show_pathway?ko04064/K04733%09yellow
Genetic Information Processing	Replication and repair	Fanconi anemia pathway	ko03460	1	45	0.200709	0.250886	tia011779	http://www.genome.jp/kegg-bin/show_pathway?ko03460/K10858%09yellow
Environmental Information Processing	Signal transduction	FoxO signaling pathway	ko04068	1	47	0.214238	0.264647	tia004633	http://www.genome.jp/kegg-bin/show_pathway?ko04068/K05868%09yellow
Genetic Information Processing	Folding, sorting and degradation	Ubiquitin mediated proteolysis	ko04120	2	89	0.22517	0.274917	tia006839,tia009672	http://www.genome.jp/kegg-bin/show_pathway?ko04120/K03347%09yellow/K10590%09yellow
Genetic Information Processing	Replication and repair	Nucleotide excision repair	ko03420	1	51	0.241523	0.291494	tia007396	http://www.genome.jp/kegg-bin/show_pathway?ko03420/K10839%09yellow
Organismal Systems	Nervous system	Retrograde endocannabinoid signaling	ko04723	1	52	0.248375	0.296357	tia003022	http://www.genome.jp/kegg-bin/show_pathway?ko04723/K03953%09yellow
Genetic Information Processing	Folding, sorting and degradation	RNA degradation	ko03018	2	95	0.254702	0.297152	tia003582,tia014384	http://www.genome.jp/kegg-bin/show_pathway?ko03018/K12600%09yellow/K13126%09yellow
Metabolism	Nucleotide metabolism	Pyrimidine metabolism	ko00240	2	95	0.254702	0.297152	tia000378,tia000375	http://www.genome.jp/kegg-bin/show_pathway?ko00240/K10808%09yellow
Metabolism	Amino acid metabolism	Cysteine and methionine metabolism	ko00270	1	56	0.275826	0.308104	tia011899	http://www.genome.jp/kegg-bin/show_pathway?ko00270/K00789%09yellow
Metabolism	Carbohydrate metabolism	Pyruvate metabolism	ko00620	1	56	0.275826	0.308104	tia009676	http://www.genome.jp/kegg-bin/show_pathway?ko00620/K00873%09yellow
Organismal Systems	Endocrine system	Glucagon signaling pathway	ko04922	1	55	0.268962	0.308104	tia009676	http://www.genome.jp/kegg-bin/show_pathway?ko04922/K00873%09yellow
Organismal Systems	Nervous system	Neurotrophin signaling pathway	ko04722	2	99	0.274692	0.308104	tia012906,tia002465	http://www.genome.jp/kegg-bin/show_pathway?ko04722/K04733%09yellow
Cellular Processes	Transport and catabolism	Lysosome	ko04142	1	59	0.296393	0.327592	tia000300	http://www.genome.jp/kegg-bin/show_pathway?ko04142/K01074%09yellow
Cellular Processes	Cell growth and death	Meiosis - yeast	ko04113	1	60	0.303233	0.33011	tia012903	http://www.genome.jp/kegg-bin/show_pathway?ko04113/K06628%09yellow
Organismal Systems	Immune system	NOD-like receptor signaling pathway	ko04621	2	105	0.304959	0.33011	tia002465,tia012906	http://www.genome.jp/kegg-bin/show_pathway?ko04621/K04733%09yellow
Metabolism	Carbohydrate metabolism	Pentose and glucuronate interconversions	ko00040	1	64	0.330461	0.354066	tia013717	http://www.genome.jp/kegg-bin/show_pathway?ko00040/K00854%09yellow
Cellular Processes	Cell growth and death	Oocyte meiosis	ko04114	1	67	0.350696	0.37195	tia006839	http://www.genome.jp/kegg-bin/show_pathway?ko04114/K03347%09yellow
Metabolism	Lipid metabolism	Glycerophospholipid metabolism	ko00564	1	71	0.377348	0.396215	tia004499	http://www.genome.jp/kegg-bin/show_pathway?ko00564/K01047%09yellow
Metabolism	Carbohydrate metabolism	Glycolysis / Gluconeogenesis	ko00010	1	73	0.390508	0.405974	tia009676	http://www.genome.jp/kegg-bin/show_pathway?ko00010/K00873%09yellow
Metabolism	Biosynthesis of other secondary metabolites	Phenylpropanoid biosynthesis	ko00940	1	80	0.435548	0.448359	tia009673	http://www.genome.jp/kegg-bin/show_pathway?ko00940/K10775%09yellow
Genetic Information Processing	Translation	RNA transport	ko03013	2	138	0.469362	0.478476	tia014384,tia007655	http://www.genome.jp/kegg-bin/show_pathway?ko03013/K13126%09yellow/K12881%09yellow
Metabolism	Energy metabolism	Oxidative phosphorylation	ko00190	1	106	0.585339	0.585339	tia003022	http://www.genome.jp/kegg-bin/show_pathway?ko00190/K03953%09yellow
Organismal Systems	Environmental adaptation	Plant-pathogen interaction	ko04626	1	105	0.580144	0.585339	tia012905	http://www.genome.jp/kegg-bin/show_pathway?ko04626/K13456%09yellow

## Sheet: D6-2
Pathway Hierarchy1	Pathway Hierarchy2	KEGG Pathway	Pathway ID	Gene Number	Background number	P-Value	Q-Value	Gene IDs	Hyperlink
Metabolism	Glycan biosynthesis and metabolism	Lipopolysaccharide biosynthesis	ko00540	1	10	0.000108399	0.000325197	tia010196	http://www.genome.jp/kegg-bin/show_pathway?ko00540/K00677%09yellow
Cellular Processes	Transport and catabolism	Autophagy - yeast	ko04138	1	64	0.004628	0.006942	tia003152	http://www.genome.jp/kegg-bin/show_pathway?ko04138/K20195%09yellow
Cellular Processes	Transport and catabolism	Endocytosis	ko04144	1	112	0.0136719	0.0136719	tia013769	http://www.genome.jp/kegg-bin/show_pathway?ko04144/K12483%09yellow
