# Supplementary material for: Genome sequencing and resequencing identified three horizontal gene transfers and uncovered the genetic mechanism on the intraspecies adaptive evolution of Gastrodia elata Blume
Source: Front Plant Sci. 2023 Jan 4;13:1035157. doi: 10.3389/fpls.2022.1035157 (PMC9848658; doi:10.3389/fpls.2022.1035157)
Supplement: Supplementary file 7 [file DataSheet_7.xls]

## Sheet: FPKM values of four key genes
gene_id	G01-tuber	G01-flower	G02-tuber	G02-flower	G03-tuber	G03-flower	G04-tuber	G04-flower	genename	NR_def	GO_ID	GO_term	KO_ID	KO_gene	Hyperlink	KEGG Pathway	Pathway ID	Kog_Annotation	Swiss-Prot_Id	Swiss-Prot_Annotation
tia000401	1.53	11.13	0.48	8.98	0.29	12.37	4.73	7.93	BIBSY212	bibenzyl synthase [Cymbidium hybrid cultivar]	-	-	K00660	CHS	http://www.genome.jp/dbget-bin/www_bget?ko:K00660	Flavonoid biosynthesis;Circadian rhythm - plant	ko00941,ko04712	-	Bibenzyl	Bibenzyl synthase OS=Phalaenopsis sp. GN=BIBSY212 PE=2 SV=1
tia000402	58.45	284.01	48.73	455.95	27.04	315.43	252.34	90.13	BIBSY212	bibenzyl synthase [Cymbidium hybrid cultivar]	-	-	K00660	CHS	http://www.genome.jp/dbget-bin/www_bget?ko:K00660	Flavonoid biosynthesis;Circadian rhythm - plant	ko00941,ko04712	-	Bibenzyl	Bibenzyl synthase OS=Phalaenopsis sp. GN=BIBSY212 PE=2 SV=1
tia000403	3.1	13.35	0.48	16.57	0.29	16.16	8.53	7.93	BIBSY212	bibenzyl synthase [Cymbidium hybrid cultivar]	-	-	K00660	CHS	http://www.genome.jp/dbget-bin/www_bget?ko:K00660	Flavonoid biosynthesis;Circadian rhythm - plant	ko00941,ko04712	-	Bibenzyl	Bibenzyl synthase OS=Phalaenopsis sp. GN=BIBSY212 PE=2 SV=1
tia016287	4.19	0.05	2.43	2.84	2.82	1.42	2.63	1.6	IAA25	Auxin-responsive protein IAA25 [Ananas comosus]	-	-	K14484	IAA	http://www.genome.jp/dbget-bin/www_bget?ko:K14484	Plant hormone signal transduction	ko04075	-	Auxin-responsive	Auxin-responsive protein IAA25 OS=Oryza sativa subsp. japonica GN=IAA25 PE=2 SV=1
